# Supplementary material for: Encoding and decoding selectivity and promiscuity in the human chemokine-GPCR interaction network
Source: Cell. Author manuscript; Available in PMC 2025 Sep 15. (PMC12435897; doi:10.1016/j.cell.2025.03.046)
Supplement: MMC1 [file NIHMS2076408-supplement-MMC1.xlsx]

## Sheet: Sheet1
chemokine	chemokine_alternate_name	gpcr	PMID	author_date_journal	data_synopsis	binding_kd_ki_nm	binding_ec50_ic50_nm	signaling_ec50_ic50_nm	chemotaxis_ec50_ic50_nm	chemotaxis_max_nm	data_comment	ligand_type	interaction_strength	evidence_grade	other_comment
CCL1	I-309	CCR6	9294137	Power, et al. 1995. J Bio Chem	"As shown in Fig. 7,A, preexposure of cells to 1 μM concentrations of IL-8 [CXCL8], GROα [CXCL1], NAP-2 [CXCL7], or IP-10 [CXCL10] had no significant effect on the calcium signal induced by 100 nM MIP-3α (n = 4). Preincubation with 500 nM to 1 μM concentrations of nine human CC chemokines (MCP-1 [CCL2], MIP-1α [CCL3], MIP-1β [CCL4], MIP-5 [CCL15], RANTES [CCL5], eotaxin [CCL11], HCC-1 [CCL14], I-…						Signaling assay: desenitization assay (reduction in calcium-flux after CCL20 stimulation following initial treatment with indicated chemokine); Signaling cells: transiently transfected HEK293	no interaction	0	D
CCL1	I-309	CCR8	9211859	Roos, et al. 1997. J Biol Chem	"The interaction of I-309 [CCL1] with TER1 [CCR8] was of high affinity as shown by 125I-I-309 binding (K d of 1.2 nm) and transient [Ca2+] i changes at subnanomolar concentrations of agonist. Migration responses in receptor-transfected 300-19 cells was typically bimodal with maximal activity at 10 nm of I-309 [CCL1]"	1.2				10	Binding assay: saturation; Binding ligand: 125I-CCL1	agonist	3	A
CCL1	I-309	CCR8	9207005	Tiffany, et al. 1997. J Exp Med	"After transfection with the CY6 [CCR8] open reading frame, a mouse pre–B cell line exhibited calcium flux and chemotaxis in response to I-309 [CCL1] (EC50 = 2 nM for each), whereas 20 other chemokines were inactive. Signaling was sensitive to pertussis toxin, suggesting coupling to a Gi-type G protein"			2			Signaling assay: calcium flux (EC50 2nM); Signaling cells: mouse pre-B cell line 4DE4 with transfected CCR8	agonist	3	A
CCL1	I-309	ACKR1	15358176	Gardner, et al. 1994. Biochem Biophys Res Commun	"the ability of heterologous unlabelled chemokines to displace specific 125I-CXCL-8 binding was examined. In these cross-competition experiments 125I-CXCL-8 was incubated with erythrocytes in the presence of increasing concentrations of 30 different chemokines over the range 0.1 to 1000 nM...chemokines could be classified into three categories: those that showed strong binding (Ki < 100 nM), weak…	309.3					Binding assay: competition; Binding ligand: 125I-CXCL8	ND	2	A	"In these cross-competition experiments 125I-CXCL-8 was incubated with erythrocytes in the presence of increasing concentrations of 30 different chemo- kines over the range 0.1 to 1000 nM."
CCL1	I-309	ACKR2	15067078	Bonecchi, et al. 2004. J Immunol	"To better characterize the spectrum of chemokines recognized and scavenged by D6, D6/CHO-K1 transfectants were incubated for 3 h with 1.2 nM of various chemokines. At the end of the incubation, the chemokine concentration in the supernatant was measured by ELISA. As shown in Fig. 1, among known D6 ligands, the inflammatory CC chemokines CCL5 and CCL11 were scavenged with the highest efficiency (…						Other assay: scavenging assay (incubation of ACKR2-transfected versus untranbsfected cells with chemokines and assessment of supernatant for chemokines by ELISA); Other cells: ACKR2-transfected CHO-K1 cells	no interaction	0	D	Evidence level "D" given because of indirect assay
CCL1	I-309	ACKR4	10706668	Gosling, et al. 2000. J Immunol	"The binding interactions identified in the primary screen were examined quantitatively by extensive radioligand binding competition to CCX CKR [ACKR4] stable transfectants (Fig. 3 and Table I). The results confirmed the high affinity binding of human ELC, SLC, and TECK with affinities (IC50) between ∼5 and 15 nM"	140						ND	2	A
CCL1	I-309	ACKR4	32480426	Meyrath, et al. 2021. J Leukoc Biol	"systematic screening program aiming at reassessing the agonist activity of the 43 human chemokines (24 CCLs, 16 CXCLs, 2 XCLs, and 1 CX3CL) and 2 viral chemokines (vCCL1 and vCCL2) toward ACKR4, by monitoring β-arrestin recruitment to the receptor using a highly sensitive Nanoluciferase complementation-based assay (NanoBiT) (Fig. 1A).20–22 In agreement with the initial description by Matti and c…						Signaling assay: β-arrestin recruitment using NanoBiT; Signaling cells: U87 cells	no interaction	0	C	Note that this paper performs both single point assays with ligands at 100nM (43 chemokines) and dose-response assays (9 chemokines, 7 of which are native human chemokines); Evidence Grade "C" for this ligand because conclusion of "no interaction" derived from single concentration point
CCL2	MCP-1	CCR1	7890708	Myers, et al. 1995. J Biol Chem	"Activation of the MIP-la/RANTES receptor [CCR1] also mediated inhibition of adenylyl cyclase activity but with a different pharmacological profile: MIP-1a [CCL3] (110 pM, IC50), RANTES [CCL5] (140 pM), MIP-1b [CCL4] (10 nM), and MCP-1 [CCL2] (820 nM)"			820			Signaling assay: cAMP inhibition; Signaling cells: transfected HEKs	agonist	2	A
CCL2	MCP-1	CCR1	8530354	Combadiere, et al. 1995. J Biol Chem	"CC CKR1 [CCR1] transfectants responded to MCP-3 [CCL7] (Fig. 1A). Control stimulations with MIP-1α [CCL3], RANTES [CCL5], MIP-1β [CCL4], MCP-1 [CCL2], and IL-8 [CXCL8] gave results concordant with previously published data(13, 14, 15, 17, 18, 19). That is, CC CKR1 [CCR1] transfectants responded to MIP-1α [CCR3], RANTES [CCL5], and very weakly to MIP-1β [CCL4] (Fig. 1A)"; "125I-MCP-3 [CCL7] bound…						Signaling assay: calcium flux; Signaling cells: transfected HEKs; Binding assay: competition; Binding ligand: 125I-CCL7	no interaction	0	C
CCL2	MCP-1	CCR2	7890708	Myers, et al. 1995. J Biol Chem	"Analysis of equilibrium binding data indicated a dissociation constant (Kd) of 260 pM (Fig. lB). This Kd is in good agreement with that reported for the binding of MCP-l [CCL2] to monocytes (2, 24) and THP-l cells (25). These data indicate that 125I MCP1 [CCL2] bound specifically and with high affinity to the MCP-lRB receptor [CCR2] expressed in 293 cells"; "MCP-1 [CCL2] stimulated robust calciu…	0.26		3.4			Binding assay: competition; Binding ligand: 125I-CCL2; Binding cells: transfected HEK293 cells	agonist	3	A
CCL2	MCP-1	CCR2	15207250	Parody, et al. 2004. Cytokine	"The ability of MCP-1 [CCL2] to activate CCR2 expressed in the CHO cell line was evaluated using the calcium flux assay. As shown in Fig. 2B, MCP-1 [CCL2] activated CCR2 with an EC50 value of 0.7 ± 0.1 nM (Table 1). In addition, unlabeled MCP-1 [CCL2] displaced radiolabeled MCP-1 [CCL2] from CHO-CCR2 cells, with an IC50 value of 0.15 ± 0.03 nM. (Fig. 3B, Table 1)...whereas MCP-1 [CCL2] and eotaxi…		0.15	0.7			Binding assay: competition; Binding ligand: 125I-CCL2; Binding cells: CHO-CCR2 cells; Signaling assay: calcium flux; Signaling cells: CHO-CCR2 cells	agonist	3	A
CCL2	MCP-1	CCR2	8146186	Charo, et al. 1994. Proc Natl Acad Sci USA	"Both of the CCR2 clones conferred robust and remarkably specific responses to nanomolar concentrations of MCP-1 [CCL2].The maximal response of the CCR2-B clone was marginally higher than that of CCR2-A,but the EC50 for MCP-1 [CCL2]-induced Ca2+ release was comparable for both (10-15nM,Fig.4A)"			10			Signaling assay: calcium flux; Signaling cells: Xenopus oocytes	agonist	3	A	CCR2 has two splice variants (CCR2A, CCR2B) resulting from alternative splicing in C-terminal tail; EC50 for calcium flux listed as "10-15nM" so lower end of range (10nM) is listed in table
CCL2	MCP-1	CCR2	12689946	Ogilvie, et al. 2003. Blood	"eotaxin-3 [CCL26] competes for the binding of 125I-MCP-1 [CCL2] on monocytes and CCR2-transfected cells. The receptor affinity of eotaxin-3 [CCL26] on monocytes (Figure 1A) is comparable to that of the selective agonist MCP-1 [CCL2], whereas on CCR2-transfected cells (Figure 1B) it is about one order of magnitude lower. Median effective concentration (EC50) values for MCP-1 [CCL2] and eotaxin-3 …		3.5				Binding assay: competition; Binding ligand: 125I-CCL2	agonist	3	A
CCL2	MCP-1	CCR3	15207250	Parody, et al. 2004. Cytokine	"MCP-1 [CCL2] is an agonist of CCR3...As shown in Fig. 3A, eotaxin-1 [CCL11], eotaxin-2 [CCL24], eotaxin-3 [CCL26], and MCP-1 [CCL2] displaced radiolabeled eotaxin-1 [CCL11] from FLAG-CCR3 with 50% inhibitory concentrations (IC50) of 2.1 ± 0.1 nM, 9.7 ± 0.8 nM, 1.2 ± 0.2 nM, and 130 ± 20 nM, respectively, comparable concentrations to the EC50 values reported above (Table 1)...The data reported he…		130	200			Signaling assay: calcium flux; Signaling cells: CHO cells; Binding assay: competition; Binding cells: CHO cells; Binding ligand: 125I-CCL2	agonist	2	A	Signaling EC50 given as 200-400nM, lower end of range listed here in table
CCL2	MCP-1	CCR3	8642344	Daugherty, et al. 1996. J Exp Med	"We have now cloned a G protein-coupled receptor, CC CKR3 [CCR3], from human eosinophils which, when stably expressed in AML14.3D10 cells bound eotaxin [CCL11], MCP-3 [CCL7] and RANTES [CCL5] with Kds of 0.1, 2.7, and 3.1 nM, respectively. CC CKR3 [CCR3] also bound MCP-1 [CCL2] with lower affinity, but did not bind MIP-1a [CCL3] or MIP-1b [CCL4]"	16					Binding assay: competition; Binding ligand: 125I-CCL7; Binding cells: transfected AML14.3010 cells	ND	3	A
CCL2	MCP-1	CCR4	7642634	Power, et al. 1995. J Bio Chem	"we transiently expressed full-length K5-5 [CCR4] cRNA in X. laevis oocytes. The ability of various chemokines to induce Ca2+ mobilization in oocytes and thus stimulate a Ca2+-activated chloride channel, was assayed using the voltage clamp technique(34, 45)...Of the chemokines tested, only CC chemokines MIP-1α [CCL3], MCP-1 [CCL2], and RANTES [CCL5] were able to induce a chloride current in the o…						Signaling assay: current induced in voltage-clamped oocytes; Signaling cells: transfected Xenopus oocytes	agonist	ND	C
CCL2	MCP-1	CCR4	9430724	Imai, et al. 1998. J Biol Chem	"A 200-fold molar excess of each chemokine was tested for competition with a constant quantity of MDC-SEAP [CCL17] (0.5 nM), pre- sented in Fig. 2D. The chemokines MCP-1 [CCL2], MCP-3 [CCL7], MCP-4 [CCL13], RANTES [CCL5], MIP-1a [CCL3], and MIP-1b [CCL4] did not compete for binding of MDC-SEAP [CCL17] to CCR4."						Binding assay: competition (single point); Binding cells: stably transfected K562 cells; Binding ligand: CCL17-SEAP	no interaction	0	C	200nM of inidcated chemokine was added to compete with 1nM CCL17-SEAP
CCL2	MCP-1	CCR4	9169480	Imai, et al. 1997. J Biol Chem	"In contrast, other CC chemokines such as RANTES [CCL5], MCP-1 [CCL2], MIP-1α [CCL3], MIP-1β [CCL4], and LARC [CCL20] showed no significant competition with TARC [CCL17]-SEAP(His)6 for CCR4 (Fig. 4 D)"; "TARC [CCL17] induced calcium flux in K562 cells expressing CCR4, whereas RANTES [CCL5], MIP-1α [CCL3], or MCP-1 [CCL2] did not"						Binding assay: competition and direct (single point); Binding cells: stably transfected K562 cells; Binding ligand: CCL17-SEAP, 125I-CCL3; Signaling assay: calcium flux; Signaling cells: stably transfected K562 cells	no interaction	0	C	200nM of inidcated chemokine was added to compete with 1nM CCL17-SEAP
CCL2	MCP-1	CCR5	9312096	Samson, et al. 1997. J Biol Chem	"Fig.2 (top panels) shows that MIP-1α [CCL3], MIP-1β [CCL4], and RANTES [CCL5], used at a 30 nmconcentration, were potent activators of CCR5. MCP-1 [CCL2] and MCP-3 [CCL7] had no effect on the metabolic activity at the same concentration"						Signaling assay: calcium flux; Signaling cells: transfected CHO-K1 cells	no interaction	0	C
CCL2	MCP-1	CCR5	8663314	Raport, et al. 1996. J Biol Chem	"No signaling was measured in response to hMCP-1 [CCL2]"; "competition of 125I-hMIP-1β [CCL4] binding to CCR5 transfected 293 cells with unlabeled chemokines"; Figure 6B shows no binding of CCL3 at concentrations higher than 100nM						Binding assay: competition; Binding ligand: 125I-CCL4; Binding cells: transfected HEK293 cells; Signaling assay: IP release; Signaling cells: transiently transfected COS-7 cells	no interaction	0	C	Figure 6B shows 2 daya points at concentrations of and greater than 100nM showing no inhibition of 125I-CCL3 binding, hence evidence grade C
CCL2	MCP-1	CCR5	10477718	Blanpain, et al. 1999. Blood	"We investigated the ability of all CC-chemokines available to date to compete for [125I]-MIP-1b [CCL4] binding on CCR5 by using a CHO-K1 cell line stably expressing the receptor...On this basis, the CCR5 ligands could be subdivided into high-affinity ligands (IC50 < 1 nmol/L, RANTES [CCL5] = MCP-2 [CCL8], MIP-1b [CCL4] > MIP-1a [CCL3]), intermediate affinity ligands (1 nmol/L < IC50 < 10 nmol/L,…		45.7				Binding assay: competition; Binding ligand: 125I-CCL4; Binding cells: transfected CHO-K1 cells; Signaling assay: aequorin-baed calcium flux assay; Signaling cells: CHO-K1 cells	ND	3	A	IC50 calculated from pIC50 listed in Table 1 via 10^(-pIC50); CCL2 shows binding to CCR5 but no caclium flux observed except very mild at high concentration; CCL2 not tested as antagonist in this manuscript
CCL2	MCP-1	CCR6	9294137	Power, et al. 1995. J Bio Chem	"As shown in Fig. 7,A, preexposure of cells to 1 μM concentrations of IL-8 [CXCL8], GROα [CXCL1], NAP-2 [CXCL7], or IP-10 [CXCL10] had no significant effect on the calcium signal induced by 100 nM MIP-3α (n = 4). Preincubation with 500 nM to 1 μM concentrations of nine human CC chemokines (MCP-1 [CCL2], MIP-1α [CCL3], MIP-1β [CCL4], MIP-5 [CCL15], RANTES [CCL5], eotaxin [CCL11], HCC-1 [CCL14], I-…						Signaling assay: desenitization assay (reduction in calcium-flux after CCL20 stimulation following initial treatment with indicated chemokine); Signaling cells: transiently transfected HEK293	no interaction	0	D
CCL2	MCP-1	CCR6	9169459	Baba, et al. 1997. J Biol Chem	"competition of LARC [CCL20]-SEAP(His)6 binding to GPR-CY4 [CCR6] by various CC chemokines. Raji cells stably transfected with GPR-CY4 [CCR6] (2 × 10e5 cells) were incubated with 1 nm LARC [CCL20]-SEAP(His)6 in the presence of indicated chemokines at 200 nm"						Binding assay: saturation and compeition; Binding ligand: CCL20-SEAP; Binding cells: stably transfected Raji cells	no interaction	0	C	Single point competition assay of indicated ligand at 200nM against stably-expressing CCR6 cells incubated with 1nM CCL20
CCL2	MCP-1	CCR7	9153236	Yoshida, et al. 1997. J Biol Chem	"As shown in Fig.6, by displacement experiments, ELC [CCL19]-Flag fully competed with ELC [CCL19]-SEAP for EBI1 [CCR7] with an IC50 of 18 nm. In contrast, no other CC chemokines such as MCP-1 [CCL2] (66, 67), MCP-2 [CCL8] (63), MCP-3 [CCL7] (64), eotaxin [CCL11] (30), MIP-1α/LD78α [CCL3/CCL3L1] (62), MIP-1β [CCL4] (60), RANTES [CCL5] (61), TARC [CCL17] (53), and LARC [CCL20] (38) were capable of …						Binding assay: competition (single point); Binding ligand: CCL19-SEAP; Binding cells: stably transfected K562 cells	no interaction	0	C	Chemokines tested at single dose (200nM): "displacement of ELC-SEAP by other chemokines. K562 cells stably transfected with EBI1 (2 × 105 cells) were incubated at 16 °C for 1 h with 1 nm of ELC-SEAP in the presence of indicated chemokines at 200 nm"
CCL2	MCP-1	CXCR1	8550564	Ahuja, et al. 1996. J Biol Chem	"When [Ca2+]i changes were used to monitor receptor activation, we found that the cell lines stably expressing IL-8RA [CXCR1] and IL-8RB [CXCR2] responded to IL-8 [CXCL8], GROa [CXCL1], and NAP-2 [CXCL7], but not to the CC chemokines MIP-1a [CCL3] and MCP-1 [CCL2] (Fig. 2, a and e)"; "The unlabeled CC chemokines MIP-1a [CCL3] and MCP-1 [CCL2] did not compete for binding at any of the CXC chemo- k…						Signaling assay: calcium flux; Signaling cells: stably trandsfected HEK293 cells; Binding assay: competition; Binding ligand: 125I-CXCL8; Binding cells: stably transfected HEK293 cells	no interaction	0	C
CCL2	MCP-1	CXCR2	8550564	Ahuja, et al. 1996. J Biol Chem	"When [Ca2+]i changes were used to monitor receptor activation, we found that the cell lines stably expressing IL-8RA [CXCR1] and IL-8RB [CXCR2] responded to IL-8 [CXCL8], GROa [CXCL1], and NAP-2 [CXCL7], but not to the CC chemokines MIP-1a [CCL3] and MCP-1 [CCL2] (Fig. 2, a and e)"; "The unlabeled CC chemokines MIP-1a [CCL3] and MCP-1 [CCL2] did not compete for binding at any of the CXC chemo- k…						Signaling assay: calcium flux; Signaling cells: stably trandsfected HEK293 cells; Binding assay: competition; Binding ligand: 125I-CXCL8; Binding cells: stably transfected HEK293 cells	no interaction	0	C
CCL2	MCP-1	CXCR3	9660793	Weng, et al. 1998. J Biol Chem	"Eotaxin [CCL11] and MCP-4 [CCL13] have Ki values of 60 and 70 nm, whereas MCP-3 [CCL7] and RANTES [CCL5] have lower affinities with Ki values of 250 and 420 nm, respectively. Because CCR6 and CCR7 are phylogenetically more closely related to CXCR3 than is CCR3, we also examined the ability of their ligands (MIP-3α [CCL20] and MIP-3β [CCL19]) to bind to CXCR3. MIP-3α [CCL20] does bind with some a…						Binding assay: competition; Binding ligand: 125I-CXCL10; Binding cells: stably-expressing CHO	no interaction	0	D	Evidence level "D" since data referenced in manuscript are listed as not shown for this ligand
CCL2	MCP-1	ACKR1	15358176	Gardner, et al. 1994. Biochem Biophys Res Commun	"the ability of heterologous unlabelled chemokines to displace specific 125I-CXCL-8 binding was examined. In these cross-competition experiments 125I-CXCL-8 was incubated with erythrocytes in the presence of increasing concentrations of 30 different chemokines over the range 0.1 to 1000 nM...chemokines could be classified into three categories: those that showed strong binding (Ki < 100 nM), weak…	34.9					Binding assay: competition; Binding ligand: 125I-CXCL8	ND	3	A
CCL2	MCP-1	ACKR2	9405404	Nibbs, et al. 1997. J Biol Chem	"Ligand displacement analysis was performed on CHO cells stably expressing hD6 [ACKR2], and the data from these studies are outlined in Fig. 3,A and B and summarized in TableI"	16.5					Binding assay: competition; Binding cells: transfected CHO cells; Binding ligand: 125I-CCL3 (murine)	ND	3	A
CCL2	MCP-1	ACKR2	15067078	Bonecchi, et al. 2004. J Immunol	"To better characterize the spectrum of chemokines recognized and scavenged by D6, D6/CHO-K1 transfectants were incubated for 3 h with 1.2 nM of various chemokines. At the end of the incubation, the chemokine concentration in the supernatant was measured by ELISA. As shown in Fig. 1, among known D6 ligands, the inflammatory CC chemokines CCL5 and CCL11 were scavenged with the highest efficiency (…	0.33					Binding assay: competition; Binding ligand: 125I-CCL2; Binding cells: Stably-transfected L1.2Other assay: scavenging assay (incubation of ACKR2-transfected versus untranbsfected cells with chemokines and assessment of supernatant for chemokines by ELISA); Other cells: ACKR2-transfected CHO-K1 cells	agonist	3	A	"agonist" inferred because of increased agonist scavenging with ACKR2 ransfection, suggesting ligand-mediated internalization; Exact Kd not listed in manuscript but is inferred by curve similarity to that of CCL22: " D6 binds CCL22 more strongly (Ki = 0.33 nM), similarly to CCL2" - listed Kd is the apporximation not the exact Kd of CCL2]; Evidence level "A" preserved on this basis
CCL2	MCP-1	ACKR2	37153591	Szpakowska, et al. 2023. Front Immunol	"Supplementary Figure 1. ACKR2 activation by different ligands. β-arrestin-1 recruitment to ACKR2 induced by known and the newly proposed ligands such as CCL26, CXCL2 and CXCL10 monitored by Nanoluciferase complementation assay (NanoBiT). CXCL1 was used as negative control"						Signaling assay: NanoBiT B-arrestin recruitment; Signaling cells: transfected HEK293T	agonist	3	A	Concentration-dependent B-arrestin recruitment observed ("A"-level evidence; Supp. Table 1). While EC50 not listed for this ligand, can be approximated from figure (Supp. Figure 1) as <100nM
CCL2	MCP-1	ACKR4	32480426	Meyrath, et al. 2021. J Leukoc Biol	"systematic screening program aiming at reassessing the agonist activity of the 43 human chemokines (24 CCLs, 16 CXCLs, 2 XCLs, and 1 CX3CL) and 2 viral chemokines (vCCL1 and vCCL2) toward ACKR4, by monitoring β-arrestin recruitment to the receptor using a highly sensitive Nanoluciferase complementation-based assay (NanoBiT) (Fig. 1A).20–22 In agreement with the initial description by Matti and c…						Signaling assay: β-arrestin recruitment using NanoBiT; Signaling cells: U87 cells	no interaction	0	C	Note that this paper performs both single point assays with ligands at 100nM (43 chemokines) and dose-response assays (9 chemokines, 7 of which are native human chemokines); Evidence Grade "C" for this ligand because conclusion of "no interaction" derived from single concentration point
CCL3L1	LD78-b	CCR1	10961862	Proost, et al. 2000. Blood	"Compared to intact LD78α [CCL3] and LD78β [CCL3L1], LD78β [CCL3L1](3-70) was 10-fold to 30-fold more potent on CCR1-transfected cells. The minimal effective concentrations that induce an increase of the [Ca++]i were 0.1, 1, and 4 nmol/L for LD78β [CCL3L1](3-70), intact LD78α [CCL3], and LD78β [CCL3L1], respectively (Figure 6A)"						Signaling assay: calcium flux; Signaling cells: transfected HOS cells	agonist	ND	C	More background on CCL3L1: "Human MIP-1α [CCL3] is encoded by 2 highly related nonallelic genes,LD78α [CCL3] and LD78β [CCL3L1].8, 9, 10 The LD78α [CCL3] and LD78β [CCL3L1] proteins activate and chemoattract mononuclear cells by interaction with and signaling through CCR1 and CCR5. Although LD78α [CCL3] and LD78β [CCL3L1] only differ in 3 of 70 amino acids (including a substitution of serine for …
CCL3L1	LD78-b	CCR1	11449371	Struyf, et al. 2001. Eur J Immunol	"NH2-terminal processing of LD78β [CCL3L1] also resulted in a tenfold higher binding affinity of LD78β [CCL3L1](3–70) for CCR1 (Fig. 2)"; "Since intact LD78β [CCL3L1](1–70) showed binding to and signaling through CCR3 and because truncated LD78β [CCL3L1](3–70) has increased affinity for CCR1, both isoforms were further compared on eosinophils. This cell type expresses CCR1 in addition to CCR3...W…						Binding assay: competition; Binding ligand: 125I-CCL5; Binding cells: transfected K562 cells (CCR3), CCHO-K1 (CCR5), HEK293 (CCR1)	agonist	ND	C
CCL3L1	LD78-b	CCR3	11449371	Struyf, et al. 2001. Eur J Immunol	"it was observed that the LD78β [CCL3L1] variant, which differs only in three amino acids (Pro2, Ser39 and Gly47) from LD78α [CCL3] (Ser2, Gly39 and Ser47), efficiently bound to CCR3. Indeed, in binding competition experiments, LD78β [CCL3L1] (1–70) at 30ng/ml prevented 50% of the binding of [125I]RANTES [CCL5] to K562/CCR3 transfectants, although only 1ng/ml of RANTES [CCL5] was necessary to obt…						Binding assay: competition; Binding ligand: 125I-CCL5; Binding cells: transfected K562 cells (CCR3), CCHO-K1 (CCR5), HEK293 (CCR1)	agonist	ND	C
CCL3L1	LD78-b	CCR5	11449371	Struyf, et al. 2001. Eur J Immunol	"Fig. 2 illustrates that LD78β [CCL3L1] (3–70) was tenfold more efficient than intact LD78β [CCL3L1] (1–70) to prevent [125I]RANTES [CCL5] binding to CCR5 transfectants"						Binding assay: competition; Binding ligand: 125I-CCL5; Binding cells: transfected K562 cells (CCR3), CCHO-K1 (CCR5), HEK293 (CCR1)	ND	ND	C	CCL3L1 shown to block 125I-CCL5 binding on CCR5-transfected cells, but IC50 not determined and no functional activity for CCR5 assessed
CCL3L1	LD78-b	CCR5	10961862	Proost, et al. 2000. Blood	"Although intact LD78β [CCL3L1] was already 10 times more potent than LD78α [CCL3] on CCR5-transfected cells, CD26/DPP IV treatment moderately increased the signaling activity of LD78β [CCL3L1], thereby resulting in a minimal effective concentration of 0.1 nmol/L (Figure 6B)"						Signaling assay: calcium flux; Signaling cells: transfected HOS cells	agonist	ND	C
CCL3L1	LD78-b	ACKR2	15067078	Bonecchi, et al. 2004. J Immunol	"To better characterize the spectrum of chemokines recognized and scavenged by D6, D6/CHO-K1 transfectants were incubated for 3 h with 1.2 nM of various chemokines. At the end of the incubation, the chemokine concentration in the supernatant was measured by ELISA. As shown in Fig. 1, among known D6 ligands, the inflammatory CC chemokines CCL5 and CCL11 were scavenged with the highest efficiency (…						Other assay: scavenging assay (incubation of ACKR2-transfected versus untranbsfected cells with chemokines and assessment of supernatant for chemokines by ELISA); Other cells: ACKR2-transfected CHO-K1 cells	agonist	ND	D	Evidence level "D" given because of indirect assay; "agonist" inferred because of increased agonist scavenging with ACKR2 ransfection, suggesting ligand-mediated internalization
CCL3	MIP-1a; LD78-a	CCR1	8530354	Combadiere, et al. 1995. J Biol Chem	"CC CKR1 [CCR1] transfectants responded to MCP-3 [CCL7] (Fig. 1A). Control stimulations with MIP-1α [CCL3], RANTES [CCL5], MIP-1β [CCL4], MCP-1 [CCL2], and IL-8 [CXCL8] gave results concordant with previously published data(13, 14, 15, 17, 18, 19). That is, CC CKR1 [CCR1] transfectants responded to MIP-1α [CCR3], RANTES [CCL5], and very weakly to MIP-1β [CCL4] (Fig. 1A)"; " The rank orders of pot…	10		1			Signaling assay: calcium flux; Signaling cells: transfected HEKs; Binding assay: competition; Binding ligand: 125I-CCL7	agonist	3	A
CCL3	MIP-1a; LD78-a	CCR1	7679328	Neote, et al. 1993. Cell	"To determine whether C-C CKR-1 [CCR1] is a functional C-C chemokine receptor, it was transiently expressed in human kidney 293 cells, and intracellular Ca2+ levels in response to various C-C chemokines were measured. A 100 nM dose of either RANTES [CCL5], HuMIP-1a [CCL3], HuMIP-1b, or MCP-1 [CCL4] was used as a first approximation of the maximum physiologically relevant concentration. When trans…	5.1					Binding assay: competition; Binding ligand: 125I-CCL3; Binding cells: HEK293 cells; Signaling assay: calcium flux; Signaling cells: transfected HEK293 cells	agonist	3	A	No EC50 obtained for signaling assays; other "hot" ligands were used for competition binding studies; listed Kd with 125I-CCL3 is highest among those obtained
CCL3	MIP-1a; LD78-a	CCR1	15039444	Petkovic, et al. 2004. J Biol Chem	"Eotaxin-3 [CCL26] readily inhibited the binding of 125I-MIP-1α [CCL3] on CCR1- or CCR5-transfected cells and monocytes. In CCR1-transfected cells (Fig. 2A), eotaxin-3 [CCL26] displayed a 38- or 2-fold lower IC50 value compared with the value of the agonists MIP-1α [CCL3] and RANTES [CCL5], with IC50 values of 47 nm for MIP-1α [CCL3], 900 nm for RANTES [CCL5], and 1770 nm for eotaxin-3 [CCL26], r…		47			10	Binding assay: competition; Binding ligand: 125I-CCL3; Binding cells: transfected murine pre-B 300.19 cells; Chemotaxis assay: transwell; Chemotaxis cells: transfected murine pre-B 300.19 cells	agonist	3	A	Max chemoktaxis concentration via Figure 1D
CCL3	MIP-1a; LD78-a	CCR1	7890708	Myers, et al. 1995. J Biol Chem	"Activation of the MIP-la/RANTES receptor [CCR1] also mediated inhibition of adenylyl cyclase activity but with a different pharmacological profile: MIP-1a [CCL3] (110 pM, IC50), RANTES [CCL5] (140 pM), MIP-1b [CCL4] (10 nM), and MCP-1 [CCL2] (820 nM)"		0.11				Signaling assay: cAMP inhibition; Signaling cells: transfected HEKs	agonist	3	A
CCL3	MIP-1a; LD78-a	CCR1	11085751	Detheux, et al. 2000. J Exp Med	"Competition binding assays (left panels) and functional aequorin-based assays (right panels) were performed with CCR1 (a), CCR3 (b), and CCR5 (c). HCC-1 [CCL14][9–74] (n), HCC1 [CCL14][1–74] (m), MIP-1a [CCL3](h), RANTES [CCL5] (s), Eotaxin [CCL11] (j), and MCP-4 [CCL13] (.) were used as ligands in both assays"		0.32	15			Binding assay: competition; Binding ligand: 125I-CCL5; Binding cells: transfected CHO-K1 cells; Signaling assay: aequorin-baed calcium flux assay; Signaling cells: CHO-K1 cells	agonist	3	A	Values listed in Table 1
CCL3	MIP-1a; LD78-a	CCR2	8146186	Charo, et al. 1994. Proc Natl Acad Sci USA	"No response was elicited by the related chemokines MIP-1a [CCL3], MIP-1b [CCL4], RANTES [CCL5],or IL-8 [CXCL8], even when these ligands were present at 500nM (Fig.4B)"						Signaling assay: calcium flux; Signaling cells: transfected Xenopus oocytes	no interaction	0	C
CCL3	MIP-1a; LD78-a	CCR2	7890708	Myers, et al. 1995. J Biol Chem	"A cell line stably expressing the MCP-1 receptor [CCR2] was produced by transfection of MCP-1RB [CCR2] into HEK-293 cells. Transfected cells bound 125I-labeled MCP-1 [CCL2] specifically and with high affinity (Fig. 1A). The closely related C-C chemokines MIP-1α [CCL3], MIP-1β [CCL4], and RANTES [CCL5], as well as the C-X-C chemokine IL-8 [CXCL8] did not compete for binding"; " MIP-1α [CCL3], MIP…						Binding assay: competition; Binding ligand: 125I-CCL2; Binding cells: transfected HEK293 cells; Signaling assay: calcium flux; Signaling cells: transfected HEKs	no interaction	0	A
CCL3	MIP-1a; LD78-a	CCR2	9276730	Uguccioni, et al. 1997. J Clin Invest	"competition binding assays were performed using cell lines stably expressing CCR3 or CCR2b, and eotaxin [CCL11] or MCP-1 [CCL2] as the respective labeled ligands...IL-8 [CXCL8] and MIP-1a [CCL3] showed no binding to either of these receptors, as expected"						Binding assay: competition; Binding ligand: 125I-CCL11 (CCR3) or 125I-CCL2 (CCR2)	no interaction	0	A
CCL3	MIP-1a; LD78-a	CCR3	8642344	Daugherty, et al. 1996. J Exp Med	"We have now cloned a G protein-coupled receptor, CC CKR3 [CCR3], from human eosinophils which, when stably expressed in AML14.3D10 cells bound eotaxin [CCL11], MCP-3 [CCL7] and RANTES [CCL5] with Kds of 0.1, 2.7, and 3.1 nM, respectively. CC CKR3 [CCR3] also bound MCP-1 [CCL2] with lower affinity, but did not bind MIP-1a [CCL3] or MIP-1b [CCL4]"						Binding assay: competition; Binding ligand: 125I-CCL11; Binding cells: transfected AML14.3010 cells	no interaction	0	A
CCL3	MIP-1a; LD78-a	CCR3	9276730	Uguccioni, et al. 1997. J Clin Invest	"competition binding assays were performed using cell lines stably expressing CCR3 or CCR2b, and eotaxin [CCL11] or MCP-1 [CCL2] as the respective labeled ligands...IL-8 [CXCL8] and MIP-1a [CCL3] showed no binding to either of these receptors, as expected"						Binding assay: competition; Binding ligand: 125I-CCL11 (CCR3) or 125I-CCL2 (CCR2)	no interaction	0	A
CCL3	MIP-1a; LD78-a	CCR3	11085751	Detheux, et al. 2000. J Exp Med	"Competition binding assays (left panels) and functional aequorin-based assays (right panels) were performed with CCR1 (a), CCR3 (b), and CCR5 (c). HCC-1 [CCL14][9–74] (n), HCC1 [CCL14][1–74] (m), MIP-1a [CCL3](h), RANTES [CCL5] (s), Eotaxin [CCL11] (j), and MCP-4 [CCL13] (.) were used as ligands in both assays"						Binding assay: competition; Binding ligand: 125I-CCL11; Binding cells: transfected CHO-K1 cells; Signaling assay: aequorin-baed calcium flux assay; Signaling cells: CHO-K1 cells	no interaction	0	A
CCL3	MIP-1a; LD78-a	CCR4	7642634	Power, et al. 1995. J Bio Chem	"we transiently expressed full-length K5-5 [CCR4] cRNA in X. laevis oocytes. The ability of various chemokines to induce Ca2+ mobilization in oocytes and thus stimulate a Ca2+-activated chloride channel, was assayed using the voltage clamp technique(34, 45)...Of the chemokines tested, only CC chemokines MIP-1α [CCL3], MCP-1 [CCL2], and RANTES [CCL5] were able to induce a chloride current in the o…						Signaling assay: current induced in voltage-clamped oocytes; Signaling cells: transfected Xenopus oocytes	agonist	ND	C
CCL3	MIP-1a; LD78-a	CCR4	8573157	Hoogeworf, et al. 1996. Biochem Biophys Res Commun	"In equilibrium competition binding assays performed in undifferentiated HL-60 cells transfected with human and murine CC CKR-4 [CCR4] cDNA, the IC values for the binding of [125I]macrophage inflammatory protein-1a [CCL3] to human and murine CC CKR-4 [CCR4] were 14.5 ± 9.0 nM and 10.1 ± 3.0 nM, respectively, and the IC50 values for the binding of 125[I]RANTES [CCL5] to human and murine CC CKR-4 […		14.5				Binding assay: competition; Binding ligand:125I-CCL3; Binding cells: transfected HL-60 cells	ND	3	A
CCL3	MIP-1a; LD78-a	CCR4	9430724	Imai, et al. 1998. J Biol Chem	"A 200-fold molar excess of each chemokine was tested for competition with a constant quantity of MDC-SEAP [CCL17] (0.5 nM), pre- sented in Fig. 2D. The chemokines MCP-1 [CCL2], MCP-3 [CCL7], MCP-4 [CCL13], RANTES [CCL5], MIP-1a [CCL3], and MIP-1b [CCL4] did not compete for binding of MDC-SEAP [CCL17] to CCR4."						Binding assay: competition (single point); Binding cells: stably transfected K562 cells; Binding ligand: CCL17-SEAP	no interaction	0	C	200nM of inidcated chemokine was added to compete with 1nM CCL17-SEAP
CCL3	MIP-1a; LD78-a	CCR4	9169480	Imai, et al. 1997. J Biol Chem	"In contrast, other CC chemokines such as RANTES [CCL5], MCP-1 [CCL2], MIP-1α [CCL3], MIP-1β [CCL4], and LARC [CCL20] showed no significant competition with TARC [CCL17]-SEAP(His)6 for CCR4 (Fig. 4 D)"; "TARC [CCL17] induced calcium flux in K562 cells expressing CCR4, whereas RANTES [CCL5], MIP-1α [CCL3], or MCP-1 [CCL2] did not"; ", MIP-1α [CCL3] and RANTES [CCL5] induced migration of cells tran…						Binding assay: competition and direct (single point); Binding cells: stably transfected K562 cells; Binding ligand: CCL17-SEAP, 125I-CCL3; Signaling assay: calcium flux; Signaling cells: stably transfected K562 cells; Chemotaxis assay: transwell; Chemotaxis cells: Transfected 293/EBNA cells	no interaction	0	C	200nM of inidcated chemokine was added to compete with 1nM CCL17-SEAP
CCL3	MIP-1a; LD78-a	CCR5	15039444	Petkovic, et al. 2004. J Biol Chem	"Eotaxin-3 [CCL26] readily inhibited the binding of 125I-MIP-1α [CCL3] on CCR1- or CCR5-transfected cells and monocytes. In CCR1-transfected cells (Fig. 2A), eotaxin-3 [CCL26] displayed a 38- or 2-fold lower IC50 value compared with the value of the agonists MIP-1α [CCL3] and RANTES [CCL5], with IC50 values of 47 nm for MIP-1α [CCL3], 900 nm for RANTES [CCL5], and 1770 nm for eotaxin-3 [CCL26], r…		25			10	Binding assay: competition; Binding ligand: 125I-CCL3; Binding cells: transfected murine pre-B 300.19 cells; Chemotaxis assay: transwell; Chemotaxis cells: transfected murine pre-B 300.19 cells	agonist	3	A	Max chemoktaxis concentration via Figure 1E
CCL3	MIP-1a; LD78-a	CCR5	10477718	Blanpain, et al. 1999. Blood	"We investigated the ability of all CC-chemokines available to date to compete for [125I]-MIP-1b [CCL4] binding on CCR5 by using a CHO-K1 cell line stably expressing the receptor...On this basis, the CCR5 ligands could be subdivided into high-affinity ligands (IC50 < 1 nmol/L, RANTES [CCL5] = MCP-2 [CCL8], MIP-1b [CCL4] > MIP-1a [CCL3]), intermediate affinity ligands (1 nmol/L < IC50 < 10 nmol/L,…		0.9	3.2			Binding assay: competition; Binding ligand: 125I-CCL4; Binding cells: transfected CHO-K1 cells; Signaling assay: aequorin-baed calcium flux assay; Signaling cells: CHO-K1 cells	agonist	3	A	IC50 calculated from pIC50 listed in Table 1 via 10^(-pIC50)
CCL3	MIP-1a; LD78-a	CCR5	11085751	Detheux, et al. 2000. J Exp Med	"The activity of HCC-1 [CCL14][9–74] was tested on CCR5 and other chemokine receptors using an aequorin-based assay. The truncated chemokine appeared as a high-affinity agonist of CCR5 (EC50 4.8 6± 1.2 nM) with a potency similar to that of RANTES [CCL5] and MIP-1a [CCL3] (Fig. 2 and Table I)"; "Competition binding assays (left panels) and functional aequorin-based assays (right panels) were perfo…		0.11	3.3			Binding assay: competition; Binding cells: transfected CHO-K1 cells; Binding ligand: 125I-CCL4; Signaling assay: aequorin-based calcium flux; Signaling cells: transfected CHO-K1 cells	agonist	3	A	Values listed in Table 1
CCL3	MIP-1a; LD78-a	CCR6	9294137	Power, et al. 1995. J Bio Chem	"As shown in Fig. 7,A, preexposure of cells to 1 μM concentrations of IL-8 [CXCL8], GROα [CXCL1], NAP-2 [CXCL7], or IP-10 [CXCL10] had no significant effect on the calcium signal induced by 100 nM MIP-3α (n = 4). Preincubation with 500 nM to 1 μM concentrations of nine human CC chemokines (MCP-1 [CCL2], MIP-1α [CCL3], MIP-1β [CCL4], MIP-5 [CCL15], RANTES [CCL5], eotaxin [CCL11], HCC-1 [CCL14], I-…						Signaling assay: desenitization assay (reduction in calcium-flux after CCL20 stimulation following initial treatment with indicated chemokine); Signaling cells: transiently transfected HEK293	no interaction	0	D
CCL3	MIP-1a; LD78-a	CCR6	9169459	Baba, et al. 1997. J Biol Chem	"competition of LARC [CCL20]-SEAP(His)6 binding to GPR-CY4 [CCR6] by various CC chemokines. Raji cells stably transfected with GPR-CY4 [CCR6] (2 × 10e5 cells) were incubated with 1 nm LARC [CCL20]-SEAP(His)6 in the presence of indicated chemokines at 200 nm"						Binding assay: saturation and compeition; Binding ligand: CCL20-SEAP; Binding cells: stably transfected Raji cells	no interaction	0	C	Single point competition assay of indicated ligand at 200nM against stably-expressing CCR6 cells incubated with 1nM CCL20
CCL3	MIP-1a; LD78-a	CCR7	9153236	Yoshida, et al. 1997. J Biol Chem	"As shown in Fig.6, by displacement experiments, ELC [CCL19]-Flag fully competed with ELC [CCL19]-SEAP for EBI1 [CCR7] with an IC50 of 18 nm. In contrast, no other CC chemokines such as MCP-1 [CCL2] (66, 67), MCP-2 [CCL8] (63), MCP-3 [CCL7] (64), eotaxin [CCL11] (30), MIP-1α/LD78α [CCL3/CCL3L1] (62), MIP-1β [CCL4] (60), RANTES [CCL5] (61), TARC [CCL17] (53), and LARC [CCL20] (38) were capable of …						Binding assay: competition (single point); Binding ligand: CCL19-SEAP; Binding cells: stably transfected K562 cells	no interaction	0	C	Chemokines tested at single dose (200nM): "displacement of ELC-SEAP by other chemokines. K562 cells stably transfected with EBI1 (2 × 105 cells) were incubated at 16 °C for 1 h with 1 nm of ELC-SEAP in the presence of indicated chemokines at 200 nm"
CCL2	MCP-1	CXCR1	8550564	Ahuja, et al. 1996. J Biol Chem	"When [Ca2+]i changes were used to monitor receptor activation, we found that the cell lines stably expressing IL-8RA [CXCR1] and IL-8RB [CXCR2] responded to IL-8 [CXCL8], GROa [CXCL1], and NAP-2 [CXCL7], but not to the CC chemokines MIP-1a [CCL3] and MCP-1 [CCL2] (Fig. 2, a and e)"; "The unlabeled CC chemokines MIP-1a [CCL3] and MCP-1 [CCL2] did not compete for binding at any of the CXC chemo- k…						Signaling assay: calcium flux; Signaling cells: stably trandsfected HEK293 cells; Binding assay: competition; Binding ligand: 125I-CXCL8; Binding cells: stably transfected HEK293 cells	no interaction	0	C
CCL2	MCP-1	CXCR2	8550564	Ahuja, et al. 1996. J Biol Chem	"When [Ca2+]i changes were used to monitor receptor activation, we found that the cell lines stably expressing IL-8RA [CXCR1] and IL-8RB [CXCR2] responded to IL-8 [CXCL8], GROa [CXCL1], and NAP-2 [CXCL7], but not to the CC chemokines MIP-1a [CCL3] and MCP-1 [CCL2] (Fig. 2, a and e)"; "The unlabeled CC chemokines MIP-1a [CCL3] and MCP-1 [CCL2] did not compete for binding at any of the CXC chemo- k…						Signaling assay: calcium flux; Signaling cells: stably trandsfected HEK293 cells; Binding assay: competition; Binding ligand: 125I-CXCL8; Binding cells: stably transfected HEK293 cells	no interaction	0	C
CCL3	MIP-1a; LD78-a	CXCR3	9660793	Weng, et al. 1998. J Biol Chem	"Eotaxin [CCL11] and MCP-4 [CCL13] have Ki values of 60 and 70 nm, whereas MCP-3 [CCL7] and RANTES [CCL5] have lower affinities with Ki values of 250 and 420 nm, respectively. Because CCR6 and CCR7 are phylogenetically more closely related to CXCR3 than is CCR3, we also examined the ability of their ligands (MIP-3α [CCL20] and MIP-3β [CCL19]) to bind to CXCR3. MIP-3α [CCL20] does bind with some a…						Binding assay: competition; Binding ligand: 125I-CXCL10; Binding cells: stably-expressing CHO	no interaction	0	D	Evidence level "D" since data referenced in manuscript are listed as not shown for this ligand
CCL3	MIP-1a; LD78-a	ACKR1	15358176	Gardner, et al. 1994. Biochem Biophys Res Commun	"the ability of heterologous unlabelled chemokines to displace specific 125I-CXCL-8 binding was examined. In these cross-competition experiments 125I-CXCL-8 was incubated with erythrocytes in the presence of increasing concentrations of 30 different chemokines over the range 0.1 to 1000 nM...chemokines could be classified into three categories: those that showed strong binding (Ki < 100 nM), weak…	>1000					Binding assay: competition; Binding ligand: 125I-CXCL8	no interaction	0	A
CCL3	MIP-1a; LD78-a	ACKR2	15067078	Bonecchi, et al. 2004. J Immunol	"To better characterize the spectrum of chemokines recognized and scavenged by D6, D6/CHO-K1 transfectants were incubated for 3 h with 1.2 nM of various chemokines. At the end of the incubation, the chemokine concentration in the supernatant was measured by ELISA. As shown in Fig. 1, among known D6 ligands, the inflammatory CC chemokines CCL5 and CCL11 were scavenged with the highest efficiency (…						Other assay: scavenging assay (incubation of ACKR2-transfected versus untranbsfected cells with chemokines and assessment of supernatant for chemokines by ELISA); Other cells: ACKR2-transfected CHO-K1 cells	agonist	ND	D	Evidence level "D" given because of indirect assay; "agonist" inferred because of increased agonist scavenging with ACKR2 ransfection, suggesting ligand-mediated internalization
CCL3	MIP-1a; LD78-a	ACKR2	9405404	Nibbs, et al. 1997. J Biol Chem	"Ligand displacement analysis was performed on CHO cells stably expressing hD6 [ACKR2], and the data from these studies are outlined in Fig. 3,A and B and summarized in TableI"	64					Binding assay: competition; Binding cells: transfected CHO cells; Binding ligand: 125I-CCL3 (murine)	ND	3	A
CCL3	MIP-1a; LD78-a	ACKR4	32480426	Meyrath, et al. 2021. J Leukoc Biol	"systematic screening program aiming at reassessing the agonist activity of the 43 human chemokines (24 CCLs, 16 CXCLs, 2 XCLs, and 1 CX3CL) and 2 viral chemokines (vCCL1 and vCCL2) toward ACKR4, by monitoring β-arrestin recruitment to the receptor using a highly sensitive Nanoluciferase complementation-based assay (NanoBiT) (Fig. 1A).20–22 In agreement with the initial description by Matti and c…						Signaling assay: β-arrestin recruitment using NanoBiT; Signaling cells: U87 cells	no interaction	0	C	Note that this paper performs both single point assays with ligands at 100nM (43 chemokines) and dose-response assays (9 chemokines, 7 of which are native human chemokines); Evidence Grade "C" for this ligand because conclusion of "no interaction" derived from single concentration point
CCL4L1	NA	CCR1	15240137	Howard, et al. Biochem Biophys Res Commun	"we therefore evaluated the influence of CCL4 and CCL4L1 on the migration of cells expressing CCR1, CCR3, or CCR5. Chemotaxis was measured by comparing the mean cell count per high power field at each chemokine concentration to that of binding medium alone. Both CCL4 and CCL4L1 exhibited bell-shaped response curves with maximum chemotaxis at a concentration of 100 ng/ml (Fig. 3). Both ligands ind…					1.2	Chemotaxis assay: transwell; Chemotaxis cells: transfected HEK293 cells	agonist	3	B	Max chemotaxis concentration for both ligands equivalent (100ng/ml) but listed in ng/ml; 100ng/ml = 1.2nM if you asssume MW ~8000Da (based on processed sequence from Uniprot); "Similarly, chemotaxis assays with cells expressing CCR1, CCR3, or CCR5 revealed no substantial differences...These data combined with the observation of individual variation in CCL4L1 gene copy number [Eur. J. Immunol. 32 …
CCL4L1	NA	CCR3	15240137	Howard, et al. Biochem Biophys Res Commun	"we therefore evaluated the influence of CCL4 and CCL4L1 on the migration of cells expressing CCR1, CCR3, or CCR5. Chemotaxis was measured by comparing the mean cell count per high power field at each chemokine concentration to that of binding medium alone. Both CCL4 and CCL4L1 exhibited bell-shaped response curves with maximum chemotaxis at a concentration of 100 ng/ml (Fig. 3). Both ligands ind…					1.2	Chemotaxis assay: transwell; Chemotaxis cells: transfected HEK293 cells	agonist	3	B	Max chemotaxis concentration for both ligands equivalent (100ng/ml) but listed in ng/ml; 100ng/ml = 1.2nM if you asssume MW ~8000Da (based on processed sequence from Uniprot); "Similarly, chemotaxis assays with cells expressing CCR1, CCR3, or CCR5 revealed no substantial differences"
CCL4L1	NA	CCR5	15240137	Howard, et al. Biochem Biophys Res Commun	"Competitive binding studies using HEK-293/CCR5 cells produced comparable EC50 values for the two proteins."; "we therefore evaluated the influence of CCL4 and CCL4L1 on the migration of cells expressing CCR1, CCR3, or CCR5. Chemotaxis was measured by comparing the mean cell count per high power field at each chemokine concentration to that of binding medium alone. Both CCL4 and CCL4L1 exhibited …		0.38			1.2	Chemotaxis assay: transwell; Chemotaxis cells: transfected HEK293 cells; Binding assay: competition; Binding ligand: 125I-CCL4; Binding cells: transfected HEK cells	agonist	3	A	Max chemotaxis concentration for both ligands equivalent (100ng/ml) but listed in ng/ml; 100ng/ml = 1.2nM if you asssume MW ~8000Da (based on processed sequence from Uniprot); "Similarly, chemotaxis assays with cells expressing CCR1, CCR3, or CCR5 revealed no substantial differences"
CCL4	MIP-1b	CCR1	12070155	Guan, et al. J Biol Chem	"Both MIP-1β [CCL4] (3–69) and the full-length protein exhibited similar abilities to induce a Ca2+ response in HEK-293 cells expressing recombinant CCR5 (Fig. 3A). In contrast, in HOS cells expressing recombinant CCR1, full-length MIP-1β failed to induce a Ca2+ response or to interfere with a subsequent Ca2+ response triggered by MIP-1β [CCL4] (3–69) (Fig.3B). Finally, in HOS cells expressing re…						Signaling assay: calcium flux; Signaling cells: HEK293 or HOS cells	agonist	ND	C	CCL4 (3-69) but not CCL4 (1-69) active at CCR1, CCR2
CCL4	MIP-1b	CCR1	7679328	Neote, et al. 1993. Cell	"As determined by Scatchard analysis, the Kds for RANTES [CCL5], HuMIP-1b [CCL4], MCP-1 [CCL2], and murine MIP-1a [CCL3] are 468 ± 280, 232 ± 70.1, 122 ± 39.3, and 4.2 ± 2.7 nM, respectively,"; "Similarly, in cells transiently expressing C-C CKR-1 [CCR1], 250 nM HuMIP-1b [CCL4] was needed to produce a Ca2+ flux that was - 20%~ of the maximum signal obtained by HuMIP-1a [CCL3] or RANTES [CCL5] (Fi…		232				Binding assay: competition; Binding ligand: 125I-CCL3; Binding cells: HEK293 cells; Signaling assay: calcium flux; Signaling cells: transfected HEK293 cells	agonist	2	A	CCL4 construct (i.e. 1-69 versus 3-69) not specified; calcium flux results suggestive of partial agonism
CCL4	MIP-1b	CCR1	12381680	Chou, et al. 2002. Br J Pharmacol	"In 125I-MIP-1α [CCL3] competition binding assays, MIP-1α [CCL3] bound with the highest affinity (Figure 1 and Table 1) followed by MPIF-1 [CCL23], MCP-3 [CCL7] and MIP-1β [CCL4] (Ki<20 nm)"; "Functionally, chemokine potency in stimulating [35S]-GTPγS exchange varied considerably (Figure 1, Table 1)...Both MIP-1β [CCL4], and MCP-2 [CCL8] were reasonably potent (EC50=10–20 nm)"	17.1	11.9				Binding assay: competition; Binding ligand: 125I-CCL3; Binding cells: transfected Ba/F3 cells	agonist	3	A	Listed binding EC50 is from GTPgS assay whereas Ki is from 125I-CCL3 competition binding assay
CCL4	MIP-1b	CCR2	8146186	Charo, et al. 1994. Proc Natl Acad Sci USA	"No response was elicited by the related chemokines MIP-1a [CCL3], MIP-1b [CCL4], RANTES [CCL5],or IL-8 [CXCL8], even when these ligands were present at 500nM (Fig.4B)"						Signaling assay: calcium flux; Signaling cells: transfected Xenopus oocytes	no interaction	0	C
CCL4	MIP-1b	CCR2	12070155	Guan, et al. J Biol Chem	"Both MIP-1β [CCL4] (3–69) and the full-length protein exhibited similar abilities to induce a Ca2+ response in HEK-293 cells expressing recombinant CCR5 (Fig. 3A). In contrast, in HOS cells expressing recombinant CCR1, full-length MIP-1β failed to induce a Ca2+ response or to interfere with a subsequent Ca2+ response triggered by MIP-1β [CCL4] (3–69) (Fig.3B). Finally, in HOS cells expressing re…						Signaling assay: calcium flux; Signaling cells: HEK293 or HOS cells	agonist	ND	C	CCL4 (3-69) but not CCL4 (1-69) active at CCR1, CCR2
CCL4	MIP-1b	CCR2	7890708	Myers, et al. 1995. J Biol Chem	"A cell line stably expressing the MCP-1 receptor [CCR2] was produced by transfection of MCP-1RB [CCR2] into HEK-293 cells. Transfected cells bound 125I-labeled MCP-1 [CCL2] specifically and with high affinity (Fig. 1A). The closely related C-C chemokines MIP-1α [CCL3], MIP-1β [CCL4], and RANTES [CCL5], as well as the C-X-C chemokine IL-8 [CXCL8] did not compete for binding"; " MIP-1α [CCL3], MIP…						Binding assay: competition; Binding ligand: 125I-CCL2; Binding cells: transfected HEK293 cells; Signaling assay: calcium flux; Signaling cells: transfected HEKs	no interaction	0	A
CCL4	MIP-1b	CCR3	8530354	Combadiere, et al. 1995. J Biol Chem	"when three independent HEK 293 cell clones stably transfected with CC CKR3 [CCR3] cDNA were tested, all three exhibited [Ca2+] transients in response to MIP-1a [CCL3], RANTES [CCL5], and MIP-lb [CCL4]"; Correction: "The cells whose properties were described in these figures were not transfected with the CC CKR3 [CCR3] cDNA that we reported, but were inadvertently transfected instead with another…						Signaling assay: calcium flux; Signaling cells: transfected HEK293 cells	no interaction	0	D	Data is referenced in correction but cannot identify published data itself, hence indirect evidence (Evidence Level "D")
CCL4	MIP-1b	CCR4	9169480	Imai, et al. 1997. J Biol Chem	"In contrast, RANTES [CCL5], MCP-1 [CCL2], or MIP-1α [CCL3] bound to CCR4-transfected L1.2 cells at marginal levels, if any"						Binding assay: competition (single point); Binding cells: stably transfected L1.2 cells; Binding ligand: CCL17-SEAP	no interaction	0	C	200nM of inidcated chemokine was added to compete with 1nM CCL17-SEAP
CCL4	MIP-1b	CCR4	9430724	Imai, et al. 1998. J Biol Chem	"In contrast, other CC chemokines such as RANTES [CCL5], MCP-1 [CCL2], MIP-1α [CCL3], MIP-1β [CCL4], and LARC [CCL20] showed no significant competition with TARC [CCL17]-SEAP(His)6 for CCR4 (Fig. 4 D)"						Binding assay: competition (single point); Binding cells: stably transfected K562 cells; Binding ligand: CCL17-SEAP	no interaction	0	C	200nM of inidcated chemokine was added to compete with 1nM CCL17-SEAP
CCL4	MIP-1b	CCR5	12070155	Guan, et al. J Biol Chem	"Both MIP-1β [CCL4] (3–69) and the full-length protein exhibited similar abilities to induce a Ca2+ response in HEK-293 cells expressing recombinant CCR5 (Fig. 3A). In contrast, in HOS cells expressing recombinant CCR1, full-length MIP-1β failed to induce a Ca2+ response or to interfere with a subsequent Ca2+ response triggered by MIP-1β [CCL4] (3–69) (Fig.3B). Finally, in HOS cells expressing re…						Signaling assay: calcium flux; Signaling cells: HEK293 or HOS cells	agonist	ND	C	CCL4 (3-69) and CCL4 (1-69) active at CCR5
CCL4	MIP-1b	CCR5	12427015	Bondue, et al. 2002. Biochemistry	"Table 1 summarizes the IC50 values obtained for each mutant in a CCR5 binding assay, using wild-type MIP-1b [CCL4] as a tracer...The replacement of Arg18 with alanine resulted in a moderate loss of affinity for CCR5 (mean IC50 of 0.86 nM compared to a value of 0.37 nM for the wild-type protein)(Figure 3A and Table 1)"		0.37	2.3			Binding assay: competition; Binding cells: transfected CHO-K1 cells; Binding ligand: 125I-CCL4; Signaling assay: aequorin-based calcium flux; Signaling cells: transfecetd CHO-K1 cells	agonist	3	A	Calcium flux EC50 calculated from documented pEC50 by taking 10^(-pEC50)
CCL4	MIP-1b	CCR6	9294137	Power, et al. 1995. J Bio Chem	"As shown in Fig. 7,A, preexposure of cells to 1 μM concentrations of IL-8 [CXCL8], GROα [CXCL1], NAP-2 [CXCL7], or IP-10 [CXCL10] had no significant effect on the calcium signal induced by 100 nM MIP-3α (n = 4). Preincubation with 500 nM to 1 μM concentrations of nine human CC chemokines (MCP-1 [CCL2], MIP-1α [CCL3], MIP-1β [CCL4], MIP-5 [CCL15], RANTES [CCL5], eotaxin [CCL11], HCC-1 [CCL14], I-…						Signaling assay: desenitization assay (reduction in calcium-flux after CCL20 stimulation following initial treatment with indicated chemokine); Signaling cells: transiently transfected HEK293	no interaction	0	D
CCL4	MIP-1b	CCR6	9169459	Baba, et al. 1997. J Biol Chem	"competition of LARC [CCL20]-SEAP(His)6 binding to GPR-CY4 [CCR6] by various CC chemokines. Raji cells stably transfected with GPR-CY4 [CCR6] (2 × 10e5 cells) were incubated with 1 nm LARC [CCL20]-SEAP(His)6 in the presence of indicated chemokines at 200 nm"						Binding assay: saturation and compeition; Binding ligand: CCL20-SEAP; Binding cells: stably transfected Raji cells	no interaction	0	C	Single point competition assay of indicated ligand at 200nM against stably-expressing CCR6 cells incubated with 1nM CCL20
CCL4	MIP-1b	CCR7	9153236	Yoshida, et al. 1997. J Biol Chem	"As shown in Fig.6, by displacement experiments, ELC [CCL19]-Flag fully competed with ELC [CCL19]-SEAP for EBI1 [CCR7] with an IC50 of 18 nm. In contrast, no other CC chemokines such as MCP-1 [CCL2] (66, 67), MCP-2 [CCL8] (63), MCP-3 [CCL7] (64), eotaxin [CCL11] (30), MIP-1α/LD78α [CCL3/CCL3L1] (62), MIP-1β [CCL4] (60), RANTES [CCL5] (61), TARC [CCL17] (53), and LARC [CCL20] (38) were capable of …						Binding assay: competition (single point); Binding ligand: CCL19-SEAP; Binding cells: stably transfected K562 cells	no interaction	0	C	Chemokines tested at single dose (200nM): "displacement of ELC-SEAP by other chemokines. K562 cells stably transfected with EBI1 (2 × 105 cells) were incubated at 16 °C for 1 h with 1 nm of ELC-SEAP in the presence of indicated chemokines at 200 nm"
CCL4	MIP-1b	CCR8	10540332	Garlisi, et al. 1999. Eur J Immunol	"125I-labeled I-309 [CCL1] binding to CCR8 on 1D-21 cells was saturable and exhibited an apparent Kd of 0.40 ± 0.23 nM with 102 700 ± 49 200 sites per cell (n = 5; Fig. 2 A). Unlabeled I-309 [CCL1], but not TARC [CCL17] or MIP-1b [CCL4] , competed for 125I-labeled I-309 [CCL1] binding to 1D-21 cells (Fig.2B, C)"; "I-309 [CCL1], but not MIP-1b [CCL4] nor TARC [CCL17], induced calcium mobili- zatio…						Binding assay: competition; Binding cells: 1D-21 cells; Binding ligand: 125I-CCL1; Binding cells: transfected 1D-21 cells; Signaling assay: calcium flux; Signaling cells: transfected 1D-21 cells; Chemotaxis assay: transwell; Chemotaxis cells: transfected 1D-21 cells	no interaction	0	A
CCL4	MIP-1b	CXCR3	9660793	Weng, et al. 1998. J Biol Chem	"Eotaxin [CCL11] and MCP-4 [CCL13] have Ki values of 60 and 70 nm, whereas MCP-3 [CCL7] and RANTES [CCL5] have lower affinities with Ki values of 250 and 420 nm, respectively. Because CCR6 and CCR7 are phylogenetically more closely related to CXCR3 than is CCR3, we also examined the ability of their ligands (MIP-3α [CCL20] and MIP-3β [CCL19]) to bind to CXCR3. MIP-3α [CCL20] does bind with some a…						Binding assay: competition; Binding ligand: 125I-CXCL10; Binding cells: stably-expressing CHO	no interaction	0	D	Evidence level "D" since data referenced in manuscript are listed as not shown for this ligand
CCL4	MIP-1b	ACKR1	15358176	Gardner, et al. 1994. Biochem Biophys Res Commun	"the ability of heterologous unlabelled chemokines to displace specific 125I-CXCL-8 binding was examined. In these cross-competition experiments 125I-CXCL-8 was incubated with erythrocytes in the presence of increasing concentrations of 30 different chemokines over the range 0.1 to 1000 nM...chemokines could be classified into three categories: those that showed strong binding (Ki < 100 nM), weak…	>1000					Binding assay: competition; Binding ligand: 125I-CXCL8	no interaction	0	A
CCL4	MIP-1b	ACKR2	9405404	Nibbs, et al. 1997. J Biol Chem	"Ligand displacement analysis was performed on CHO cells stably expressing hD6 [ACKR2], and the data from these studies are outlined in Fig. 3,A and B and summarized in TableI"	1.7					Binding assay: competition; Binding cells: transfected CHO cells; Binding ligand: 125I-CCL3 (murine)	ND	3	A
CCL4	MIP-1b	ACKR2	15067078	Bonecchi, et al. 2004. J Immunol	"To better characterize the spectrum of chemokines recognized and scavenged by D6, D6/CHO-K1 transfectants were incubated for 3 h with 1.2 nM of various chemokines. At the end of the incubation, the chemokine concentration in the supernatant was measured by ELISA. As shown in Fig. 1, among known D6 ligands, the inflammatory CC chemokines CCL5 and CCL11 were scavenged with the highest efficiency (…	2.9					Binding assay: competition; Binding ligand: 125I-CCL2; Binding cells: Stably-transfected L1.2Other assay: scavenging assay (incubation of ACKR2-transfected versus untranbsfected cells with chemokines and assessment of supernatant for chemokines by ELISA); Other cells: ACKR2-transfected CHO-K1 cells	agonist	3	A	Exact Kd not listed in manuscript but is inferred by curve similarity to that of CCL22: " D6 binds CCL22 more strongly (Ki = 0.33 nM), similarly to CCL2, whereas it binds CCL17 more weakly (Ki = 2.9 nM), similarly to CCL4"; "agonist" inferred because of increased agonist scavenging with ACKR2 ransfection, suggesting ligand-mediated internalization;
CCL4	MIP-1b	ACKR4	32480426	Meyrath, et al. 2021. J Leukoc Biol	"systematic screening program aiming at reassessing the agonist activity of the 43 human chemokines (24 CCLs, 16 CXCLs, 2 XCLs, and 1 CX3CL) and 2 viral chemokines (vCCL1 and vCCL2) toward ACKR4, by monitoring β-arrestin recruitment to the receptor using a highly sensitive Nanoluciferase complementation-based assay (NanoBiT) (Fig. 1A).20–22 In agreement with the initial description by Matti and c…						Signaling assay: β-arrestin recruitment using NanoBiT; Signaling cells: U87 cells	no interaction	0	C	Note that this paper performs both single point assays with ligands at 100nM (43 chemokines) and dose-response assays (9 chemokines, 7 of which are native human chemokines); Evidence Grade "C" for this ligand because conclusion of "no interaction" derived from single concentration point
CCL5	RANTES	CCR1	7679328	Neote, et al. 1993. Cell	"To determine whether C-C CKR-1 [CCR1] is a functional C-C chemokine receptor, it was transiently expressed in human kidney 293 cells, and intracellular Ca2+ levels in response to various C-C chemokines were measured. A 100 nM dose of either RANTES [CCL5], HuMIP-1a [CCL3], HuMIP-1b [CCL4], or MCP-1 [CCL2] was used as a first approximation of the maximum physiologically relevant concentration. "; …		468				Binding assay: competition; Binding ligand: 125I-CCL3; Binding cells: HEK293 cells; Signaling assay: calcium flux; Signaling cells: transfected HEK293 cells	agonist	2	A
CCL5	RANTES	CCR1	15039444	Petkovic, et al. 2004. J Biol Chem	"Eotaxin-3 [CCL26] readily inhibited the binding of 125I-MIP-1α [CCL3] on CCR1- or CCR5-transfected cells and monocytes. In CCR1-transfected cells (Fig. 2A), eotaxin-3 [CCL26] displayed a 38- or 2-fold lower IC50 value compared with the value of the agonists MIP-1α [CCL3] and RANTES [CCL5], with IC50 values of 47 nm for MIP-1α [CCL3], 900 nm for RANTES [CCL5], and 1770 nm for eotaxin-3 [CCL26], r…		900				Binding assay: competition; Binding ligand: 125I-CCL3; Binding cells: transfected murine pre-B 300.19 cells	ND	2	A
CCL5	RANTES	CCR1	8530354	Combadiere, et al. 1995. J Biol Chem	"CC CKR1 [CCR1] transfectants responded to MCP-3 [CCL7] (Fig. 1A). Control stimulations with MIP-1α [CCL3], RANTES [CCL5], MIP-1β [CCL4], MCP-1 [CCL2], and IL-8 [CXCL8] gave results concordant with previously published data(13, 14, 15, 17, 18, 19). That is, CC CKR1 [CCR1] transfectants responded to MIP-1α [CCR3], RANTES [CCL5], and very weakly to MIP-1β [CCL4] (Fig. 1A)"; " The rank orders of pot…		15	30			Signaling assay: calcium flux; Signaling cells: transfected HEKs; Binding assay: competition; Binding ligand: 125I-CCL7	agonist	3	A
CCL5	RANTES	CCR1	7890708	Myers, et al. 1995. J Biol Chem	"Activation of the MIP-la/RANTES receptor [CCR1] also mediated inhibition of adenylyl cyclase activity but with a different pharmacological profile: MIP-1a [CCL3] (110 pM, IC50), RANTES [CCL5] (140 pM), MIP-1b [CCL4] (10 nM), and MCP-1 [CCL2] (820 nM)"		0.14				Signaling assay: calcium flux; Signaling cells: transfected HEKs	agonist	3	A
CCL5	RANTES	CCR2	7890708	Myers, et al. 1995. J Biol Chem	"A cell line stably expressing the MCP-1 receptor [CCR2] was produced by transfection of MCP-1RB [CCR2] into HEK-293 cells. Transfected cells bound 125I-labeled MCP-1 [CCL2] specifically and with high affinity (Fig. 1A). The closely related C-C chemokines MIP-1α [CCL3], MIP-1β [CCL4], and RANTES [CCL5], as well as the C-X-C chemokine IL-8 [CXCL8] did not compete for binding"; " MIP-1α [CCL3], MIP…						Binding assay: competition; Binding ligand: 125I-CCL2; Binding cells: transfected HEK293 cells; Signaling assay: calcium flux; Signaling cells: transfected HEKs	no interaction	0	A
CCL5	RANTES	CCR2	8146186	Charo, et al. 1994. Proc Natl Acad Sci USA	"No response was elicited by the related chemokines MIP-1a [CCL3], MIP-1b [CCL4], RANTES [CCL5],or IL-8 [CXCL8], even when these ligands were present at 500nM (Fig.4B)"						Signaling assay: calcium flux; Signaling cells: transfected Xenopus oocytes	no interaction	0	C
CCL5	RANTES	CCR2	8530354	Combadiere, et al. 1995. J Biol Chem	"As previously reported by Franci et al.(18), CC CKR2B [CCR2] transfectants responded selectively to MCP-1 [CCL2] and MCP-3 [CCL7]"						Signaling assay: calcium flux; Signaling cells: transfected HEKs	no interaction	0	C
CCL5	RANTES	CCR3	8642344	Daugherty, et al. 1996. J Exp Med	"Cross-competition studies with other B-chemokines known to be potent eosinophil chemoattractants, MCP-3 [CCL7] and RANTES [CCL5], demonstrated that they bound to CC CKR3 [CCR3] with Kds of about 3 nM (Fig. 3 a, Table 1)...Competition binding studies were also carried out against 12SI-MCP-3 [CCL7]. Again, human and murine eotaxin [CCL11] competed strongly with Kds of 0.2 and 0.3 nM, respectively …	0.5		10			Binding assay: competition; Binding ligand: 125I-CCL11 and 125I-CCL7; Binding cells: transfected AML14.3010 cells; Signaling assay: calcium flux; Signaling cells: transfected AML14.3010 cells	agonist	3	A	Listed Kd is from compeition binding study using 125I-CCL7 as hot ligand
CCL5	RANTES	CCR3	12450563	Wan, et al. 2002. Eur J Pharmacol	"a [35S]GTPγS binding assay was developed using membranes from CHO-K1 cells expressing CCR3. The capacity of all known CCR3 ligands to stimulate [35S]GTPγS binding was compared (Fig. 3). Table 2 summarizes the potency and efficacy of these ligands... Eotaxin-3 [CCL26], MCP-3 [CCL7] and RANTES [CCL5] were less potent and less efficacious agonists"		17.8				Binding assay: GTPgS binding; Binding cells: transfected CHO-K1 cells; Binding ligand: 35S-GTPgS	agonist	3	A	GTPgS EC50 17.8; GTPgS is both a binding assay and functional assay reporting on receptor activation; Emax 50% relative to that of CCL11, therefore CCL5 is partial agonist
CCL5	RANTES	CCR4	9169480	Imai, et al. 1997. J Biol Chem	"In contrast, other CC chemokines such as RANTES [CCL5], MCP-1 [CCL2], MIP-1α [CCL3], MIP-1β [CCL4], and LARC [CCL20] showed no significant competition with TARC [CCL17]-SEAP(His)6 for CCR4 (Fig. 4 D)"; "TARC [CCL17] induced calcium flux in K562 cells expressing CCR4, whereas RANTES [CCL5], MIP-1α [CCL3], or MCP-1 [CCL2] did not"						Binding assay: competition (single point); Binding cells: stably transfected K562 cells; Binding ligand: CCL17-SEAP; Signaling assay: calcium flux; Signaling cells: stably transfected K562 cells	no interaction	0	C	200nM of inidcated chemokine was added to compete with 1nM CCL17-SEAP
CCL5	RANTES	CCR4	8573157	Hoogeworf, et al. 1996. Biochem Biophys Res Commun	"In equilibrium competition binding assays performed in undifferentiated HL-60 cells transfected with human and murine CC CKR-4 [CCR4] cDNA, the IC values for the binding of [125I]macrophage inflammatory protein-1a [CCL3] to human and murine CC CKR-4 [CCR4] were 14.5 ± 9.0 nM and 10.1 ± 3.0 nM, respectively, and the IC50 values for the binding of 125[I]RANTES [CCL5] to human and murine CC CKR-4 […		14.5				Binding assay: competition; Binding ligand:125I-CCL3; Binding cells: transfected HL-60 cells	ND	3	A
CCL5	RANTES	CCR5	15039444	Petkovic, et al. 2004. J Biol Chem	"Eotaxin-3 [CCL26] readily inhibited the binding of 125I-MIP-1α [CCL3] on CCR1- or CCR5-transfected cells and monocytes. In CCR1-transfected cells (Fig. 2A), eotaxin-3 [CCL26] displayed a 38- or 2-fold lower IC50 value compared with the value of the agonists MIP-1α [CCL3] and RANTES [CCL5], with IC50 values of 47 nm for MIP-1α [CCL3], 900 nm for RANTES [CCL5], and 1770 nm for eotaxin-3 [CCL26], r…		2.3				Binding assay: competition; Binding ligand: 125I-CCL3; Signaling assay: calcium flux; Signaling cells: murine pre-B cells singly transfected with human CCR1 or -5, and in CCR1+/CCR5+ monocytes; Chemotaxis assay: transwell; Chemotaxis cells: monocytes/well or pre-B murine 300.19 cells/well singly transfected with CCR1 or -5	ND	3	A
CCL5	RANTES	CCR5	10477718	Blanpain, et al. 1999. Blood	"As an example, the pIC50 obtained in one experiment using [125I]-MCP-2 [CCL8] as tracer were 9.61 ± 0.09 for MCP-2 [CCL8], 9.17 ± 0.21 for MIP-1β [CCL4], 9.14 ± 0.15 for RANTES [CCL5], 9.03 ± 0.13 for MIP-1α [CCL3], and 7.82 ± 0.14 for MCP-3 [CCL7]"; Calcium Flux pEC50 8.87 ± 0.37 (Table 1)		9.14	1.3			Binding assay: competition; Binding ligand: 125I-CCL8; Binding cells: transfected CHO-K1 cells; Signaling assay: aequorin-baed calcium flux assay; Signaling cells: CHO-K1 cells	agonist	3	A	Calcium flux EC50 obtained from pEC50 by taking 10^(-pEC50)
CCL5	RANTES	CCR6	9294137	Power, et al. 1995. J Bio Chem	"As shown in Fig. 7,A, preexposure of cells to 1 μM concentrations of IL-8 [CXCL8], GROα [CXCL1], NAP-2 [CXCL7], or IP-10 [CXCL10] had no significant effect on the calcium signal induced by 100 nM MIP-3α (n = 4). Preincubation with 500 nM to 1 μM concentrations of nine human CC chemokines (MCP-1 [CCL2], MIP-1α [CCL3], MIP-1β [CCL4], MIP-5 [CCL15], RANTES [CCL5], eotaxin [CCL11], HCC-1 [CCL14], I-…						Signaling assay: desenitization assay (reduction in calcium-flux after CCL20 stimulation following initial treatment with indicated chemokine); Signaling cells: transiently transfected HEK293	no interaction	0	D
CCL5	RANTES	CCR6	9169459	Baba, et al. 1997. J Biol Chem	"competition of LARC [CCL20]-SEAP(His)6 binding to GPR-CY4 [CCR6] by various CC chemokines. Raji cells stably transfected with GPR-CY4 [CCR6] (2 × 10e5 cells) were incubated with 1 nm LARC [CCL20]-SEAP(His)6 in the presence of indicated chemokines at 200 nm"						Binding assay: saturation and compeition; Binding ligand: CCL20-SEAP; Binding cells: stably transfected Raji cells	no interaction	0	C	Single point competition assay of indicated ligand at 200nM against stably-expressing CCR6 cells incubated with 1nM CCL20
CCL5	RANTES	CCR7	9153236	Yoshida, et al. 1997. J Biol Chem	"As shown in Fig.6, by displacement experiments, ELC [CCL19]-Flag fully competed with ELC [CCL19]-SEAP for EBI1 [CCR7] with an IC50 of 18 nm. In contrast, no other CC chemokines such as MCP-1 [CCL2] (66, 67), MCP-2 [CCL8] (63), MCP-3 [CCL7] (64), eotaxin [CCL11] (30), MIP-1α/LD78α [CCL3/CCL3L1] (62), MIP-1β [CCL4] (60), RANTES [CCL5] (61), TARC [CCL17] (53), and LARC [CCL20] (38) were capable of …						Binding assay: competition (single point); Binding ligand: CCL19-SEAP; Binding cells: stably transfected K562 cells	no interaction	0	C	Chemokines tested at single dose (200nM): "displacement of ELC-SEAP by other chemokines. K562 cells stably transfected with EBI1 (2 × 105 cells) were incubated at 16 °C for 1 h with 1 nm of ELC-SEAP in the presence of indicated chemokines at 200 nm"
CCL5	RANTES	CXCR3	9660793	Weng, et al. 1998. J Biol Chem	"Eotaxin [CCL11] and MCP-4 [CCL13] have Ki values of 60 and 70 nm, whereas MCP-3 [CCL7] and RANTES [CCL5] have lower affinities with Ki values of 250 and 420 nm, respectively. Because CCR6 and CCR7 are phylogenetically more closely related to CXCR3 than is CCR3, we also examined the ability of their ligands (MIP-3α [CCL20] and MIP-3β [CCL19]) to bind to CXCR3. MIP-3α [CCL20] does bind with some a…	420					Binding assay: competition; Binding ligand: 125I-CXCL10; Binding cells: stably-expressing CHO	ND	2	A	Ligand binding also measured for some ligands in activated T cells and RBL cell line; only consider CHO line here
CCL5	RANTES	CXCR3	35720349	D'Uonnolo, et al. 2022. Front Immunol	"(A) miniG protein or (B) β-arrestin recruitment towards CXCR3-A and CXCR3-B in response to CXCL11, CXCL10, CXCL9 and the negative control CCL5 monitored by NanoBiT-based assay. (C) Heterotrimeric G protein dissociation upon CXCR3-A or CXCR3-B stimulation with CXCL11, CXCL10, CXCL9 and CCL5 monitored by NanoBRET"						Signaling assay: multiple (see synopsis)	no interaction	0	A
CCL5	RANTES	ACKR1	7517400	Horuk, et al. 1994. J Biol Chem	"As shown in Fig.2 increasing concentrations of unlabeled IL-8 [CXCL8], MGSA [CXCL1], RANTES [CCL5], and MCP-1 [CCL2] dose-responsively displaced 1251-IL-8 [CXCL8] binding to HEL cells. The Kd values for this displacement were around 5-10 nM"	5					Binding assay: competition; Binding ligand: 125I-CXCL8; Binding cells: transfected HEL cells	ND	3	A	Specific Kd not listed, range given as 5-10nM, Kd og 5nM listed in table
CCL5	RANTES	ACKR1	7592697	Szabo, et al. 1995. J Biol Chem	"The Kd and number of binding sites per cell (data not shown) derived from any combination of labeled RANTES [CCL5] and MGSA/gro [CXCL1] displaced by unlabeled RANTES [CCL5], MGSA/gro [CXCL1] or MCP-1 [CCL2] were similar to each other (2-10 nM) (7)"	5.69					Binding assay: competition; Binding ligand: 125I-CCL5 and 125I-CXCL1; Binding cells: purified human erythrocytes	ND	3	A	Evidence level "A" however caution should be noted since human erythrocytes were used and full chemokine receptor profile not fully assessed
CCL5	RANTES	ACKR1	15358176	Gardner, et al. 1994. Biochem Biophys Res Commun	"the ability of heterologous unlabelled chemokines to displace specific 125I-CXCL-8 binding was examined. In these cross-competition experiments 125I-CXCL-8 was incubated with erythrocytes in the presence of increasing concentrations of 30 different chemokines over the range 0.1 to 1000 nM...chemokines could be classified into three categories: those that showed strong binding (Ki < 100 nM), weak…	5.6					Binding assay: competition; Binding ligand: 125I-CXCL8	ND	3	A
CCL4	MIP-1b	ACKR2	15067078	Bonecchi, et al. 2004. J Immunol	"To better characterize the spectrum of chemokines recognized and scavenged by D6, D6/CHO-K1 transfectants were incubated for 3 h with 1.2 nM of various chemokines. At the end of the incubation, the chemokine concentration in the supernatant was measured by ELISA. As shown in Fig. 1, among known D6 ligands, the inflammatory CC chemokines CCL5 and CCL11 were scavenged with the highest efficiency (…						Other assay: scavenging assay (incubation of ACKR2-transfected versus untranbsfected cells with chemokines and assessment of supernatant for chemokines by ELISA); Other cells: ACKR2-transfected CHO-K1 cells	agonist	ND	D	Evidence level "D" given because of indirect assay; "agonist" inferred because of increased agonist scavenging with ACKR2 ransfection, suggesting ligand-mediated internalization
CCL5	RANTES	ACKR2	9405404	Nibbs, et al. 1997. J Biol Chem	"Ligand displacement analysis was performed on CHO cells stably expressing hD6 [ACKR2], and the data from these studies are outlined in Fig. 3,A and B and summarized in TableI"	3.6					Binding assay: competition; Binding cells: transfected CHO cells; Binding ligand: 125I-CCL3 (murine)	ND	3	A
CCL5	RANTES	ACKR2	37153591	Szpakowska, et al. 2023. Front Immunol	"Supplementary Figure 1. ACKR2 activation by different ligands. β-arrestin-1 recruitment to ACKR2 induced by known and the newly proposed ligands such as CCL26, CXCL2 and CXCL10 monitored by Nanoluciferase complementation assay (NanoBiT). CXCL1 was used as negative control"						Signaling assay: NanoBiT B-arrestin recruitment; Signaling cells: transfected HEK293T	agonist	3	A	Concentration-dependent B-arrestin recruitment observed ("A"-level evidence; Supp. Table 1). While EC50 not listed for this ligand, can be approximated from figure (Supp. Figure 1) as ~1nM
CCL5	RANTES	ACKR4	32480426	Meyrath, et al. 2021. J Leukoc Biol	"systematic screening program aiming at reassessing the agonist activity of the 43 human chemokines (24 CCLs, 16 CXCLs, 2 XCLs, and 1 CX3CL) and 2 viral chemokines (vCCL1 and vCCL2) toward ACKR4, by monitoring β-arrestin recruitment to the receptor using a highly sensitive Nanoluciferase complementation-based assay (NanoBiT) (Fig. 1A).20–22 In agreement with the initial description by Matti and c…						Signaling assay: β-arrestin recruitment using NanoBiT; Signaling cells: U87 cells	no interaction	0	C	Note that this paper performs both single point assays with ligands at 100nM (43 chemokines) and dose-response assays (9 chemokines, 7 of which are native human chemokines); Evidence Grade "C" for this ligand because conclusion of "no interaction" derived from single concentration point
CCL7	MCP-3	CCR1	7545673	Ben-Baruch, et al. 1995. J Biol Chem	"YT4/293 cells also specifically bound 125I-MCP3 [CCL7] with 21,000 (± 2400) sites/cell with high affinity (Kd = 0.7 nM) (Fig. 2A)"; "Fig. 5 shows that MCP3 [CCL7] and MIP1α [CCL3] as well as Rantes [CCL5] all induced significant migration of YT4/293 cells in vitro. The optimal concentrations for these C-C ligands to induce YT4/293 cell migration was about 6-12 nM (50-100 ng/ml). However, MCP3 [C…	0.7				6	Binding assay: competition; Binding ligand: 125I-CCL7; Binding cells: transfected YT4/293 cells; Chemotaxis assay: transwell; Chemotaxis cells: YT4/293 cells	agonist	3	A
CCL7	MCP-3	CCR1	8530354	Combadiere, et al. 1995. J Biol Chem	"125I-MCP-3 [CCL7] bound to CC CKR1 [CCR1] could be competed by MCP-3 [CCL7], MIP-1α [CCL3], RANTES [CCL5], and MIP-1β [CCL4], whereas MCP-1 [CCL2] and IL-8 [CXCL8] had no effect. The Ki values were 8, 10, 15, and 75 nM, respectively, for MCP-3 [CCL7], MIP-1α [CCL3], RANTES [CCL5], and MIP-1β [CCL4]"; "CC CKR1 [CCR1] transfectants responded to MCP-3 [CCL7] (Fig. 1A)."	8					Binding assay: competition; Binding ligand: 125I-CCL7; Binding cells: transfected HEK293 cells; Signaling assay: calcium flux: Signaling cells: stably transfected HEK293 cells	agonist	3	A	Evidence level "A" from binding assay; calcium flux only done at single dose
CCL7	MCP-3	CCR2	8530354	Combadiere, et al. 1995. J Biol Chem	"125I-MCP-3 [CCL7] bound to CC CKR2B [CCR2] could only be competed by MCP-1 [CCL2] and MCP-3 [CCR7] (Ki~7 nM for each)"; " As previously reported by Franci et al.(18), CC CKR2B [CCR2] transfectants responded selectively to MCP-1 [CCL2] and MCP-3 [CCL7]"	7					Binding assay: competition; Binding ligand: 125I-CCL7; Binding cells: transfected HEK293 cells; Signaling assay: calcium flux: Signaling cells: stably transfected HEK293 cells	agonist	3	A	Evidence level "A" from binding assay; calcium flux only done at single dose
CCL7	MCP-3	CCR2	28536301	Huma, et al, 2017. Sci Signal	"The three chemokines induced recruitment of β-arr2 with different potencies and statistically significantly different maximal effects, Emax (P < 0.01; Fig. 1A and Table 1); relative to MCP-1 [CCL2], the Emax values of MCP-2 [CCL8] and MCP-3 [CCL7] were 23 ± 3% and 56 ± 4%, respectively. In the two amplified signaling assays, the three chemokines exhibited the same maximal effects but statistical…	0.32		3.4			Binding assay: competition; Binding ligand: 125I-CCL2; Binding cells: Flp-In T-Rex 293 cells; Signaling assay: Barr-2 recruitment BRET (expressing CCR2-RLuc8 and β-arr2–YFP) and cAMP inhibition; Signaling cells: Flp-In T-Rex 293 cells	agonist	3	A	EC50, Ki, etc values in table calculated from reported pEC50, pKi by taking 10^(-pEC50) or 10^(-pKi); Functional value listed in cAMP inhibition EC50 which is lowest (most potent) among those listed; data suggests that CCL8 is a partial CCR2 agonist relative to CCL2
CCL7	MCP-3	CCR3	8642344	Daugherty, et al. 1996. J Exp Med	"Cross-competition studies with other B-chemokines known to be potent eosinophil chemoattractants, MCP-3 [CCL7] and RANTES [CCL5], demonstrated that they bound to CC CKR3 [CCR3] with Kds of about 3 nM (Fig. 3 a, Table 1)...Competition binding studies were also carried out against 12SI-MCP-3 [CCL7]. Again, human and murine eotaxin [CCL11] competed strongly with Kds of 0.2 and 0.3 nM, respectively …	0.7					Binding assay: competition; Binding ligand: 125I-CCL11 and 125I-CCL7; Binding cells: transfected AML14.3010 cells	agonist	3	A	Listed Kd is from compeition binding study using 125I-CCL7 as hot ligand; weak calcium flux suggests partial agonism
CCL7	MCP-3	CCR3	12450563	Wan, et al. 2002. Eur J Pharmacol	"a [35S]GTPγS binding assay was developed using membranes from CHO-K1 cells expressing CCR3. The capacity of all known CCR3 ligands to stimulate [35S]GTPγS binding was compared (Fig. 3). Table 2 summarizes the potency and efficacy of these ligands... Eotaxin-3 [CCL26], MCP-3 [CCL7] and RANTES [CCL5] were less potent and less efficacious agonists"		14.4				Binding assay: GTPgS binding; Binding cells: transfected CHO-K1 cells; Binding ligand: 35S-GTPgS	agonist	3	A	GTPgS EC50 14.4; GTPgS is both a binding assay and functional assay reporting on receptor activation; Emax 50% relative to that of CCL11, therefore CCL7 is partial agonist
CCL7	MCP-3	CCR4	9430724	Imai, et al. 1998. J Biol Chem	"To examine specificity of binding to CCR4, six additional chemokines were tested for competition of MDC [CCL22]-SEAP binding. A 200-fold molar excess of each chemokine was tested for competition with a constant quantity of MDC [CCL22]-SEAP (0.5 nm), presented in Fig. 2 D. The chemokines MCP-1 [CCL2], MCP-3 [CCL7], MCP-4 [CCL13], RANTES [CCL5], MIP-1α [CCL3], and MIP-1β [CCL4] did not compete for…						Binding assay: competition (single point); Binding cells: transfected L1.2; Binding ligand: CCL22-SEAP	no interaction	0	C	Single point compeition binding assay with ligand at 100nM
CCL7	MCP-3	CCR5	10477718	Blanpain, et al. 1999. Blood	"MCP-2 [CCL8], MCP-3 [CCL7], MCP-4 [CCL13], MCP-1 [CCL2], and eotaxin [CCL11] binding was characterized by IC50 values of 0.22, 2.14, 5.89, 29.9, and 21.7 nmol/L, respectively. Among these ligands, MCP-3 [CCL7] had the remarkable property of binding CCR5 with high affinity without eliciting a functional response, MCP-3 [CCL7] could also inhibit the activation of CCR5 by MIP-1β [CCL4] and may ther…		2.14				Binding assay: competition; Binding ligand: 125I-CCL4; Binding cells: transfected CHO-K1 cells; Signaling assay: aequorin-baed calcium flux assay; Signaling cells: CHO-K1 cells	antagonist	3	A
CCL7	MCP-3	CCR5	11861332	Mueller, et al. 2002. Br J Pharmacol	"In order to investigate the activation of G proteins via CCR5, the stimulation of [35S]-GTPγS binding was examined...MCP-3 [CCL7] and MCP-4 [CCL13] do not activate CCR5 at all in this assay"; "MCP-3 [CCL7] (50nM) and MCP-4 [CCL13](50nM) were unable to induce receptor phosphorylation"; "The extent of change in intracellular calcium ions was similar for the different ligands... MCP-3 [CCL7] did no…						Binding assay: GTPgS; Binding cells: CHO-CCR5 cells: Binding ligand: 35S-GTPgS; Signaling assay: calcium flux, receptor phosphorylation; Signaling cells: CCR5-CHO	antagonist	ND	C
CCL7	MCP-3	CCR7	9153236	Yoshida, et al. 1997. J Biol Chem	"As shown in Fig.6, by displacement experiments, ELC [CCL19]-Flag fully competed with ELC [CCL19]-SEAP for EBI1 [CCR7] with an IC50 of 18 nm. In contrast, no other CC chemokines such as MCP-1 [CCL2] (66, 67), MCP-2 [CCL8] (63), MCP-3 [CCL7] (64), eotaxin [CCL11] (30), MIP-1α/LD78α [CCL3/CCL3L1] (62), MIP-1β [CCL4] (60), RANTES [CCL5] (61), TARC [CCL17] (53), and LARC [CCL20] (38) were capable of …						Binding assay: competition (single point); Binding ligand: CCL19-SEAP; Binding cells: stably transfected K562 cells	no interaction	0	C	Chemokines tested at single dose (200nM): "displacement of ELC-SEAP by other chemokines. K562 cells stably transfected with EBI1 (2 × 105 cells) were incubated at 16 °C for 1 h with 1 nm of ELC-SEAP in the presence of indicated chemokines at 200 nm"
CCL7	MCP-3	CXCR3	9660793	Weng, et al. 1998. J Biol Chem	"Eotaxin [CCL11] and MCP-4 [CCL13] have Ki values of 60 and 70 nm, whereas MCP-3 [CCL7] and RANTES [CCL5] have lower affinities with Ki values of 250 and 420 nm, respectively. Because CCR6 and CCR7 are phylogenetically more closely related to CXCR3 than is CCR3, we also examined the ability of their ligands (MIP-3α [CCL20] and MIP-3β [CCL19]) to bind to CXCR3. MIP-3α [CCL20] does bind with some a…	250					Binding assay: competition; Binding ligand: 125I-CXCL10; Binding cells: stably-expressing CHO	ND	2	A	Ligand binding also measured for some ligands in activated T cells and RBL cell line; only consider CHO line here
CCL7	MCP-3	ACKR1	15358176	Gardner, et al. 1994. Biochem Biophys Res Commun	"the ability of heterologous unlabelled chemokines to displace specific 125I-CXCL-8 binding was examined. In these cross-competition experiments 125I-CXCL-8 was incubated with erythrocytes in the presence of increasing concentrations of 30 different chemokines over the range 0.1 to 1000 nM...chemokines could be classified into three categories: those that showed strong binding (Ki < 100 nM), weak…	6.6					Binding assay: competition; Binding ligand: 125I-CXCL8	ND	3	A
CCL7	MCP-3	ACKR2	15067078	Bonecchi, et al. 2004. J Immunol	"To better characterize the spectrum of chemokines recognized and scavenged by D6, D6/CHO-K1 transfectants were incubated for 3 h with 1.2 nM of various chemokines. At the end of the incubation, the chemokine concentration in the supernatant was measured by ELISA. As shown in Fig. 1, among known D6 ligands, the inflammatory CC chemokines CCL5 and CCL11 were scavenged with the highest efficiency (…						Other assay: scavenging assay (incubation of ACKR2-transfected versus untranbsfected cells with chemokines and assessment of supernatant for chemokines by ELISA); Other cells: ACKR2-transfected CHO-K1 cells	agonist	ND	D	Evidence level "D" given because of indirect assay; "agonist" inferred because of increased agonist scavenging with ACKR2 ransfection, suggesting ligand-mediated internalization
CCL7	MCP-3	ACKR2	37153591	Szpakowska, et al. 2023. Front Immunol	"Supplementary Figure 1. ACKR2 activation by different ligands. β-arrestin-1 recruitment to ACKR2 induced by known and the newly proposed ligands such as CCL26, CXCL2 and CXCL10 monitored by Nanoluciferase complementation assay (NanoBiT). CXCL1 was used as negative control"						Signaling assay: NanoBiT B-arrestin recruitment; Signaling cells: transfected HEK293T	agonist	3	A	Concentration-dependent B-arrestin recruitment observed ("A"-level evidence; Supp. Table 1). While EC50 not listed for this ligand, can be approximated from figure (Supp. Figure 1) as ~1nM
CCL7	MCP-3	ACKR2	9405404	Nibbs, et al. 1997. J Biol Chem	"Ligand displacement analysis was performed on CHO cells stably expressing hD6 [ACKR2], and the data from these studies are outlined in Fig. 3,A and B and summarized in TableI"	1.2					Binding assay: competition; Binding cells: transfected CHO cells; Binding ligand: 125I-CCL3 (murine)	ND	3	A
CCL7	MCP-3	ACKR4	32480426	Meyrath, et al. 2021. J Leukoc Biol	"systematic screening program aiming at reassessing the agonist activity of the 43 human chemokines (24 CCLs, 16 CXCLs, 2 XCLs, and 1 CX3CL) and 2 viral chemokines (vCCL1 and vCCL2) toward ACKR4, by monitoring β-arrestin recruitment to the receptor using a highly sensitive Nanoluciferase complementation-based assay (NanoBiT) (Fig. 1A).20–22 In agreement with the initial description by Matti and c…						Signaling assay: β-arrestin recruitment using NanoBiT; Signaling cells: U87 cells	agonist	ND	C	Note that this paper performs both single point assays with ligands at 100nM (43 chemokines) and dose-response assays (9 chemokines, 7 of which are native human chemokines); Evidence Grade "C" for this ligand because conclusion of "no interaction" derived from single concentration point
CCL8	MCP-2	CCR1	9115216	Gong, et al. 1997. J Biol Chem	"The parental HEK 293 cells and cells transfected with vector alone did not bind 125I-MCP-2 [CCL8], nor did they migrate in response to any of the C-C chemokines, including MCP-2 [CCL8] (Ref. 12 and data not shown). HEK 293 cells stably transfected with CCR1 (CCR1/293 cells) showed a high level of specific binding for 125I-MCP-2 [CCL8] (Fig. 2A) and also bound radiolabeled MIP-1a [CCL3] (Fig. 2B)…	5				12	Binding assay: competition; Binding ligand: 125I-CCL8; Binding cells: transfected HEK293; Chemotaxis assay: transwell; Chemotaxis cells: transfected HEK293	agonist	3	A	Max chemotaxis concentration extrapolated from Fig. 3A
CCL8	MCP-2	CCR1	12381680	Chou, et al. 2002. Br J Pharmacol	"Functionally, chemokine potency in stimulating [35S]-GTPgS exchange varied considerably (Figure 1, Table 1)...Both MIP-1b [CCL4], and MCP-2 [CCL8] were reasonably potent (EC50=10 ± 20 nM)"	19.8					Binding assay: 35S-GTPgS; Binding ligand: CCL8; Binding cells: membranes from transfected Ba/F3 cells	agonist	3	A	GTPgS assay is a binding assay as well as a functional assay; Ki reported in binding Ki column; "In this recombinantsystem, all the chemokines tested with the exception of MCP-2 [CCL8] appeared fully effective in stimulating [35S]-GTPgS binding" – suggestion that CCL8 is partial CCR1 agonist
CCL8	MCP-2	CCR2	28536301	Huma, et al, 2017. Sci Signal	"The three chemokines induced recruitment of β-arr2 with different potencies and statistically significantly different maximal effects, Emax (P < 0.01; Fig. 1A and Table 1); relative to MCP-1 [CCL2], the Emax values of MCP-2 [CCL8] and MCP-3 [CCL7] were 23 ± 3% and 56 ± 4%, respectively. In the two amplified signaling assays, the three chemokines exhibited the same maximal effects but statistical…	1.31		57.5			Binding assay: competition; Binding ligand: 125I-CCL2; Binding cells: Flp-In T-Rex 293 cells; Signaling assay: Barr-2 recruitment BRET (expressing CCR2-RLuc8 and β-arr2–YFP) and cAMP inhibition; Signaling cells: Flp-In T-Rex 293 cells	agonist	3	A	EC50, Ki, etc values in table calculated from reported pEC50, pKi by taking 10^(-pEC50) or 10^(-pKi); Functional value listed in cAMP inhibition EC50 which is lowest (most potent) among those listed; data suggests that CCL8 is a partial CCR2 agonist relative to CCL2
CCL8	MCP-2	CCR2	12554737	Luttichau, et al. 2003. J Biol Chem	"we observed that 125I-MCP-2 [CCL8] did specifically bind to CCR2B/ 293 cells (3 ± 1 nM, Fig. 4A), although the binding affinity of 125I-MCP-2 to CCR2B/293 cells was relatively lower than that of 125I-MCP-1 [CCL2] (0.5 ± 0.1 nM, Fig. 4B)"; "CCR2B/293 cells showed highly reproducible and potent chemotactic responses to MCP-2 [CCL8] as well as to MCP-1 [CCL2] and MCP-3 [CCL7] (Fig. 3B)"	3				12	Binding assay: competition; Binding ligand: 125I-CCL8; Binding cells: transfected HEK293; Chemotaxis assay: transwell; Chemotaxis cells: transfected HEK293	agonist	3	A	Max chemotaxis concentration extrapolated from Fig. 3B
CCL8	MCP-2	CCR3	19224633	Struyf, et al. 2009. Eur J Immunol	"It was found that for intact MCP-2/CCL8 the minimal effective concentration to induce a significant receptor-mediated increase in [Ca2+]i was 300, 30, 50, and 30g/mL for CCR1, CCR2, CCR3, and CCR5, respectively"						Signaling assay: calcium flux; Signaling cells: transfected K562 cells	agonist	ND	C
CCL8	MCP-2	CCR3	9005985	Heath, et al. 1997. J Clin Invest	"We tested mAb 7B11 for its ability to inhibit 125I-labeled- eotaxin [CCL11], -RANTES [CCL5], -MCP-2 [CCL8], and -MCP-3 [CCL7] binding to CCR3 transfectants. mAb 7B11 completely inhibited binding of 125I-labeled eotaxin [CCL11] to the transfectants (Fig. 1 C), and this inhibition was as efficient as that obtained with 100 nM cold eotaxin [CCL11]. This indicated that mAb 7B11 was able to completel…						Binding assay: competition; Binding ligand: CCR3-specific mAb and 125I-CCL8; Binding cells: transfected L1.2 cells; Signaling assay: calcium flux inhibition by CCR3-specific antibody; Signaling cells: human eosinophils	agonist	ND	C	Binding assay uses CCR3-specific mAb to outcompete 125I-CCL8 on CCR3-transfected cells; Signaling assay uses same antibody to inhibit CCL8-induced calcium flux on human eosinophils
CCL8	MCP-2	CCR3	9276730	Uguccioni, et al. 1997. J Clin Invest	"As illustrated in Fig. 3, anti-CCR3 abrogated histamine release induced by eotaxin, and decreased the effect of RANTES and, to a lesser extent, of MCP-2, MCP-3, and MCP-4"						Functional assay: histamine release from basophils before and after anti-CCR3 antibody treatment	agonist	ND	D	Data considered indirect because it moniters a downstream signaling response (histamine release)
CCL8	MCP-2	CCR5	9790730	Ruffing, et al. 1998. Cell Immunol	"The ligand-binding properties of the murine pre-B lymphoma line, L1.2, stably expressing transfected human CCR5 were examined using various chemokines (Fig. 1)...the rank order of binding affinities is RANTES [CCL5] (Ki 0.22 nM) > MIP-1b [CCL4] (0.43 nM) > MCP-2 [CCL8] (0.51 nM) > MCP-4 [CCL13] (0.82 nM) > MIP-1a (1.3 nM). Importantly, CCR5 mAb 2D7 inhibited 125I-MCP-2 [CCL8]"; "MIP-1a [CCL3], M…	0.51				5	Binding assay: competition; Binding ligand: 125I-CCL8; Binding cells: transfected L1.2 cells; Chemotaxis assay: transwell; Chemotaxis cells: transfected L1.2 cells	agonist	3	A
CCL8	MCP-2	CCR7	9153236	Yoshida, et al. 1997. J Biol Chem	"As shown in Fig.6, by displacement experiments, ELC [CCL19]-Flag fully competed with ELC [CCL19]-SEAP for EBI1 [CCR7] with an IC50 of 18 nm. In contrast, no other CC chemokines such as MCP-1 [CCL2] (66, 67), MCP-2 [CCL8] (63), MCP-3 [CCL7] (64), eotaxin [CCL11] (30), MIP-1α/LD78α [CCL3/CCL3L1] (62), MIP-1β [CCL4] (60), RANTES [CCL5] (61), TARC [CCL17] (53), and LARC [CCL20] (38) were capable of …						Binding assay: competition (single point); Binding ligand: CCL19-SEAP; Binding cells: stably transfected K562 cells	no interaction	0	C	Chemokines tested at single dose (200nM): "displacement of ELC-SEAP by other chemokines. K562 cells stably transfected with EBI1 (2 × 105 cells) were incubated at 16 °C for 1 h with 1 nm of ELC-SEAP in the presence of indicated chemokines at 200 nm"
CCL8	MCP-2	ACKR1	15358176	Gardner, et al. 1994. Biochem Biophys Res Commun	"the ability of heterologous unlabelled chemokines to displace specific 125I-CXCL-8 binding was examined. In these cross-competition experiments 125I-CXCL-8 was incubated with erythrocytes in the presence of increasing concentrations of 30 different chemokines over the range 0.1 to 1000 nM...chemokines could be classified into three categories: those that showed strong binding (Ki < 100 nM), weak…	151					Binding assay: competition; Binding ligand: 125I-CXCL8	ND	2	A
CCL8	MCP-2	ACKR2	9405404	Nibbs, et al. 1997. J Biol Chem	"Ligand displacement analysis was performed on CHO cells stably expressing hD6 [ACKR2], and the data from these studies are outlined in Fig. 3,A and B and summarized in TableI"	0.768					Binding assay: competition; Binding cells: transfected CHO cells; Binding ligand: 125I-CCL3 (murine)	ND	3	A
CCL8	MCP-2	ACKR2	37153591	Szpakowska, et al. 2023. Front Immunol	"Supplementary Figure 1. ACKR2 activation by different ligands. β-arrestin-1 recruitment to ACKR2 induced by known and the newly proposed ligands such as CCL26, CXCL2 and CXCL10 monitored by Nanoluciferase complementation assay (NanoBiT). CXCL1 was used as negative control"						Signaling assay: NanoBiT B-arrestin recruitment; Signaling cells: transfected HEK293T	agonist	3	A	Concentration-dependent B-arrestin recruitment observed ("A"-level evidence; Supp. Table 1). While EC50 not listed for this ligand, can be approximated from figure (Supp. Figure 1) as ~1nM
CCL8	MCP-2	ACKR4	32480426	Meyrath, et al. 2021. J Leukoc Biol	"systematic screening program aiming at reassessing the agonist activity of the 43 human chemokines (24 CCLs, 16 CXCLs, 2 XCLs, and 1 CX3CL) and 2 viral chemokines (vCCL1 and vCCL2) toward ACKR4, by monitoring β-arrestin recruitment to the receptor using a highly sensitive Nanoluciferase complementation-based assay (NanoBiT) (Fig. 1A).20–22 In agreement with the initial description by Matti and c…						Signaling assay: β-arrestin recruitment using NanoBiT; Signaling cells: U87 cells	no interaction	0	C	Note that this paper performs both single point assays with ligands at 100nM (43 chemokines) and dose-response assays (9 chemokines, 7 of which are native human chemokines); Evidence Grade "C" for this ligand because conclusion of "no interaction" derived from single concentration point
CCL11	Eotaxin-1	CCR1	9685332	Pease, et al. 1998. J Biol Chem	"Consistent with previous reports, after transfection with the CCR1 expression plasmid, approximately 50% of clones tested responded to MIP-1a [CCL3] at low nanomolar concentrations in a calcium flux assay, but none responded to eotaxin [CCL11]"; "Clone 1 expressing CCR1 exhibited spe- cific binding for MIP-1a [CCL3] (Fig. 1F), but specific eotaxin binding was not detected on the same cells using…						Signaling assay: calcium flux; Signaling cells: mouse pre-B cells	no interaction	0	C	No activity of CCL11 at 100nM on CCR1-expressing cells
CCL11	Eotaxin-1	CCR2	11264152	Ogilvie, et al. 2001. Blood	"The effects of eotaxin [CCL11] were further explored by receptor binding and functional studies. Eotaxin competed for the binding of 125I-MCP-1 [CCL2] on monocytes and CCR2b-transfected cells (Figure4). The ligand displacement curves were parallel to those obtained with unlabeled MCP-1 [CCL2], but the affinity of eotaxin [CCL11] was about 2 orders of magnitude lower than that of the CCR2 selecti…						Binding assay: compeitition; Binding ligand: 125I-CCL2; Binding cells: transfected CHO cells; Chemotaxis assay: transwell; Chemotaxis cells: monocytes	antagonist	1	C	Specific parameters not determined/listed; Binding IC50 ~1uM by eye based on Fig. 4B, hence Interaction Strength 1
CCL11	Eotaxin-1	CCR2	11559700	Martinelli, et al. 2001. J Biol Chem	"Binding assays performed using 125I-radiolabeled eotaxin [CCL11] showed that 125I-eotaxin [CCL11] bound to CCR2b with a Kd of 7.50 nM, compared with a higher affinity Kd of 1.68 nM at CCR3 (Fig. 5, A and C)"; "Whereas MCP-1 [CCL2] was able to induce chemotaxis via CCR2b at subnanomolar concentrations, eotaxin [CCL11] was only efficacious at the relatively high concentration of 1 uM, despite bein…	7.5					Binding assay: compeitition; Binding ligand: 125I-CCL11 (0.1nM); Binding cells: stably transfected murine pre-B cells; Chemotaxis assay: transwell; Chemotaxis cells: stably transfected murine pre-B cells	agonist	3	A	The paper calls CCL11 a partial agonist, but we are not differentiating between partial and full agonists in this table. Note that despite being called an agonist here and a partial agonist in the paper, it blocks CCL2-mediated CCR2 stimulation at nanomolar concentrations, and thus this is likely to be its predominant mechanism of action at CCR2
CCL11	Eotaxin-1	CCR2	15207250	Parody, et al. 2004. Cytokine	"we measured the apparent affinities of the eotaxin group chemokines for CCR2. As shown in Fig. 3B, eotaxin-1 [CCL11], eotaxin-2 [CCL24], and eotaxin-3 [CCL26] inhibit binding of radiolabeled MCP-1 [CCL2] to CHO-CCR2 cells with IC50 values of 20 ± 2 nM, 580 ± 80 nM, and 3.0 ± 0.1 nM, respectively (Table 1)"; "eotaxin-1 [CCL11] induced a calcium transient with an estimated EC50 in the range 100-40…		20				Binding assay: competition; Binding ligand: 125I-CCL2; Binding cells: CHO-CCR2 cells; Signaling assay: calcium flux; Signaling cells: CHO-CCR2 cells	agonist	3	A	As with Martinelli, et al. 2001, despite having high affinity based on binding IC50, activity is very weak; as such CCL11 is most appropriately called a weak partial agonist or an antagonist when considering low, nanomolar concentrations
CCL11	Eotaxin-1	CCR3	8642344	Daugherty, et al. 1996. J Exp Med	"Competition binding studies were performed with 125I-eotaxin [CCL11] on clone 3.16 in order to characterize the pharmacological properties of CC CKR3. As shown in Fig. 3 a and Table 1, unlabeled human and murine eotaxin [CCL11] both competed with Kd of 0.1 nM"; "As shown in Fig. 4, eotaxin [CCL11] and RANTES [CCL5] induced Ca2+-fluxes in cells expressing the receptor with ED50s of 0.3 and 10 nM,…	0.1		0.3			Binding assay: competition; Binding ligand: 125I-CCL11; Binding cells: transfected AML14.3010 cells; Signaling assay: calcium flux; Signaling cells: transfected AML14.3010 cells	agonist	3	A
CCL11	Eotaxin-1	CCR5	10477718	Blanpain, et al. 1999. Blood	"We investigated the ability of all CC-chemokines available to date to compete for [125I]-MIP-1β [CCL4] binding on CCR5 by using a CHO-K1 cell line stably expressing the receptor...In addition to the three classical ligands of CCR5, MIP-1α [CCL3], MIP-1β [CCL4], and RANTES [CCL5], five additional chemokines (MCP-1 [CCL2], MCP-2 [CCL8], MCP-3 [CCL7], MCP-4 [CCL13], and eotaxin [CCL11]) did compete…		19				Binding assay: competition; Binding ligand: 125I-CCL4; Binding cells: transfected CHO-K1 cells; Signaling assay: aequorin-baed calcium flux assay; Signaling cells: CHO-K1 cells	agonist	3	A	Binding reported as pIC50 (CCL11 pIC50 7.72) - obtained IC50 by taking 10^(-7.72) = 19nM; note that only mild calcium flux at 500nM, CCL11 may be a wek partial CCR5 agonist
CCL11	Eotaxin-1	CCR6	9294137	Power, et al. 1995. J Bio Chem	"As shown in Fig. 7,A, preexposure of cells to 1 μM concentrations of IL-8 [CXCL8], GROα [CXCL1], NAP-2 [CXCL7], or IP-10 [CXCL10] had no significant effect on the calcium signal induced by 100 nM MIP-3α (n = 4). Preincubation with 500 nM to 1 μM concentrations of nine human CC chemokines (MCP-1 [CCL2], MIP-1α [CCL3], MIP-1β [CCL4], MIP-5 [CCL15], RANTES [CCL5], eotaxin [CCL11], HCC-1 [CCL14], I-…						Signaling assay: desenitization assay (reduction in calcium-flux after CCL20 stimulation following initial treatment with indicated chemokine); Signaling cells: transiently transfected HEK293	no interaction	0	D
CCL11	Eotaxin-1	CXCR3	12884299	Xanthou, et al. 2003. Eur J Immunol	"CCL11 could not effectively displace 125I-labeled CXCL11 from CXCR3-L1.2 transfectants, making IC50 calculations impossible. Surprisingly, homologous competition binding assays using labeled CCL11 showed that CCL11 also bound to CXCR3 with high affinity (IC50 = 3.12±0.87nM, Fig. 2, panel B), comparable to the affinity of CXCL11 for CXCR3"		3.12				Binding assay: competition; Binding ligand: 125I-CCL11; Binding cells: transfected L1.2 cells	ND	3	A	Paper does not examine functional effects of CCL11 stimulation of CXCR3 transfectants
CCL11	Eotaxin-1	CXCR3	9660793	Weng, et al. 1998. J Biol Chem	"Eotaxin [CCL11] and MCP-4 [CCL13] have Ki values of 60 and 70 nm, whereas MCP-3 [CCL7] and RANTES [CCL5] have lower affinities with Ki values of 250 and 420 nm, respectively. Because CCR6 and CCR7 are phylogenetically more closely related to CXCR3 than is CCR3, we also examined the ability of their ligands (MIP-3α [CCL20] and MIP-3β [CCL19]) to bind to CXCR3. MIP-3α [CCL20] does bind with some a…	60		1000			Binding assay: competition; Binding ligand: 125I-CXCL10; Binding cells: stably-expressing CHO; Signaling assay: calcium flux inhibition; Signaling cells: stably transfected RBL cells	ND	3	A	Ligand binding also measured for some ligands in activated T cells and RBL cell line; only consider CHO line here for binding; Interaction Strength of 3 assigned based on binding Ki despite IC50 1000nM (1uM) in calcium flux inhibition studies
CCL11	Eotaxin-1	ACKR1	15358176	Gardner, et al. 1994. Biochem Biophys Res Commun	"the ability of heterologous unlabelled chemokines to displace specific 125I-CXCL-8 binding was examined. In these cross-competition experiments 125I-CXCL-8 was incubated with erythrocytes in the presence of increasing concentrations of 30 different chemokines over the range 0.1 to 1000 nM...chemokines could be classified into three categories: those that showed strong binding (Ki < 100 nM), weak…	67.3					Binding assay: competition; Binding ligand: 125I-CXCL8	ND	3	A
CCL11	Eotaxin-1	ACKR2	15067078	Bonecchi, et al. 2004. J Immunol	"To better characterize the spectrum of chemokines recognized and scavenged by D6, D6/CHO-K1 transfectants were incubated for 3 h with 1.2 nM of various chemokines. At the end of the incubation, the chemokine concentration in the supernatant was measured by ELISA. As shown in Fig. 1, among known D6 ligands, the inflammatory CC chemokines CCL5 and CCL11 were scavenged with the highest efficiency (…						Other assay: scavenging assay (incubation of ACKR2-transfected versus untranbsfected cells with chemokines and assessment of supernatant for chemokines by ELISA); Other cells: ACKR2-transfected CHO-K1 cells	agonist	ND	D	Evidence level "D" given because of indirect assay; "agonist" inferred because of increased agonist scavenging with ACKR2 ransfection, suggesting ligand-mediated internalization
CCL11	Eotaxin-1	ACKR2	9405404	Nibbs, et al. 1997. J Biol Chem	"Ligand displacement analysis was performed on CHO cells stably expressing hD6 [ACKR2], and the data from these studies are outlined in Fig. 3,A and B and summarized in TableI"	46					Binding assay: competition; Binding cells: transfected CHO cells; Binding ligand: 125I-CCL3 (murine)	ND	3	A
CCL11	Eotaxin-1	ACKR4	32480426	Meyrath, et al. 2021. J Leukoc Biol	"systematic screening program aiming at reassessing the agonist activity of the 43 human chemokines (24 CCLs, 16 CXCLs, 2 XCLs, and 1 CX3CL) and 2 viral chemokines (vCCL1 and vCCL2) toward ACKR4, by monitoring β-arrestin recruitment to the receptor using a highly sensitive Nanoluciferase complementation-based assay (NanoBiT) (Fig. 1A).20–22 In agreement with the initial description by Matti and c…						Signaling assay: β-arrestin recruitment using NanoBiT; Signaling cells: U87 cells	no interaction	0	C	Note that this paper performs both single point assays with ligands at 100nM (43 chemokines) and dose-response assays (9 chemokines, 7 of which are native human chemokines); Evidence Grade "C" for this ligand because conclusion of "no interaction" derived from single concentration point
CCL13	MCP-4	CCR1	8955214	Garcia-Zepeda, et al. 1996. J Immunol	"MCP-4 [CCL13] induced a calcium flux in HEK-293 cells transfected with the monocyte selective MCP-1 receptor (CCR-2B) and the eosinophil selective eotaxin receptor (CCR-3), but not in the more widely expressed CCR-1 or CCR-5"							no interaction	0	D	Could not obtain full text for this article to review experimental data supporting the claim that CCL13 does not activate CCR1, so evidence level "D" given for indirect evidence
CCL13	MCP-4	CCR2	9276730	Uguccioni, et al. 1997. J Clin Invest	"To assess the affinity of the chemokines for these receptors, com- petition binding assays were performed using cell lines stably expressing CCR3 or CCR2b, and eotaxin or MCP-1 [CCL2] as the re- spective labeled ligands. In agreement with former evidence (21, 26), competition for binding to CCR3 yielded equally high affinity for eotaxin [CCL11] and MCP-4 [CCL13], and 30–40-fold lower affinity fo…		2.3				Binding assay: competition; Binding cells: stably transfected murine pre-B-lymphoma cell lines; Binding ligand: 0.1nM 125I-CCL1 (CCR2) or 125I-CCL11 (CCR3)	ND	3	A
CCL13	MCP-4	CCR2	21088225	Berchiche, et al. 2011. Mol Pharmacol	"To establish the binding characteristics of the reported CCR2 ligands to CCR2 in our assays system, we performed radioligand displacement as- says using 125I-CCL2 as a probe (Fig. 1). The affinity of CCL2 was in the 0.2 nM range, as expected (Myers et al., 1995), whereas CCL8, CCL7, CCL13, and CCL11 displaced 125I- CCL2 with IC50 values in the nanomolar range (220 pM for CCL2, 4.2 nM for CCL8, 1…		5.22	29.76			Binding assay: competition; Binding cells: transfected HEK293; Binding ligand: 125I-CCL2 (60pM); Signaling assay: B-arrestin1/2 BRET and Galphai BRET; Signaling cells: transfected HEK293 cells	agonist	3	A	Multiple EC50 values given (e.g. Barr1-Rluc, Barr2-Rluc, Galphai1-122-Rluc, etc); EC50 listed in table for signaling assay is the most potent (Galphai-122-Rluc)
CCL13	MCP-4	CCR3	9276730	Uguccioni, et al. 1997. J Clin Invest	"To assess the affinity of the chemokines for these receptors, com- petition binding assays were performed using cell lines stably expressing CCR3 or CCR2b, and eotaxin or MCP-1 [CCL2] as the re- spective labeled ligands. In agreement with former evidence (21, 26), competition for binding to CCR3 yielded equally high affinity for eotaxin [CCL11] and MCP-4 [CCL13], and 30–40-fold lower affinity fo…		2				Binding assay: competition; Binding cells: stably transfected murine pre-B-lymphoma cell lines; Binding ligand: 0.1nM 125I-CCL1 (CCR2) or 125I-CCL11 (CCR3)	ND	3	A
CCL13	MCP-4	CCR3	12450563	Wan, et al. 2002. Eur J Pharmacol	"The capacity of all known CCR3 ligands to stimulate [35S]GTPγS binding was compared (Fig. 3). Table 2 summarizes the potency and efficacy of these ligands. Eotaxin [CCL11], eotaxin-2 [CCL24], and MCP-4 [CCL13] were agonists (Fig. 3A) with similar maximal efficacy (Emax=95–115%) and potency (Table 2, EC50=3.1–3.6 nM)"			3.1			Binding assay: GTPgS binding; Binding cells: transfected CHO-K1 cells; Binding ligand: 35S-GTPgS	agonist	3	A
CCL13	MCP-4	CCR4	9430724	Imai, et al. 1998. J Biol Chem	"To examine specificity of binding to CCR4, six additional chemokines were tested for competition of MDC [CCL22]-SEAP binding. A 200-fold molar excess of each chemokine was tested for competition with a constant quantity of MDC [CCL22]-SEAP (0.5 nm), presented in Fig. 2 D. The chemokines MCP-1 [CCL2], MCP-3 [CCL7], MCP-4 [CCL13], RANTES [CCL5], MIP-1α [CCL3], and MIP-1β [CCL4] did not compete for…						Binding assay: competition (single point); Binding cells: transfected L1.2; Binding ligand: CCL22-SEAP	no interaction	0	C	Single point compeition binding assay with ligand at 100nM
CCL13	MCP-4	CCR5	9790730	Ruffing, et al. 1998. Cell Immunol	"Figure 1A shows the direct binding profile using 125I-labeled MIP-1a [CCL3], MIP-1b [CCL4], RANTES [CCL5], MCP-2 [CCL8], and MCP-4 [CCL13], displaced by increasing amounts of the corresponding unlabeled chemokine. All five radiolabeled chemokines showed a high level of specific binding. MCP-2 [CCL8] and MCP-4 [CCL13] binding are very similar to each other and to that of the three known CCR5 liga…	0.82					Binding assay: competition; Binding cells: stably transfected L1.2 and CHO cells; Binding ligand: 125I-labeled MIP-1a [CCL3], MIP-1b [CCL4], RANTES [CCL5], MCP-2 [CCL8], and MCP-4 [CCL13]; CHhemotaxis assay: transwell; Chemotaxis cells: transfected L1.2 cells	agonist	3	A	Binding assays performed in L1.2 and CHO cells; CCL13 Ki 7nM in CHO cells and 0.82nM in L1.2 cells, so the latter is listed in table; concentration of maximal chemotaxis ND, so not included in table, although robust chemotaxis is seem at 100nM
CCL13	MCP-4	CCR5	10477718	Blanpain, et al. 1999. Blood	"In addition to the three classical ligands of CCR5, MIP-1a [CCL3], MIP-1b [CCL4], and RANTES [CCL5], five additional chemokines (MCP-1 [CCL2], MCP-2 [CCL8], MCP-3 [CCL7], MCP-4 [CCL13], and eotaxin [CCL11]) did compete for the binding of the tracer and inhibited 80% to 100% of MIP-1b [CCL4] binding at 200 nmol/L. For these ligands, competition binding curves were established"; "The same set of c…	5.89		103			Binding assay: compeition; Binding cells: CHO-K1 stably transfected; Binding ligand: 125I-CCL4 and 125I-CCL8; Signaling assay: calcium flux with apoaequorin reporter; Signaling cells: CHO-K1	agonist	3	A
CCL13	MCP-4	CXCR3	9660793	Weng, et al. 1998. J Biol Chem	"Eotaxin [CCL11] and MCP-4 [CCL13] have Ki values of 60 and 70 nm, whereas MCP-3 [CCL7] and RANTES [CCL5] have lower affinities with Ki values of 250 and 420 nm, respectively. Because CCR6 and CCR7 are phylogenetically more closely related to CXCR3 than is CCR3, we also examined the ability of their ligands (MIP-3α [CCL20] and MIP-3β [CCL19]) to bind to CXCR3. MIP-3α [CCL20] does bind with some a…	70					Binding assay: competition; Binding ligand: 125I-CXCL10; Binding cells: stably-expressing CHO	ND	3	A	Ligand binding also measured for some ligands in activated T cells and RBL cell line; only consider CHO line here
CCL13	MCP-4	CXCR3	11110785	Loetscher, et al. 2001. J Biol Chem	"It has been reported that eotaxin [CCL11] and MCP-4 [CCL13], which are agonists for CCR3, bind to CXCR3 and that eotaxin [CCL11] prevents [Ca21] changes induced by IP10 (42). In view of the observed antagonism for CCR3, we tested the effect of eotaxin [CCL11] and MCP-4 [CCL13] on CXCR3-B300-19 cells that were stimulated with I-TAC [CXCL11], Mig [CXCL9], and IP10 [CXCL10]. Neither eotaxin [CCL11]…						Signaling assay: calcium flux inhibition; Signaling cells: stably transfected B300-19 cells	no interaction	0	C	Cells were stimulated with 1nM CXCL11 in presence or absence of 3000nM CCL13; analogous assay performed with chemotaxis showing no inhibition of chemotaxis; while evidence is level "C" because of single dose, dose for CCL13 is very high (3000nM)
CCL13	MCP-4	ACKR1	15358176	Gardner, et al. 1994. Biochem Biophys Res Commun	"the ability of heterologous unlabelled chemokines to displace specific 125I-CXCL-8 binding was examined. In these cross-competition experiments 125I-CXCL-8 was incubated with erythrocytes in the presence of increasing concentrations of 30 different chemokines over the range 0.1 to 1000 nM...chemokines could be classified into three categories: those that showed strong binding (Ki < 100 nM), weak…	32.8					Binding assay: competition; Binding ligand: 125I-CXCL8	ND	3	A
CCL13	MCP-4	ACKR2	9405404	Nibbs, et al. 1997. J Biol Chem	"Ligand displacement analysis was performed on CHO cells stably expressing hD6 [ACKR2], and the data from these studies are outlined in Fig. 3,A and B and summarized in TableI"	5.97					Binding assay: competition; Binding cells: transfected CHO cells; Binding ligand: 125I-CCL3 (murine)	ND	3	A
CCL13	MCP-4	ACKR4	32480426	Meyrath, et al. 2021. J Leukoc Biol	"systematic screening program aiming at reassessing the agonist activity of the 43 human chemokines (24 CCLs, 16 CXCLs, 2 XCLs, and 1 CX3CL) and 2 viral chemokines (vCCL1 and vCCL2) toward ACKR4, by monitoring β-arrestin recruitment to the receptor using a highly sensitive Nanoluciferase complementation-based assay (NanoBiT) (Fig. 1A).20–22 In agreement with the initial description by Matti and c…						Signaling assay: β-arrestin recruitment using NanoBiT; Signaling cells: U87 cells	no interaction	0	C	Note that this paper performs both single point assays with ligands at 100nM (43 chemokines) and dose-response assays (9 chemokines, 7 of which are native human chemokines); Evidence Grade "C" for this ligand because conclusion of "no interaction" derived from single concentration point
CCL14	HCC-1	CCR1	12381680	Chou, et al. 2002. Br J Pharmacol	"In 125I-MIP-1α [CCL3] competition binding assays, MIP-1α [CCL3] bound with the highest affinity (Figure 1 and Table 1) followed by MPIF-1 [CCl23], MCP-3 [CCL7] and MIP-1β [CCL4] (Ki<20 nM). HCC-1 [CCL14] and MIP-1δ [CCL9] bound with intermediate affinity (25–50 nM)"	40	46				Binding assay: competition and GTPgS; Binding cells: stably transfected Ba/F3-CCR1 membranes; Binding ligand: 125I-CCL3 (or 35S-GTPgS)	agonist	3	A	Listed Ki (40nM) is from competition binding; EC50 listed is from GTPgS assay
CCL14	HCC-1	CCR1	9687537	Tsou, et al. 1998. J Exp Med	"To identify its receptor, we tested HCC-1's [CCL14] ability to activate cloned C-C or C-X-C chemokine receptors expressed in stably transfected cells. As seen in Fig. 2, HCC-1 [CCL14] (20–93) induced a robust and prompt mobilization of intracellular calcium in cells expressing CCR1, but not in cells expressing CCR2, CCR3, CCR4, CCR5, or CXCR1"; "Similarly, addition of HCC-1 [CCL14] to CCR1-trans…		93	8			Signaling assay: calcium flux; Signaling cells: stably transfected HEK-293 cells; Binding assay: competition; Binding cells: stably transfected HEK293; Binding ligand: 125I-CCL3	agonist	3	A	Multiple N-term truncation products of CCL14 tested by cAMP inhibition, with IC50s ranging between 8-49nM. Most potent was CCL14 25-93 at 8nM (listed in table)
CCL14	HCC-1	CCR1	11085751	Detheux, et al. 2000. J Exp Med	"The activity of HCC-1 [CCL14][9–74] was tested on CCR5 and other chemokine receptors using an aequorin-based assay. The truncated chemokine appeared as a high-affinity agonist of CCR5 (EC50 4.8 ± 1.2 nM) with a potency similar to that of RANTES [CCL5] and MIP-1α [CCL3] (Fig. 2 and Table). It was also more active than RANTES [CCL5] on CCR1 (EC50 2.8 ± 0.8 nM) and a reasonably good agonist for CCR…	0.023		2.8			Signaling assay: "A functional assay based on the luminescence of mitochondrial aequorin after intracellular Ca2+ release"; Signaling cells: CHO-K1 cells; Binding assay: compeition; Binding cells: CHO-K1 membranes; Binding ligand: 125I-CC<3, 125I-CCL5, 125I-CCL11	agonist	3	A	CCL14 was identified by purification from "40 adult patients with chronic renal disease"; two major fractions were present by mass spectrometry and Edman degradation: "Edman degradation identified the NH2-terminal sequences TKTESSSRGPYHP and GPYHPSEXXFTYT. These data corresponded respectively to full size human HCC-1 and to a variant of the same protein, HCC-1[9–74], truncated after an arginine r…
CCL14	HCC-1	CCR2	9687537	Tsou, et al. 1998. J Exp Med	"To identify its receptor, we tested HCC-1's [CCL14] ability to activate cloned C-C or C-X-C chemokine receptors expressed in stably transfected cells. As seen in Fig. 2, HCC-1 [CCL14] (20–93) induced a robust and prompt mobilization of intracellular calcium in cells expressing CCR1, but not in cells expressing CCR2, CCR3, CCR4, CCR5, or CXCR1"						Signaling assay: calcium flux; Signaling cells: stably transfected HEK-293 cells or 300-19 cells	no interaction	0	C	Calcium flux performed at single dose (100nM) CCL14
CCL14	HCC-1	CCR3	9687537	Tsou, et al. 1998. J Exp Med	"To identify its receptor, we tested HCC-1's [CCL14] ability to activate cloned C-C or C-X-C chemokine receptors expressed in stably transfected cells. As seen in Fig. 2, HCC-1 [CCL14] (20–93) induced a robust and prompt mobilization of intracellular calcium in cells expressing CCR1, but not in cells expressing CCR2, CCR3, CCR4, CCR5, or CXCR1"						Signaling assay: calcium flux; Signaling cells: stably transfected HEK-293 cells or 300-19 cells	no interaction	0	C	Calcium flux performed at single dose (100nM) CCL14
CCL14	HCC-1	CCR3	11085751	Detheux, et al. 2000. J Exp Med	"The activity of HCC-1 [CCL14][9–74] was tested on CCR5 and other chemokine receptors using an aequorin-based assay. The truncated chemokine appeared as a high-affinity agonist of CCR5 (EC50 4.8 ± 1.2 nM) with a potency similar to that of RANTES [CCL5] and MIP-1α [CCL3] (Fig. 2 and Table). It was also more active than RANTES [CCL5] on CCR1 (EC50 2.8 ± 0.8 nM) and a reasonably good agonist for CCR…	2.7		78			Signaling assay: "A functional assay based on the luminescence of mitochondrial aequorin after intracellular Ca2+ release"; Signaling cells: CHO-K1 cells; Binding assay: compeition; Binding cells: CHO-K1 membranes; Binding ligand: 125I-CCL3, 125I-CCL5, 125I-CCL11	agonist	3	A	CCL14 was identified by purification from "40 adult patients with chronic renal disease"; two major fractions were present by mass spectrometry and Edman degradation: "Edman degradation identified the NH2-terminal sequences TKTESSSRGPYHP and GPYHPSEXXFTYT. These data corresponded respectively to full size human HCC-1 and to a variant of the same protein, HCC-1[9–74], truncated after an arginine r…
CCL14	HCC-1	CCR4	9687537	Tsou, et al. 1998. J Exp Med	"To identify its receptor, we tested HCC-1's [CCL14] ability to activate cloned C-C or C-X-C chemokine receptors expressed in stably transfected cells. As seen in Fig. 2, HCC-1 [CCL14] (20–93) induced a robust and prompt mobilization of intracellular calcium in cells expressing CCR1, but not in cells expressing CCR2, CCR3, CCR4, CCR5, or CXCR1"						Signaling assay: calcium flux; Signaling cells: stably transfected HEK-293 cells or 300-19 cells	no interaction	0	C	Calcium flux performed at single dose (100nM) CCL14
CCL14	HCC-1	CCR5	11085751	Detheux, et al. 2000. J Exp Med	"The activity of HCC-1 [CCL14][9–74] was tested on CCR5 and other chemokine receptors using an aequorin-based assay. The truncated chemokine appeared as a high-affinity agonist of CCR5 (EC50 4.8 ± 1.2 nM) with a potency similar to that of RANTES [CCL5] and MIP-1α [CCL3] (Fig. 2 and Table). It was also more active than RANTES [CCL5] on CCR1 (EC50 2.8 ± 0.8 nM) and a reasonably good agonist for CCR…	0.04		4.8			Signaling assay: "A functional assay based on the luminescence of mitochondrial aequorin after intracellular Ca2+ release"; Signaling cells: CHO-K1 cells; Binding assay: compeition; Binding cells: CHO-K1 membranes; Binding ligand: 125I-CC<3, 125I-CCL5, 125I-CCL11	agonist	3	A	CCL14 was identified by purification from "40 adult patients with chronic renal disease"; two major fractions were present by mass spectrometry and Edman degradation: "Edman degradation identified the NH2-terminal sequences TKTESSSRGPYHP and GPYHPSEXXFTYT. These data corresponded respectively to full size human HCC-1 and to a variant of the same protein, HCC-1[9–74], truncated after an arginine r…
CCL14	HCC-1	CCR6	9294137	Power, et al. 1995. J Bio Chem	"As shown in Fig. 7,A, preexposure of cells to 1 μM concentrations of IL-8 [CXCL8], GROα [CXCL1], NAP-2 [CXCL7], or IP-10 [CXCL10] had no significant effect on the calcium signal induced by 100 nM MIP-3α (n = 4). Preincubation with 500 nM to 1 μM concentrations of nine human CC chemokines (MCP-1 [CCL2], MIP-1α [CCL3], MIP-1β [CCL4], MIP-5 [CCL15], RANTES [CCL5], eotaxin [CCL11], HCC-1 [CCL14], I-…						Signaling assay: desenitization assay (reduction in calcium-flux after CCL20 stimulation following initial treatment with indicated chemokine); Signaling cells: transiently transfected HEK293	no interaction	0	D
CCL14	HCC-1	CXCR1	9687537	Tsou, et al. 1998. J Exp Med	"To identify its receptor, we tested HCC-1's [CCL14] ability to activate cloned C-C or C-X-C chemokine receptors expressed in stably transfected cells. As seen in Fig. 2, HCC-1 [CCL14] (20–93) induced a robust and prompt mobilization of intracellular calcium in cells expressing CCR1, but not in cells expressing CCR2, CCR3, CCR4, CCR5, or CXCR1"						Signaling assay: calcium flux; Signaling cells: stably transfected HEK-293 cells or 300-19 cells	no interaction	0	C	Calcium flux performed at single dose (100nM) CCL14
CCL14	HCC-1	ACKR1	15358176	Gardner, et al. 1994. Biochem Biophys Res Commun	"the ability of heterologous unlabelled chemokines to displace specific 125I-CXCL-8 binding was examined. In these cross-competition experiments 125I-CXCL-8 was incubated with erythrocytes in the presence of increasing concentrations of 30 different chemokines over the range 0.1 to 1000 nM...chemokines could be classified into three categories: those that showed strong binding (Ki < 100 nM), weak…	91.8					Binding assay: competition; Binding ligand: 125I-CXCL8	ND	3	A
CCL14	HCC-1	ACKR2	9405404	Nibbs, et al. 1997. J Biol Chem	"Ligand displacement analysis was performed on CHO cells stably expressing hD6 [ACKR2], and the data from these studies are outlined in Fig. 3,A and B and summarized in TableI"	27.2					Binding assay: competition; Binding cells: transfected CHO cells; Binding ligand: 125I-CCL3 (murine)	ND	3	A
CCL14	HCC-1	ACKR4	32480426	Meyrath, et al. 2021. J Leukoc Biol	"systematic screening program aiming at reassessing the agonist activity of the 43 human chemokines (24 CCLs, 16 CXCLs, 2 XCLs, and 1 CX3CL) and 2 viral chemokines (vCCL1 and vCCL2) toward ACKR4, by monitoring β-arrestin recruitment to the receptor using a highly sensitive Nanoluciferase complementation-based assay (NanoBiT) (Fig. 1A).20–22 In agreement with the initial description by Matti and c…						Signaling assay: β-arrestin recruitment using NanoBiT; Signaling cells: U87 cells	no interaction	0	C	Note that this paper performs both single point assays with ligands at 100nM (43 chemokines) and dose-response assays (9 chemokines, 7 of which are native human chemokines); Evidence Grade "C" for this ligand because conclusion of "no interaction" derived from single concentration point
CCL15	HCC-2; Leukotactin-1; MIP-1d	CCR1	9548457	Youn, et al. 1997. J Immunol	"To directly test this hypothesis, we examined the ability of rLkn-l [CCL15] to activate CC chemokine re- ceptor-expressing and CXC chemokine receptor 4-expressing HOS cells. Recombinant Lkn-l [CCL15] (25 nM) reproducibly induced a robust calcium flux in HOS cells expressing CCRl and CCR3 (Fig. 4A), but not in cells expressing CCR2B, CCR4, CCRS, or CXC- chemokine receptor 4 (data not shown)"						Signaling assay: calcium flux (single point); Signaling cells: transfected HOS cells	agonist	ND	C
CCL15	HCC-2; Leukotactin-1; MIP-1d	CCR1	9346309	Coulin, et al. 1997. Eur J Biochem	"To determine which receptors could be used by MIP-5/HCC2 [CCL15], we used CHO cells that had been stably transfected with one of the chemokine receptors, CXCR1, CXCR2, CCR1, CCR2, CCR3, CCR4 or CCR5. MIP-5/HCC2 [CCL15] can compete with 125I-MIP-1a [CCL3] for binding to CHO/CCR1 membranes (Fig. 3), with an IC50 of 12 +/- 3.8 nM (Table 1). There is no competition for binding of 125I-IL-8 [CXCL8] t…		12				Binding assay: competition; Binding cells: stably-transfected CHOs; Binding ligand: 125I-CXCL8 (CXCR1, CXCR2), 125I-CCL3 (CCR1, CCR5), 125I-CCL2 (CCR2); 125I-CCL7 (CCR3); Signaling assay: calcium flux; Signaling cells: stably-transfected CHO cells	agonist	3	A
CCL15	HCC-2; Leukotactin-1; MIP-1d	CCR2	9346309	Coulin, et al. 1997. Eur J Biochem	"To determine which receptors could be used by MIP-5/HCC2 [CCL15], we used CHO cells that had been stably transfected with one of the chemokine receptors, CXCR1, CXCR2, CCR1, CCR2, CCR3, CCR4 or CCR5. MIP-5/HCC2 [CCL15] can compete with 125I-MIP-1a [CCL3] for binding to CHO/CCR1 membranes (Fig. 3), with an IC50 of 12 +/- 3.8 nM (Table 1). There is no competition for binding of 125I-IL-8 [CXCL8] t…		>700				Binding assay: competition; Binding cells: stably-transfected CHOs; Binding ligand: 125I-CXCL8 (CXCR1, CXCR2), 125I-CCL3 (CCR1, CCR5), 125I-CCL2 (CCR2); 125I-CCL7 (CCR3); Signaling assay: calcium flux; Signaling cells: stably-transfected CHO cells	ND	2	A	Competition curve does not reach full inhibition soence Interaction Strength assigned as 2; No calcium flux observed but ligand was added at 250nM which is below IC50, hence ligand activity is not established
CCL15	HCC-2; Leukotactin-1; MIP-1d	CCR3	9346309	Coulin, et al. 1997. Eur J Biochem	"To determine which receptors could be used by MIP-5/HCC2 [CCL15], we used CHO cells that had been stably transfected with one of the chemokine receptors, CXCR1, CXCR2, CCR1, CCR2, CCR3, CCR4 or CCR5. MIP-5/HCC2 [CCL15] can compete with 125I-MIP-1a [CCL3] for binding to CHO/CCR1 membranes (Fig. 3), with an IC50 of 12 +/- 3.8 nM (Table 1). There is no competition for binding of 125I-IL-8 [CXCL8] t…		2.5				Binding assay: competition; Binding cells: stably-transfected CHOs; Binding ligand: 125I-CXCL8 (CXCR1, CXCR2), 125I-CCL3 (CCR1, CCR5), 125I-CCL2 (CCR2); 125I-CCL7 (CCR3); Signaling assay: calcium flux; Signaling cells: stably-transfected CHO cells	agonist	3	A
CCL15	HCC-2; Leukotactin-1; MIP-1d	CCR3	9548457	Youn, et al. 1997. J Immunol	"To directly test this hypothesis, we examined the ability of rLkn-l [CCL15] to activate CC chemokine re- ceptor-expressing and CXC chemokine receptor 4-expressing HOS cells. Recombinant Lkn-l [CCL15] (25 nM) reproducibly induced a robust calcium flux in HOS cells expressing CCRl and CCR3 (Fig. 4A), but not in cells expressing CCR2B, CCR4, CCRS, or CXC- chemokine receptor 4 (data not shown)"						Signaling assay: calcium flux (single point); Signaling cells: transfected HOS cells	agonist	ND	C
CCL15	HCC-2; Leukotactin-1; MIP-1d	CCR5	9346309	Coulin, et al. 1997. Eur J Biochem	"To determine which receptors could be used by MIP-5/HCC2 [CCL15], we used CHO cells that had been stably transfected with one of the chemokine receptors, CXCR1, CXCR2, CCR1, CCR2, CCR3, CCR4 or CCR5. MIP-5/HCC2 [CCL15] can compete with 125I-MIP-1a [CCL3] for binding to CHO/CCR1 membranes (Fig. 3), with an IC50 of 12 +/- 3.8 nM (Table 1). There is no competition for binding of 125I-IL-8 [CXCL8] t…						Binding assay: competition; Binding cells: stably-transfected CHOs; Binding ligand: 125I-CXCL8 (CXCR1, CXCR2), 125I-CCL3 (CCR1, CCR5), 125I-CCL2 (CCR2); 125I-CCL7 (CCR3)	no interaction	0	A
CCL15	HCC-2; Leukotactin-1; MIP-1d	CCR6	9294137	Power, et al. 1995. J Bio Chem	"As shown in Fig. 7,A, preexposure of cells to 1 μM concentrations of IL-8 [CXCL8], GROα [CXCL1], NAP-2 [CXCL7], or IP-10 [CXCL10] had no significant effect on the calcium signal induced by 100 nM MIP-3α (n = 4). Preincubation with 500 nM to 1 μM concentrations of nine human CC chemokines (MCP-1 [CCL2], MIP-1α [CCL3], MIP-1β [CCL4], MIP-5 [CCL15], RANTES [CCL5], eotaxin [CCL11], HCC-1 [CCL14], I-…						Signaling assay: desenitization assay (reduction in calcium-flux after CCL20 stimulation following initial treatment with indicated chemokine); Signaling cells: transiently transfected HEK293	no interaction	0	D
CCL15	HCC-2; Leukotactin-1; MIP-1d	CXCR1	9346309	Coulin, et al. 1997. Eur J Biochem	"To determine which receptors could be used by MIP-5/HCC2 [CCL15], we used CHO cells that had been stably transfected with one of the chemokine receptors, CXCR1, CXCR2, CCR1, CCR2, CCR3, CCR4 or CCR5. MIP-5/HCC2 [CCL15] can compete with 125I-MIP-1a [CCL3] for binding to CHO/CCR1 membranes (Fig. 3), with an IC50 of 12 +/- 3.8 nM (Table 1). There is no competition for binding of 125I-IL-8 [CXCL8] t…		>2000				Binding assay: competition; Binding cells: stably-transfected CHOs; Binding ligand: 125I-CXCL8 (CXCR1, CXCR2), 125I-CCL3 (CCR1, CCR5), 125I-CCL2 (CCR2); 125I-CCL7 (CCR3)	no interaction	0	A
CCL15	HCC-2; Leukotactin-1; MIP-1d	CXCR2	9346309	Coulin, et al. 1997. Eur J Biochem	"To determine which receptors could be used by MIP-5/HCC2 [CCL15], we used CHO cells that had been stably transfected with one of the chemokine receptors, CXCR1, CXCR2, CCR1, CCR2, CCR3, CCR4 or CCR5. MIP-5/HCC2 [CCL15] can compete with 125I-MIP-1a [CCL3] for binding to CHO/CCR1 membranes (Fig. 3), with an IC50 of 12 +/- 3.8 nM (Table 1). There is no competition for binding of 125I-IL-8 [CXCL8] t…		>2000				Binding assay: competition; Binding cells: stably-transfected CHOs; Binding ligand: 125I-CXCL8 (CXCR1, CXCR2), 125I-CCL3 (CCR1, CCR5), 125I-CCL2 (CCR2); 125I-CCL7 (CCR3)	no interaction	0	A
CCL15	HCC-2; Leukotactin-1; MIP-1d	ACKR4	32480426	Meyrath, et al. 2021. J Leukoc Biol	"systematic screening program aiming at reassessing the agonist activity of the 43 human chemokines (24 CCLs, 16 CXCLs, 2 XCLs, and 1 CX3CL) and 2 viral chemokines (vCCL1 and vCCL2) toward ACKR4, by monitoring β-arrestin recruitment to the receptor using a highly sensitive Nanoluciferase complementation-based assay (NanoBiT) (Fig. 1A).20–22 In agreement with the initial description by Matti and c…						Signaling assay: β-arrestin recruitment using NanoBiT; Signaling cells: U87 cells	no interaction	0	C	Note that this paper performs both single point assays with ligands at 100nM (43 chemokines) and dose-response assays (9 chemokines, 7 of which are native human chemokines); Evidence Grade "C" for this ligand because conclusion of "no interaction" derived from single concentration point
CCL16	HCC-4; LEC	CCR1	10910894	Howard, et al. 2000. Blood	"To determine a rank order for CCR1 ligands, we performed competitive binding assays using several CCR1 ligands. The results are shown in Table 1 and Figure5A. These data indicate that the order of affinity for CCR1 would be RANTES [CCL5] > MIP1α [CCL3] ≫ MIP1β [CCL4] ≫ LEC [CCL16]. The ability of LEC [CCL16] to compete with radiolabeled I309 [CCL1] binding to CCR8 transfected HEK-293 cells was p…		11.8				Binding assay: competition; Binding ligand: 125I-CCL3 and 125I-CCL5; Binding cells: transfected HEK293 cells; Chemotaxis assay: transwell; Chemotaxis cells: transfected HEK293 cells	agonist	3	A	Competition experiments performed with 125I CCL5 (IC50: 11.8nM) and 125I-CCL3 (EC50: 24.6nM); per Methods 0.2ng/assay of 125I-labeled chemokines was used; "agonist" inferred based upon ligand-induced cehmotaxis (max migration 1000ng/ml), not listed in nM and thus not included in table; Paper also tested chemotaxis and binding in primary monocytes, but values not included in table because monocyte…
CCL16	HCC-4; LEC	CCR1	16226254	Kim, et al. 2005. FEBS Lett	"Stable HOS cells expressing CCR1 (HOS/CCR1) were established to investigate chemotaxis signaling through CCR1 [22]. It has been reported that CCR1 is expressed on the surface of HOS/CCR1 cells [20]. A chemotaxis assay was performed to investigate the chemotactic activity of HCC-4 [CCL16]. As shown in Fig. 1 A, the maximum chemotactic activity of HCC-4 CCL16[] was detected at a concentration of 1…						Chemotaxis assay: transwell; Chemotaxis cells: stably-transfected HOS cells; Signaling assay: calcium flux; Signaling cells: stably-transfected HOS cells	conflicting	ND	C	Maximal chemotaxis at 100ng/ul but not included because not listed in nM. Notably, despite demonstrating CCL16-dependent and PTX-sensitive chemotaxis, CCL16-dependent no calcium flux is observed despite being observed for other CCR1 ligands; Ligand type listed as "conflicting" given CCL16-dependent chemotaxis but lack of calcium flux
CCL16	HCC-4; LEC	CCR1	11470772	Nomiyama, et al. 2001. Int Immunol	"As shown in Fig. 1(A) , LEC [CCL16], even though at 100 nM, induced substantial calcium flux in cells expressing CCR1, CCR2 and CCR5. LEC also induced marginal but reproducible calcium flux in cells expressing CCR3, CCR4 and CCR8"; "We next examined chemotactic activity of LEC [CCL16] using the same panel of L1.2 cells stably expressing human chemokine receptors. As shown in Fig. 3 , LEC [CCL16]…		77			100	Signaling assay: calcium flux; Signaling cells: stably-transfected mouse L1.2 pre-B cells; Chemotaxis assay: transwell; Chemotaxis cells: stably-transfected mouse L1.2 pre-B cells; Binding assay: 125I-CCL3 (for CCR1), 125I-CCL2 (f0r CCR2), 125I-CCL3 (for CCR5), 125I-CCL1 (for CCR8); Binding cells: not specified	agonist	3	A	"Agonist" assigned based on CCL16-induced calcium flux; Interaction strength 3 assigned based on binding IC50; Max chemotaxis concentratione xtrapolated from Figure 3
CCL16	HCC-4; LEC	CCR2	12554737	Luttichau, et al. 2003. J Biol Chem	"vCCL4 displaced 125I-CCL2 from the CCR2 receptor with an affinity of 79 nm. In contrast, the endogenous human CCR2 ligands all belonging to the proteins in the previously designated monocyte chemoattractant protein family of chemokines bound the receptor with higher affinity. Thus, the IC50 values were 0.08 nm for CCL2, 3.1 nm for CCL7, 2.7 nm for CCL8, and 2.2 nm for CCL13. CCL11 was found to h…							ND	ND	D	No parameters included in this table since CCL16 data are not shown in paper.
CCL16	HCC-4; LEC	CCR2	11470772	Nomiyama, et al. 2001. Int Immunol	"As shown in Fig. 1(A) , LEC [CCL16], even though at 100 nM, induced substantial calcium flux in cells expressing CCR1, CCR2 and CCR5. LEC also induced marginal but reproducible calcium flux in cells expressing CCR3, CCR4 and CCR8"; "We next examined chemotactic activity of LEC [CCL16] using the same panel of L1.2 cells stably expressing human chemokine receptors. As shown in Fig. 3 , LEC [CCL16]…		95			100	Signaling assay: calcium flux; Signaling cells: stably-transfected mouse L1.2 pre-B cells; Chemotaxis assay: transwell; Chemotaxis cells: stably-transfected mouse L1.2 pre-B cells; Binding assay: 125I-CCL3 (for CCR1), 125I-CCL2 (f0r CCR2), 125I-CCL3 (for CCR5), 125I-CCL1 (for CCR8); Binding cells: not specified	agonist	3	A	"Agonist" assigned based on CCL16-induced calcium flux; Interaction strength 3 assigned based on binding IC50; Max chemotaxis concentration extrapolated from Figure 3
CCL16	HCC-4; LEC	CCR3	11470772	Nomiyama, et al. 2001. Int Immunol	"As shown in Fig. 1(A) , LEC [CCL16], even though at 100 nM, induced substantial calcium flux in cells expressing CCR1, CCR2 and CCR5. LEC also induced marginal but reproducible calcium flux in cells expressing CCR3, CCR4 and CCR8"; "We next examined chemotactic activity of LEC [CCL16] using the same panel of L1.2 cells stably expressing human chemokine receptors. As shown in Fig. 3 , LEC [CCL16]…					>1000	Signaling assay: calcium flux; Signaling cells: stably-transfected mouse L1.2 pre-B cells; Chemotaxis assay: transwell; Chemotaxis cells: stably-transfected mouse L1.2 pre-B cells	agonist	1	C	"Agonist" assigned based on CCL16-induced calcium flux; Interaction strength 1 assigned based on weak chemotaxis effect at 1000nM
CCL16	HCC-4; LEC	CCR4	11470772	Nomiyama, et al. 2001. Int Immunol	"As shown in Fig. 1(A) , LEC [CCL16], even though at 100 nM, induced substantial calcium flux in cells expressing CCR1, CCR2 and CCR5. LEC also induced marginal but reproducible calcium flux in cells expressing CCR3, CCR4 and CCR8"; "We next examined chemotactic activity of LEC [CCL16] using the same panel of L1.2 cells stably expressing human chemokine receptors. As shown in Fig. 3 , LEC [CCL16]…					100	Signaling assay: calcium flux; Signaling cells: stably-transfected mouse L1.2 pre-B cells; Chemotaxis assay: transwell; Chemotaxis cells: stably-transfected mouse L1.2 pre-B cells	agonist	1	C	"Agonist" assigned based on CCL16-induced calcium flux; Interaction strength 1 assigned based on weak chemotaxis efficacy and weak calcium flux response comparable to that of CCL16 at CCR3 despite a maximal chemotaxis at 100nM
CCL16	HCC-4; LEC	CCR5	11470772	Nomiyama, et al. 2001. Int Immunol	"As shown in Fig. 1(A) , LEC [CCL16], even though at 100 nM, induced substantial calcium flux in cells expressing CCR1, CCR2 and CCR5. LEC also induced marginal but reproducible calcium flux in cells expressing CCR3, CCR4 and CCR8"; "We next examined chemotactic activity of LEC [CCL16] using the same panel of L1.2 cells stably expressing human chemokine receptors. As shown in Fig. 3 , LEC [CCL16]…		130				Signaling assay: calcium flux; Signaling cells: stably-transfected mouse L1.2 pre-B cells; Chemotaxis assay: transwell; Chemotaxis cells: stably-transfected mouse L1.2 pre-B cells; Binding assay: 125I-CCL3 (for CCR1), 125I-CCL2 (f0r CCR2), 125I-CCL3 (for CCR5), 125I-CCL1 (for CCR8); Binding cells: not specified	agonist	2	A	"Agonist" assigned based on CCL16-induced calcium flux
CCL16	HCC-4; LEC	CCR6	11470772	Nomiyama, et al. 2001. Int Immunol	"As shown in Fig. 1(A) , LEC [CCL16], even though at 100 nM, induced substantial calcium flux in cells expressing CCR1, CCR2 and CCR5. LEC also induced marginal but reproducible calcium flux in cells expressing CCR3, CCR4 and CCR8"						Signaling assay: calcium flux; Signaling cells: stably-transfected mouse L1.2 pre-B cells	no interaction	0	C
CCL16	HCC-4; LEC	CCR7	11470772	Nomiyama, et al. 2001. Int Immunol	"As shown in Fig. 1(A) , LEC [CCL16], even though at 100 nM, induced substantial calcium flux in cells expressing CCR1, CCR2 and CCR5. LEC also induced marginal but reproducible calcium flux in cells expressing CCR3, CCR4 and CCR8"						Signaling assay: calcium flux; Signaling cells: stably-transfected mouse L1.2 pre-B cells	no interaction	0	C
CCL16	HCC-4; LEC	CCR8	11470772	Nomiyama, et al. 2001. Int Immunol	"As shown in Fig. 1(A) , LEC [CCL16], even though at 100 nM, induced substantial calcium flux in cells expressing CCR1, CCR2 and CCR5. LEC also induced marginal but reproducible calcium flux in cells expressing CCR3, CCR4 and CCR8"; "We next examined chemotactic activity of LEC [CCL16] using the same panel of L1.2 cells stably expressing human chemokine receptors. As shown in Fig. 3 , LEC [CCL16]…		>1000				Signaling assay: calcium flux; Signaling cells: stably-transfected mouse L1.2 pre-B cells; Chemotaxis assay: transwell; Chemotaxis cells: stably-transfected mouse L1.2 pre-B cells; Binding assay: 125I-CCL3 (for CCR1), 125I-CCL2 (f0r CCR2), 125I-CCL3 (for CCR5), 125I-CCL1 (for CCR8); Binding cells: not specified	agonist	1	A	"Agonist" assigned based on CCL16-induced calcium flux
CCL16	HCC-4; LEC	CCR8	10910894	Howard, et al. 2000. Blood	"To determine a rank order for CCR1 ligands, we performed competitive binding assays using several CCR1 ligands. The results are shown in Table 1 and Figure5A. These data indicate that the order of affinity for CCR1 would be RANTES [CCL5] > MIP1α [CCL3] ≫ MIP1β [CCL4] ≫ LEC [CCL16]. The ability of LEC [CCL16] to compete with radiolabeled I309 [CCL1] binding to CCR8 transfected HEK-293 cells was p…		7.12				Binding assay: competition; Binding ligand: 125I-CCL3 and 125I-CCL5; Binding cells: transfected HEK293 cells; Chemotaxis assay: transwell; Chemotaxis cells: transfected HEK293 cells	agonist	3	A	Competition experiments performed with 125I CCL5 (IC50: 11.8nM) and 125I-CCL3 (EC50: 24.6nM); per Methods 0.2ng/assay of 125I-labeled chemokines was used; "agonist" inferred based upon ligand-induced cehmotaxis (max migration 1000ng/ml), not listed in nM and thus not included in table; Paper also tested chemotaxis and binding in primary monocytes, but values not included in table because monocyte…
CCL16	HCC-4; LEC	CCR8	17023422	Fox, et al. 2006. J Biol Chem	"CCL1 induced migration of CCR8–4DE4 cells with a typical “bell-shaped” profile with 1 nm CCL1 inducing optimal migration (Fig. 1A). However, CCL4, CCL16, and CCL17 were unable to induce any significant migration of these cells"; "in assays measuring the change in [Ca2+]i following stimulation with 25 nm of ligand, only CCL1 and vMIP-I were capable of provoking Ca2+ release from 4DE4-CCR8 transfe…						Chemotaxis assay: transwell; Chemotaxis cells: transfected 4DE4 cells; Signaling assay: calcium flux; Signaling cells: transfected 4DE4 cells	no interaction	0	C
CCL16	HCC-4; LEC	CCR9	11470772	Nomiyama, et al. 2001. Int Immunol	"As shown in Fig. 1(A) , LEC [CCL16], even though at 100 nM, induced substantial calcium flux in cells expressing CCR1, CCR2 and CCR5. LEC also induced marginal but reproducible calcium flux in cells expressing CCR3, CCR4 and CCR8"						Signaling assay: calcium flux; Signaling cells: stably-transfected mouse L1.2 pre-B cells	no interaction	0	C
CCL16	HCC-4; LEC	CXCR5	11470772	Nomiyama, et al. 2001. Int Immunol	"As shown in Fig. 1(A) , LEC [CCL16], even though at 100 nM, induced substantial calcium flux in cells expressing CCR1, CCR2 and CCR5. LEC also induced marginal but reproducible calcium flux in cells expressing CCR3, CCR4 and CCR8"						Signaling assay: calcium flux; Signaling cells: stably-transfected mouse L1.2 pre-B cells	no interaction	0	C
CCL16	HCC-4; LEC	XCR1	11470772	Nomiyama, et al. 2001. Int Immunol	"As shown in Fig. 1(A) , LEC [CCL16], even though at 100 nM, induced substantial calcium flux in cells expressing CCR1, CCR2 and CCR5. LEC also induced marginal but reproducible calcium flux in cells expressing CCR3, CCR4 and CCR8"						Signaling assay: calcium flux; Signaling cells: stably-transfected mouse L1.2 pre-B cells	no interaction	0	C
CCL16	HCC-4; LEC	CX3CR1	11470772	Nomiyama, et al. 2001. Int Immunol	"As shown in Fig. 1(A) , LEC [CCL16], even though at 100 nM, induced substantial calcium flux in cells expressing CCR1, CCR2 and CCR5. LEC also induced marginal but reproducible calcium flux in cells expressing CCR3, CCR4 and CCR8"						Signaling assay: calcium flux; Signaling cells: stably-transfected mouse L1.2 pre-B cells	no interaction	0	C
CCL16	HCC-4; LEC	ACKR1	15358176	Gardner, et al. 1994. Biochem Biophys Res Commun	"the ability of heterologous unlabelled chemokines to displace specific 125I-CXCL-8 binding was examined. In these cross-competition experiments 125I-CXCL-8 was incubated with erythrocytes in the presence of increasing concentrations of 30 different chemokines over the range 0.1 to 1000 nM...chemokines could be classified into three categories: those that showed strong binding (Ki < 100 nM), weak…	257.7					Binding assay: competition; Binding ligand: 125I-CXCL8	ND	2	A
CCL16	HCC-4; LEC	ACKR4	32480426	Meyrath, et al. 2021. J Leukoc Biol	"systematic screening program aiming at reassessing the agonist activity of the 43 human chemokines (24 CCLs, 16 CXCLs, 2 XCLs, and 1 CX3CL) and 2 viral chemokines (vCCL1 and vCCL2) toward ACKR4, by monitoring β-arrestin recruitment to the receptor using a highly sensitive Nanoluciferase complementation-based assay (NanoBiT) (Fig. 1A).20–22 In agreement with the initial description by Matti and c…						Signaling assay: β-arrestin recruitment using NanoBiT; Signaling cells: U87 cells	no interaction	0	C	Note that this paper performs both single point assays with ligands at 100nM (43 chemokines) and dose-response assays (9 chemokines, 7 of which are native human chemokines); Evidence Grade "C" for this ligand because conclusion of "no interaction" derived from single concentration point
CCL17	TARC	CCR1	9169480	Imai, et al. 1997. J Biol Chem	"we also examined the binding of TARC [CCL17]-SEAP(His)6 to the five CC chemokine receptors that are known to be shared by several CC chemokines (CCR1 to -5). Surprisingly, TARC [CCL17]-SEAP(His)6 specifically bound to CCR4 expressed on K562 (Fig. 3), Raji, and 293/EBNA-1 (not shown)"; "As shown in Fig. 6, TARC [CCL17] induced migration of cells transfected with CCR4 but not those transfected wit…						Binding assay: single point competition; Binding cells: stably transfected K562 cells; Binding ligand: CCL17-SEAP; Chemotaxis assay: transwell; Chemotaxis cells: stably transfected HEK293/EBNA-1; Signaling assay: calcium flux; Signaling cells: stably transfected K562 cells	no interaction	0	C	Additional receptors screened by data not shown so not included ("We first tested the binding of TARC [CCL17]-SEAP(His)6 to orphan receptors such as EBI1 [CCR7] (48), BLR1 [CXCR5] (49), V28 [CX3CR1] (50), GPR-9–6 [CCR9] (GenBank accession number: HSU45982), GPR-CY4 [CCR6] (GenBank accession number: HSU45984), and LESTR/fusin [CXCR4] (51). LESTR/fusin [CXCR4] is now known as the receptor for SDF-1…
CCL17	TARC	CCR2	9169480	Imai, et al. 1997. J Biol Chem	"we also examined the binding of TARC [CCL17]-SEAP(His)6 to the five CC chemokine receptors that are known to be shared by several CC chemokines (CCR1 to -5). Surprisingly, TARC [CCL17]-SEAP(His)6 specifically bound to CCR4 expressed on K562 (Fig. 3), Raji, and 293/EBNA-1 (not shown)"; "On the other hand, K562 cells expressing CCR1 responded to MIP-1α [CCL3] but not to TARC [CCL17], whereas K562 …						Binding assay: single point competition; Binding cells: stably transfected K562 cells; Binding ligand: CCL17-SEAP; Signaling assay: calcium flux; Signaling cells: stably transfected K562 cells	no interaction	0	C	Additional receptors screened by data not shown so not included ("We first tested the binding of TARC [CCL17]-SEAP(His)6 to orphan receptors such as EBI1 [CCR7] (48), BLR1 [CXCR5] (49), V28 [CX3CR1] (50), GPR-9–6 [CCR9] (GenBank accession number: HSU45982), GPR-CY4 [CCR6] (GenBank accession number: HSU45984), and LESTR/fusin [CXCR4] (51). LESTR/fusin [CXCR4] is now known as the receptor for SDF-1…
CCL17	TARC	CCR3	9169480	Imai, et al. 1997. J Biol Chem	"we also examined the binding of TARC [CCL17]-SEAP(His)6 to the five CC chemokine receptors that are known to be shared by several CC chemokines (CCR1 to -5). Surprisingly, TARC [CCL17]-SEAP(His)6 specifically bound to CCR4 expressed on K562 (Fig. 3), Raji, and 293/EBNA-1 (not shown)"; "We further confirmed that TARC [CCL17] at 100 nm did not induce calcium fluxes in CCR1, CCR2B, CCR3, or CCR5-tr…						Binding assay: single point competition; Binding cells: stably transfected K562 cells; Binding ligand: CCL17-SEAP; Signaling assay: calcium flux; Signaling cells: stably transfected K562 cells	no interaction	0	C	Additional receptors screened by data not shown so not included ("We first tested the binding of TARC [CCL17]-SEAP(His)6 to orphan receptors such as EBI1 [CCR7] (48), BLR1 [CXCR5] (49), V28 [CX3CR1] (50), GPR-9–6 [CCR9] (GenBank accession number: HSU45982), GPR-CY4 [CCR6] (GenBank accession number: HSU45984), and LESTR/fusin [CXCR4] (51). LESTR/fusin [CXCR4] is now known as the receptor for SDF-1…
CCL17	TARC	CCR4	9169480	Imai, et al. 1997. J Biol Chem	"When the binding was performed with increasing concentrations of TARC [CCL17]-SEAP(His)6 (Fig. 4 A), a single class of receptors with a Kd of 0.5 nm and 29,000 sites/cell was demonstrated (Fig.4 B). Competition experiments showed that unlabeled TARC fully competed with TARC [CCL17]-SEAP(His)6 for CCR4 (Fig.4 C)"; "As shown in Fig. 6, TARC [CCL17] induced migration of cells transfected with CCR4 …	0.5		8			Binding assay: competition; Binding cells: stably transfected K562 cells; Binding ligand: CCL17-SEAP; Chemotaxis assay: transwell; Chemotaxis cells: stably transfected HEK293/EBNA-1; Signaling assay: calcium flux; Signaling cells: stably transfected K562 cells	agonist	3	A	Additional receptors screened by data not shown so not included ("We first tested the binding of TARC [CCL17]-SEAP(His)6 to orphan receptors such as EBI1 [CCR7] (48), BLR1 [CXCR5] (49), V28 [CX3CR1] (50), GPR-9–6 [CCR9] (GenBank accession number: HSU45982), GPR-CY4 [CCR6] (GenBank accession number: HSU45984), and LESTR/fusin [CXCR4] (51). LESTR/fusin [CXCR4] is now known as the receptor for SDF-1…
CCL17	TARC	CCR5	9169480	Imai, et al. 1997. J Biol Chem	"we also examined the binding of TARC [CCL17]-SEAP(His)6 to the five CC chemokine receptors that are known to be shared by several CC chemokines (CCR1 to -5). Surprisingly, TARC [CCL17]-SEAP(His)6 specifically bound to CCR4 expressed on K562 (Fig. 3), Raji, and 293/EBNA-1 (not shown)"; "We further confirmed that TARC [CCL17] at 100 nm did not induce calcium fluxes in CCR1, CCR2B, CCR3, or CCR5-tr…						Binding assay: single point competition; Binding cells: stably transfected K562 cells; Binding ligand: CCL17-SEAP; Signaling assay: calcium flux; Signaling cells: stably transfected K562 cells	no interaction	0	C	Additional receptors screened by data not shown so not included ("We first tested the binding of TARC [CCL17]-SEAP(His)6 to orphan receptors such as EBI1 [CCR7] (48), BLR1 [CXCR5] (49), V28 [CX3CR1] (50), GPR-9–6 [CCR9] (GenBank accession number: HSU45982), GPR-CY4 [CCR6] (GenBank accession number: HSU45984), and LESTR/fusin [CXCR4] (51). LESTR/fusin [CXCR4] is now known as the receptor for SDF-1…
CCL17	TARC	CCR6	9169459	Baba, et al. 1997. J Biol Chem	"competition of LARC [CCL20]-SEAP(His)6 binding to GPR-CY4 [CCR6] by various CC chemokines. Raji cells stably transfected with GPR-CY4 [CCR6] (2 × 10e5 cells) were incubated with 1 nm LARC [CCL20]-SEAP(His)6 in the presence of indicated chemokines at 200 nm"						Binding assay: saturation and compeition; Binding ligand: CCL20-SEAP; Binding cells: stably transfected Raji cells	no interaction	0	C	Single point competition assay of indicated ligand at 200nM against stably-expressing CCR6 cells incubated with 1nM CCL20
CCL17	TARC	CCR7	9153236	Yoshida, et al. 1997. J Biol Chem	"As shown in Fig.6, by displacement experiments, ELC [CCL19]-Flag fully competed with ELC [CCL19]-SEAP for EBI1 [CCR7] with an IC50 of 18 nm. In contrast, no other CC chemokines such as MCP-1 [CCL2] (66, 67), MCP-2 [CCL8] (63), MCP-3 [CCL7] (64), eotaxin [CCL11] (30), MIP-1α/LD78α [CCL3/CCL3L1] (62), MIP-1β [CCL4] (60), RANTES [CCL5] (61), TARC [CCL17] (53), and LARC [CCL20] (38) were capable of …						Binding assay: competition (single point); Binding ligand: CCL19-SEAP; Binding cells: stably transfected K562 cells	no interaction	0	C	Chemokines tested at single dose (200nM): "displacement of ELC-SEAP by other chemokines. K562 cells stably transfected with EBI1 (2 × 105 cells) were incubated at 16 °C for 1 h with 1 nm of ELC-SEAP in the presence of indicated chemokines at 200 nm"
CCL17	TARC	CCR8	10910894	Howard, et al. 2000. Blood	"TARC [CCL17], another high- affinity CCR8 ligand, displayed comparable IC50 values when competing for I309 [CCL1] binding to CCR8 transfected HEK-293 cells" CCL17 IC50 12.1 (Table 2)		12.1				Binding assay: competition; Bindinng cells: transfected HEK293; Binding ligand: 125I-CCL1	ND	3	A
CCL17	TARC	CCR8	10540332	Garlisi, et al. 1999. Eur J Immunol	"125I-labeled I-309 [CCL1] binding to CCR8 on 1D-21 cells was saturable and exhibited an apparent Kd of 0.40 ± 0.23 nM with 102 700 ± 49 200 sites per cell (n = 5; Fig. 2 A). Unlabeled I-309 [CCL1], but not TARC [CCL17] or MIP-1b [CCL4] , competed for 125I-labeled I-309 [CCL1] binding to 1D-21 cells (Fig.2B, C)"; "I-309 [CCL1], but not MIP-1b [CCL4] nor TARC [CCL17], induced calcium mobili- zatio…						Binding assay: competition; Binding cells: 1D-21 cells; Binding ligand: 125I-CCL1; Binding cells: transfected 1D-21 cells; Signaling assay: calcium flux; Signaling cells: transfected 1D-21 cells; Chemotaxis assay: transwell; Chemotaxis cells: transfected 1D-21 cells	no interaction	0	A
CCL17	TARC	ACKR1	15358176	Gardner, et al. 1994. Biochem Biophys Res Commun	"the ability of heterologous unlabelled chemokines to displace specific 125I-CXCL-8 binding was examined. In these cross-competition experiments 125I-CXCL-8 was incubated with erythrocytes in the presence of increasing concentrations of 30 different chemokines over the range 0.1 to 1000 nM...chemokines could be classified into three categories: those that showed strong binding (Ki < 100 nM), weak…		58				Binding assay: competition; Binding ligand: 125I-CXCL8	ND	3	A
CCL17	TARC	ACKR2	15067078	Bonecchi, et al. 2004. J Immunol	"The interaction of CCR4 agonists with D6 was further investigated on D6/L1.2 transfectants in competition binding experiments with 125I-labeled CCL2 (Fig. 4). D6 binds CCL22 more strongly (Ki = 0.33 nM), similarly to CCL2, whereas it binds CCL17 more weakly (Ki = 2.9 nM), similarly to CCL4. Similar results were obtained using 125I-labeled CCL22 (data not shown). As expected, CCL19 did not bind t…	2.9					Binding assay: competition; Binding ligand: 125I-CCL2; Binding cells; transfected L1.2; Other assay: chemokine scavenging; Other assay cells: transfected CHO-K1 cells	agonist	3	A	Agonism inferred based on ligand-specific scavenging
CCL17	TARC	ACKR2	37153591	Szpakowska, et al. 2023. Front Immunol	"Supplementary Figure 1. ACKR2 activation by different ligands. β-arrestin-1 recruitment to ACKR2 induced by known and the newly proposed ligands such as CCL26, CXCL2 and CXCL10 monitored by Nanoluciferase complementation assay (NanoBiT). CXCL1 was used as negative control"			10			Signaling assay: NanoBiT B-arrestin recruitment; Signaling cells: transfected HEK293T	agonist	3	A	Concentration-dependent B-arrestin recruitment observed ("A"-level evidence; Supp. Table 1). While EC50 not listed for this ligand, can be approximated from figure (Supp. Figure 1) as ~10nM or lower
CCL17	TARC	ACKR4	32480426	Meyrath, et al. 2021. J Leukoc Biol	"systematic screening program aiming at reassessing the agonist activity of the 43 human chemokines (24 CCLs, 16 CXCLs, 2 XCLs, and 1 CX3CL) and 2 viral chemokines (vCCL1 and vCCL2) toward ACKR4, by monitoring β-arrestin recruitment to the receptor using a highly sensitive Nanoluciferase complementation-based assay (NanoBiT) (Fig. 1A)"; "CCL17, the second ligand of CCR4, showed detectable activit…						Signaling assay: β-arrestin recruitment using NanoBiT; Signaling cells: U87 cells	agonist	1	B	Note that this paper performs both single point assays with ligands at 100nM (43 chemokines) and dose-response assays (9 chemokines, 7 of which are native human chemokines); CCL17 causes B-arrestin recruitment but EC50 not determined since curve does not reach saturation; EC50 ≥1000nM by inference from Figure 1B; evidence level "B" assigned because EC50 not determined and thus semi-quantitative a…
CCL18	MIP-4; PARC	CCR1	23951310	Krohn, et al. 2013. PLOS One	"We analysed the inhibitory effect of CCL18 on CCR1, 2, 4, 5, 7 and 9 as well as CXCR3 and 5 mediated responses using EC80 ligand concentrations of the agonists. As shown in Figure 3, CCL18 inhibited ligand induced chemotaxis mediated by CCR1, CCR2, CCR4 and CCR5, and the results are summarized in Table 1... Simple inhibition was observed with the exception of CCR2, where a two site inhibition wa…				803.2		Chemotaxis assay: transwell, chemotaxis inhibition; Chemotaxis cells: transfected L1.2 cells	antagonist	2	A	Multiple ligands used to stimulate chemotaxis, lowest IC50 is listed
CCL18	MIP-4; PARC	CCR2	23951310	Krohn, et al. 2013. PLOS One	"We analysed the inhibitory effect of CCL18 on CCR1, 2, 4, 5, 7 and 9 as well as CXCR3 and 5 mediated responses using EC80 ligand concentrations of the agonists. As shown in Figure 3, CCL18 inhibited ligand induced chemotaxis mediated by CCR1, CCR2, CCR4 and CCR5, and the results are summarized in Table 1... Simple inhibition was observed with the exception of CCR2, where a two site inhibition wa…				1.6		Chemotaxis assay: transwell, chemotaxis inhibition; Chemotaxis cells: transfected L1.2 cells	antagonist	3	A	Multiple ligands used to stimulate chemotaxis, lowest IC50 is listed
CCL18	MIP-4; PARC	CCR3	23951310	Krohn, et al. 2013. PLOS One	"Both CCL18 and CCL11 competed for 125I-CCL18 binding with IC50 values of 6.80 ± 1.39 nM and 21.91 ± 15.92 nM, respectively (Figure 2A). However intriguing results were obtained by examining the ability of CCL18 and CCL11 to displace 125I-CCL11"; "We show here that it is able to inhibit the chemotactic responses of other CCR3 agonists (Figure 1A). Using EC80 concentrations, 1 nM CCL11, 10 nM CCL5…		6.8		2.86		Binding assay: competition; Binding ligand: 125I-CCL18 (see note); Binding cells: transfected L1.2 cells; Chemotaxis assay: transwell; Chemotaxis cells: transfected L1.2 cells; Signaling assay: calcium flux inhibition; Signaling cells: transfected L1.2 cells	antagonist	3	A	Competition binding also performed with 125I-CCL11 but CCL18 was note able to displace this ligand: "CCL11 competed 125I-CCL11 binding with an IC50 of 7.4 ± 3.78 nM, whereas only a minor displacement by CCL18 was obtained (Figure 2B). However the maximum number of counts of 125I-CCL18 bound was approximately 500 counts per minute (cpm) compared to 4000 cpm for 125I-CCL11, indicating a lower bindi…
CCL18	MIP-4; PARC	CCR3	10640766	Nibbs, et al. 2000. J Immunol	"we next tested whether the commercially available MIP4 [CCL18] protein, with an N-terminal alanine residue and LKLNA at the C terminus, was able to affect CCR3 signaling. No CCR3-mediated Ca2+ flux was detectable with up to 250 nM MIP4 [CCL18], but, surprisingly, this protein exhibited CCR3 antagonistic activity in Ca2+ flux assays with fura-2 loaded HOS-CCR3 cells (Fig. 8) or eosinophils (Fig. …					10	Signaling assay: calcium flux (inhibition); Signaling cells: stably-transfected HOS cells; Chemotaxis assay: transwell (inhibition); Chemotaxis cells:	antagonist	3	B	Max inhibition of CCL13- and CCL11-mediated chemotaxis at 1nM and 10nM at 10nM CCL18 in two eosinophil donors in most cases (not listed but extrapolated from Figure 10); Paper also does binding assays and chemotaxis inhibition with modified version of CCL18 called "Met-Ckβ7" (not addressed in this table)
CCL18	MIP-4; PARC	CCR4	23951310	Krohn, et al. 2013. PLOS One	"We analysed the inhibitory effect of CCL18 on CCR1, 2, 4, 5, 7 and 9 as well as CXCR3 and 5 mediated responses using EC80 ligand concentrations of the agonists. As shown in Figure 3, CCL18 inhibited ligand induced chemotaxis mediated by CCR1, CCR2, CCR4 and CCR5, and the results are summarized in Table 1... Simple inhibition was observed with the exception of CCR2, where a two site inhibition wa…				1500		Chemotaxis assay: transwell, chemotaxis inhibition; Chemotaxis cells: transfected L1.2 cells	antagonist	1	A
CCL18	MIP-4; PARC	CCR5	23951310	Krohn, et al. 2013. PLOS One	"We analysed the inhibitory effect of CCL18 on CCR1, 2, 4, 5, 7 and 9 as well as CXCR3 and 5 mediated responses using EC80 ligand concentrations of the agonists. As shown in Figure 3, CCL18 inhibited ligand induced chemotaxis mediated by CCR1, CCR2, CCR4 and CCR5, and the results are summarized in Table 1... Simple inhibition was observed with the exception of CCR2, where a two site inhibition wa…				213		Chemotaxis assay: transwell, chemotaxis inhibition; Chemotaxis cells: transfected L1.2 cells	antagonist	2	A
CCL18	MIP-4; PARC	CCR7	23951310	Krohn, et al. 2013. PLOS One	"We analysed the inhibitory effect of CCL18 on CCR1, 2, 4, 5, 7 and 9 as well as CXCR3 and 5 mediated responses using EC80 ligand concentrations of the agonists. As shown in Figure 3, CCL18 inhibited ligand induced chemotaxis mediated by CCR1, CCR2, CCR4 and CCR5, and the results are summarized in Table 1... Simple inhibition was observed with the exception of CCR2, where a two site inhibition wa…						Chemotaxis assay: transwell, chemotaxis inhibition; Chemotaxis cells: transfected L1.2 cells	no interaction	0	A
CCL18	MIP-4; PARC	CCR8	23999500	Islam, et al. 2013. J Exp Med	"We assayed the ability of 4DE4 mouse pre–B cell lines transfected with human CCR8 to chemotax to CCL18 and observed peak migration at 10 nM (Fig. 1 a). Untransfected 4DE4 cells exhibited migration to CXCL12 (not depicted), but not to CCL18 (Fig. 1 a) or the known human CCR8 chemokine agonist CCL1 (also called I-309; Fig. 1 b)...CCL18-induced chemotaxis in CCR8-transfected cells was inhibited by …	1.04				10	Chemotaxis assay: transwell; Chemotaxis cells: transfected 4DE4 mouse pre-B cells (not listed whether stable or transient transfection); Signaling assay: calcium flux; Signaling cells: ransfected 4DE4 mouse pre-B cells (not listed whether stable or transient transfection), also performed in stably transfected L1.2 cells (see synopsis); Binding assay: competition; Binding cells: not specified; Bin…	agonist	3	A	CCL18 Kd valeus calculated with 125I-CCL18 (1.04nM) and 125I-CCL1 (1.89nM) as hot ligand; value listed in table is that from 125I-CCL18 competition studies
CCL18	MIP-4; PARC	CCR9	23951310	Krohn, et al. 2013. PLOS One	"We analysed the inhibitory effect of CCL18 on CCR1, 2, 4, 5, 7 and 9 as well as CXCR3 and 5 mediated responses using EC80 ligand concentrations of the agonists. As shown in Figure 3, CCL18 inhibited ligand induced chemotaxis mediated by CCR1, CCR2, CCR4 and CCR5, and the results are summarized in Table 1... Simple inhibition was observed with the exception of CCR2, where a two site inhibition wa…						Chemotaxis assay: transwell, chemotaxis inhibition; Chemotaxis cells: transfected L1.2 cells	no interaction	0	A
CCL18	MIP-4; PARC	CXCR3	23951310	Krohn, et al. 2013. PLOS One	"We analysed the inhibitory effect of CCL18 on CCR1, 2, 4, 5, 7 and 9 as well as CXCR3 and 5 mediated responses using EC80 ligand concentrations of the agonists. As shown in Figure 3, CCL18 inhibited ligand induced chemotaxis mediated by CCR1, CCR2, CCR4 and CCR5, and the results are summarized in Table 1... Simple inhibition was observed with the exception of CCR2, where a two site inhibition wa…						Chemotaxis assay: transwell, chemotaxis inhibition; Chemotaxis cells: transfected L1.2 cells	no interaction	0	A
CCL18	MIP-4; PARC	CXCR5	23951310	Krohn, et al. 2013. PLOS One	"We analysed the inhibitory effect of CCL18 on CCR1, 2, 4, 5, 7 and 9 as well as CXCR3 and 5 mediated responses using EC80 ligand concentrations of the agonists. As shown in Figure 3, CCL18 inhibited ligand induced chemotaxis mediated by CCR1, CCR2, CCR4 and CCR5, and the results are summarized in Table 1... Simple inhibition was observed with the exception of CCR2, where a two site inhibition wa…						Chemotaxis assay: transwell, chemotaxis inhibition; Chemotaxis cells: transfected L1.2 cells	no interaction	0	A
CCL18	MIP-4; PARC	ACKR1	15358176	Gardner, et al. 1994. Biochem Biophys Res Commun	"the ability of heterologous unlabelled chemokines to displace specific 125I-CXCL-8 binding was examined. In these cross-competition experiments 125I-CXCL-8 was incubated with erythrocytes in the presence of increasing concentrations of 30 different chemokines over the range 0.1 to 1000 nM...chemokines could be classified into three categories: those that showed strong binding (Ki < 100 nM), weak…	202.6					Binding assay: competition; Binding ligand: 125I-CXCL8	ND	2	A
CCL18	MIP-4; PARC	ACKR4	32480426	Meyrath, et al. 2021. J Leukoc Biol	"systematic screening program aiming at reassessing the agonist activity of the 43 human chemokines (24 CCLs, 16 CXCLs, 2 XCLs, and 1 CX3CL) and 2 viral chemokines (vCCL1 and vCCL2) toward ACKR4, by monitoring β-arrestin recruitment to the receptor using a highly sensitive Nanoluciferase complementation-based assay (NanoBiT) (Fig. 1A).20–22 In agreement with the initial description by Matti and c…						Signaling assay: β-arrestin recruitment using NanoBiT; Signaling cells: U87 cells	no interaction	0	C	Note that this paper performs both single point assays with ligands at 100nM (43 chemokines) and dose-response assays (9 chemokines, 7 of which are native human chemokines); Evidence Grade "C" for this ligand because conclusion of "no interaction" derived from single concentration point
CCL19	ELC; MIP-3b	CCR1	9153236	Yoshida, et al. 1997. J Biol Chem	"K562 cells stably expressing CCR1 to 5 and four orphan receptors (BLR1 [CCR7] not included) were reacted with ELC [CCL19]-SEAP. As shown in Fig. 5, ELC [CCL19]-SEAP was found to bind specifically to EBI1 [CCR7] (40). No such binding was seen with K562 cells transfected with the vector only or those transfected with CCR1 to 5 or other three orphan receptors. Similar results were obtained by using…						Binding assay: single-concentration saturation binding ex[eriment (1nM CCL19); Binding ligand: CCL19-SEAP (1nM); Binding cells: stably-transfected K562 cells	no interaction	0	C	Receptor binding only assessed via single concentration of CCL19 at 1nM: "K562 cells (2 × 105cells) stably transfected with the vector alone or plasmids expressing indicated chemokine receptors were incubated with 1 nm ELC [CCL19]-SEAP or SEAP at 16 °C for 1 h. After washing, amounts of cell-bound ELC-SEAP and SEAP were determined enzymatically. Nonspecific bindings were determined by SEAP and su…
CCL19	ELC; MIP-3b	CCR2	9153236	Yoshida, et al. 1997. J Biol Chem	"K562 cells stably expressing CCR1 to 5 and four orphan receptors (BLR1 [CCR7] not included) were reacted with ELC [CCL19]-SEAP. As shown in Fig. 5, ELC [CCL19]-SEAP was found to bind specifically to EBI1 [CCR7] (40). No such binding was seen with K562 cells transfected with the vector only or those transfected with CCR1 to 5 or other three orphan receptors. Similar results were obtained by using…						Binding assay: single-concentration saturation binding ex[eriment (1nM CCL19); Binding ligand: CCL19-SEAP (1nM); Binding cells: stably-transfected K562 cells	no interaction	0	C	Receptor binding only assessed via single concentration of CCL19 at 1nM: "K562 cells (2 × 105cells) stably transfected with the vector alone or plasmids expressing indicated chemokine receptors were incubated with 1 nm ELC [CCL19]-SEAP or SEAP at 16 °C for 1 h. After washing, amounts of cell-bound ELC-SEAP and SEAP were determined enzymatically. Nonspecific bindings were determined by SEAP and su…
CCL19	ELC; MIP-3b	CCR3	9153236	Yoshida, et al. 1997. J Biol Chem	"K562 cells stably expressing CCR1 to 5 and four orphan receptors (BLR1 [CCR7] not included) were reacted with ELC [CCL19]-SEAP. As shown in Fig. 5, ELC [CCL19]-SEAP was found to bind specifically to EBI1 [CCR7] (40). No such binding was seen with K562 cells transfected with the vector only or those transfected with CCR1 to 5 or other three orphan receptors. Similar results were obtained by using…						Binding assay: single-concentration saturation binding ex[eriment (1nM CCL19); Binding ligand: CCL19-SEAP (1nM); Binding cells: stably-transfected K562 cells	no interaction	0	C	Receptor binding only assessed via single concentration of CCL19 at 1nM: "K562 cells (2 × 105cells) stably transfected with the vector alone or plasmids expressing indicated chemokine receptors were incubated with 1 nm ELC [CCL19]-SEAP or SEAP at 16 °C for 1 h. After washing, amounts of cell-bound ELC-SEAP and SEAP were determined enzymatically. Nonspecific bindings were determined by SEAP and su…
CCL19	ELC; MIP-3b	CCR4	9153236	Yoshida, et al. 1997. J Biol Chem	"K562 cells stably expressing CCR1 to 5 and four orphan receptors (BLR1 [CCR7] not included) were reacted with ELC [CCL19]-SEAP. As shown in Fig. 5, ELC [CCL19]-SEAP was found to bind specifically to EBI1 [CCR7] (40). No such binding was seen with K562 cells transfected with the vector only or those transfected with CCR1 to 5 or other three orphan receptors. Similar results were obtained by using…						Binding assay: single-concentration saturation binding ex[eriment (1nM CCL19); Binding ligand: CCL19-SEAP (1nM); Binding cells: stably-transfected K562 cells	no interaction	0	C	Receptor binding only assessed via single concentration of CCL19 at 1nM: "K562 cells (2 × 105cells) stably transfected with the vector alone or plasmids expressing indicated chemokine receptors were incubated with 1 nm ELC [CCL19]-SEAP or SEAP at 16 °C for 1 h. After washing, amounts of cell-bound ELC-SEAP and SEAP were determined enzymatically. Nonspecific bindings were determined by SEAP and su…
CCL19	ELC; MIP-3b	CCR5	9153236	Yoshida, et al. 1997. J Biol Chem	"K562 cells stably expressing CCR1 to 5 and four orphan receptors (BLR1 [CCR7] not included) were reacted with ELC [CCL19]-SEAP. As shown in Fig. 5, ELC [CCL19]-SEAP was found to bind specifically to EBI1 [CCR7] (40). No such binding was seen with K562 cells transfected with the vector only or those transfected with CCR1 to 5 or other three orphan receptors. Similar results were obtained by using…						Binding assay: single-concentration saturation binding ex[eriment (1nM CCL19); Binding ligand: CCL19-SEAP (1nM); Binding cells: stably-transfected K562 cells	no interaction	0	C	Receptor binding only assessed via single concentration of CCL19 at 1nM: "K562 cells (2 × 105cells) stably transfected with the vector alone or plasmids expressing indicated chemokine receptors were incubated with 1 nm ELC [CCL19]-SEAP or SEAP at 16 °C for 1 h. After washing, amounts of cell-bound ELC-SEAP and SEAP were determined enzymatically. Nonspecific bindings were determined by SEAP and su…
CCL19	ELC; MIP-3b	CCR6	9153236	Yoshida, et al. 1997. J Biol Chem	"K562 cells stably expressing CCR1 to 5 and four orphan receptors (BLR1 [CCR7] not included) were reacted with ELC [CCL19]-SEAP. As shown in Fig. 5, ELC [CCL19]-SEAP was found to bind specifically to EBI1 [CCR7] (40). No such binding was seen with K562 cells transfected with the vector only or those transfected with CCR1 to 5 or other three orphan receptors. Similar results were obtained by using…						Binding assay: single-concentration saturation binding ex[eriment (1nM CCL19); Binding ligand: CCL19-SEAP (1nM); Binding cells: stably-transfected K562 cells	no interaction	0	C	Receptor binding only assessed via single concentration of CCL19 at 1nM: "K562 cells (2 × 105cells) stably transfected with the vector alone or plasmids expressing indicated chemokine receptors were incubated with 1 nm ELC [CCL19]-SEAP or SEAP at 16 °C for 1 h. After washing, amounts of cell-bound ELC-SEAP and SEAP were determined enzymatically. Nonspecific bindings were determined by SEAP and su…
CCL19	ELC; MIP-3b	CCR7	9153236	Yoshida, et al. 1997. J Biol Chem	"As shown in Fig.6, by displacement experiments, ELC [CCL19]-Flag fully competed with ELC [CCL19]-SEAP for EBI1 [CCR7] with an IC50 of 18 nm. In contrast, no other CC chemokines such as MCP-1 [CCL2] (66, 67), MCP-2 [CCL8] (63), MCP-3 [CCL7] (64), eotaxin [CCL11] (30), MIP-1α/LD78α [CCL3/CCL3L1] (62), MIP-1β [CCL4] (60), RANTES [CCL5] (61), TARC [CCL17] (53), and LARC [CCL20] (38) were capable of …		18	0.9			Binding assay: competition; Binding ligand: CCL19-SEAP (1nM); Binding cells: stably-transfected K562 cells; Signaling assay: calcium flux; Signaling cells: stably-transfected K562 cells; Chemotaxis assay: transwell; Chemotaxis cells: stably-transfected HEK293/EBNA-1 cells	agonist	3	A
CCL19	ELC; MIP-3b	CCR9	9153236	Yoshida, et al. 1997. J Biol Chem	"K562 cells stably expressing CCR1 to 5 and four orphan receptors (BLR1 [CCR7] not included) were reacted with ELC [CCL19]-SEAP. As shown in Fig. 5, ELC [CCL19]-SEAP was found to bind specifically to EBI1 [CCR7] (40). No such binding was seen with K562 cells transfected with the vector only or those transfected with CCR1 to 5 or other three orphan receptors. Similar results were obtained by using…						Binding assay: single-concentration saturation binding ex[eriment (1nM CCL19); Binding ligand: CCL19-SEAP (1nM); Binding cells: stably-transfected K562 cells	no interaction	0	C	Receptor binding only assessed via single concentration of CCL19 at 1nM: "K562 cells (2 × 105cells) stably transfected with the vector alone or plasmids expressing indicated chemokine receptors were incubated with 1 nm ELC [CCL19]-SEAP or SEAP at 16 °C for 1 h. After washing, amounts of cell-bound ELC-SEAP and SEAP were determined enzymatically. Nonspecific bindings were determined by SEAP and su…
CCL19	ELC; MIP-3b	CXCR3	9660793	Weng, et al. 1998. J Biol Chem	"Eotaxin [CCL11] and MCP-4 [CCL13] have Ki values of 60 and 70 nm, whereas MCP-3 [CCL7] and RANTES [CCL5] have lower affinities with Ki values of 250 and 420 nm, respectively. Because CCR6 and CCR7 are phylogenetically more closely related to CXCR3 than is CCR3, we also examined the ability of their ligands (MIP-3α [CCL20] and MIP-3β [CCL19]) to bind to CXCR3. MIP-3α [CCL20] does bind with some a…	1700					Binding assay: competition; Binding ligand: 125I-CXCL10; Binding cells: stably-expressing CHO	ND	1	A	Ligand binding also measured for some ligands in activated T cells and RBL cell line; only consider CHO line here
CCL19	ELC; MIP-3b	ACKR1	15358176	Gardner, et al. 1994. Biochem Biophys Res Commun	"the ability of heterologous unlabelled chemokines to displace specific 125I-CXCL-8 binding was examined. In these cross-competition experiments 125I-CXCL-8 was incubated with erythrocytes in the presence of increasing concentrations of 30 different chemokines over the range 0.1 to 1000 nM...chemokines could be classified into three categories: those that showed strong binding (Ki < 100 nM), weak…	>1000					Binding assay: competition; Binding ligand: 125I-CXCL8	no interaction	0	A
CCL19	ELC; MIP-3b	ACKR2	15067078	Bonecchi, et al. 2004. J Immunol	"The interaction of CCR4 agonists with D6 was further investigated on D6/L1.2 transfectants in competition binding experiments with 125I-labeled CCL2 (Fig. 4). D6 binds CCL22 more strongly (Ki = 0.33 nM), similarly to CCL2, whereas it binds CCL17 more weakly (Ki = 2.9 nM), similarly to CCL4. Similar results were obtained using 125I-labeled CCL22 (data not shown). As expected, CCL19 did not bind t…						Binding assay: competition; Binding ligand: 125I-CCL2; Binding cells; transfected L1.2	no interaction	0	A
CCL19	ELC; MIP-3b	ACKR4	10706668	Gosling, et al. 2000. J Immunol	"The binding interactions identified in the primary screen were examined quantitatively by extensive radioligand binding competition to CCX CKR [ACKR4] stable transfectants (Fig. 3 and Table I). The results confirmed the high affinity binding of human ELC [CCL19], SLC [CCL21], and TECK [CCL26] with affinities (IC50) between ∼5 and 15 nM"		6				Binding assay: competition; Binding ligand: 125I-CCL19	ND	3	A
CCL19	ELC; MIP-3b	ACKR4	32480426	Meyrath, et al. 2021. J Leukoc Biol	"Besides CCL19, CCL20, CCL21, and CCL25, our systematic reassessment of chemokine-receptor interactions revealed that CCL22, known to bind to CCR4 and ACKR2, is also a ligand for ACKR4. CCL22 was slightly less potent (EC50 = 128 nM) than the other ligands in inducing β-arrestin-1 recruitment to ACKR4 and acted as a partial agonist, displaying about 60% of the maximum efficacy observed with CCL19.…			3			Signaling assay: β-arrestin recruitment using NanoBiT; Signaling cells: U87 cells	agonist	3	A	Note that this paper performs both single point assays with ligands at 100nM (43 chemokines) and dose-response assays (9 chemokines, 7 of which are native human chemokines)
CCL19	ELC; MIP-3b	ACKR4	32391018	Matti, et al. 2020. Front Immunol	"CCL19 was the most potent agonist in recruiting β-arrestin1 (EC50~76 nM) and β-arrestin2 (EC50~32 nM). EC50 values for CCL21 were ~240 nM (β-arrestin1) and ~133 nM (β-arrestin2), those for CCL25 ~115 nM and ~130 nM, respectively (Figures 2B,C)."			32			Signaling assay/cells: B-arrestin-1/2 BRET with YFP-tagged human ACKR4 together with either Nluc-tagged human β-arrestin1 or β-arrestin2 in Hela cells	agonist	3	A	B-arrestin1 and B-arrestin2 EC50 values collected; table lists that of ligand for B-arrestin2
CCL19	ELC; MIP-3b	CCRL2	20002784	Leick, et al. 2010. Immunology	"We further investigated CCL19 binding to CRAM-B [CCRL2] by a dose–effect experiment on CHO-K1 CRAM-B [CCRL2] cells and obtained a 50% inhibitory concentration (IC50) of 44 nm (Fig. 1d)... we included human chemerin as well as CCL21, the second ligand for CCR7, the CCL19 signalling receptor, in our competition assay against 125I-labelled CCL19. Unexpectedly, none of the tested concentrations of e…		44				Binding assay: competition; Binding cells: stably-transfected CHO-K1 cells; Binding ligand: 125I-CCL19	ND	3	A	Ligand type not determined: "CCL19 stimulation of Nalm6 cells did not lead to calcium signalling (Fig. 2b). In addition, CCL19 did not induce migration in chemotaxis assays (Fig. 2c) or MAPK phosphorylation (Fig. 2d)"
CCL20	LARC; MIP-3a	CCR1	9169459	Baba, et al. 1997. J Biol Chem	"we measured LARC [CCL20]-induced calcium mobilization in a panel of K562 cells stably expressing the five known CCRs (CCR1-CCR5) and five orphan chemokine receptors, V28/CMKBRL1 [CX3CR1] (31, 32), EBI1 [CCR7] (33), BLR1 [CXCR5] (34), GPR-CY42 [CCR6] (GenBankTM accession number U45984), and GPR-9–6 [CCR9] 3 (GenBankTM accession number U45982). As shown in Fig. 1 A, LARC [CCL20] specifically induc…						Signaling assay: calcium flux; Signaling cells: stably-transfected K562 cells with indicated receptor	no interaction	0	C
CCL20	LARC; MIP-3a	CCR2	9169459	Baba, et al. 1997. J Biol Chem	"we measured LARC [CCL20]-induced calcium mobilization in a panel of K562 cells stably expressing the five known CCRs (CCR1-CCR5) and five orphan chemokine receptors, V28/CMKBRL1 [CX3CR1] (31, 32), EBI1 [CCR7] (33), BLR1 [CXCR5] (34), GPR-CY42 [CCR6] (GenBankTM accession number U45984), and GPR-9–6 [CCR9] 3 (GenBankTM accession number U45982). As shown in Fig. 1 A, LARC [CCL20] specifically induc…						Signaling assay: calcium flux; Signaling cells: stably-transfected K562 cells with indicated receptor	no interaction	0	C
CCL20	LARC; MIP-3a	CCR3	9169459	Baba, et al. 1997. J Biol Chem	"we measured LARC [CCL20]-induced calcium mobilization in a panel of K562 cells stably expressing the five known CCRs (CCR1-CCR5) and five orphan chemokine receptors, V28/CMKBRL1 [CX3CR1] (31, 32), EBI1 [CCR7] (33), BLR1 [CXCR5] (34), GPR-CY42 [CCR6] (GenBankTM accession number U45984), and GPR-9–6 [CCR9] 3 (GenBankTM accession number U45982). As shown in Fig. 1 A, LARC [CCL20] specifically induc…						Signaling assay: calcium flux; Signaling cells: stably-transfected K562 cells with indicated receptor	no interaction	0	C
CCL20	LARC; MIP-3a	CCR4	9169459	Baba, et al. 1997. J Biol Chem	"we measured LARC [CCL20]-induced calcium mobilization in a panel of K562 cells stably expressing the five known CCRs (CCR1-CCR5) and five orphan chemokine receptors, V28/CMKBRL1 [CX3CR1] (31, 32), EBI1 [CCR7] (33), BLR1 [CXCR5] (34), GPR-CY42 [CCR6] (GenBankTM accession number U45984), and GPR-9–6 [CCR9] 3 (GenBankTM accession number U45982). As shown in Fig. 1 A, LARC [CCL20] specifically induc…						Signaling assay: calcium flux; Signaling cells: stably-transfected K562 cells with indicated receptor	no interaction	0	C
CCL20	LARC; MIP-3a	CCR4	9169480	Imai, et al. 1997. J Biol Chem	"In contrast, other CC chemokines such as RANTES [CCL5], MCP-1 [CCL2], MIP-1α [CCL3], MIP-1β [CCL4], and LARC [CCL20] showed no significant competition with TARC [CCL17]-SEAP(His)6 for CCR4 (Fig. 4 D)"						Binding assay: competition (single point); Binding cells: stably transfected K562 cells; Binding ligand: CCL17-SEAP	no interaction	0	C	200nM of inidcated chemokine was added to compete with 1nM CCL17-SEAP
CCL20	LARC; MIP-3a	CCR5	9169459	Baba, et al. 1997. J Biol Chem	"we measured LARC [CCL20]-induced calcium mobilization in a panel of K562 cells stably expressing the five known CCRs (CCR1-CCR5) and five orphan chemokine receptors, V28/CMKBRL1 [CX3CR1] (31, 32), EBI1 [CCR7] (33), BLR1 [CXCR5] (34), GPR-CY42 [CCR6] (GenBankTM accession number U45984), and GPR-9–6 [CCR9] 3 (GenBankTM accession number U45982). As shown in Fig. 1 A, LARC [CCL20] specifically induc…						Signaling assay: calcium flux; Signaling cells: stably-transfected K562 cells with indicated receptor	no interaction	0	C
CCL20	LARC; MIP-3a	CCR6	9294137	Power, et al. 1997. J Exp Med	"We also tested the ability of the DCCR2 [CCR6]-transfected HEK 293 cells to bind to radiolabeled synthetic MIP-3α [CCL20]. In competition binding assays, synthetic MIP-3α [CCL20] was able to displace [I125]-MIP-3α [CCL20] with an IC50 value of ∼12 nM (Fig. 9)"; "As shown in Fig. 6, incubation of DCCR2 [CCR6] expressing HEK 293 cells with 100 nM MIP-3α [CCL20] promoted a rapid, transient increase…		12	100			Binding assay: competition (whole cell); Binding ligand: 125I-CCL20; Binding cells: transiently-transfected HEK293; Signaling assay: calcium flux; Signaling cells: transiently-transfected HEK293	agonist	3	A	Note that the EC50 for CCR6-mediated CCL20 calcium flux is listed at 100-200nM and is not derived from full, fitted dose-response curve but is empirically deduced (evidenve level B); Evidence- level A grade for this interaction is from competition binding data
CCL20	LARC; MIP-3a	CCR6	9169459	Baba, et al. 1997. J Biol Chem	"we measured LARC [CCL20]-induced calcium mobilization in a panel of K562 cells stably expressing the five known CCRs (CCR1-CCR5) and five orphan chemokine receptors, V28/CMKBRL1 [CX3CR1] (31, 32), EBI1 [CCR7] (33), BLR1 [CXCR5] (34), GPR-CY42 [CCR6] (GenBankTM accession number U45984), and GPR-9–6 [CCR9] 3 (GenBankTM accession number U45982). As shown in Fig. 1 A, LARC [CCL20] specifically induc…	0.9	3.4	50		12	Signaling assay: calcium flux; Signaling cells: stably-transfected 293/EBNA-1 cells and K562 cells with indicated receptor; Chemotaxis assay: transwell; Chemotaxis cells: stably-transfected 293/EBNA-1 cells; Binding assay: saturation and compeition; Binding ligand: CCL20-SEAP; Binding cells: stably transfected Raji cells	agonist	3	A
CCL20	LARC; MIP-3a	CCR6	32533638	Matti, et al. 2020. J Leukoc Biol	"We used a BRET-based assay to measure chemokine-induced β-arrestin recruitment to cognate receptors. We tagged β-arrestin1 and β-arrestin2 with the NLuc and hACKR4, hACKR3, and hCCR6 with the EYFP and expressed them in HeLa cells. Untagged, native hCCL20 in a dose dependent manner recruited both β-arrestin1-NLuc (Fig. 5A) and β-arrestin2-NLuc (Fig. 5B) to hACKR4-EYFP with a comparable potency. A…			80			Signaling assay: BRET-based B-arrestin recruitment; Signaling cells: transiently transfected HeLa cells	agonist	3	A	Multiple conditions tested including CCL20-mediated B-arrestin1 recruitment (EC50 130nM, not listed); B-arrestin2 recruitment (EC50 80nM, listed); paper also presentings data showing binding and uptake of fluorescently-labeled CCL20; these data are not considered in table because they are considered to be less directly reporting on ligand-GPCR interactions than BRET assays between the GPCR and B-…
CCL20	LARC; MIP-3a	CCR7	9169459	Baba, et al. 1997. J Biol Chem	"we measured LARC [CCL20]-induced calcium mobilization in a panel of K562 cells stably expressing the five known CCRs (CCR1-CCR5) and five orphan chemokine receptors, V28/CMKBRL1 [CX3CR1] (31, 32), EBI1 [CCR7] (33), BLR1 [CXCR5] (34), GPR-CY42 [CCR6] (GenBankTM accession number U45984), and GPR-9–6 [CCR9] 3 (GenBankTM accession number U45982). As shown in Fig. 1 A, LARC [CCL20] specifically induc…						Signaling assay: calcium flux; Signaling cells: stably-transfected K562 cells with indicated receptor	no interaction	0	C
CCL20	LARC; MIP-3a	CCR7	9153236	Yoshida, et al. 1997. J Biol Chem	"As shown in Fig.6, by displacement experiments, ELC [CCL19]-Flag fully competed with ELC [CCL19]-SEAP for EBI1 [CCR7] with an IC50 of 18 nm. In contrast, no other CC chemokines such as MCP-1 [CCL2] (66, 67), MCP-2 [CCL8] (63), MCP-3 [CCL7] (64), eotaxin [CCL11] (30), MIP-1α/LD78α [CCL3/CCL3L1] (62), MIP-1β [CCL4] (60), RANTES [CCL5] (61), TARC [CCL17] (53), and LARC [CCL20] (38) were capable of …						Binding assay: competition (single point); Binding ligand: CCL19-SEAP; Binding cells: stably transfected K562 cells	no interaction	0	C	Chemokines tested at single dose (200nM): "displacement of ELC-SEAP by other chemokines. K562 cells stably transfected with EBI1 (2 × 105 cells) were incubated at 16 °C for 1 h with 1 nm of ELC-SEAP in the presence of indicated chemokines at 200 nm"
CCL20	LARC; MIP-3a	CCR9	9169459	Baba, et al. 1997. J Biol Chem	"we measured LARC [CCL20]-induced calcium mobilization in a panel of K562 cells stably expressing the five known CCRs (CCR1-CCR5) and five orphan chemokine receptors, V28/CMKBRL1 [CX3CR1] (31, 32), EBI1 [CCR7] (33), BLR1 [CXCR5] (34), GPR-CY42 [CCR6] (GenBankTM accession number U45984), and GPR-9–6 [CCR9] 3 (GenBankTM accession number U45982). As shown in Fig. 1 A, LARC [CCL20] specifically induc…						Signaling assay: calcium flux; Signaling cells: stably-transfected K562 cells with indicated receptor	no interaction	0	C
CCL20	LARC; MIP-3a	CXCR3	9660793	Weng, et al. 1998. J Biol Chem	"Eotaxin [CCL11] and MCP-4 [CCL13] have Ki values of 60 and 70 nm, whereas MCP-3 [CCL7] and RANTES [CCL5] have lower affinities with Ki values of 250 and 420 nm, respectively. Because CCR6 and CCR7 are phylogenetically more closely related to CXCR3 than is CCR3, we also examined the ability of their ligands (MIP-3α [CCL20] and MIP-3β [CCL19]) to bind to CXCR3. MIP-3α [CCL20] does bind with some a…	140					Binding assay: competition; Binding ligand: 125I-CXCL10; Binding cells: stably-expressing CHO	ND	2	A	Ligand binding also measured for some ligands in activated T cells and RBL cell line; only consider CHO line here
CCL20	LARC; MIP-3a	CXCR5	9169459	Baba, et al. 1997. J Biol Chem	"we measured LARC [CCL20]-induced calcium mobilization in a panel of K562 cells stably expressing the five known CCRs (CCR1-CCR5) and five orphan chemokine receptors, V28/CMKBRL1 [CX3CR1] (31, 32), EBI1 [CCR7] (33), BLR1 [CXCR5] (34), GPR-CY42 [CCR6] (GenBankTM accession number U45984), and GPR-9–6 [CCR9] 3 (GenBankTM accession number U45982). As shown in Fig. 1 A, LARC [CCL20] specifically induc…						Signaling assay: calcium flux; Signaling cells: stably-transfected K562 cells with indicated receptor	no interaction	0	C
CCL20	LARC; MIP-3a	CX3CR1	9169459	Baba, et al. 1997. J Biol Chem	"we measured LARC [CCL20]-induced calcium mobilization in a panel of K562 cells stably expressing the five known CCRs (CCR1-CCR5) and five orphan chemokine receptors, V28/CMKBRL1 [CX3CR1] (31, 32), EBI1 [CCR7] (33), BLR1 [CXCR5] (34), GPR-CY42 [CCR6] (GenBankTM accession number U45984), and GPR-9–6 [CCR9] 3 (GenBankTM accession number U45982). As shown in Fig. 1 A, LARC [CCL20] specifically induc…						Signaling assay: calcium flux; Signaling cells: stably-transfected K562 cells with indicated receptor	no interaction	0	C
CCL20	LARC; MIP-3a	ACKR1	15358176	Gardner, et al. 1994. Biochem Biophys Res Commun	"the ability of heterologous unlabelled chemokines to displace specific 125I-CXCL-8 binding was examined. In these cross-competition experiments 125I-CXCL-8 was incubated with erythrocytes in the presence of increasing concentrations of 30 different chemokines over the range 0.1 to 1000 nM...chemokines could be classified into three categories: those that showed strong binding (Ki < 100 nM), weak…	>1000					Binding assay: competition; Binding ligand: 125I-CXCL8	no interaction	0	A
CCL20	LARC; MIP-3a	ACKR2	15067078	Bonecchi, et al. 2004. J Immunol	"To better characterize the spectrum of chemokines recognized and scavenged by D6, D6/CHO-K1 transfectants were incubated for 3 h with 1.2 nM of various chemokines. At the end of the incubation, the chemokine concentration in the supernatant was measured by ELISA. As shown in Fig. 1, among known D6 ligands, the inflammatory CC chemokines CCL5 and CCL11 were scavenged with the highest efficiency (…							no interaction	0	D	Evidence level "D" given because of indirect assay
CCL20	LARC; MIP-3a	ACKR3	32533638	Matti, et al. 2020. J Leukoc Biol	"We used a BRET-based assay to measure chemokine-induced β-arrestin recruitment to cognate receptors. We tagged β-arrestin1 and β-arrestin2 with the NLuc and hACKR4, hACKR3, and hCCR6 with the EYFP and expressed them in HeLa cells. Untagged, native hCCL20 in a dose dependent manner recruited both β-arrestin1-NLuc (Fig. 5A) and β-arrestin2-NLuc (Fig. 5B) to hACKR4-EYFP with a comparable potency. A…						Signaling assay: BRET-based B-arrestin recruitment; Signaling cells: transiently transfected HeLa cells	no interaction	0	A
CCL20	LARC; MIP-3a	ACKR4	32480426	Meyrath, et al. 2021. J Leukoc Biol	"In agreement with the initial description by Matti and co-authors, our systematic analysis also identified CCL20 as an ACKR4 ligand capable of inducing β-arrestin-1 and β-arrestin-2 recruitment to the receptor and behaving as a partial agonist (80% efficacy) with a potency (EC50 = 42 nM) somewhat lower than potencies observed for CCL19 (EC50 = 3 nM), CCL21 (EC50 = 5 nM), and CCL25 (EC50 = 24 nM)…			42			Signaling assay: β-arrestin recruitment using NanoBiT; Signaling cells: U87 cells	agonist	3	A	Note that this paper performs both single point assays with ligands at 100nM (43 chemokines) and dose-response assays (9 chemokines, 7 of which are native human chemokines)
CCL20	LARC; MIP-3a	ACKR4	32533638	Matti, et al. 2020. J Leukoc Biol	"We used a BRET-based assay to measure chemokine-induced β-arrestin recruitment to cognate receptors. We tagged β-arrestin1 and β-arrestin2 with the NLuc and hACKR4, hACKR3, and hCCR6 with the EYFP and expressed them in HeLa cells. Untagged, native hCCL20 in a dose dependent manner recruited both β-arrestin1-NLuc (Fig. 5A) and β-arrestin2-NLuc (Fig. 5B) to hACKR4-EYFP with a comparable potency. A…			200			Signaling assay: BRET-based B-arrestin recruitment; Signaling cells: transiently transfected HeLa cells	agonist	2	A	Multiple conditions tested including CCL20-mediated B-arrestin1 recruitment (EC50 300nM, not listed); B-arrestin2 recruitment (EC50 200nM, listed); paper also presentings data showing binding and uptake of fluorescently-labeled CCL20; these data are not considered in table because they are considered to be less directly reporting on ligand-GPCR interactions than BRET assays between the GPCR and B…
CCL21	SLC	CCR1	9507024	Yoshida, et al. 1998. J Biol Chem	"To investigate the ability of SLC [CCL21] to induce signaling through the known CC chemokine receptors, we examined calcium mobilization in murine L1.2 cells stably expressing human CCR1, CCR2B, CCR3, CCR4, CCR5, CCR6, and CCR7 upon stimulation with SLC [CCL21]. As shown in Fig. 2, SLC [CCL21] did not induce significant calcium flux in parental L1.2 or those expressing CCR1, CCR2B, CCR3, CCR4, C…						Signaling assay: calcium flux; Signaling cells: L1.2 cells stably expressing indicated receptor	no interaction	0	C
CCL21	SLC	CCR2	9507024	Yoshida, et al. 1998. J Biol Chem	"To investigate the ability of SLC [CCL21] to induce signaling through the known CC chemokine receptors, we examined calcium mobilization in murine L1.2 cells stably expressing human CCR1, CCR2B, CCR3, CCR4, CCR5, CCR6, and CCR7 upon stimulation with SLC [CCL21]. As shown in Fig. 2, SLC [CCL21] did not induce significant calcium flux in parental L1.2 or those expressing CCR1, CCR2B, CCR3, CCR4, C…						Signaling assay: calcium flux; Signaling cells: L1.2 cells stably expressing indicated receptor	no interaction	0	C
CCL21	SLC	CCR3	9507024	Yoshida, et al. 1998. J Biol Chem	"To investigate the ability of SLC [CCL21] to induce signaling through the known CC chemokine receptors, we examined calcium mobilization in murine L1.2 cells stably expressing human CCR1, CCR2B, CCR3, CCR4, CCR5, CCR6, and CCR7 upon stimulation with SLC [CCL21]. As shown in Fig. 2, SLC [CCL21] did not induce significant calcium flux in parental L1.2 or those expressing CCR1, CCR2B, CCR3, CCR4, C…						Signaling assay: calcium flux; Signaling cells: L1.2 cells stably expressing indicated receptor	no interaction	0	C
CCL21	SLC	CCR4	9507024	Yoshida, et al. 1998. J Biol Chem	"To investigate the ability of SLC [CCL21] to induce signaling through the known CC chemokine receptors, we examined calcium mobilization in murine L1.2 cells stably expressing human CCR1, CCR2B, CCR3, CCR4, CCR5, CCR6, and CCR7 upon stimulation with SLC [CCL21]. As shown in Fig. 2, SLC [CCL21] did not induce significant calcium flux in parental L1.2 or those expressing CCR1, CCR2B, CCR3, CCR4, C…						Signaling assay: calcium flux; Signaling cells: L1.2 cells stably expressing indicated receptor	no interaction	0	C
CCL21	SLC	CCR5	9507024	Yoshida, et al. 1998. J Biol Chem	"To investigate the ability of SLC [CCL21] to induce signaling through the known CC chemokine receptors, we examined calcium mobilization in murine L1.2 cells stably expressing human CCR1, CCR2B, CCR3, CCR4, CCR5, CCR6, and CCR7 upon stimulation with SLC [CCL21]. As shown in Fig. 2, SLC [CCL21] did not induce significant calcium flux in parental L1.2 or those expressing CCR1, CCR2B, CCR3, CCR4, C…						Signaling assay: calcium flux; Signaling cells: L1.2 cells stably expressing indicated receptor	no interaction	0	C
CCL21	SLC	CCR6	9507024	Yoshida, et al. 1998. J Biol Chem	"To investigate the ability of SLC [CCL21] to induce signaling through the known CC chemokine receptors, we examined calcium mobilization in murine L1.2 cells stably expressing human CCR1, CCR2B, CCR3, CCR4, CCR5, CCR6, and CCR7 upon stimulation with SLC [CCL21]. As shown in Fig. 2, SLC [CCL21] did not induce significant calcium flux in parental L1.2 or those expressing CCR1, CCR2B, CCR3, CCR4, C…						Signaling assay: calcium flux; Signaling cells: L1.2 cells stably expressing indicated receptor	no interaction	0	C
CCL21	SLC	CCR7	9507024	Yoshida, et al. 1998. J Biol Chem	"SLC [CCL21] induced a vigorous calcium flux in L1.2 cells expressing CCR7, which is a known receptor for a CC chemokine ELC [CCL19] (32). Thus, SLC [CCL21] is another functional ligand for CCR7. Furthermore, SLC [CCL21] fully desensitized CCR7-expressing L1.2 cells against subsequent stimulation with an equal amount of ELC [CCL19]"; "We next compared the binding of SLC [CCL21] and ELC [CCL19] to…		0.5			10	Signaling assay: calcium flux; Signaling cells: L1.2 cells stably expressing indicated receptor; Binding assay: whole cell competition; Binding ligand: CCL21-SEAP and CCL19-SEAP; Binding cells: stably-transfected L1.2; Chemotaxis assay: transwell' CHemotaxis cells: stably-transfected L1.2	agonist	3	A	Listed IC50 of 0.5nM is for CCL21 competition of CCL21-SEAP. CCL21 competed CCL19-SEAP with IC50 8.2nM (not listed)
CCL21	SLC	ACKR1	15358176	Gardner, et al. 1994. Biochem Biophys Res Commun	"the ability of heterologous unlabelled chemokines to displace specific 125I-CXCL-8 binding was examined. In these cross-competition experiments 125I-CXCL-8 was incubated with erythrocytes in the presence of increasing concentrations of 30 different chemokines over the range 0.1 to 1000 nM...chemokines could be classified into three categories: those that showed strong binding (Ki < 100 nM), weak…	>1000					Binding assay: competition; Binding ligand: 125I-CXCL8	no interaction	0	A
CCL21	SLC	ACKR4	10706668	Gosling, et al. 2000. J Immunol	"The binding interactions identified in the primary screen were examined quantitatively by extensive radioligand binding competition to CCX CKR [ACKR4] stable transfectants (Fig. 3 and Table I). The results confirmed the high affinity binding of human ELC [CCL19], SLC [CCL21], and TECK [CCL26] with affinities (IC50) between ∼5 and 15 nM"		12				Binding assay: competition; Binding ligand: 125I-CCL19	ND	3	A
CCL21	SLC	ACKR4	32480426	Meyrath, et al. 2021. J Leukoc Biol	"In agreement with the initial description by Matti and co-authors, our systematic analysis also identified CCL20 as an ACKR4 ligand capable of inducing β-arrestin-1 and β-arrestin-2 recruitment to the receptor and behaving as a partial agonist (80% efficacy) with a potency (EC50 = 42 nM) somewhat lower than potencies observed for CCL19 (EC50 = 3 nM), CCL21 (EC50 = 5 nM), and CCL25 (EC50 = 24 nM)…			5			Signaling assay: β-arrestin recruitment using NanoBiT; Signaling cells: U87 cells	agonist	3	A	Note that this paper performs both single point assays with ligands at 100nM (43 chemokines) and dose-response assays (9 chemokines, 7 of which are native human chemokines)
CCL21	SLC	ACKR4	32391018	Matti, et al. 2020. Front Immunol	"CCL19 was the most potent agonist in recruiting β-arrestin1 (EC50~76 nM) and β-arrestin2 (EC50~32 nM). EC50 values for CCL21 were ~240 nM (β-arrestin1) and ~133 nM (β-arrestin2), those for CCL25 ~115 nM and ~130 nM, respectively (Figures 2B,C)."			133			Signaling assay/cells: B-arrestin-1/2 BRET with YFP-tagged human ACKR4 together with either Nluc-tagged human β-arrestin1 or β-arrestin2 in Hela cells	agonist	2	A
CCL21	SLC	CCRL2	20002784	Leick, et al. 2010. Immunology	"We further investigated CCL19 binding to CRAM-B [CCRL2] by a dose–effect experiment on CHO-K1 CRAM-B [CCRL2] cells and obtained a 50% inhibitory concentration (IC50) of 44 nm (Fig. 1d)... we included human chemerin as well as CCL21, the second ligand for CCR7, the CCL19 signalling receptor, in our competition assay against 125I-labelled CCL19. Unexpectedly, none of the tested concentrations of e…						Binding assay: competition; Binding cells: stably-transfected CHO-K1 cells; Binding ligand: 125I-CCL19	no interaction	0	A
CCL22	MDC	CCR1	9430724	Imai, et al. 1998. J Biol Chem	"we examined calcium mobilization in L1.2 cells expressing CCR1, CCR2B, CCR3, CCR4, CCR5, CCR6, or CCR7 (Fig.3). MDC [CCL22] did not cause calcium flux in L1.2 cells transfected with CCR1, CCR2B, CCR3, CCR5, CCR6, or CCR7, whereas each responded to its known cognate ligand. In contrast, L1.2 cells transfected with CCR4 produced a strong calcium flux when stimulated with 10 nm MDC [CCL22]"						Signaling assay: calcium flux; Signaling cells: stably-transfected L1.2 cells (murine pre-B cells)	no interaction	0	C
CCL22	MDC	CCR2	9430724	Imai, et al. 1998. J Biol Chem	"we examined calcium mobilization in L1.2 cells expressing CCR1, CCR2B, CCR3, CCR4, CCR5, CCR6, or CCR7 (Fig.3). MDC [CCL22] did not cause calcium flux in L1.2 cells transfected with CCR1, CCR2B, CCR3, CCR5, CCR6, or CCR7, whereas each responded to its known cognate ligand. In contrast, L1.2 cells transfected with CCR4 produced a strong calcium flux when stimulated with 10 nm MDC [CCL22]"						Signaling assay: calcium flux; Signaling cells: stably-transfected L1.2 cells (murine pre-B cells)	no interaction	0	C
CCL22	MDC	CCR3	9430724	Imai, et al. 1998. J Biol Chem	"we examined calcium mobilization in L1.2 cells expressing CCR1, CCR2B, CCR3, CCR4, CCR5, CCR6, or CCR7 (Fig.3). MDC [CCL22] did not cause calcium flux in L1.2 cells transfected with CCR1, CCR2B, CCR3, CCR5, CCR6, or CCR7, whereas each responded to its known cognate ligand. In contrast, L1.2 cells transfected with CCR4 produced a strong calcium flux when stimulated with 10 nm MDC [CCL22]"						Signaling assay: calcium flux; Signaling cells: stably-transfected L1.2 cells (murine pre-B cells)	no interaction	0	C
CCL22	MDC	CCR4	9430724	Imai, et al. 1998. J Biol Chem	"The MDC [CCL23]-SEAP was used as a probe to examine binding to CCR4-transfected L1.2 cells. As shown in Fig.2 A, the MDC [CCL23]-SEAP bound to CCR4-expressing cells in a saturable manner. This binding was to a single high affinity site with a K d of 0.18 nm, as demonstrated by Scatchard analysis (Fig.2 B). Binding of MDC [CCL22]-SEAP was competitively inhibited with increasing concentrations of …	0.18	0.65			1	Binding assay: saturation and competition; Binding ligand: CCL22-secreted embryonic alkaline phosphatase (SEAP)-fusion (for both competition and saturation); Binding cells: CCR4-stably-transfected L1.2 cells (murine pre-B cells); Signaling assay: calcium flux; Signaling cells: CCR4-stably-transfected L1.2 cells (murine pre-B cells); Chemotaxis assay: transwell; Chemotaxis cells: CCR4-stably-trans…	agonist	3	A	Chemotaxis maximal migration concentration (1nM) is for HUT78 cells; max chemotaxis in transfected L1.2 cells was 10nM
CCL22	MDC	CCR5	9430724	Imai, et al. 1998. J Biol Chem	"we examined calcium mobilization in L1.2 cells expressing CCR1, CCR2B, CCR3, CCR4, CCR5, CCR6, or CCR7 (Fig.3). MDC [CCL22] did not cause calcium flux in L1.2 cells transfected with CCR1, CCR2B, CCR3, CCR5, CCR6, or CCR7, whereas each responded to its known cognate ligand. In contrast, L1.2 cells transfected with CCR4 produced a strong calcium flux when stimulated with 10 nm MDC [CCL22]"						Signaling assay: calcium flux; Signaling cells: stably-transfected L1.2 cells (murine pre-B cells)	no interaction	0	C
CCL22	MDC	CCR6	9430724	Imai, et al. 1998. J Biol Chem	"we examined calcium mobilization in L1.2 cells expressing CCR1, CCR2B, CCR3, CCR4, CCR5, CCR6, or CCR7 (Fig.3). MDC [CCL22] did not cause calcium flux in L1.2 cells transfected with CCR1, CCR2B, CCR3, CCR5, CCR6, or CCR7, whereas each responded to its known cognate ligand. In contrast, L1.2 cells transfected with CCR4 produced a strong calcium flux when stimulated with 10 nm MDC [CCL22]"						Signaling assay: calcium flux; Signaling cells: stably-transfected L1.2 cells (murine pre-B cells)	no interaction	0	C
CCL22	MDC	CCR7	9430724	Imai, et al. 1998. J Biol Chem	"we examined calcium mobilization in L1.2 cells expressing CCR1, CCR2B, CCR3, CCR4, CCR5, CCR6, or CCR7 (Fig.3). MDC [CCL22] did not cause calcium flux in L1.2 cells transfected with CCR1, CCR2B, CCR3, CCR5, CCR6, or CCR7, whereas each responded to its known cognate ligand. In contrast, L1.2 cells transfected with CCR4 produced a strong calcium flux when stimulated with 10 nm MDC [CCL22]"						Signaling assay: calcium flux; Signaling cells: stably-transfected L1.2 cells (murine pre-B cells)	no interaction	0	C
CCL22	MDC	ACKR1	15358176	Gardner, et al. 1994. Biochem Biophys Res Commun	"the ability of heterologous unlabelled chemokines to displace specific 125I-CXCL-8 binding was examined. In these cross-competition experiments 125I-CXCL-8 was incubated with erythrocytes in the presence of increasing concentrations of 30 different chemokines over the range 0.1 to 1000 nM...chemokines could be classified into three categories: those that showed strong binding (Ki < 100 nM), weak…	>1000					Binding assay: competition; Binding ligand: 125I-CXCL8	no interaction	0	A
CCL22	MDC	ACKR2	37153591	Szpakowska, et al. 2023. Front Immunol	"Supplementary Figure 1. ACKR2 activation by different ligands. β-arrestin-1 recruitment to ACKR2 induced by known and the newly proposed ligands such as CCL26, CXCL2 and CXCL10 monitored by Nanoluciferase complementation assay (NanoBiT). CXCL1 was used as negative control"			10			Signaling assay: NanoBiT B-arrestin recruitment; Signaling cells: transfected HEK293T	agonist	3	A	Concentration-dependent B-arrestin recruitment observed ("A"-level evidence; Supp. Table 1). While EC50 not listed for this ligand, can be approximated from figure (Supp. Figure 1) as ~10nM
CCL22	MDC	ACKR2	15067078	Bonecchi, et al. 2004. J Immunol	"The interaction of CCR4 agonists with D6 was further investigated on D6/L1.2 transfectants in competition binding experiments with 125I-labeled CCL2 (Fig. 4). D6 binds CCL22 more strongly (Ki = 0.33 nM), similarly to CCL2, whereas it binds CCL17 more weakly (Ki = 2.9 nM), similarly to CCL4. Similar results were obtained using 125I-labeled CCL22 (data not shown). As expected, CCL19 did not bind t…	0.33					Binding assay: competition; Binding ligand: 125I-CCL2; Binding cells; transfected L1.2	agonist	3	A	Agonist is inferred based on ligand-induced internalization in the same paper; Also tested truncated CCL22 variants: "CCL22 is processed by the dipeptidyl-peptidase IV (CD26) to produce the truncated forms CCL22 (3–69) and CCL22 (5–69) that lack, respectively, the first two and four amino acids at the NH2 terminus and lose their agonist activity on CCR4 transfectants (11, 16)...As shown in Fig. 7…
CCL22	MDC	ACKR4	32480426	Meyrath, et al. 2021. J Leukoc Biol	"Besides CCL19, CCL20, CCL21, and CCL25, our systematic reassessment of chemokine-receptor interactions revealed that CCL22, known to bind to CCR4 and ACKR2, is also a ligand for ACKR4. CCL22 was slightly less potent (EC50 = 128 nM) than the other ligands in inducing β-arrestin-1 recruitment to ACKR4 and acted as a partial agonist, displaying about 60% of the maximum efficacy observed with CCL19.…			128			Signaling assay: β-arrestin recruitment using NanoBiT; Signaling cells: U87 cells	agonist	2	A	Note that this paper performs both single point assays with ligands at 100nM (43 chemokines) and dose-response assays (9 chemokines, 7 of which are native human chemokines)
CCL23	MIP-3; CKB8-1; CKB8-A; MPIF-1	CCR1	9558365	Youn, et al. 1998. Blood	"To determine a receptor for CKβ8-1 [CCL23 splice isoform 1] and CKβ8 [CCL23 splice isoform 2], we performed transient Ca2+flux assays using a human osteogenic sarcoma cell line, HOS cells expressing the human CD4 alone or CD4 along with one of CCR1, CCR2B, CCR3, CCR4, CCR5, or CXCR4. The HOS cell line expressing the human CD4 alone did not respond to CKβ8-1 [CCL23 splice isoform 1], CKβ8 [CCL23 …							agonist	ND	C	Paper describes isolation of two splice isoforms of CCL23: "As seen in Fig 2, the CKβ8-1/CKβ8 [CCL23] gene is comprised of four exons whereas most C-C chemokine genes contain three exons.22 Fig 2A and B show how CKβ8-1 [CCL23 splice isoform 1] and CKβ8 [CCL23 splice isoform 2] are created by alternative splicing. Alternative splicing occurred at a region of exon 3 before C-C motif in such a way t…
CCL23	MIP-3; CKB8-1; CKB8-A; MPIF-1	CCR1	9886417	Nardelli, et al. 1999. J Immunol	"To further delineate the receptor specificity of MPIF-1 [CCL23], cross-competition studies were conducted on membranes from cell lines expressing only one type of chemokine receptor. Using membranes from HEK-293 cells expressing CCR1, the ability of MPIF-1 [CCL23] to compete with [125I]MIP-1α [CCL3] binding was investigated (Fig. 2,A). The competition curves observed with increasing concentratio…		10				Binding assay: competition and GTPgS; Binding ligand: 125I-CCL3 (competition), 125I-CCL23 (GTPgS); Binding cells: CCR1-transfected HEK	agonist	3	A	Listed IC50 (10nM) is from GTPgS inhibition assay
CCL23	MIP-3; CKB8-1; CKB8-A; MPIF-1	CCR2	9886417	Nardelli, et al. 1999. J Immunol	"Using membranes from CCR2b-transfected HEK-293, 10 nM MCP-1 [CCL2] displaced 50% of the bound [125I]MCP-1 [CCL2], whereas MPIF-1 [CCL23] did not displace a significant amount of the bound iodinated ligand from CCR2b even at concentrations as high as 1000 nM (Fig. 2,B). The binding selectivity of MPIF-1 for CCR5 was investigated by examining the ability of MPIF-1 [CCL23] to displace either [125I]…						Binding assay: competition; Binding ligand: 125I-CCL2	no interaction	0	A
CCL23	MIP-3; CKB8-1; CKB8-A; MPIF-1	CCR5	9886417	Nardelli, et al. 1999. J Immunol	"Using membranes from CCR2b-transfected HEK-293, 10 nM MCP-1 [CCL2] displaced 50% of the bound [125I]MCP-1 [CCL2], whereas MPIF-1 [CCL23] did not displace a significant amount of the bound iodinated ligand from CCR2b even at concentrations as high as 1000 nM (Fig. 2,B). The binding selectivity of MPIF-1 for CCR5 was investigated by examining the ability of MPIF-1 [CCL23] to displace either [125I]…						Binding assay: competition; Binding ligand: 125I-CCL2	no interaction	0	A
CCL23	MIP-3; CKB8-1; CKB8-A; MPIF-1	ACKR1	15358176	Gardner, et al. 1994. Biochem Biophys Res Commun	"the ability of heterologous unlabelled chemokines to displace specific 125I-CXCL-8 binding was examined. In these cross-competition experiments 125I-CXCL-8 was incubated with erythrocytes in the presence of increasing concentrations of 30 different chemokines over the range 0.1 to 1000 nM...chemokines could be classified into three categories: those that showed strong binding (Ki < 100 nM), weak…	>1000					Binding assay: competition; Binding ligand: 125I-CXCL8	no interaction	0	A
CCL23	MIP-3; CKB8-1; CKB8-A; MPIF-1	ACKR4	32480426	Meyrath, et al. 2021. J Leukoc Biol	"systematic screening program aiming at reassessing the agonist activity of the 43 human chemokines (24 CCLs, 16 CXCLs, 2 XCLs, and 1 CX3CL) and 2 viral chemokines (vCCL1 and vCCL2) toward ACKR4, by monitoring β-arrestin recruitment to the receptor using a highly sensitive Nanoluciferase complementation-based assay (NanoBiT) (Fig. 1A).20–22 In agreement with the initial description by Matti and c…						Signaling assay: β-arrestin recruitment using NanoBiT; Signaling cells: U87 cells	no interaction	0	C	Note that this paper performs both single point assays with ligands at 100nM (43 chemokines) and dose-response assays (9 chemokines, 7 of which are native human chemokines)
CCL24	Eotaxin-2	CCR2	15207250	Parody, et al. 2004. Cytokine	"we measured the apparent affinities of the eotaxin group chemokines for CCR2. As shown in Fig. 3B, eotaxin-1 [CCL11], eotaxin-2 [CCL24], and eotaxin-3 [CCL26] inhibit binding of radiolabeled MCP-1 [CCL2] to CHO-CCR2 cells with IC50 values of 20 ± 2 nM, 580 ± 80 nM, and 3.0 ± 0.1 nM, respectively (Table 1). These data suggested that eotaxin-2 [CCL24] and eotaxin-3 [CCL26] had the potential to inh…		580				Binding assay: competition; Binding ligand: 125I-CCL2; Signaling assay: calcium flux; Signaling cells: stably transfected Flp-In CHO-K1 cells	antagonist	2	A
CCL24	Eotaxin-2	CCR3	15207250	Parody, et al. 2004. Cytokine	"MCP-1 [CCL2] is an agonist of CCR3...As shown in Fig. 3A, eotaxin-1 [CCL11], eotaxin-2 [CCL24], eotaxin-3 [CCL26], and MCP-1 [CCL2] displaced radiolabeled eotaxin-1 [CCL11] from FLAG-CCR3 with 50% inhibitory concentrations (IC50) of 2.1 ± 0.1 nM, 9.7 ± 0.8 nM, 1.2 ± 0.2 nM, and 130 ± 20 nM, respectively, comparable concentrations to the EC50 values reported above (Table 1)...The data reported he…		9.7	8.3			Binding assay: competition; Binding ligand: 125I-CCL2; Signaling assay: calcium flux; Signaling cells: stably transfected Flp-In CHO-K1 cells	agonist	3	A
CCL24	Eotaxin-2	CCR3	9365122	White, et al. 1997. J Leukoc Biol	"Eotaxin-2 [CCL24] induced a potent calcium response (EC50 = 2nM), which is comparable to eotaxin (EC50 = 1nM) but clearly more potent than MCP-4 [CXCL10] (EC50 = 9nM ) or RANTES [CCL5] (EC50 = 30nM) in eosinophils"; "Eotaxin-2 [CCL24] was the most potent chemotactic factor (EC50 = 1nM) compared with MCP-4 [CXCL10], eotaxin [CCL11], and RANTES [CCL5] (EC50 = 3, 10, 6nM, respectively)"; Competitio…		5	2		1	Binding assay: competition; Binding ligand: 125I-CCL11; Signaling assay: calcium flux; Signaling cells: eosinophils or RBL-2H3 CCR3 cells; Chemotaxis assay: transwell; Chemotaxis cells: eosinophils	agonist	3	A	Note that eosinophils were used to assess CCL24-binding and activation and thus exlusive action through CCR3 (versus other chemokine GPCRs) is not established
CCL24	Eotaxin-2	CXCR3	12884299	Xanthou, et al. 2003. Eur J Immunol	"Whereas the CXCR3 agonist CXCL11 gave a robust chemotactic response, the CCR3 ligands CCL11, CCL24 and CCL26 were inactive as CXCR3 agonists (Fig. 1, panel A). We then investigated whether the same CCR3 ligands were able to inhibit the chemotactic responses of CXCR3-L1.2 transfectants (Fig. 1, panels B–D). As can be seen from our data, none of the CCR3 ligands was able to significantly inhibit c…							no interaction	0	B	"we report that the CXCR3 ligands inhibit CCR3 responses not only to CCL11 but also to CCL24 and CCL26. Surprisingly, although the three eotaxins [CCL11, CCL24, CCL26] exhibit low structural homology, they were all similarly inhibited by the CXCR3 ligands. In this respect, one could speculate that their inhibition entails the impairment of common signaling pathways involved in the activation of C…
CCL24	Eotaxin-2	ACKR4	32480426	Meyrath, et al. 2021. J Leukoc Biol	"systematic screening program aiming at reassessing the agonist activity of the 43 human chemokines (24 CCLs, 16 CXCLs, 2 XCLs, and 1 CX3CL) and 2 viral chemokines (vCCL1 and vCCL2) toward ACKR4, by monitoring β-arrestin recruitment to the receptor using a highly sensitive Nanoluciferase complementation-based assay (NanoBiT) (Fig. 1A).20–22 In agreement with the initial description by Matti and c…						Signaling assay: β-arrestin recruitment using NanoBiT; Signaling cells: U87 cells	no interaction	0	C	Note that this paper performs both single point assays with ligands at 100nM (43 chemokines) and dose-response assays (9 chemokines, 7 of which are native human chemokines)
CCL25	TECK	CCR1	10498628	Youn, et al. 1999. Blood	"We stimulated a panel of chemokine receptor–expressing cell lines (CCR1, CCR4, CCR5, CCR6, GPR-9-6 [CCR9]) with human (h) TECK (hereafter termed TECK) [CCL25] and measured calcium flux. TECK [CCL25] specifically induced a calcium flux in GPR-9-6 [CCR9] expressing cells in a dose-dependent manner (Fig 2A and B)."						Signaling assay: calcium flux; Signaling cells: HEK293 stably transfected with CCR1, CCR4, CCR5, CCR6, and CCR9	no interaction	0	C
CCL25	TECK	CCR4	10498628	Youn, et al. 1999. Blood	"We stimulated a panel of chemokine receptor–expressing cell lines (CCR1, CCR4, CCR5, CCR6, GPR-9-6 [CCR9]) with human (h) TECK (hereafter termed TECK) [CCL25] and measured calcium flux. TECK [CCL25] specifically induced a calcium flux in GPR-9-6 [CCR9] expressing cells in a dose-dependent manner (Fig 2A and B)."						Signaling assay: calcium flux; Signaling cells: HEK293 stably transfected with CCR1, CCR4, CCR5, CCR6, and CCR9	no interaction	0	C
CCL25	TECK	CCR5	10498628	Youn, et al. 1999. Blood	"We stimulated a panel of chemokine receptor–expressing cell lines (CCR1, CCR4, CCR5, CCR6, GPR-9-6 [CCR9]) with human (h) TECK (hereafter termed TECK) [CCL25] and measured calcium flux. TECK [CCL25] specifically induced a calcium flux in GPR-9-6 [CCR9] expressing cells in a dose-dependent manner (Fig 2A and B)."						Signaling assay: calcium flux; Signaling cells: HEK293 stably transfected with CCR1, CCR4, CCR5, CCR6, and CCR9	no interaction	0	C
CCL25	TECK	CCR6	10498628	Youn, et al. 1999. Blood	"We stimulated a panel of chemokine receptor–expressing cell lines (CCR1, CCR4, CCR5, CCR6, GPR-9-6 [CCR9]) with human (h) TECK (hereafter termed TECK) [CCL25] and measured calcium flux. TECK [CCL25] specifically induced a calcium flux in GPR-9-6 [CCR9] expressing cells in a dose-dependent manner (Fig 2A and B)."						Signaling assay: calcium flux; Signaling cells: HEK293 stably transfected with CCR1, CCR4, CCR5, CCR6, and CCR9	no interaction	0	C
CCL25	TECK	CCR6	10498628	Youn, et al. 1999. Blood	"We stimulated a panel of chemokine receptor–expressing cell lines (CCR1, CCR4, CCR5, CCR6, GPR-9-6 [CCR9]) with human (h) TECK (hereafter termed TECK) [CCL25] and measured calcium flux. TECK [CCL25] specifically induced a calcium flux in GPR-9-6 [CCR9] expressing cells in a dose-dependent manner (Fig 2A and B)."						Signaling assay: calcium flux; Signaling cells: HEK293 stably transfected with CCR1, CCR4, CCR5, CCR6, and CCR9	agonist	ND	C	Chemotaxis assays with T cell subsets also performed; CCL25 promoted PTX-sensitive chemotaxis, no max/EC50 listed
CCL25	TECK	CCR9	10229797	Zaballos, et al. 1999. J Immunol	"The ligand specificity of hGPR-9-6 [CCR9] was investigated by monitoring changes in the intracellular calcium concentration of HEK 293/hGPR-9-6 [CCR9] stable transfected cells (293/hGPR-9-6) [CCR9], after sequential addition of samples of chemokines. Among 36 recombinant human chemokines tested (Fig. 3,A), only TECK [CCL25] elicited a response. The addition of 200 nM hTECK [CCL25] to 293/hGPR-9-…					100	Signaling assay: calcium flux; Signaling cells: stably transfectedHEK293; Chemotaxis assay: "microchamber", details not specified; Chemotaxis cells: HEK293	agonist	3	B	Paper references calcium response assays with other chemokines - data not incldued in paper
CCL25	TECK	ACKR1	15358176	Gardner, et al. 1994. Biochem Biophys Res Commun	"the ability of heterologous unlabelled chemokines to displace specific 125I-CXCL-8 binding was examined. In these cross-competition experiments 125I-CXCL-8 was incubated with erythrocytes in the presence of increasing concentrations of 30 different chemokines over the range 0.1 to 1000 nM...chemokines could be classified into three categories: those that showed strong binding (Ki < 100 nM), weak…	>1000					Binding assay: competition; Binding ligand: 125I-CXCL8	no interaction	0	A
CCL25	TECK	ACKR4	32391018	Matti, et al. 2020. Front Immunol	"CCL19 was the most potent agonist in recruiting β-arrestin1 (EC50~76 nM) and β-arrestin2 (EC50~32 nM). EC50 values for CCL21 were ~240 nM (β-arrestin1) and ~133 nM (β-arrestin2), those for CCL25 ~115 nM and ~130 nM, respectively (Figures 2B,C)."			115			Signaling assay/cells: B-arrestin-1/2 BRET with YFP-tagged human ACKR4 together with either Nluc-tagged human β-arrestin1 or β-arrestin2 in Hela cells	agonist	2	A
CCL25	TECK	ACKR4	32480426	Meyrath, et al. 2021. J Leukoc Biol	"systematic screening program aiming at reassessing the agonist activity of the 43 human chemokines (24 CCLs, 16 CXCLs, 2 XCLs, and 1 CX3CL) and 2 viral chemokines (vCCL1 and vCCL2) toward ACKR4, by monitoring β-arrestin recruitment to the receptor using a highly sensitive Nanoluciferase complementation-based assay (NanoBiT) (Fig. 1A).20–22 In agreement with the initial description by Matti and c…			24			Signaling assay: β-arrestin recruitment using NanoBiT; Signaling cells: U87 cells	agonist	3	A	Note that this paper performs both single point assays with ligands at 100nM (43 chemokines) and dose-response assays (9 chemokines, 7 of which are native human chemokines)
CCL25	TECK	ACKR4	10706668	Gosling, et al. 2000. J Immunol	"The binding interactions identified in the primary screen were examined quantitatively by extensive radioligand binding competition to CCX CKR [ACKR4] stable transfectants (Fig. 3 and Table I). The results confirmed the high affinity binding of human ELC [CCL19], SLC [CCL21], and TECK [CCL26] with affinities (IC50) between ∼5 and 15 nM"		7				Binding assay: competition; Binding ligand: 125I-CCL19	ND	3	A
CCL26	Eotaxin-3	CCR1	15039444	Petkovic, et al. 2004. J Biol Chem	"Eotaxin-3 [CCL26] readily inhibited the binding of 125I-MIP-1α [CCL3] on CCR1- or CCR5-transfected cells and monocytes. In CCR1-transfected cells (Fig. 2A), eotaxin-3 [CCL26] displayed a 38- or 2-fold lower IC50 value compared with the value of the agonists MIP-1α [CCL3] and RANTES [CCL5], with IC50 values of 47 nm for MIP-1α [CCL3], 900 nm for RANTES [CCL5], and 1770 nm for eotaxin-3 [CCL26], r…		1770				Binding assay: competition; Binding ligand: 125I-CCL3; Signaling assay: calcium flux; Signaling cells: murine pre-B cells singly transfected with human CCR1 or -5, and in CCR1+/CCR5+ monocytes; Chemotaxis assay: transwell; Chemotaxis cells: monocytes/well or pre-B murine 300.19 cells/well singly transfected with CCR1 or -5	antagonist	1	A	Despite observed radioligand displacement, IC50 > 1uM so ligand is given a Interaction Strength 3; Ligand-dependent inhibition of calcium signaling observed; calcium signaling IC50 not established; No migration of CCR1-expressing cells in response to CCL26; CCL26 blocked CCL3-dependent cell migration in CCR1-transfected cells
CCL26	Eotaxin-3	CCR2	15207250	Parody, et al. 2004. Cytokine	"we measured the apparent affinities of the eotaxin group chemokines for CCR2. As shown in Fig. 3B, eotaxin-1 [CCL11], eotaxin-2 [CCL24], and eotaxin-3 [CCL26] inhibit binding of radiolabeled MCP-1 [CCL2] to CHO-CCR2 cells with IC50 values of 20 ± 2 nM, 580 ± 80 nM, and 3.0 ± 0.1 nM, respectively (Table 1). These data suggested that eotaxin-2 [CCL24] and eotaxin-3 [CCL26] had the potential to inh…		3				Binding assay: competition; Binding ligand: 125I-CCL11; Signaling assay: calcium flux; Signaling cells: Flp-In CHO-K1 cells with transient receptor expression	antagonist	3	A
CCL26	Eotaxin-3	CCR2	12689946	Ogilvie, et al. 2003. Blood	"eotaxin-3 [CCL26] competes for the binding of 125I-MCP-1 [CCL2] on monocytes and CCR2-transfected cells. The receptor affinity of eotaxin-3 [CCL26] on monocytes (Figure 1A) is comparable to that of the selective agonist MCP-1 [CCL2], whereas on CCR2-transfected cells (Figure 1B) it is about one order of magnitude lower. Median effective concentration (EC50) values for MCP-1 [CCL2] and eotaxin-3 …		97.6				Binding assay: competition; Binding ligand: 125I-CCL2	antagonist	3	A
CCL26	Eotaxin-3	CCR3	10488147	Kitaura, et al. 1999. J Biol Chem	"As shown in Fig.7, eotaxin [CCL11] and eotaxin-3 [CCL26] induced calcium mobilization in CCR3-expressing L1.2 cells with EC50 values of ∼0.4 and ∼3 nm, respectively. These results demonstrate that eotaxin-3 [CCL26] is a specific functional ligand for CCR3, but has a potency about one-tenth of that of eotaxin"			3			Signaling assay: calcium flux; Signaling cells: CCR3-expressing L1.2 cells	agonist	3	A
CCL26	Eotaxin-3	CCR3	15207250	Parody, et al. 2004. Cytokine	"MCP-1 [CCL2] is an agonist of CCR3...As shown in Fig. 3A, eotaxin-1 [CCL11], eotaxin-2 [CCL24], eotaxin-3 [CCL26], and MCP-1 [CCL2] displaced radiolabeled eotaxin-1 [CCL11] from FLAG-CCR3 with 50% inhibitory concentrations (IC50) of 2.1 ± 0.1 nM, 9.7 ± 0.8 nM, 1.2 ± 0.2 nM, and 130 ± 20 nM, respectively, comparable concentrations to the EC50 values reported above (Table 1)...The data reported he…		1.2	1.4			Binding assay: competition; Binding ligand: 125I-CCL11; Signaling assay: calcium flux; Signaling cells: Flp-In CHO-K1 cells with transient receptor expression	agonist	3	A
CCL26	Eotaxin-3	CCR4	15039444	Petkovic, et al. 2004. J Biol Chem	"Eotaxin-3 [CCL26] Does Not Alter the Functional Response of Other Chemokine Receptors—To assess the specificity of eotaxin-3 [CCL26] as a natural antagonist, an additional nine murine pre-B cell lines, singly transfected with different human inflammatory or homing chemokine receptors, were tested for the antagonistic activity of eotaxin-3 [CCL26]. Cells were left untreated or exposed to 1 μm eot…						Signaling assay: calcium flux; Signaling cells: murine pre-B cells singly transfected with listed receptor	no interaction	0	C
CCL26	Eotaxin-3	CCR5	15039444	Petkovic, et al. 2004. J Biol Chem	"Eotaxin-3 [CCL26] readily inhibited the binding of 125I-MIP-1α [CCL3] on CCR1- or CCR5-transfected cells and monocytes. In CCR1-transfected cells (Fig. 2A), eotaxin-3 [CCL26] displayed a 38- or 2-fold lower IC50 value compared with the value of the agonists MIP-1α [CCL3] and RANTES [CCL5], with IC50 values of 47 nm for MIP-1α [CCL3], 900 nm for RANTES [CCL5], and 1770 nm for eotaxin-3 [CCL26], r…		64				Binding assay: competition; Binding ligand: 125I-CCL3; Signaling assay: calcium flux; Signaling cells: murine pre-B cells singly transfected with human CCR1 or -5, and in CCR1+/CCR5+ monocytes; Chemotaxis assay: transwell; Chemotaxis cells: monocytes/well or pre-B murine 300.19 cells/well singly transfected with CCR1 or -5	antagonist	3	A	Ligand-dependent inhibition of calcium signaling observed; IC50 not established
CCL26	Eotaxin-2	CCR6	15039444	Petkovic, et al. 2004. J Biol Chem	"Eotaxin-3 [CCL26] Does Not Alter the Functional Response of Other Chemokine Receptors—To assess the specificity of eotaxin-3 [CCL26] as a natural antagonist, an additional nine murine pre-B cell lines, singly transfected with different human inflammatory or homing chemokine receptors, were tested for the antagonistic activity of eotaxin-3 [CCL26]. Cells were left untreated or exposed to 1 μm eot…						Signaling assay: calcium flux; Signaling cells: murine pre-B cells singly transfected with listed receptor	no interaction	0	C
CCL26	Eotaxin-2	CCR7	15039444	Petkovic, et al. 2004. J Biol Chem	"Eotaxin-3 [CCL26] Does Not Alter the Functional Response of Other Chemokine Receptors—To assess the specificity of eotaxin-3 [CCL26] as a natural antagonist, an additional nine murine pre-B cell lines, singly transfected with different human inflammatory or homing chemokine receptors, were tested for the antagonistic activity of eotaxin-3 [CCL26]. Cells were left untreated or exposed to 1 μm eot…						Signaling assay: calcium flux; Signaling cells: murine pre-B cells singly transfected with listed receptor	no interaction	0	C
CCL26	Eotaxin-2	CCR8	15039444	Petkovic, et al. 2004. J Biol Chem	"Eotaxin-3 [CCL26] Does Not Alter the Functional Response of Other Chemokine Receptors—To assess the specificity of eotaxin-3 [CCL26] as a natural antagonist, an additional nine murine pre-B cell lines, singly transfected with different human inflammatory or homing chemokine receptors, were tested for the antagonistic activity of eotaxin-3 [CCL26]. Cells were left untreated or exposed to 1 μm eot…						Signaling assay: calcium flux; Signaling cells: murine pre-B cells singly transfected with listed receptor	no interaction	0	C
CCL26	Eotaxin-2	CXCR1	15039444	Petkovic, et al. 2004. J Biol Chem	"Eotaxin-3 [CCL26] Does Not Alter the Functional Response of Other Chemokine Receptors—To assess the specificity of eotaxin-3 [CCL26] as a natural antagonist, an additional nine murine pre-B cell lines, singly transfected with different human inflammatory or homing chemokine receptors, were tested for the antagonistic activity of eotaxin-3 [CCL26]. Cells were left untreated or exposed to 1 μm eot…						Signaling assay: calcium flux; Signaling cells: murine pre-B cells singly transfected with listed receptor	no interaction	0	C
CCL26	Eotaxin-2	CXCR2	15039444	Petkovic, et al. 2004. J Biol Chem	"Eotaxin-3 [CCL26] Does Not Alter the Functional Response of Other Chemokine Receptors—To assess the specificity of eotaxin-3 [CCL26] as a natural antagonist, an additional nine murine pre-B cell lines, singly transfected with different human inflammatory or homing chemokine receptors, were tested for the antagonistic activity of eotaxin-3 [CCL26]. Cells were left untreated or exposed to 1 μm eot…						Signaling assay: calcium flux; Signaling cells: murine pre-B cells singly transfected with listed receptor	no interaction	0	C
CCL26	Eotaxin-2	CXCR3	12884299	Xanthou, et al. 2003. Eur J Immunol	"Whereas the CXCR3 agonist CXCL11 gave a robust chemotactic response, the CCR3 ligands CCL11, CCL24 and CCL26 were inactive as CXCR3 agonists (Fig. 1, panel A). We then investigated whether the same CCR3 ligands were able to inhibit the chemotactic responses of CXCR3-L1.2 transfectants (Fig. 1, panels B–D). As can be seen from our data, none of the CCR3 ligands was able to significantly inhibit c…							no interaction	0	B	"we report that the CXCR3 ligands inhibit CCR3 responses not only to CCL11 but also to CCL24 and CCL26. Surprisingly, although the three eotaxins [CCL11, CCL24, CCL26] exhibit low structural homology, they were all similarly inhibited by the CXCR3 ligands. In this respect, one could speculate that their inhibition entails the impairment of common signaling pathways involved in the activation of C…
CCL26	Eotaxin-2	CXCR3	15039444	Petkovic, et al. 2004. J Biol Chem	"Eotaxin-3 [CCL26] Does Not Alter the Functional Response of Other Chemokine Receptors—To assess the specificity of eotaxin-3 [CCL26] as a natural antagonist, an additional nine murine pre-B cell lines, singly transfected with different human inflammatory or homing chemokine receptors, were tested for the antagonistic activity of eotaxin-3 [CCL26]. Cells were left untreated or exposed to 1 μm eot…						Signaling assay: calcium flux; Signaling cells: murine pre-B cells singly transfected with listed receptor	no interaction	0	C
CCL26	Eotaxin-2	CXCR4	15039444	Petkovic, et al. 2004. J Biol Chem	"Eotaxin-3 [CCL26] Does Not Alter the Functional Response of Other Chemokine Receptors—To assess the specificity of eotaxin-3 [CCL26] as a natural antagonist, an additional nine murine pre-B cell lines, singly transfected with different human inflammatory or homing chemokine receptors, were tested for the antagonistic activity of eotaxin-3 [CCL26]. Cells were left untreated or exposed to 1 μm eot…						Signaling assay: calcium flux; Signaling cells: murine pre-B cells singly transfected with listed receptor	no interaction	0	C
CCL26	Eotaxin-3	CX3CR1	20974991	Nakayama, et al. 2010. J Immunol	"we found that CCL26 was able to induce calcium mobilization via not only CCR3 but also CX3CR1 in a PTX-sensitive manner (Fig. 1A). This reactivity was specific for CCL26, as other eotaxins (eotaxin/CCL11 and eotaxin-2/CCL24) did not induce such responses in L1.2-CX3CR1 (data not shown)"; "CCL26 induced cell migration in both L1.2-CCR3 and L1.2-CX3CR1 with peak responses at ~100 nM, and CX3CL1 in…		35			100	Signaling assay: calcium flux; Signaling cells: L1.2 cells expressing CCR3 (L1.2-CCR3) and those expressing CX3CR1 (L1.2-CX3CR1); Chemotaxis assay: transwell; Chemotaxis cells: L1.2 cells expressing CCR3 (L1.2-CCR3) and those expressing CX3CR1 (L1.2-CX3CR1); Binding assay: competition; Binding ligand: CX3CL1 tagged with the secreted form of alkaline phosphatase (CX3CL1–SEAP)	agonist	3	A
CCL26	Eotaxin-3	ACKR2	37153591	Szpakowska, et al. 2023. Front Immunol	"Supplementary Figure 1. ACKR2 activation by different ligands. β-arrestin-1 recruitment to ACKR2 induced by known and the newly proposed ligands such as CCL26, CXCL2 and CXCL10 monitored by Nanoluciferase complementation assay (NanoBiT). CXCL1 was used as negative control"						Signaling assay: NanoBiT B-arrestin recruitment; Signaling cells: transfected HEK293T	agonist	ND	C	Concentration-dependent B-arrestin recruitment observed ("A"-level evidence; Supp. Table 1), but EC50 not determined and cannot be estimated since Emax not reached, hence qualitative interpretation for this ligand ("C"-level evidence)
CCL26	Eotaxin-3	ACKR4	32480426	Meyrath, et al. 2021. J Leukoc Biol	"systematic screening program aiming at reassessing the agonist activity of the 43 human chemokines (24 CCLs, 16 CXCLs, 2 XCLs, and 1 CX3CL) and 2 viral chemokines (vCCL1 and vCCL2) toward ACKR4, by monitoring β-arrestin recruitment to the receptor using a highly sensitive Nanoluciferase complementation-based assay (NanoBiT) (Fig. 1A).20–22 In agreement with the initial description by Matti and c…						Signaling assay: β-arrestin recruitment using NanoBiT; Signaling cells: U87 cells	no interaction	0	C	Note that this paper performs both single point assays with ligands at 100nM (43 chemokines) and dose-response assays (9 chemokines, 7 of which are native human chemokines)
CCL27	CTACK	CCR10	10725697	Homey, et al. 2000. J Immunol	"BAF/3 transfectants of the full-length clone were tested against a panel of human chemokines using a calcium flux assay. Fig. 2, A and C show that both human and mouse CCL27 induced a specific calcium flux in the transfectants but not the parental BAF/3 cells, indicating that CCL27 binds GPR-2 [CCR10]. Furthermore, CCL27 induced a strong chemotactic response in GPR-2 [CCR10] transfectants but no…					50	Chemotaxis cells: hCCR10-transfected BAF/3 cells; Chemotaxis assay: transwell	agonist	3	B	CCL27-dependent calcium signaling observed; EC50 not established; multiple chemotaxis concentrations tested
CCL27	CTACK	CCR10	24145037	Rajagopal, et al. 2013. J Biol Chem	"we performed a detailed pharmacologic analysis of a set of chemokine receptors with multiple endogenous ligands using assays for G protein signaling, B-arrestin recruitment, and receptor internalization. We found that chemokines targeting the same receptor can display marked dif- ferences in their efficacies for G protein- or B-arrestin-mediated signaling or receptor internalization"; "At CCR10 …			7.86			Signaling assay: DiscovRx cAMP Hunter for Gi signaling; Other assay: DiscovRx PathHunter GPCR Active Internalization; Other assay: PathHunter GPCR Arrestin	agonist	3	A	Gi signaling: EC50 7.86nM (listed in table); Internalization: EC50 60.1nM; B-arrestin recruitment: EC50 20.1nM
CCL27	CTACK	ACKR1	15358176	Gardner, et al. 1994. Biochem Biophys Res Commun	"the ability of heterologous unlabelled chemokines to displace specific 125I-CXCL-8 binding was examined. In these cross-competition experiments 125I-CXCL-8 was incubated with erythrocytes in the presence of increasing concentrations of 30 different chemokines over the range 0.1 to 1000 nM...chemokines could be classified into three categories: those that showed strong binding (Ki < 100 nM), weak…	>1000					Binding assay: competition; Binding ligand: 125I-CXCL8	no interaction	0	A
CCL27	CTACK	ACKR4	32480426	Meyrath, et al. 2021. J Leukoc Biol	"systematic screening program aiming at reassessing the agonist activity of the 43 human chemokines (24 CCLs, 16 CXCLs, 2 XCLs, and 1 CX3CL) and 2 viral chemokines (vCCL1 and vCCL2) toward ACKR4, by monitoring β-arrestin recruitment to the receptor using a highly sensitive Nanoluciferase complementation-based assay (NanoBiT) (Fig. 1A).20–22 In agreement with the initial description by Matti and c…						Signaling assay: β-arrestin recruitment using NanoBiT; Signaling cells: U87 cells	no interaction	0	C	Note that this paper performs both single point assays with ligands at 100nM (43 chemokines) and dose-response assays (9 chemokines, 7 of which are native human chemokines)
CCL28	MEC	CCR3	10975800	Pan, et al. 2000. J Immunol	"Synthetic MEC was screened in Transwell chemotaxis assays for activity on L1/2 lymphoid cell lines transfected with known and orphan chemokine receptors. Transfectants expressing CCR10 (GPR-2) and CCR3 migrated efficiently to MEC [CCL28] with an optimal concentration of about 300 nM (Fig. 2 A), whereas transfectants expressing other chemokine receptors (CCR1–2, CCR4–9, and CXCR3–5) failed to res…					300	Chemotaxis cells: transfected L1/2 lymphoid cell lines; Chemotaxis assay: transwell	agonist	2	B	Data not shown for chemotaxis with transfection of other receptors
CCL28	MEC	CCR10	10975800	Pan, et al. 2000. J Immunol	"Synthetic MEC was screened in Transwell chemotaxis assays for activity on L1/2 lymphoid cell lines transfected with known and orphan chemokine receptors. Transfectants expressing CCR10 (GPR-2) and CCR3 migrated efficiently to MEC [CCL28] with an optimal concentration of about 300 nM (Fig. 2 A), whereas transfectants expressing other chemokine receptors (CCR1–2, CCR4–9, and CXCR3–5) failed to res…					300	Chemotaxis cells: transfected L1/2 lymphoid cell lines; Chemotaxis assay: transwell	agonist	2	B
CCL28	MEC	CCR10	24145037	Rajagopal, et al. 2013. J Biol Chem	"we performed a detailed pharmacologic analysis of a set of chemokine receptors with multiple endogenous ligands using assays for G protein signaling, B-arrestin recruitment, and receptor internalization. We found that chemokines targeting the same receptor can display marked differences in their efficacies for G protein- or B-arrestin-mediated signaling or receptor internalization"; "At CCR10 (F…			127			Signaling assay: DiscovRx cAMP Hunter for Gi signaling; Other assay: DiscovRx PathHunter GPCR Active Internalization; Other assay: PathHunter GPCR Arrestin	agonist	2	A	Gi signaling: EC50 127nM; Internalization: EC50 1.35nM; B-arrestin recruitment: EC50 ND for CCL28
CCL28	MEC	CCR10	10781587	Wang, et al. 2000. J Biol Chem	"Stable transfectants of the full-length human and mouse GPR2 [CCR10] were produced in the mouse IL-3-dependent B-cell line, Baf/3. This cell line expresses mouse CXCR4 endogenously and is responsive to CXCL12/SDF-1α, which was used as an internal positive control. Human CCL28 was able to produce a robust calcium signal in both human and mouse GPR2 [CCR10] transfectants (Fig.4 A) in a dose-depend…							agonist	ND	C	CCL28-dependent calcium signaling observed; EC50 not established
CCL28	MEC	ACKR4	32480426	Meyrath, et al. 2021. J Leukoc Biol	"systematic screening program aiming at reassessing the agonist activity of the 43 human chemokines (24 CCLs, 16 CXCLs, 2 XCLs, and 1 CX3CL) and 2 viral chemokines (vCCL1 and vCCL2) toward ACKR4, by monitoring β-arrestin recruitment to the receptor using a highly sensitive Nanoluciferase complementation-based assay (NanoBiT) (Fig. 1A).20–22 In agreement with the initial description by Matti and c…						Signaling assay: β-arrestin recruitment using NanoBiT; Signaling cells: U87 cells	no interaction	0	C
CXCL1	MGSA; GROa	CCR2	7890708	Myers, et al. 1995. J Biol Chem	"A cell line stably expressing the MCP-1 receptor [CCR2] was produced by transfection of MCP-1RB [CCR2] into HEK-293 cells. Transfected cells bound 125I-labeled MCP-1 [CCL2] specifically and with high affinity (Fig. 1A). The closely related C-C chemokines MIP-1α [CCL3], MIP-1β [CCL4], and RANTES [CCL5], as well as the C-X-C chemokine IL-8 [CXCL8] did not compete for binding"; " MIP-1α [CCL3], MIP…						Binding assay: competition; Binding ligand: 125I-CCL2; Binding cells: transfected HEK293 cells; Signaling assay: calcium flux; Signaling cells: transfected HEKs	no interaction	0	A
CXCL1	MGSA; GROa	CCR6	9294137	Power, et al. 1995. J Bio Chem	"As shown in Fig. 7,A, preexposure of cells to 1 μM concentrations of IL-8 [CXCL8], GROα [CXCL1], NAP-2 [CXCL7], or IP-10 [CXCL10] had no significant effect on the calcium signal induced by 100 nM MIP-3α (n = 4). Preincubation with 500 nM to 1 μM concentrations of nine human CC chemokines (MCP-1 [CCL2], MIP-1α [CCL3], MIP-1β [CCL4], MIP-5 [CCL15], RANTES [CCL5], eotaxin [CCL11], HCC-1 [CCL14], I-…						Signaling assay: desenitization assay (reduction in calcium-flux after CCL20 stimulation following initial treatment with indicated chemokine); Signaling cells: transiently transfected HEK293	no interaction	0	D
CXCL1	MGSA; GROa	CXCR1	8550564	Ahuja, et al. 1996. J Biol Chem	"When [Ca2+]i changes were used to monitor receptor activation, we found that the cell lines stably expressing IL-8RA [CXCR1] and IL-8RB [CXCR2] responded to IL-8 [CXCL8], GROa [CXCL1], and NAP-2 [CXCL7], but not to the CC chemokines MIP-1a [CCL3] and MCP-1 [CCL2] (Fig. 2, a and e). In the case of IL-8RA [CXCR1], IL-8 [CXCL8] was a strong agonist (EC50 = 3 nM), whereas GROa [CXCL1] and NAP-2 [CXC…			50			Signaling assay: calcium flux; Signaling cells: stably trandsfected HEK293 cells; Binding assay: competition; Binding ligand: 125I-CXCL8; Binding cells: stably transfected HEK293 cells	agonist	3	B	Binding IC50 >1000nM based on weak displacement of 125I-CXCL8 at high concentrations; While EC50 is listed as 50nM, it is not clear from Figure 1A that curve has reached saturation
CXCL1	MGSA; GROa	CXCR1	1379593	Lee, et al. 1992. J Biol Chem	"Competition studies with unlabeled MGSA [CXCL1] show that MGSA [CXCL1] can compete for 1251-IL-8 [CXCL8] binding to IL-8R-A [CXCR1], but that MGSA [CXCL1] binds with an affinity that is about 200-fold less than thatfor IL-8 [CXCL8] (Kd (IL-8 [CXCL8])= 1.7 nM, Kd (MGSA [CXCL1]) = 450nM) (Fig.3)"; "As would be expected based on the binding data, IL-8R-A [CXCR1] responds to IL-8 [CXCL8], but not to…	450					Binding assay: saturation; Binding ligand: 125I-CXCL1; Binding cells: transfected HEK293 cells; Signaling assay: calcium flux; Signaling cells: HEK293 cellsBinding assay: saturation; Binding ligand: 125I-CXCL1; Binding cells: transfected HEK293 cells; Signaling assay: calcium flux; Signaling cells: HEK293 cells	ND	2	A	No calcium flux observed at 100nM CXCL1
CXCL1	MGSA; GROa	CXCR2	8702798	Ahuja, et al. 1996. J Biol Chem	"When [Ca2+]i changes were used to monitor receptor activation, we found that the cell lines stably expressing IL-8RA and IL-8RB responded to IL-8 [CXCL8], GROa [CXCL1], and NAP-2 [CXCL7], but not to the CC chemokines MIP-1a [CCL3] and MCP-1 [CCL2] (Fig. 2, a and e). In the case of IL-8RA [CXCR1], IL-8 [CXCL8] was a strong agonist (EC50 = 3 nM), whereas GROa [CXCL1] and NAP-2 [CXCL7] were weak (F…	1		8			Signaling assay: calcium flux; Signaling cells: stably trandsfected HEK293 cells; Binding assay: competition; Binding ligand: 125I-CXCL8, 125I-CXCL7, 125I-CXCL1; Binding cells: stably transfected HEK293 cells	agonist	3	A	Lowest Ki observed with 125I-CXCL1 and is listed in this table
CXCL1	MGSA; GROa	CXCR2	1379593	Lee, et al. 1992. J Biol Chem	"IL-8R-B [CXCR2] binds IL-8 [CXCL8] and MGSA [CXCL1] with high affinity (Fig. 2). When the binding is performed with increasing concentrations of 125I-IL-8 [CXCL8] or 125I-MGSA [CXCL1], a single class of sites is observed ( K d= 1.2 or 0.80 nM, respectively)(Fig. 2, A and B)"; " IL-8R-B [CXCR2] shows a Ca2+ response to both ligands"	0.8					Binding assay: saturation; Binding ligand: 125I-CXCL1; Binding cells: transfected HEK293 cells; Signaling assay: calcium flux; Signaling cells: HEK293 cellsBinding assay: saturation; Binding ligand: 125I-CXCL1; Binding cells: transfected HEK293 cells; Signaling assay: calcium flux; Signaling cells: HEK293 cells	agonist	3	A
CXCL1	MGSA; GROa	CXCR3	9660793	Weng, et al. 1998. J Biol Chem	"The clone exhibits a single high affinity binding site (Ki = 0.14 nm) for IP10 [CXCL10] and expresses approximately 50,000 sites/cell. As expected, the receptor also binds MIG [CXCL9], although with an affinity (Ki = 4.9 nm) that is substantially lower than that found for IP10 [CXCL10]. Other CXC-chemokines, notably IL-8 [CXCL8], which binds to both CXCR1 and CXCR2 (14, 15), and GROα [CXCL1] and…	>1000					Binding assay: competition; Binding ligand: 125I-CXCL10; Binding cells: stably-expressing CHO	no interaction	0	A	Ki listed as ">1000"; since no specific value is given Interaction Strength assigned 0; Ligand binding also measured for some ligands in activated T cells and RBL cell line; only consider CHO line here
CXCL1	MGSA; GROa	ACKR1	13679391	Kashiwazaki, et al. 2003. Int Immunol	"As shown in Fig. 3, the binding of 125I‐labeled CXCL1 to F‐2/DARC was strongly inhibited by the addition of excess amounts of inflammatory chemokines, including CXCL1, CCL7, CXCL5, CCL5 and CCL2, and moderately inhibited by CCL17 and CCL8"						Binding assay: competition (single point); Binding ligand: 125I-CXCL1; Binsing cells: transfected F-2 cells	ND	ND	C	CXCL1 interacts with ACKR1
CXCL1	MGSA; GROa	ACKR1	8558064	Horuk, et al. 1996. J Leukoc Biol	"Scatchard analysis of displacement binding experiments demonstrated that DARC bound MGSA [CXCL1] with a Kd of 21nM"	21					Binding assay: competition; Binding ligand: 125I-CXCL1; Binding cells: transfected K562 cells	ND	3	A
CXCL1	MGSA; GROa	ACKR2	37153591	Szpakowska, et al. 2023. Front Immunol	"Supplementary Figure 1. ACKR2 activation by different ligands. β-arrestin-1 recruitment to ACKR2 induced by known and the newly proposed ligands such as CCL26, CXCL2 and CXCL10 monitored by Nanoluciferase complementation assay (NanoBiT). CXCL1 was used as negative control"						Signaling assay: NanoBiT B-arrestin recruitment; Signaling cells: transfected HEK293T	no interaction	0	A	No B-arrestin recruitment observed ("A"-level evidence; Supp. Table 1) with dose response even at highest doses (>100nM)
CXCL1	MGSA; GROa	ACKR4	32480426	Meyrath, et al. 2021. J Leukoc Biol	"systematic screening program aiming at reassessing the agonist activity of the 43 human chemokines (24 CCLs, 16 CXCLs, 2 XCLs, and 1 CX3CL) and 2 viral chemokines (vCCL1 and vCCL2) toward ACKR4, by monitoring β-arrestin recruitment to the receptor using a highly sensitive Nanoluciferase complementation-based assay (NanoBiT) (Fig. 1A).20–22 In agreement with the initial description by Matti and c…						Signaling assay: β-arrestin recruitment using NanoBiT; Signaling cells: U87 cells	no interaction	0	C	Note that this paper performs both single point assays with ligands at 100nM (43 chemokines) and dose-response assays (9 chemokines, 7 of which are native human chemokines)
CXCL2	MIP2a; GROb	CXCR1	8702798	Ahuja, et al. 1996. J Biol Chem	"GROβ [CXCL2] was even less active than GROγ [CXCL8] and ENA-78 [CXCL5] at IL8RA [CXCR1], requiring concentrations greater than 100 nM to induce very small calcium flux responses, less than 10% of the peak IL-8 [CXCL8] response (Fig. 2, top left tracing)"						Signaling assay: calcium flux; Signaling cells: transfected HEK293 cells; Binding assay: competition; Binding ligand; 125I-CXCL8, 125I-CXCL7, 125I-CXCL1, 125I-CXCL5	no interaction	0	B	CXCL2 tested in dose response and in single concentration at concentrations up t0 150nM; paper says there is evidence of very small calcium flux but from tracing it is not clear that this does not reflect small random perturbation from baseline; Interaction Strength thus assigned "0"
CXCL2	MIP2a; GROb	CXCR2	8702798	Ahuja, et al. 1996. J Biol Chem	"In contrast to IL8RA [CXCR1], GROβ [CXCL2], GROγ [CXCL3], and ENA-78 [CXCL5] were all potent agonists at IL8RB [CXCR2]. Fig. 1 (right panel) is representative of their activity relative to IL-8 [CXCL8]"; calcium flux EC50s listed in Table 1; "We next examined the ability of 125I-IL-8 [CXCL8], 125I-GROα [CXCL2], 125I-NAP-2 [CXCL7], and 125I-ENA-78 [CXCL5] to bind directly to intact HEK 293 cells …		0.8	4			Signaling assay: calcium flux; Signaling cells: transfected HEK293 cells; Binding assay: competition; Binding ligand; 125I-CXCL8, 125I-CXCL7, 125I-CXCL1, 125I-CXCL5	agonist	3	A	Listed binding IC50 is the lowest of those identified using various hot ligands; for CXCL2 this was using 125I-CXCL5
CXCL2	MIP2a; GROb	ACKR1	20643340	Mei, et al. 2010. Immunity	"The Ki (equilibrium dissociation constant) for various ELR+ CXC chemokines showed similar relative binding affinities for erythrocyte DARC even when a CC chemokine, 125I-hCCL2, was used as the radioligand (Figures 4G and 4H). Thus, CXCL5-70 demonstrates the highest binding affinity for erythrocyte DARC [ACKR1] than either CXCL1 or CXCL2, but all of them demonstrated high-affinity binding."						Binding assay: competition; Binding ligand: 125I-CCL2 or 125I-CXCL1; Binding cells: murine erythrocytes	ND	3	B	EC50 not listed but can be approximated as <100nM based on competition curves in Fig4E,G. Evidence Level "B" since qualitative assessment made from continuous curve and no expolicit IC50 listed
CXCL2	MIP2a; GROb	ACKR2	37153591	Szpakowska, et al. 2023. Front Immunol	"Supplementary Figure 1. ACKR2 activation by different ligands. β-arrestin-1 recruitment to ACKR2 induced by known and the newly proposed ligands such as CCL26, CXCL2 and CXCL10 monitored by Nanoluciferase complementation assay (NanoBiT). CXCL1 was used as negative control"						Signaling assay: β-arrestin recruitment using NanoBiT; Signaling cells: U87 cells	agonist	1	B	Note that this paper performs both single point assays with ligands at 100nM (43 chemokines) and dose-response assays (9 chemokines, 7 of which are native human chemokines); CXCL2 causes B-arrestin recruitment but EC50 not determined since curve does not reach saturation; EC50 ≥1000nM by inference from Figure 1B; evidence level "B" assigned because EC50 not determined and thus semi-quantitative a…
CXCL2	MIP2a; GROb	ACKR2	33801414	Chevigne, et al. 2010. Cancers (Basel)	"Our screening revealed that at least three CXC chemokines, namely CXCL2, CXCL10 and CXCL12, are capable of inducing β-arrestin-1 recruitment to ACKR2. However, only CXCL10 reached statistical significance in this assay (Figure 1A)...CXCL2 and CXCL12 consistently showed reduced potency and efficacy in β-arrestin recruitment towards ACKR2 compared to CXCL10 or to the activity they display towards …						Signaling assay: β-arrestin recruitment using NanoBiT and NanoBRET; Signaling cells: HEK293 and U87 cells	agonist	1	A	EC50s not identified since does not reach saturation although does show dose response at high concentration; EC50 likely > 1000nM based on Figure 1 data
CXCL2	MIP2a; GROb	ACKR4	32480426	Meyrath, et al. 2021. J Leukoc Biol	"systematic screening program aiming at reassessing the agonist activity of the 43 human chemokines (24 CCLs, 16 CXCLs, 2 XCLs, and 1 CX3CL) and 2 viral chemokines (vCCL1 and vCCL2) toward ACKR4, by monitoring β-arrestin recruitment to the receptor using a highly sensitive Nanoluciferase complementation-based assay (NanoBiT) (Fig. 1A).20–22 In agreement with the initial description by Matti and c…						Signaling assay: β-arrestin recruitment using NanoBiT; Signaling cells: U87 cells	no interaction	0	C	Note that this paper performs both single point assays with ligands at 100nM (43 chemokines) and dose-response assays (9 chemokines, 7 of which are native human chemokines)
CXCL3	MIP2b; GROg	CXCR1	8702798	Ahuja, et al. 1996. J Biol Chem	"Compared with IL-8 [CXCL8], GROg [CXCL3] and ENA-78 [CXCL5] were weak agonists for IL8RA (Fig. 1, left panel). They both induced a concentration-dependent response; however, the threshold was 25–100- fold greater than for IL-8 [CXCL8]. Moreover, the maximal responses to GROg [CXCL3] and ENA-78 [CXCL5] were at most 40% of the maximal response to IL-8"; "Only 125I-IL-8 [CXCL8] bound with high affi…			65			Signaling assay: calcium flux; Signaling cells: transfected HEK293 cells; Binding assay: competition; Binding ligand; 125I-CXCL8, 125I-CXCL7, 125I-CXCL1, 125I-CXCL5	agonist	3	A	Weak calcium flux relative to CXCL8, likely partial agonist
CXCL3	MIP2b; GROg	CXCR2	8702798	Ahuja, et al. 1996. J Biol Chem	"In contrast to IL8RA [CXCR1], GROb [CXCL2], GROg [CXCL3], and ENA-78 [CXCL5] were all potent agonists at IL8RB [CXCR2]. Fig. 1 (right panel) is representative of their activity relative to IL-8 [CXCL8]"; "125I-IL-8 [CXCL8], 125I-GROa [CXCL1], 125I-NAP-2 [CXCL7], and 125I-ENA-78 [CXCL5] each bound with high affinity to IL8RB [CXCR2] transfectants (Fig. 3, e–l). In general, the hierarchy for bindi…		0.7	1			Signaling assay: calcium flux; Signaling cells: transfected HEK293 cells; Binding assay: competition; Binding ligand; 125I-CXCL8, 125I-CXCL7, 125I-CXCL1, 125I-CXCL5	agonist	3	A	Listed binding IC50 is the lowest of those identified using various hot ligands; for CXCL3 this was using 125I-CXCL5
CXCL3	MIP2b; GROg	ACKR2	33801414	Chevigne, et al. 2010. Cancers (Basel)	"First, we assessed the activity of the 16 human CXC chemokines (100 nM) towards ACKR2 by monitoring their ability to induce β-arrestin-1 recruitment using Nanoluciferase complementation-based assay (NanoBiT)."						Signaling assay: β-arrestin recruitment using NanoBiT; Signaling cells: HEK293 and U87 cells	no interaction	0	C	Single point dose response at 100nM, no response observed
CXCL3	MIP2b; GROg	ACKR4	32480426	Meyrath, et al. 2021. J Leukoc Biol	"systematic screening program aiming at reassessing the agonist activity of the 43 human chemokines (24 CCLs, 16 CXCLs, 2 XCLs, and 1 CX3CL) and 2 viral chemokines (vCCL1 and vCCL2) toward ACKR4, by monitoring β-arrestin recruitment to the receptor using a highly sensitive Nanoluciferase complementation-based assay (NanoBiT) (Fig. 1A).20–22 In agreement with the initial description by Matti and c…						Signaling assay: β-arrestin recruitment using NanoBiT; Signaling cells: U87 cells	no interaction	0	C	Note that this paper performs both single point assays with ligands at 100nM (43 chemokines) and dose-response assays (9 chemokines, 7 of which are native human chemokines)
CXCL4L1	NA	CXCR3	20980681	Struyf, et al. 2011. Blood	"Finally, we performed binding studies using TAMRA-CXCL4L1 and TAMRA-CXCL10 on HMVECs. For both chemokines, we obtained a dose-dependent increase in binding of the labeled ligand to HMVECs, and mutual competition between CXCL4L1 and CXCL10 was observed (Figure 5E-G). These results suggest that CXCL4L1 shares its binding site on endothelial cells with CXCL10 and confirm the binding experiments wit…	0.28					Binding assay: competition; Binding ligand: TAMRA-CXCL4L1; Binding cells: transfected HMVECs; Chemotaxis assay: transwell; Chemotaxis cells: dentritic cells	agonist	3	A	Note that agonism is assessed by way of CXCL4L1-mediated chemotaxis in dentritic cells and not a transfected system; CXCL4L1 selectivity for CXCR3 is established via CXCR3-blocking antibody; Evidence Level "A" assigned as a consequence of binding assay in transfected system
CXCL4	PF-4	CCR1	29930254	Fox, et al. 2018. Sci Rep	"we transfected the mouse pre-B cell line L1.2 with plasmids encoding the three CC chemokine receptors at which CCL7 is known to be an agonist, namely CCR1, CCR2 and CCR3. All three receptors were readily expressed in a transient manner (Fig. 5A,B,C) and cells correspondingly responded to their cognate ligands CCL3, CCL2 and CCL11 in Boyden chamber assays (Fig. 5D,E,F). Notably, a significant res…						Chemotaxis assay: transwell; Chemotaxis cells: transfected L1.2 cells; Binding assay: competition; Binding ligand: 125I-CCL3; Binding cells: transfected L1.2 cells	agonist	1	A	Weak chemotaxis noted at 1000nM; no binding noted at 100nM
CXCL4	PF-4	CCR1	36640356	Gray, et al. 2023. Cell Rep	"Recruitment of human monocytes by CXCL4 has been reported to be mediated by CCR1.14 However, CXCL4-mediated recruit- ment of CD45+ cells or monocytes remained unchanged in the CCR1 knockout (KO) mouse compared with wild-type controls (Figure S2A)"						Functional assay: "CXCL4 (5 μg) was injected into dorsal air pouches in wild type and CCR1 KO mice and 24 hours later the recruited cells were analysed using flow cytometry."	no interaction	0	D	Indirect evidence
CXCL4	PF-4	CXCR3	12782716	Lasagni, et al. 2003. J Exp Med	"CXCL4, which shares with CXCL10, CXCL9, and CXCL11 several activities including a powerful angiostatic effect, displaced the binding of 125I-CXCL10 to CXCR3-B transfectants under the same conditions with an IC50 of 7.46 3.05 nM (Fig. 2 f). By contrast, very poor displace- ment of 125I-CXCL10 binding to CXCR3-A transfectants (IC50 448 152 nM; Fig. 2 e) was observed...Radiolabeled CXCL4 bound spec…		1.85				Binding assay: competition; Binding ligand: 125I-CXCL4 and 125I-CXCL10; Binding cells: transfected HMEC-1 cells	ND	3	A	Listed IC50 is lowest among those identified and is in context of competition of 125I-CXCL4; paper suggests CXCL4 is much more potent at CXCR3-B than CXCR3-A; no clear signaling response of CXCL4 stimulation of CXCR3-B
CXCL4	PF-4	CXCR3	9660793	Weng, et al. 1998. J Biol Chem	"The clone exhibits a single high affinity binding site (Ki = 0.14 nm) for IP10 [CXCL10] and expresses approximately 50,000 sites/cell. As expected, the receptor also binds MIG [CXCL9], although with an affinity (Ki = 4.9 nm) that is substantially lower than that found for IP10 [CXCL10]. Other CXC-chemokines, notably IL-8 [CXCL8], which binds to both CXCR1 and CXCR2 (14, 15), and GROα [CXCL1] and…						Binding assay: competition; Binding ligand: 125I-CXCL10; Binding cells: stably-expressing CHO	no interaction	0	D	Evidence level "D" since no results shown for CXCL4, only listed as no binding in table 1; Ligand binding also measured for some ligands in activated T cells and RBL cell line; only consider CHO line here
CXCL4	PF-4	CXCR3	35720349	D'Uonnolo, et al. 2022. Front Immunol	"To this end, we first undertook a β-arrestin-1 recruitment screening of the 43 human chemokines (24 CCLs, 16 CXCLs, 2 XCLs, and 1 CX3CL) and 2 viral chemokines (vCCL1 and vCCL2) towards the CXCR3 isoforms aiming at evaluating the possible impact of the extended CXCR3-B N terminus on ligand selectivity. This systematic interaction assessment did not allow to identify new endogenous agonist chemok…						Signaling assay: B-arrestin recruitment (NanoBiT and NanoBRET); Signaling cells: HEK293 cells	no interaction	0	C	CXCL4 tested at 100nM for activation of CXCR3-A and CXCR3-B
CXCL4	PF-4	CXCR3	36640356	Gray, et al. 2023. Cell Rep	"CXCR3 has also been associated with CXCL4 func- tion, albeit at high concentrations.6 Analysis of cells recruited by CXCL4 into the air pouch demonstrated that only T cells ex- pressed CXCR3 (Figure S2B). Furthermore, the Immgen database demonstrates that of the leukocytes recruited by CXCL4, only T cells express CXCR3.15 Thus, our data suggest that there was no chemokine receptor expression pat…						Functional assay: "To understand the mechanism underlying CXCL4-mediated leukocyte recruitment, we used an in vivo leukocyte recruitment assay to dissect this process (Figure 1A). This involves injecting air under the mouse dorsum to create a pouch that can be analyzed for immune cell recruitment in response to chemokine injection. CXCL4 increased the number of CD45+ (general leuko- cyte marker) …	no interaction	0	D
CXCL4	PF-4	ACKR1	23224555	McMorran, et al. 2012. Science	"The Duffy-antigen receptor for chemokines(Fy/DARC) [ACKR1] is expressed on erythrocytes and has several chemokine ligands, including PF4 [CXCL4] (18,19).We therefore tested the hypothesis that the kill-ing effect of PF4 may be exerted via interaction with the Fy [ACKR1] molecule... inclusion of equi-molar concentrations of chemokines with greateraffinity for Fy [ACKR1] than PF4 [CXCL4] [GROa/CXC…						Numerous functional assays (see synopsis)	ND	ND	D	Indirect evidence
CXCL4	PF-4	ACKR1	8558064	Horuk, et al. 1996. J Leukoc Biol	"Table 1. Receptor binding affinity (Kd) of chemokine for human and mouse DARC [ACKR1]"	460					Binding assay: competition; Binding ligand: 125I-CXCL1; Binding cells: transfected K562 cells	ND	3	A
CXCL4	PF-4	ACKR4	32480426	Meyrath, et al. 2021. J Leukoc Biol	"systematic screening program aiming at reassessing the agonist activity of the 43 human chemokines (24 CCLs, 16 CXCLs, 2 XCLs, and 1 CX3CL) and 2 viral chemokines (vCCL1 and vCCL2) toward ACKR4, by monitoring β-arrestin recruitment to the receptor using a highly sensitive Nanoluciferase complementation-based assay (NanoBiT) (Fig. 1A).20–22 In agreement with the initial description by Matti and c…						Signaling assay: β-arrestin recruitment using NanoBiT; Signaling cells: U87 cells	no interaction	0	C	Note that this paper performs both single point assays with ligands at 100nM (43 chemokines) and dose-response assays (9 chemokines, 7 of which are native human chemokines)
CXCL5	ENA-78	CXCR1	8702798	Ahuja, et al. 1996. J Biol Chem	"Compared with IL-8 [CXCL8], GROg [CXCL3] and ENA-78 [CXCL5] were weak agonists for IL8RA (Fig. 1, left panel). They both induced a concentration-dependent response; however, the threshold was 25–100- fold greater than for IL-8 [CXCL8]. Moreover, the maximal responses to GROg [CXCL3] and ENA-78 [CXCL5] were at most 40% of the maximal response to IL-8"; "Only 125I-IL-8 [CXCL8] bound with high affi…			40			Signaling assay: calcium flux; Signaling cells: transfected HEK293 cells; Binding assay: competition; Binding ligand; 125I-CXCL8, 125I-CXCL7, 125I-CXCL1, 125I-CXCL5	agonist	3	A	Weak calcium flux relative to CXCL8, likely partial agonist
CXCL5	ENA-78	CXCR2	8702798	Ahuja, et al. 1996. J Biol Chem	"In contrast to IL8RA [CXCR1], GROb [CXCL2], GROg [CXCL3], and ENA-78 [CXCL5] were all potent agonists at IL8RB [CXCR2]. Fig. 1 (right panel) is representative of their activity relative to IL-8 [CXCL8]"; "125I-IL-8 [CXCL8], 125I-GROa [CXCL1], 125I-NAP-2 [CXCL7], and 125I-ENA-78 [CXCL5] each bound with high affinity to IL8RB [CXCR2] transfectants (Fig. 3, e–l). In general, the hierarchy for bindi…		1	10.6			Signaling assay: calcium flux; Signaling cells: transfected HEK293 cells; Binding assay: competition; Binding ligand; 125I-CXCL8, 125I-CXCL7, 125I-CXCL1, 125I-CXCL5	agonist	3	A	Listed binding IC50 is the lowest of those identified using various hot ligands; for CXCL3 this was using 125I-CXCL5
CXCL5	ENA-78	ACKR1	13679391	Kashiwazaki, et al. 2003. Int Immunol	"As shown in Fig. 3, the binding of 125I‐labeled CXCL1 to F‐2/DARC was strongly inhibited by the addition of excess amounts of inflammatory chemokines, including CXCL1, CCL7, CXCL5, CCL5 and CCL2, and moderately inhibited by CCL17 and CCL8"						Binding assay: competition (single point); Binding ligand: 125I-CXCL1; Binsing cells: transfected F-2 cells	ND	ND	C	CXCL1 interacts with ACKR1
CXCL5	ENA-78	ACKR1	15358176	Gardner, et al. 1994. Biochem Biophys Res Commun	"the ability of heterologous unlabelled chemokines to displace specific 125I-CXCL-8 binding was examined. In these cross-competition experiments 125I-CXCL-8 was incubated with erythrocytes in the presence of increasing concentrations of 30 different chemokines over the range 0.1 to 1000 nM...chemokines could be classified into three categories: those that showed strong binding (Ki < 100 nM), weak…	28.8					Binding assay: competition; Binding ligand: 125I-CXCL8	ND	3	A
CXCL5	ENA-78	ACKR1	8558064	Horuk, et al. 1996. J Leukoc Biol	"Table 1. Receptor binding affinity (Kd) of chemokine for human and mouse DARC [ACKR1]"	5.2					Binding assay: competition; Binding ligand: 125I-CXCL1; Binding cells: transfected K562 cells	ND	3	A
CXCL5	ENA-78	ACKR4	32480426	Meyrath, et al. 2021. J Leukoc Biol	"systematic screening program aiming at reassessing the agonist activity of the 43 human chemokines (24 CCLs, 16 CXCLs, 2 XCLs, and 1 CX3CL) and 2 viral chemokines (vCCL1 and vCCL2) toward ACKR4, by monitoring β-arrestin recruitment to the receptor using a highly sensitive Nanoluciferase complementation-based assay (NanoBiT) (Fig. 1A).20–22 In agreement with the initial description by Matti and c…						Signaling assay: β-arrestin recruitment using NanoBiT; Signaling cells: U87 cells	no interaction	0	C	Note that this paper performs both single point assays with ligands at 100nM (43 chemokines) and dose-response assays (9 chemokines, 7 of which are native human chemokines)
CXCL6	GCP-2	CXCR1	9054580	Wuyts, et al. 1997. Biochemistry	"The chemokines GCP-2 [CXCL6] and IL-8 [CXCL8] were further compared with regard tocalcium mobilization in 293 cells transfected with thechemokine receptor CXCR1 or CXCR2 or with vector alone...As expected, IL-8 and GCP-2 [CXCL6] induced a significant increasein [Ca2+]iin CXCR2-transfected cells (minimal effectiveconcentrations of 1.5 and 3 nM, respectively; Table 3). Afterstimulation of CXCR1-tr…						Signaling assay: calcium flux; Signaling cells: transfected HEK293 cells	agonist	ND	C
CXCL6	GCP-2	CXCR2	9054580	Wuyts, et al. 1997. Biochemistry	"The chemokines GCP-2 [CXCL6] and IL-8 [CXCL8] were further compared with regard tocalcium mobilization in 293 cells transfected with thechemokine receptor CXCR1 or CXCR2 or with vector alone...As expected, IL-8 and GCP-2 [CXCL6] induced a significant increasein [Ca2+]iin CXCR2-transfected cells (minimal effectiveconcentrations of 1.5 and 3 nM, respectively; Table 3). Afterstimulation of CXCR1-tr…						Signaling assay: calcium flux; Signaling cells: transfected HEK293 cells	agonist	ND	C
CXCL6	GCP-2	ACKR1	15358176	Gardner, et al. 1994. Biochem Biophys Res Commun	"the ability of heterologous unlabelled chemokines to displace specific 125I-CXCL-8 binding was examined. In these cross-competition experiments 125I-CXCL-8 was incubated with erythrocytes in the presence of increasing concentrations of 30 different chemokines over the range 0.1 to 1000 nM...chemokines could be classified into three categories: those that showed strong binding (Ki < 100 nM), weak…	66.7					Binding assay: competition; Binding ligand: 125I-CXCL8	ND	3	A
CXCL6	GCP-2	ACKR4	32480426	Meyrath, et al. 2021. J Leukoc Biol	"systematic screening program aiming at reassessing the agonist activity of the 43 human chemokines (24 CCLs, 16 CXCLs, 2 XCLs, and 1 CX3CL) and 2 viral chemokines (vCCL1 and vCCL2) toward ACKR4, by monitoring β-arrestin recruitment to the receptor using a highly sensitive Nanoluciferase complementation-based assay (NanoBiT) (Fig. 1A).20–22 In agreement with the initial description by Matti and c…						Signaling assay: β-arrestin recruitment using NanoBiT; Signaling cells: U87 cells	no interaction	0	C	Note that this paper performs both single point assays with ligands at 100nM (43 chemokines) and dose-response assays (9 chemokines, 7 of which are native human chemokines)
CXCL7	PBP; NAP-2	CCR6	9294137	Power, et al. 1995. J Bio Chem	"As shown in Fig. 7,A, preexposure of cells to 1 μM concentrations of IL-8 [CXCL8], GROα [CXCL1], NAP-2 [CXCL7], or IP-10 [CXCL10] had no significant effect on the calcium signal induced by 100 nM MIP-3α (n = 4). Preincubation with 500 nM to 1 μM concentrations of nine human CC chemokines (MCP-1 [CCL2], MIP-1α [CCL3], MIP-1β [CCL4], MIP-5 [CCL15], RANTES [CCL5], eotaxin [CCL11], HCC-1 [CCL14], I-…						Signaling assay: desenitization assay (reduction in calcium-flux after CCL20 stimulation following initial treatment with indicated chemokine); Signaling cells: transiently transfected HEK293	no interaction	0	D
CXCL7	PBP; NAP-2	CXCR1	8550564	Ahuja, et al. 1996. J Biol Chem	"When [Ca2+]i changes were used to monitor receptor activation, we found that the cell lines stably expressing IL-8RA [CXCR1] and IL-8RB [CXCR2] responded to IL-8 [CXCL8], GROa [CXCL1], and NAP-2 [CXCL7], but not to the CC chemokines MIP-1a [CCL3] and MCP-1 [CCL2] (Fig. 2, a and e). In the case of IL-8RA [CXCR1], IL-8 [CXCL8] was a strong agonist (EC50 5 3 nM), whereas GROa [CXCL1] and NAP-2 [CXC…			40			Signaling assay: calcium flux; Signaling cells: stably trandsfected HEK293 cells; Binding assay: competition; Binding ligand: 125I-CXCL8, 125I-CXCL7, 125I-CXCL1; Binding cells: stably transfected HEK293 cells	agonist	1	A	Binding IC50 >1000nM based on weak displacement of 125I-CXCL8 at high concentrations; While EC50 is listed as <100nM, it is not clear from Figure 2A that curve has reached saturation. Given weak calcium flux and modest displacement 125I-CXCL8 at concentrations of 1000nM, strength of interaction listed as "1"
CXCL7	PBP; NAP-2	CXCR1	8702798	Ahuja, et al. 1996. J Biol Chem	"The potency and efficacy of GROγ [CXCL3] and ENA-78 [CXCL5] for inducing calcium flux in IL8RA [CXCR1]-transfected HEK 293 cells were similar to GROα [CXCL1] and NAP-2 [CXCL7] (Table I and Fig. 2; Ref. 19). The rank order based on mean EC50 values from at least three experiments for each chemokine was IL-8 [CXCL8] >>> ENA-78 [CXCL5]∼NAP-2 [CXCL7] > GROα [CXCL1] ∼ GROγ [CXCL3] > GROβ [CXCL2]"; "W…			45			Signaling assay: calcium flux; Signaling cells: transfected HEK293 cells; Binding assay: competition; Binding cells: transfected HEK293 cells; Binding ligand: 125I-CXCL8, 125I-CXCL7, 125I-CXCL5, 125I-CXCL1	agonist	1	B	Binding IC50 >1000nM based on weak displacement of 125I-CXCL8 at high concentrations; While EC50 is listed as <100mM, it is not clear from Figure 1A that curve has reached saturation. Given weak calcium flux and modest displacement 125I-CXCL8 at concentrations of 1000nM, strength of interaction listed as "1"
CXCL7	PBP; NAP-2	CXCR1	8550564	Ahuja, et al. 1996. J Biol Chem	"In the case of IL-8RA [CXCR1], IL-8 [CXCL8] was a strong agonist (EC50 = 3 nM), whereas GROα [CXCL1] and NAP-2 [CXCL7] were weak (Fig. 2a). In the case of IL-8RB [CXCR2], IL-8 []CXCL8, GROα [CXCL1] and NAP-2 [CXCL7] were all strong agonists with similar potency to each other and to the potency of IL-8 [CXCL8] for IL-8RA [CXCR1] (Fig. 2, a and e)"; "The rank order of competition by unlabeled CXC …	1.9		9			Signaling assay: calcium flux; Signaling cells: stably trandsfected HEK293 cells; Binding assay: competition; Binding ligand: 125I-CXCL8, 125I-CXCL7, 125I-CXCL1; Binding cells: stably transfected HEK293 cells	agonist	3	A	Listed Ki is from competition experiment with 125I-CXCL1 (Table 1) which is the lowest of those identified
CXCL7	PBP; NAP-2	CXCR1	8702798	Ahuja, et al. 1996. J Biol Chem	"In contrast to IL8RA [CXCR1], GROβ [CXCL2], GROγ [CXCL3], and ENA-78 [CXCL5] were all potent agonists at IL8RB [CXCR2]. Fig. 1 (right panel) is representative of their activity relative to IL-8 [CXCL8]. In this system, the rank order based on inspection of the mean EC50 values from three experiments for each chemokine was GROγ [CXCL3] > IL-8 [CXCL8] ∼ GROα [CXCL1] ∼ GROβ [CXCL2] ∼ NAP-2 [CXCL7] …		0.5	7			Signaling assay: calcium flux; Signaling cells: transfected HEK293 cells; Binding assay: competition; Binding cells: transfected HEK293 cells; Binding ligand: 125I-CXCL8, 125I-CXCL7, 125I-CXCL5, 125I-CXCL1	agonist	3	A	Listed IC50 is from competition experiment with 125I-CXCL5 (Table 2)
CXCL7	PBP; NAP-2	CXCR3	9660793	Weng, et al. 1998. J Biol Chem	"The clone exhibits a single high affinity binding site (Ki = 0.14 nm) for IP10 [CXCL10] and expresses approximately 50,000 sites/cell. As expected, the receptor also binds MIG [CXCL9], although with an affinity (Ki = 4.9 nm) that is substantially lower than that found for IP10 [CXCL10]. Other CXC-chemokines, notably IL-8 [CXCL8], which binds to both CXCR1 and CXCR2 (14, 15), and GROα [CXCL1] and…						Binding assay: competition; Binding ligand: 125I-CXCL10; Binding cells: stably-expressing CHO	no interaction	0	A	Ligand binding also measured for some ligands in activated T cells and RBL cell line; only consider CHO line here
CXCL7	PBP; NAP-2	ACKR1	8558064	Horuk, et al. 1996. J Leukoc Biol	"Table 1. Receptor binding affinity (Kd) of chemokine for human and mouse DARC [ACKR1]"	7.3					Binding assay: competition; Binding ligand: 125I-CXCL1; Binding cells: transfected K562 cells	ND	3	A
CXCL7	PBP; NAP-2	ACKR4	32480426	Meyrath, et al. 2021. J Leukoc Biol	"systematic screening program aiming at reassessing the agonist activity of the 43 human chemokines (24 CCLs, 16 CXCLs, 2 XCLs, and 1 CX3CL) and 2 viral chemokines (vCCL1 and vCCL2) toward ACKR4, by monitoring β-arrestin recruitment to the receptor using a highly sensitive Nanoluciferase complementation-based assay (NanoBiT) (Fig. 1A).20–22 In agreement with the initial description by Matti and c…						Signaling assay: β-arrestin recruitment using NanoBiT; Signaling cells: U87 cells	no interaction	0	C	Note that this paper performs both single point assays with ligands at 100nM (43 chemokines) and dose-response assays (9 chemokines, 7 of which are native human chemokines)
CXCL8	IL-8	CCR1	8530354	Combadiere, et al. 1995. J Biol Chem	"125I-MCP-3 [CCL7] bound to CC CKR1 [CCR1] could be competed by MCP-3 [CCL7], MIP-1α [CCL3], RANTES [CCL5], and MIP-1β [CCL4], whereas MCP-1 [CCL2] and IL-8 [CXCL8] had no effect. The Ki values were 8, 10, 15, and 75 nM, respectively, for MCP-3 [CCL7], MIP-1α [CCL3], RANTES [CCL5], and MIP-1β [CCL4]"						Binding assay: competition; Binding ligand: 125I-CCL7 (0.1nM); Binding cells: transfected HEK293 cells	no interaction	0	C	CXCL8 does not compete 125I-CCL7 at 100nM
CXCL8	IL-8	CCR2	9276730	Uguccioni, et al. 1997. J Clin Invest	"competition binding assays were performed using cell lines stably expressing CCR3 or CCR2b, and eotaxin [CCL11] or MCP-1 [CCL2] as the respective labeled ligands...IL-8 [CXCL8] and MIP-1a [CCL3] showed no binding to either of these receptors, as expected"						Binding assay: competition; Binding ligand: 125I-CCL11 (CCR3) or 125I-CCL2 (CCR2)	no interaction	0	A
CXCL8	IL-8	CCR2	8146186	Charo, et al. 1994. Proc Natl Acad Sci USA	"No response was elicited by the related chemokines MIP-1a [CCL3], MIP-1b [CCL4], RANTES [CCL5],or IL-8 [CXCL8], even when these ligands were present at 500nM (Fig.4B)"						Signaling assay: calcium flux; Signaling cells: transfected Xenopus oocytes	no interaction	0	C
CXCL8	IL-8	CCR2	7890708	Myers, et al. 1995. J Biol Chem	"A cell line stably expressing the MCP-1 receptor [CCR2] was produced by transfection of MCP-IRB [CCR2] into HEK-293 cells. Transfected cells bound 125I-labeled MCP-1 [CCL2] specifically and with high affinity (Fig. 1A). The closely related C-C chemokines MIP-la [CCL3], MIP-1b [CCL4], and RANTES CCL5[], as well as the C-X-C chemokine IL-8 [CXCL8] did not compete for binding"; "chemokines MIP-1a […						Binding assay: competition; Binding ligand: 125I-CCL2; Binding cells: transfected HEK293 cells; Signaling assay: calcium flux; Signaling cells: transfected HEKs	no interaction	0	A
CXCL8	IL-8	CCR2	8530354	Combadiere, et al. 1995. J Biol Chem	"125I-MCP-3 [CCL7] bound to CC CKR2B [CCR2] could only be competed by MCP-1 [CCL2] and MCP-3 [CCR7] (Ki~7 nM for each)"						Binding assay: competition; Binding ligand: 125I-CCL7 (0.1nM); Binding cells: transfected HEK293 cells	no interaction	0	C	CXCL8 does not compete 125I-CCL7 at 100nM
CXCL8	IL-8	CCR3	9276730	Uguccioni, et al. 1997. J Clin Invest	"competition binding assays were performed using cell lines stably expressing CCR3 or CCR2b, and eotaxin [CCL11] or MCP-1 [CCL2] as the respective labeled ligands...IL-8 [CXCL8] and MIP-1a [CCL3] showed no binding to either of these receptors, as expected"						Binding assay: competition; Binding ligand: 125I-CCL11 (CCR3) or 125I-CCL2 (CCR2)	no interaction	0	A
CXCL8	IL-8	CCR6	9294137	Power, et al. 1995. J Bio Chem	"As shown in Fig. 7,A, preexposure of cells to 1 μM concentrations of IL-8 [CXCL8], GROα [CXCL1], NAP-2 [CXCL7], or IP-10 [CXCL10] had no significant effect on the calcium signal induced by 100 nM MIP-3α (n = 4). Preincubation with 500 nM to 1 μM concentrations of nine human CC chemokines (MCP-1 [CCL2], MIP-1α [CCL3], MIP-1β [CCL4], MIP-5 [CCL15], RANTES [CCL5], eotaxin [CCL11], HCC-1 [CCL14], I-…						Signaling assay: desenitization assay (reduction in calcium-flux after CCL20 stimulation following initial treatment with indicated chemokine); Signaling cells: transiently transfected HEK293	no interaction	0	D
CXCL8	IL-8	CXCR1	8550564	Ahuja, et al. 1996. J Biol Chem	"In the case of IL-8RA [CXCR1], IL-8 [CXCL8] was a strong agonist (EC50 = 3 nM), whereas GROα [CXCL1] and NAP-2 [CXCL7] were weak (Fig. 2a). In the case of IL-8RB [CXCR2], IL-8 []CXCL8, GROα [CXCL1] and NAP-2 [CXCL7] were all strong agonists with similar potency to each other and to the potency of IL-8 [CXCL8] for IL-8RA [CXCR1] (Fig. 2, a and e)"; "The rank order of competition by unlabeled CXC …	3.6		3			Signaling assay: calcium flux; Signaling cells: stably trandsfected HEK293 cells; Binding assay: competition; Binding ligand: 125I-CXCL8, 125I-CXCL7, 125I-CXCL1; Binding cells: stably transfected HEK293 cells	agonist	3	A
CXCL8	IL-8	CXCR1	8702798	Ahuja, et al. 1996. J Biol Chem	"When [Ca2+]i changes were used to monitor receptor activation, we found that the cell lines stably expressing IL-8RA [CXCR1] and IL-8RB [CXCR2] responded to IL-8 [CXCL8], GROa [CXCL1], and NAP-2 [CXCL7], but not to the CC chemokines MIP-1a [CCL3] and MCP-1 [CCL2] (Fig. 2, a and e). In the case of IL-8RA [CXCR1], IL-8 [CXCL8] was a strong agonist (EC50 = 3 nM), whereas GROa [CXCL1] and NAP-2 [CXC…		7	4			Signaling assay: calcium flux; Signaling cells: stably trandsfected HEK293 cells; Binding assay: competition; Binding ligand: 125I-CXCL8, 125I-CXCL7, 125I-CXCL1; Binding cells: stably transfected HEK293 cells	agonist	3	A
CXCL8	IL-8	CXCR2	8550564	Ahuja, et al. 1996. J Biol Chem	"In the case of IL-8RA [CXCR1], IL-8 [CXCL8] was a strong agonist (EC50 = 3 nM), whereas GROα [CXCL1] and NAP-2 [CXCL7] were weak (Fig. 2a). In the case of IL-8RB [CXCR2], IL-8 []CXCL8, GROα [CXCL1] and NAP-2 [CXCL7] were all strong agonists with similar potency to each other and to the potency of IL-8 [CXCL8] for IL-8RA [CXCR1] (Fig. 2, a and e)"; "The rank order of competition by unlabeled CXC …	0.8		5			Signaling assay: calcium flux; Signaling cells: stably trandsfected HEK293 cells; Binding assay: competition; Binding ligand: 125I-CXCL8, 125I-CXCL7, 125I-CXCL1; Binding cells: stably transfected HEK293 cells	agonist	3	A	Listed Ki is the lowest of those found in Table 1
CXCL8	IL-8	CXCR2	8702798	Ahuja, et al. 1996. J Biol Chem	"When [Ca2+]i changes were used to monitor receptor activation, we found that the cell lines stably expressing IL-8RA [CXCR1] and IL-8RB [CXCR2] responded to IL-8 [CXCL8], GROa [CXCL1], and NAP-2 [CXCL7], but not to the CC chemokines MIP-1a [CCL3] and MCP-1 [CCL2] (Fig. 2, a and e). In the case of IL-8RA [CXCR1], IL-8 [CXCL8] was a strong agonist (EC50 = 3 nM), whereas GROa [CXCL1] and NAP-2 [CXC…		0.4	4			Signaling assay: calcium flux; Signaling cells: stably trandsfected HEK293 cells; Binding assay: competition; Binding ligand: 125I-CXCL8, 125I-CXCL7, 125I-CXCL1; Binding cells: stably transfected HEK293 cells	agonist	3	A	Lowest Ki observed with 125I-CXCL1 and is listed in this table
CXCL8	IL-8	CXCR3	9660793	Weng, et al. 1998. J Biol Chem	"The clone exhibits a single high affinity binding site (Ki = 0.14 nm) for IP10 [CXCL10] and expresses approximately 50,000 sites/cell. As expected, the receptor also binds MIG [CXCL9], although with an affinity (Ki = 4.9 nm) that is substantially lower than that found for IP10 [CXCL10]. Other CXC-chemokines, notably IL-8 [CXCL8], which binds to both CXCR1 and CXCR2 (14, 15), and GROα [CXCL1] and…						Binding assay: competition; Binding ligand: 125I-CXCL10; Binding cells: stably-expressing CHO	no interaction	0	A	Ligand binding also measured for some ligands in activated T cells and RBL cell line; only consider CHO line here
CXCL8	IL-8	ACKR1	8389755	Neote, et al. 1993. J Biol Chem	"In each case 0.5 nM '251-labeled chemokine was incubated with the purified red blood cells, and increasingcon- centration of the non-labeled identical ligand was added to 1 PM.All binding points weretested in triplicate, and the results from representative experiments arsehown in Fig. 1.All of the chemokines tested,withthe exception of HuMIP-la(not shown),bound to thesurface of red blood cells, …	5.18					Binding assay: competition; Binding ligand: 125I-CCL5, 125I-CCL2, 125I-CXCL8, 125I-CXCL8; Binding cells: human erythrocytes	ND	3	A	Kd listed in table is the lowest of those determined in Table 1
CXCL8	IL-8	ACKR1	15358176	Gardner, et al. 1994. Biochem Biophys Res Commun	"the ability of heterologous unlabelled chemokines to displace specific 125I-CXCL-8 binding was examined. In these cross-competition experiments 125I-CXCL-8 was incubated with erythrocytes in the presence of increasing concentrations of 30 different chemokines over the range 0.1 to 1000 nM...chemokines could be classified into three categories: those that showed strong binding (Ki < 100 nM), weak…	21.3					Binding assay: competition; Binding ligand: 125I-CXCL8	ND	3	A
CXCL8	IL-8	ACKR1	8558064	Horuk, et al. 1996. J Leukoc Biol	"Table 1. Receptor binding affinity (Kd) of chemokine for human and mouse DARC [ACKR1]"	5.5					Binding assay: competition; Binding ligand: 125I-CXCL1; Binding cells: transfected K562 cells	ND	3	A
CXCL8	IL-8	ACKR2	15067078	Bonecchi, et al. 2004. J Immunol	"To better characterize the spectrum of chemokines recognized and scavenged by D6, D6/CHO-K1 transfectants were incubated for 3 h with 1.2 nM of various chemokines. At the end of the incubation, the chemokine concentration in the supernatant was measured by ELISA. As shown in Fig. 1, among known D6 ligands, the inflammatory CC chemokines CCL5 and CCL11 were scavenged with the highest efficiency (…						See synopsis for assay details	no interaction	0	D	Evidence level "D" given because of indirect assay
CXCL8	IL-8	ACKR4	32480426	Meyrath, et al. 2021. J Leukoc Biol	"systematic screening program aiming at reassessing the agonist activity of the 43 human chemokines (24 CCLs, 16 CXCLs, 2 XCLs, and 1 CX3CL) and 2 viral chemokines (vCCL1 and vCCL2) toward ACKR4, by monitoring β-arrestin recruitment to the receptor using a highly sensitive Nanoluciferase complementation-based assay (NanoBiT) (Fig. 1A).20–22 In agreement with the initial description by Matti and c…						Signaling assay: β-arrestin recruitment using NanoBiT; Signaling cells: U87 cells	no interaction	0	C	Note that this paper performs both single point assays with ligands at 100nM (43 chemokines) and dose-response assays (9 chemokines, 7 of which are native human chemokines)
CXCL9	MIG	CCR3	11110785	Loetscher, et al. 2001. J Biol Chem	"Ca2+ mobilization induced by eotaxin in CCR3-B300-19 cells and Th2 cells was inhibited in a concentration-dependent manner by all three CXCR3-selective chemokines (Fig. 2, C and D)"; "The relative affinities of I-TAC [CXCL11], I-TAC [CXCL11] /EoH1, Mig [CXCL9], and IP10 [CXCL10] to CCR3 were determined by bind- ing competition assays with 125I-labeled eotaxin [CCL11] (Fig. 7). All antagonists fu…	4065					Signaling assay: calcium flux inhibition; Signaling cells: transfected B300-19 cells	antagonist	1	A
CXCL9	MIG	CCR3	12884299	Xanthou, et al. 2003. Eur J Immunol	"To confirm that the CXCR3 ligands inhibit eosinophil responses to CCL11, CCL24 and CCL26 by interacting selectively with CCR3, we carried out subsequent experiments of chemotactic responsiveness using 4DE4 cells stably transfected with CCR3 (4DE4-CCR3 cells). Whereas CCL11 evoked a potent chemotactic response, CXCL11, CXCL9 and CXCL10 did not induce any chemotactic response from 4DE4-CCR3 cells …						Chemotaxis assay: not explicitly stated (cites earlier paper), experiments assess chempotaxis inhibition after CCL11 stimulation; Chemotaxis cells: transfected 4DE4 cells	antagonist	ND	C
CXCL9	MIG	CXCR3	9660793	Weng, et al. 1998. J Biol Chem	"The clone exhibits a single high affinity binding site (Ki = 0.14 nm) for IP10 [CXCL10] and expresses approximately 50,000 sites/cell. As expected, the receptor also binds MIG [CXCL9], although with an affinity (Ki = 4.9 nm) that is substantially lower than that found for IP10 [CXCL10]. Other CXC-chemokines, notably IL-8 [CXCL8], which binds to both CXCR1 and CXCR2 (14, 15), and GROα [CXCL1] and…	4.9		100			Binding assay: competition; Binding ligand: 125I-CXCL10; Binding cells: stably-expressing CHO; Signaling assay: calcium flux; Signaling cells: primary activated T cells; Other assay: acidification change; Other assay cells: stably-transfected CHOs	agonist	3	A	Ligand binding also measured for some ligands in activated T cells and RBL cell line; only consider CHO line here; Listed EC50 is from acidification assay and is lowest end of the reported range
CXCL9	MIG	CXCR3	24145037	Rajagopal, et al. 2013. J Biol Chem	"we performed a detailed pharmacologic analysis of a set of chemokine receptors with multiple endogenous ligands using assays for G protein signaling, B-arrestin recruitment, and receptor internalization. We found that chemokines targeting the same receptor can display marked differences in their efficacies for G protein- or B-arrestin-mediated signaling or receptor internalization"		71.1				Signaling assay: DiscovRx cAMP Hunter for Gi signaling; Other assay: DiscovRx PathHunter GPCR Active Internalization; Other assay: PathHunter GPCR Arrestin	agonist	3	A	Gi signaling: EC50 71.1nM; B-arrestin recruitment: 568nM; listed EC50 is from Gi signaling assay
CXCL9	MIG	ACKR1	15358176	Gardner, et al. 1994. Biochem Biophys Res Commun	"the ability of heterologous unlabelled chemokines to displace specific 125I-CXCL-8 binding was examined. In these cross-competition experiments 125I-CXCL-8 was incubated with erythrocytes in the presence of increasing concentrations of 30 different chemokines over the range 0.1 to 1000 nM...chemokines could be classified into three categories: those that showed strong binding (Ki < 100 nM), weak…	162					Binding assay: competition; Binding ligand: 125I-CXCL8	ND	3	A
CXCL9	MIG	ACKR4	32480426	Meyrath, et al. 2021. J Leukoc Biol	"systematic screening program aiming at reassessing the agonist activity of the 43 human chemokines (24 CCLs, 16 CXCLs, 2 XCLs, and 1 CX3CL) and 2 viral chemokines (vCCL1 and vCCL2) toward ACKR4, by monitoring β-arrestin recruitment to the receptor using a highly sensitive Nanoluciferase complementation-based assay (NanoBiT) (Fig. 1A).20–22 In agreement with the initial description by Matti and c…						Signaling assay: β-arrestin recruitment using NanoBiT; Signaling cells: U87 cells	no interaction	0	C	Note that this paper performs both single point assays with ligands at 100nM (43 chemokines) and dose-response assays (9 chemokines, 7 of which are native human chemokines)
CXCL10	IP-10	CCR1	33801414	Chevigne, et al. 2010. Cancers (Basel)	"Moreover, the screening of CXCL10 on 23 chemokine receptors showed that CXCR3 and ACKR2 are the only human receptors activated by CXCL10 (Figure 1D)"; "(D) β-arrestin-1 recruitment to all known chemokine receptors in response to CXCL10 (100 nM)"						Signaling assay: β-arrestin1 recruitment using NanoBiT; Signaling cells: HEK293 and U87 cells	no interaction	0	C	Single point dose response, no response observed
CXCL10	IP-10	CCR2	33801414	Chevigne, et al. 2010. Cancers (Basel)	"Moreover, the screening of CXCL10 on 23 chemokine receptors showed that CXCR3 and ACKR2 are the only human receptors activated by CXCL10 (Figure 1D)"; "(D) β-arrestin-1 recruitment to all known chemokine receptors in response to CXCL10 (100 nM)"						Signaling assay: β-arrestin1 recruitment using NanoBiT; Signaling cells: HEK293 and U87 cells	no interaction	0	C	Single point dose response, no response observed
CXCL10	IP-10	CCR3	33801414	Chevigne, et al. 2010. Cancers (Basel)	"Moreover, the screening of CXCL10 on 23 chemokine receptors showed that CXCR3 and ACKR2 are the only human receptors activated by CXCL10 (Figure 1D)"; "(D) β-arrestin-1 recruitment to all known chemokine receptors in response to CXCL10 (100 nM)"						Signaling assay: β-arrestin1 recruitment using NanoBiT; Signaling cells: HEK293 and U87 cells	no interaction	0	C	Single point dose response, no response observed
CXCL10	IP-10	CCR3	11110785	Loetscher, et al. 2001. J Biol Chem	"Ca2+ mobilization induced by eotaxin in CCR3-B300-19 cells and Th2 cells was inhibited in a concentration-dependent manner by all three CXCR3-selective chemokines (Fig. 2, C and D)"; "The relative affinities of I-TAC [CXCL11], I-TAC [CXCL11] /EoH1, Mig [CXCL9], and IP10 [CXCL10] to CCR3 were determined by bind- ing competition assays with 125I-labeled eotaxin [CCL11] (Fig. 7). All antagonists fu…	1582					Signaling assay: calcium flux inhibition; Signaling cells: transfected B300-19 cells	antagonist	1	A
CXCL10	IP-10	CCR3	12884299	Xanthou, et al. 2003. Eur J Immunol	"To confirm that the CXCR3 ligands inhibit eosinophil responses to CCL11, CCL24 and CCL26 by interacting selectively with CCR3, we carried out subsequent experiments of chemotactic responsiveness using 4DE4 cells stably transfected with CCR3 (4DE4-CCR3 cells). Whereas CCL11 evoked a potent chemotactic response, CXCL11, CXCL9 and CXCL10 did not induce any chemotactic response from 4DE4-CCR3 cells …						Chemotaxis assay: not explicitly stated (cites earlier paper), experiments assess chempotaxis inhibition after CCL11 stimulation; Chemotaxis cells: transfected 4DE4 cells	antagonist	ND	C
CXCL10	IP-10	CCR4	33801414	Chevigne, et al. 2010. Cancers (Basel)	"Moreover, the screening of CXCL10 on 23 chemokine receptors showed that CXCR3 and ACKR2 are the only human receptors activated by CXCL10 (Figure 1D)"; "(D) β-arrestin-1 recruitment to all known chemokine receptors in response to CXCL10 (100 nM)"						Signaling assay: β-arrestin1 recruitment using NanoBiT; Signaling cells: HEK293 and U87 cells	no interaction	0	C	Single point dose response, no response observed
CXCL10	IP-10	CCR5	33801414	Chevigne, et al. 2010. Cancers (Basel)	"Moreover, the screening of CXCL10 on 23 chemokine receptors showed that CXCR3 and ACKR2 are the only human receptors activated by CXCL10 (Figure 1D)"; "(D) β-arrestin-1 recruitment to all known chemokine receptors in response to CXCL10 (100 nM)"						Signaling assay: β-arrestin1 recruitment using NanoBiT; Signaling cells: HEK293 and U87 cells	no interaction	0	C	Single point dose response, no response observed
CXCL10	IP-10	CCR6	33801414	Chevigne, et al. 2010. Cancers (Basel)	"Moreover, the screening of CXCL10 on 23 chemokine receptors showed that CXCR3 and ACKR2 are the only human receptors activated by CXCL10 (Figure 1D)"; "(D) β-arrestin-1 recruitment to all known chemokine receptors in response to CXCL10 (100 nM)"						Signaling assay: β-arrestin1 recruitment using NanoBiT; Signaling cells: HEK293 and U87 cells	no interaction	0	C	Single point dose response, no response observed
CXCL10	IP-10	CCR6	9294137	Power, et al. 1995. J Bio Chem	"As shown in Fig. 7,A, preexposure of cells to 1 μM concentrations of IL-8 [CXCL8], GROα [CXCL1], NAP-2 [CXCL7], or IP-10 [CXCL10] had no significant effect on the calcium signal induced by 100 nM MIP-3α (n = 4). Preincubation with 500 nM to 1 μM concentrations of nine human CC chemokines (MCP-1 [CCL2], MIP-1α [CCL3], MIP-1β [CCL4], MIP-5 [CCL15], RANTES [CCL5], eotaxin [CCL11], HCC-1 [CCL14], I-…						Signaling assay: desenitization assay (reduction in calcium-flux after CCL20 stimulation following initial treatment with indicated chemokine); Signaling cells: transiently transfected HEK293	no interaction	0	D
CXCL10	IP-10	CCR7	33801414	Chevigne, et al. 2010. Cancers (Basel)	"Moreover, the screening of CXCL10 on 23 chemokine receptors showed that CXCR3 and ACKR2 are the only human receptors activated by CXCL10 (Figure 1D)"; "(D) β-arrestin-1 recruitment to all known chemokine receptors in response to CXCL10 (100 nM)"						Signaling assay: β-arrestin1 recruitment using NanoBiT; Signaling cells: HEK293 and U87 cells	no interaction	0	C	Single point dose response, no response observed
CXCL10	IP-10	CCR8	33801414	Chevigne, et al. 2010. Cancers (Basel)	"Moreover, the screening of CXCL10 on 23 chemokine receptors showed that CXCR3 and ACKR2 are the only human receptors activated by CXCL10 (Figure 1D)"; "(D) β-arrestin-1 recruitment to all known chemokine receptors in response to CXCL10 (100 nM)"						Signaling assay: β-arrestin1 recruitment using NanoBiT; Signaling cells: HEK293 and U87 cells	no interaction	0	C	Single point dose response, no response observed
CXCL10	IP-10	CCR9	33801414	Chevigne, et al. 2010. Cancers (Basel)	"Moreover, the screening of CXCL10 on 23 chemokine receptors showed that CXCR3 and ACKR2 are the only human receptors activated by CXCL10 (Figure 1D)"; "(D) β-arrestin-1 recruitment to all known chemokine receptors in response to CXCL10 (100 nM)"						Signaling assay: β-arrestin1 recruitment using NanoBiT; Signaling cells: HEK293 and U87 cells	no interaction	0	C	Single point dose response, no response observed
CXCL10	IP-10	CCR10	33801414	Chevigne, et al. 2010. Cancers (Basel)	"Moreover, the screening of CXCL10 on 23 chemokine receptors showed that CXCR3 and ACKR2 are the only human receptors activated by CXCL10 (Figure 1D)"; "(D) β-arrestin-1 recruitment to all known chemokine receptors in response to CXCL10 (100 nM)"						Signaling assay: β-arrestin1 recruitment using NanoBiT; Signaling cells: HEK293 and U87 cells	no interaction	0	C	Single point dose response, no response observed
CXCL10	IP-10	CXCR1	33801414	Chevigne, et al. 2010. Cancers (Basel)	"Moreover, the screening of CXCL10 on 23 chemokine receptors showed that CXCR3 and ACKR2 are the only human receptors activated by CXCL10 (Figure 1D)"; "(D) β-arrestin-1 recruitment to all known chemokine receptors in response to CXCL10 (100 nM)"						Signaling assay: β-arrestin1 recruitment using NanoBiT; Signaling cells: HEK293 and U87 cells	no interaction	0	C	Single point dose response, no response observed
CXCL10	IP-10	CXCR2	33801414	Chevigne, et al. 2010. Cancers (Basel)	"Moreover, the screening of CXCL10 on 23 chemokine receptors showed that CXCR3 and ACKR2 are the only human receptors activated by CXCL10 (Figure 1D)"; "(D) β-arrestin-1 recruitment to all known chemokine receptors in response to CXCL10 (100 nM)"						Signaling assay: β-arrestin1 recruitment using NanoBiT; Signaling cells: HEK293 and U87 cells	no interaction	0	C	Single point dose response, no response observed
CXCL10	IP-10	CXCR3	9660793	Weng, et al. 1998. J Biol Chem	"The clone exhibits a single high affinity binding site (Ki = 0.14 nm) for IP10 [CXCL10] and expresses approximately 50,000 sites/cell. As expected, the receptor also binds MIG [CXCL9], although with an affinity (Ki = 4.9 nm) that is substantially lower than that found for IP10 [CXCL10]. Other CXC-chemokines, notably IL-8 [CXCL8], which binds to both CXCR1 and CXCR2 (14, 15), and GROα [CXCL1] and…	0.14		10			Binding assay: competition; Binding ligand: 125I-CXCL10; Binding cells: stably-expressing CHO; Signaling assay: calcium flux; Signaling cells: primary activated T cells; Other assay: acidification change; Other assay cells: stably-transfected CHOs	agonist	3	A	Ligand binding also measured for some ligands in activated T cells and RBL cell line; only consider CHO line here; Listed EC50 is from acidification assay
CXCL10	IP-10	CXCR4	33801414	Chevigne, et al. 2010. Cancers (Basel)	"Moreover, the screening of CXCL10 on 23 chemokine receptors showed that CXCR3 and ACKR2 are the only human receptors activated by CXCL10 (Figure 1D)"; "(D) β-arrestin-1 recruitment to all known chemokine receptors in response to CXCL10 (100 nM)"						Signaling assay: β-arrestin1 recruitment using NanoBiT; Signaling cells: HEK293 and U87 cells	no interaction	0	C	Very mild response observed above baseline, statistically insignificant
CXCL10	IP-10	CXCR5	33801414	Chevigne, et al. 2010. Cancers (Basel)	"Moreover, the screening of CXCL10 on 23 chemokine receptors showed that CXCR3 and ACKR2 are the only human receptors activated by CXCL10 (Figure 1D)"; "(D) β-arrestin-1 recruitment to all known chemokine receptors in response to CXCL10 (100 nM)"						Signaling assay: β-arrestin1 recruitment using NanoBiT; Signaling cells: HEK293 and U87 cells	no interaction	0	C
CXCL10	IP-10	CXCR6	33801414	Chevigne, et al. 2010. Cancers (Basel)	"Moreover, the screening of CXCL10 on 23 chemokine receptors showed that CXCR3 and ACKR2 are the only human receptors activated by CXCL10 (Figure 1D)"; "(D) β-arrestin-1 recruitment to all known chemokine receptors in response to CXCL10 (100 nM)"						Signaling assay: β-arrestin1 recruitment using NanoBiT; Signaling cells: HEK293 and U87 cells	no interaction	0	C
CXCL10	IP-10	XCR1	33801414	Chevigne, et al. 2010. Cancers (Basel)	"Moreover, the screening of CXCL10 on 23 chemokine receptors showed that CXCR3 and ACKR2 are the only human receptors activated by CXCL10 (Figure 1D)"; "(D) β-arrestin-1 recruitment to all known chemokine receptors in response to CXCL10 (100 nM)"						Signaling assay: β-arrestin1 recruitment using NanoBiT; Signaling cells: HEK293 and U87 cells	no interaction	0	C
CXCL10	IP-10	CX3CR1	33801414	Chevigne, et al. 2010. Cancers (Basel)	"Moreover, the screening of CXCL10 on 23 chemokine receptors showed that CXCR3 and ACKR2 are the only human receptors activated by CXCL10 (Figure 1D)"; "(D) β-arrestin-1 recruitment to all known chemokine receptors in response to CXCL10 (100 nM)"						Signaling assay: β-arrestin1 recruitment using NanoBiT; Signaling cells: HEK293 and U87 cells	no interaction	0	C
CXCL10	IP-10	ACKR1	15358176	Gardner, et al. 1994. Biochem Biophys Res Commun	"the ability of heterologous unlabelled chemokines to displace specific 125I-CXCL-8 binding was examined. In these cross-competition experiments 125I-CXCL-8 was incubated with erythrocytes in the presence of increasing concentrations of 30 different chemokines over the range 0.1 to 1000 nM...chemokines could be classified into three categories: those that showed strong binding (Ki < 100 nM), weak…	622.4					Binding assay: competition; Binding ligand: 125I-CXCL8	ND	2	A
CXCL10	IP-10	ACKR2	33801414	Chevigne, et al. 2010. Cancers (Basel)	"Our screening revealed that at least three CXC chemokines, namely CXCL2, CXCL10 and CXCL12, are capable of inducing β-arrestin-1 recruitment to ACKR2. However, only CXCL10 reached statistical significance in this assay (Figure 1A)"			5.1			Signaling assay: β-arrestin recruitment using NanoBiT and NanoBRET; Signaling cells: HEK293 and U87 cells	agonist	3	A	Listed EC50 is lowest (most potent) of those documented in Figure 1 (B-arrestin1 recruitment assay)
CXCL10	IP-10	ACKR2	37153591	Szpakowska, et al. 2023. Front Immunol	"Supplementary Figure 1. ACKR2 activation by different ligands. β-arrestin-1 recruitment to ACKR2 induced by known and the newly proposed ligands such as CCL26, CXCL2 and CXCL10 monitored by Nanoluciferase complementation assay (NanoBiT). CXCL1 was used as negative control"						Signaling assay: NanoBiT B-arrestin recruitment; Signaling cells: transfected HEK293T	agonist	3	B	Concentration-dependent B-arrestin recruitment observed ("A"-level evidence; Supp. Table 1), but EC50 not listed hence "B"-level evidence grade; likely less than 100nM based on curve in Supp. Figure 1
CXCL10	IP-10	ACKR4	32480426	Meyrath, et al. 2021. J Leukoc Biol	"systematic screening program aiming at reassessing the agonist activity of the 43 human chemokines (24 CCLs, 16 CXCLs, 2 XCLs, and 1 CX3CL) and 2 viral chemokines (vCCL1 and vCCL2) toward ACKR4, by monitoring β-arrestin recruitment to the receptor using a highly sensitive Nanoluciferase complementation-based assay (NanoBiT) (Fig. 1A).20–22 In agreement with the initial description by Matti and c…						Signaling assay: β-arrestin recruitment using NanoBiT; Signaling cells: U87 cells	no interaction	0	C	Note that this paper performs both single point assays with ligands at 100nM (43 chemokines) and dose-response assays (9 chemokines, 7 of which are native human chemokines)
CXCL11	I-TAC	CCR1	11110785	Loetscher, et al. 2001. J Biol Chem	"FIG. 4. Effect of I-TAC CXCL11[] on [Ca2+]i changes in chemokine receptor transfected B300-19 cells. The cells loaded with Fura-2 were left untreated (buffer) or exposed to 1000 nM I-TAC [CXCL11] and stimulated after 60 s with a 10 nM receptor-specific chemokine. [Ca2+]i-dependent fluorescence changes are shown"; "In a panel of 14 receptor-transfected B300-19 cell lines, I-TAC [CXCL11] (the most…						Signaling assay: calcium flux; Signaling cells: tranfected B300-19 cells	no interaction	0	C	Intent of assay is to assess for CXCL11-mediated inhibition of calcium flux by other chemokines, although data show direct calcium flux tracings of CXCL11 added to cells bearing the indicated receptor and no calcium flux is observed
CXCL11	I-TAC	CCR2	11110785	Loetscher, et al. 2001. J Biol Chem	"FIG. 4. Effect of I-TAC CXCL11[] on [Ca2+]i changes in chemokine receptor transfected B300-19 cells. The cells loaded with Fura-2 were left untreated (buffer) or exposed to 1000 nM I-TAC [CXCL11] and stimulated after 60 s with a 10 nM receptor-specific chemokine. [Ca2+]i-dependent fluorescence changes are shown"; "In a panel of 14 receptor-transfected B300-19 cell lines, I-TAC [CXCL11] (the most…						Signaling assay: calcium flux; Signaling cells: tranfected B300-19 cells	no interaction	0	C	Intent of assay is to assess for CXCL11-mediated inhibition of calcium flux by other chemokines, although data show direct calcium flux tracings of CXCL11 added to cells bearing the indicated receptor and no calcium flux is observed
CXCL11	I-TAC	CCR3	11110785	Loetscher, et al. 2001. J Biol Chem	"FIG. 4. Effect of I-TAC CXCL11[] on [Ca2+]i changes in chemokine receptor transfected B300-19 cells. The cells loaded with Fura-2 were left untreated (buffer) or exposed to 1000 nM I-TAC [CXCL11] and stimulated after 60 s with a 10 nM receptor-specific chemokine. [Ca2+]i-dependent fluorescence changes are shown"; "In a panel of 14 receptor-transfected B300-19 cell lines, I-TAC [CXCL11] (the most…						Signaling assay: calcium flux; Signaling cells: tranfected B300-19 cells	no interaction	0	C	Intent of assay is to assess for CXCL11-mediated inhibition of calcium flux by other chemokines, although data show direct calcium flux tracings of CXCL11 added to cells bearing the indicated receptor and no calcium flux is observed
CXCL11	I-TAC	CCR3	12884299	Xanthou, et al. 2003. Eur J Immunol	"Ca2+ mobilization induced by eotaxin [CCL11] in CCR3-B300-19 cells and Th2 cells was inhibited in a concentration-dependent manner by all three CXCR3-selective chemokines (Fig. 2, C and D)"; "The relative affinities of I-TAC [CXCL11], I-TAC [CXCL11] /EoH1, Mig [CXCL9], and IP10 [CXCL10] to CCR3 were determined by bind- ing competition assays with 125I-labeled eotaxin [CCL11] (Fig. 7). All antago…	65					Signaling assay: calcium flux inhibition; Signaling cells: transfected B300-19 cells	antagonist	3	A
CXCL11	I-TAC	CCR4	11110785	Loetscher, et al. 2001. J Biol Chem	"FIG. 4. Effect of I-TAC CXCL11[] on [Ca2+]i changes in chemokine receptor transfected B300-19 cells. The cells loaded with Fura-2 were left untreated (buffer) or exposed to 1000 nM I-TAC [CXCL11] and stimulated after 60 s with a 10 nM receptor-specific chemokine. [Ca2+]i-dependent fluorescence changes are shown"; "In a panel of 14 receptor-transfected B300-19 cell lines, I-TAC [CXCL11] (the most…						Signaling assay: calcium flux; Signaling cells: tranfected B300-19 cells	no interaction	0	C	Intent of assay is to assess for CXCL11-mediated inhibition of calcium flux by other chemokines, although data show direct calcium flux tracings of CXCL11 added to cells bearing the indicated receptor and no calcium flux is observed
CXCL11	I-TAC	CCR5	15178708	Petkovic, et al. 2004. J Leukoc Biol	"In transfected cells, 30 nM RANTES [CCL5] induced a response that was partially inhibited by 300 nM I-TAC [CXCL11], and at a 1μM concentration, inhibition was complete"; "I-TAC [CXCL11]-treated, transfected cells displayed a significant decrease in migration (Fig. 1C). Similarly as with transfected cells, monocyte migration was markedly decreased when I-TAC [CXCL11] was added together with MIP-1…		79		300		Signaling assay: calcium flux; SIgnaling cells: transfected pre-B 300.19 cells; Chemotaxis assay: transwell; CHemotaxis cells: transfected pre-B 300.19 cells; Binding assay: competition; Binding cells: transfected pre-B 300.19 cells; Binding ligand: 125I-CCL3	antagonist	3	A	Interaction Strength "3" assigned based on binding IC50 of 79nM
CXCL11	I-TAC	CCR5	11110785	Loetscher, et al. 2001. J Biol Chem	"FIG. 4. Effect of I-TAC CXCL11[] on [Ca2+]i changes in chemokine receptor transfected B300-19 cells. The cells loaded with Fura-2 were left untreated (buffer) or exposed to 1000 nM I-TAC [CXCL11] and stimulated after 60 s with a 10 nM receptor-specific chemokine. [Ca2+]i-dependent fluorescence changes are shown"; "In a panel of 14 receptor-transfected B300-19 cell lines, I-TAC [CXCL11] (the most…						Signaling assay: calcium flux; Signaling cells: tranfected B300-19 cells	antagonist	1	C	Intent of assay is to assess for CXCL11-mediated inhibition of calcium flux by other chemokines, although data show direct calcium flux tracings of CXCL11 added to cells bearing the indicated receptor and no calcium flux is observed; for CCR5, mild reduction in calcium flux is observed hence interaction strength "1"
CXCL11	I-TAC	CCR6	11110785	Loetscher, et al. 2001. J Biol Chem	"FIG. 4. Effect of I-TAC CXCL11[] on [Ca2+]i changes in chemokine receptor transfected B300-19 cells. The cells loaded with Fura-2 were left untreated (buffer) or exposed to 1000 nM I-TAC [CXCL11] and stimulated after 60 s with a 10 nM receptor-specific chemokine. [Ca2+]i-dependent fluorescence changes are shown"; "In a panel of 14 receptor-transfected B300-19 cell lines, I-TAC [CXCL11] (the most…						Signaling assay: calcium flux; Signaling cells: tranfected B300-19 cells	no interaction	0	C	Intent of assay is to assess for CXCL11-mediated inhibition of calcium flux by other chemokines, although data show direct calcium flux tracings of CXCL11 added to cells bearing the indicated receptor and no calcium flux is observed
CXCL11	I-TAC	CCR7	11110785	Loetscher, et al. 2001. J Biol Chem	"FIG. 4. Effect of I-TAC CXCL11[] on [Ca2+]i changes in chemokine receptor transfected B300-19 cells. The cells loaded with Fura-2 were left untreated (buffer) or exposed to 1000 nM I-TAC [CXCL11] and stimulated after 60 s with a 10 nM receptor-specific chemokine. [Ca2+]i-dependent fluorescence changes are shown"; "In a panel of 14 receptor-transfected B300-19 cell lines, I-TAC [CXCL11] (the most…						Signaling assay: calcium flux; Signaling cells: tranfected B300-19 cells	no interaction	0	C	Intent of assay is to assess for CXCL11-mediated inhibition of calcium flux by other chemokines, although data show direct calcium flux tracings of CXCL11 added to cells bearing the indicated receptor and no calcium flux is observed
CXCL11	I-TAC	CCR8	11110785	Loetscher, et al. 2001. J Biol Chem	"FIG. 4. Effect of I-TAC CXCL11[] on [Ca2+]i changes in chemokine receptor transfected B300-19 cells. The cells loaded with Fura-2 were left untreated (buffer) or exposed to 1000 nM I-TAC [CXCL11] and stimulated after 60 s with a 10 nM receptor-specific chemokine. [Ca2+]i-dependent fluorescence changes are shown"; "In a panel of 14 receptor-transfected B300-19 cell lines, I-TAC [CXCL11] (the most…						Signaling assay: calcium flux; Signaling cells: tranfected B300-19 cells	no interaction	0	C	Intent of assay is to assess for CXCL11-mediated inhibition of calcium flux by other chemokines, although data show direct calcium flux tracings of CXCL11 added to cells bearing the indicated receptor and no calcium flux is observed
CXCL11	I-TAC	CXCR1	11110785	Loetscher, et al. 2001. J Biol Chem	"FIG. 4. Effect of I-TAC CXCL11[] on [Ca2+]i changes in chemokine receptor transfected B300-19 cells. The cells loaded with Fura-2 were left untreated (buffer) or exposed to 1000 nM I-TAC [CXCL11] and stimulated after 60 s with a 10 nM receptor-specific chemokine. [Ca2+]i-dependent fluorescence changes are shown"; "In a panel of 14 receptor-transfected B300-19 cell lines, I-TAC [CXCL11] (the most…						Signaling assay: calcium flux; Signaling cells: tranfected B300-19 cells	no interaction	0	C	Intent of assay is to assess for CXCL11-mediated inhibition of calcium flux by other chemokines, although data show direct calcium flux tracings of CXCL11 added to cells bearing the indicated receptor and no calcium flux is observed
CXCL11	I-TAC	CXCR2	11110785	Loetscher, et al. 2001. J Biol Chem	"FIG. 4. Effect of I-TAC CXCL11[] on [Ca2+]i changes in chemokine receptor transfected B300-19 cells. The cells loaded with Fura-2 were left untreated (buffer) or exposed to 1000 nM I-TAC [CXCL11] and stimulated after 60 s with a 10 nM receptor-specific chemokine. [Ca2+]i-dependent fluorescence changes are shown"; "In a panel of 14 receptor-transfected B300-19 cell lines, I-TAC [CXCL11] (the most…						Signaling assay: calcium flux; Signaling cells: tranfected B300-19 cells	no interaction	0	C	Intent of assay is to assess for CXCL11-mediated inhibition of calcium flux by other chemokines, although data show direct calcium flux tracings of CXCL11 added to cells bearing the indicated receptor and no calcium flux is observed
CXCL11	I-TAC	CXCR3	9625760	Cole, et al. 1998. J Exp Med	"To further examine the interaction with CXCR3, the change in the level of intracellular calcium in 300-19 CXCR3 transfectants was monitored after challenge with various chemokines. I-TAC [CXCL11] caused a dose-dependent response that peaked at 10 nM (Fig. 8), while no change in intracellular calcium was observed in parental 300-19 cells (data not shown)"; "I-TAC [CXCL11] caused a potent chemotac…	0.3				10	Signaling assay: calcium flux; Signaling cells: transfected 300-19; Chemotaxis assay: transwell; Chemotaxis cells: transfected 300-19; Binding assay: competition; Binding cells: tranfected HEK293 cells; Binding ligand: 125I-CXCL11	agonist	3	A
CXCL11	I-TAC	CXCR4	11110785	Loetscher, et al. 2001. J Biol Chem	"FIG. 4. Effect of I-TAC CXCL11[] on [Ca2+]i changes in chemokine receptor transfected B300-19 cells. The cells loaded with Fura-2 were left untreated (buffer) or exposed to 1000 nM I-TAC [CXCL11] and stimulated after 60 s with a 10 nM receptor-specific chemokine. [Ca2+]i-dependent fluorescence changes are shown"; "In a panel of 14 receptor-transfected B300-19 cell lines, I-TAC [CXCL11] (the most…						Signaling assay: calcium flux; Signaling cells: tranfected B300-19 cells	no interaction	0	C	Intent of assay is to assess for CXCL11-mediated inhibition of calcium flux by other chemokines, although data show direct calcium flux tracings of CXCL11 added to cells bearing the indicated receptor and no calcium flux is observed
CXCL11	I-TAC	CXCR5	11110785	Loetscher, et al. 2001. J Biol Chem	"FIG. 4. Effect of I-TAC CXCL11[] on [Ca2+]i changes in chemokine receptor transfected B300-19 cells. The cells loaded with Fura-2 were left untreated (buffer) or exposed to 1000 nM I-TAC [CXCL11] and stimulated after 60 s with a 10 nM receptor-specific chemokine. [Ca2+]i-dependent fluorescence changes are shown"; "In a panel of 14 receptor-transfected B300-19 cell lines, I-TAC [CXCL11] (the most…						Signaling assay: calcium flux; Signaling cells: tranfected B300-19 cells	no interaction	0	C	Intent of assay is to assess for CXCL11-mediated inhibition of calcium flux by other chemokines, although data show direct calcium flux tracings of CXCL11 added to cells bearing the indicated receptor and no calcium flux is observed
CXCL11	I-TAC	XCR1	11110785	Loetscher, et al. 2001. J Biol Chem	"FIG. 4. Effect of I-TAC CXCL11[] on [Ca2+]i changes in chemokine receptor transfected B300-19 cells. The cells loaded with Fura-2 were left untreated (buffer) or exposed to 1000 nM I-TAC [CXCL11] and stimulated after 60 s with a 10 nM receptor-specific chemokine. [Ca2+]i-dependent fluorescence changes are shown"; "In a panel of 14 receptor-transfected B300-19 cell lines, I-TAC [CXCL11] (the most…						Signaling assay: calcium flux; Signaling cells: tranfected B300-19 cells	no interaction	0	C	Intent of assay is to assess for CXCL11-mediated inhibition of calcium flux by other chemokines, although data show direct calcium flux tracings of CXCL11 added to cells bearing the indicated receptor and no calcium flux is observed
CXCL11	I-TAC	CX3CR1	11110785	Loetscher, et al. 2001. J Biol Chem	"FIG. 4. Effect of I-TAC CXCL11[] on [Ca2+]i changes in chemokine receptor transfected B300-19 cells. The cells loaded with Fura-2 were left untreated (buffer) or exposed to 1000 nM I-TAC [CXCL11] and stimulated after 60 s with a 10 nM receptor-specific chemokine. [Ca2+]i-dependent fluorescence changes are shown"; "In a panel of 14 receptor-transfected B300-19 cell lines, I-TAC [CXCL11] (the most…						Signaling assay: calcium flux; Signaling cells: tranfected B300-19 cells	no interaction	0	C	Intent of assay is to assess for CXCL11-mediated inhibition of calcium flux by other chemokines, although data show direct calcium flux tracings of CXCL11 added to cells bearing the indicated receptor and no calcium flux is observed
CXCL11	I-TAC	ACKR1	15358176	Gardner, et al. 1994. Biochem Biophys Res Commun	"the ability of heterologous unlabelled chemokines to displace specific 125I-CXCL-8 binding was examined. In these cross-competition experiments 125I-CXCL-8 was incubated with erythrocytes in the presence of increasing concentrations of 30 different chemokines over the range 0.1 to 1000 nM...chemokines could be classified into three categories: those that showed strong binding (Ki < 100 nM), weak…	12.7					Binding assay: competition; Binding ligand: 125I-CXCL8	ND	2	A
CXCL11	I-TAC	ACKR3	16940167	Burns, et al. 2006. J Exp Med	"On CEM-NKr cells, only SDF-1 [CXCL12] and the human herpes virus 8–encoded chemokine vMIP-II (known to bind CXCR4) (17) were effective competitors (unpublished data). In contrast, a previously unknown binding pattern was observed on MCF-7 cells, where in addition to SDF-1 [CXCL12] and vMIP-II, the CXC chemokine interferon-inducible T cell α chemoattractant (I-TAC; also known as CXCL11) strongly …	2					Binding assay: competition; Binding ligand: 125I-CXCL12; Binding cells: MCF-7 cells	ND	3	A	Affinity listed as 2-5nM in text, lower end of range is listed in table
CXCL11	I-TAC	ACKR3	27875312	Benredjem, et al. 2017. J Biol Chem	"TABLE 1: Binding and activation data of N-terminal CXCR7/ACKR3 mutants"		16	8			Signaling assay: B-arrestin recruitment (BRET-based); Signaling cells: HEK293 cells	agonist	3	A
CXCL11	I-TAC	ACKR4	32480426	Meyrath, et al. 2021. J Leukoc Biol	"systematic screening program aiming at reassessing the agonist activity of the 43 human chemokines (24 CCLs, 16 CXCLs, 2 XCLs, and 1 CX3CL) and 2 viral chemokines (vCCL1 and vCCL2) toward ACKR4, by monitoring β-arrestin recruitment to the receptor using a highly sensitive Nanoluciferase complementation-based assay (NanoBiT) (Fig. 1A).20–22 In agreement with the initial description by Matti and c…						Signaling assay: β-arrestin recruitment using NanoBiT; Signaling cells: U87 cells	no interaction	0	C	Note that this paper performs both single point assays with ligands at 100nM (43 chemokines) and dose-response assays (9 chemokines, 7 of which are native human chemokines)
CXCL12	SDF-1	CXCR3	9660793	Weng, et al. 1998. J Biol Chem	"The clone exhibits a single high affinity binding site (Ki = 0.14 nm) for IP10 [CXCL10] and expresses approximately 50,000 sites/cell. As expected, the receptor also binds MIG [CXCL9], although with an affinity (Ki = 4.9 nm) that is substantially lower than that found for IP10 [CXCL10]. Other CXC-chemokines, notably IL-8 [CXCL8], which binds to both CXCR1 and CXCR2 (14, 15), and GROα [CXCL1] and…	400					Binding assay: competition; Binding ligand: 125I-CXCL10; Binding cells: stably-expressing CHO	ND	2	A	Ligand binding also measured for some ligands in activated T cells and RBL cell line; only consider CHO line here
CXCL12	SDF-1	CXCR4	8752280	Bleul, et al. 1996. Nature	"CHO cells stably transfected with human LESTR14-18 [CXCR4] consistently showed increases in intracellular Ca2+ when full-length SDF-1a [CXCL12] (1-67) was added. Ca2+ fluxes were seen with SDF-1 [CXCL12] concentrations ranging from 1 μgml-1 (Fig. 2a) to l00 ngml-1 (data not shown). In contrast, untransfected cells were unresponsive to SDF-1 [CXCL12] (Fig. 2b)"						Signaling assay: calcium flux; Signaling cells: transfected CHO cells	agonist	ND	C
CXCL12	SDF-1	CXCR4	21990345	Drury, et al. Proc Natl Acad Sci	"Fig. 4. Dimeric and monomeric CXCL12 functionally activate CXCR4. (A) The affinities of CXCL12 variants for CXCR4 were determined by 125I-CXCL12 displacement. Kd values for binding of CXCL12WT, CXCL12H25R, and the CXCL122 were calculated as 25, 25, and 150 nM, respectively"; "As shown in Fig. 4D, CXCL12 variants inhibited cAMP-dependent activation of Epac, providing further evidence for Gαi acti…	25					Binding assay: competition; Binding ligand: 125I-CXCL12; Binding cells: HCT116 cells; Signaling assay: cAMP inhibition; Signaling cells: HCT116 cells	agonist	3	A	Affinities and activities for "locked" monomeric and dimeric versions of CXCL12 also determined
CXCL12	SDF-1	ACKR1	34404752	Gutjahr, et al. 2021. Sci Signal	"Isothermal titration calorimetry (ITC), a sensitive technique for di-rect measurement of the thermodynamics of biophysical binding events, was used to further characterize the interaction between ACKR1N-term and CXCL12 or its variants. ITC confirmed that the ACKR1N-term bound CXCL12-LD with higher affinity than CXCL12-WT and CXCL12-LM (Fig. 3, A to C). Titration of CXCL12-LM with ACKR1N-term did…	6.23					Binding assay: in vitri assay with N-terminal ACKR1 and CXCL12 via ITC; Binding ligand: CXCL12 locked dimer; Binding cells: N/A ; Functional assay: internalization; Functional cells: transfected MDCK cells	ND	3	A	Note that binding assay uses ACKR1 N-terminal segment and not full length ACKR1; Paper provides support that dimeric but not mononmeric CXCL12 binds ACKR1
CXCL12	SDF-1	ACKR1	15358176	Gardner, et al. 1994. Biochem Biophys Res Commun	"the ability of heterologous unlabelled chemokines to displace specific 125I-CXCL-8 binding was examined. In these cross-competition experiments 125I-CXCL-8 was incubated with erythrocytes in the presence of increasing concentrations of 30 different chemokines over the range 0.1 to 1000 nM...chemokines could be classified into three categories: those that showed strong binding (Ki < 100 nM), weak…	>1000					Binding assay: competition; Binding ligand: 125I-CXCL8	ND	0	A
CXCL12	SDF-1	ACKR3	27875312	Benredjem, et al. 2017. J Biol Chem	"TABLE 1: Binding and activation data of N-terminal CXCR7/ACKR3 mutants"		1.3	4.5			Signaling assay: B-arrestin recruitment (BRET-based); Signaling cells: HEK293 cells	agonist	3	A
CXCL12	SDF-1	ACKR3	16940167	Burns, et al. 2006. J Exp Med	"On CEM-NKr cells, only SDF-1 [CXCL12] and the human herpes virus 8–encoded chemokine vMIP-II (known to bind CXCR4) (17) were effective competitors (unpublished data). In contrast, a previously unknown binding pattern was observed on MCF-7 cells, where in addition to SDF-1 [CXCL12] and vMIP-II, the CXC chemokine interferon-inducible T cell α chemoattractant (I-TAC; also known as CXCL11) strongly …	2					Binding assay: competition; Binding ligand: 125I-CXCL12; Binding cells: MCF-7 cells	ND	3	A	Affinity listed as 2-5nM in text, lower end of range is listed in table
CXCL12	SDF-1	ACKR4	32480426	Meyrath, et al. 2021. J Leukoc Biol	"systematic screening program aiming at reassessing the agonist activity of the 43 human chemokines (24 CCLs, 16 CXCLs, 2 XCLs, and 1 CX3CL) and 2 viral chemokines (vCCL1 and vCCL2) toward ACKR4, by monitoring β-arrestin recruitment to the receptor using a highly sensitive Nanoluciferase complementation-based assay (NanoBiT) (Fig. 1A).20–22 In agreement with the initial description by Matti and c…						Signaling assay: β-arrestin recruitment using NanoBiT; Signaling cells: U87 cells	no interaction	0	C	Note that this paper performs both single point assays with ligands at 100nM (43 chemokines) and dose-response assays (9 chemokines, 7 of which are native human chemokines)
CXCL13	BCA-1; BLC-1	CCR5	11554781	Jenh, et al. 2001. Cytokine	"Figure 3 shows that human BCA-1 [CXCL13] selectively chemoattracts Ba/F3 cells expressing human CXCR3 or CXCR5 (Ba/F3-hCXCR5), but not parental Ba/F3 cells or Ba/F3 cell lines expressing human CCR5 or CCR7, further suggesting the specificity for human BCA-1 binding to human CXCR3"						Chemotaxis assay: transwell; Chemotaxis cells: transfected Ba/F3 cells	no interaction	0	C
CXCL13	BCA-1; BLC-1	CCR7	11554781	Jenh, et al. 2001. Cytokine	"Figure 3 shows that human BCA-1 [CXCL13] selectively chemoattracts Ba/F3 cells expressing human CXCR3 or CXCR5 (Ba/F3-hCXCR5), but not parental Ba/F3 cells or Ba/F3 cell lines expressing human CCR5 or CCR7, further suggesting the specificity for human BCA-1 binding to human CXCR3"						Chemotaxis assay: transwell; Chemotaxis cells: transfected Ba/F3 cells	no interaction	0	C
CXCL13	BCA-1; BLC-1	CXCR3	11554781	Jenh, et al. 2001. Cytokine	"The ability and specificity of human BCA-1 [CXCL13] to compete with [125I] IP-10 binding to human CXCR3 was further evaluated in membranes prepared from the human embryonic kidney cell line 293EBNA expressing human CXCR3 (293EBNA-hCXCR3).18... Figure 1 shows that human BCA-1 [CXCL13] inhibits [125I] IP-10 [CXCL10] binding to human CXCR3 expressed in both Ba/F3 and 293EBNA cell lines with similar…	28	716			500	Binding assay: competition (also GTPgS); Binding ligand: 125I-CXCL10 (also 35S-GTPgS); Binding cells: tranfected Ba/F3 and 293EBNA cells; Chemotaxis assay: transwell; Chemotaxis cells: tranfected Ba/F3 cells; Signaling assay: calcium flux; Signaling cells: transfected Ba/F3 and 293EBNA cells	agonist	3	A	Listed EC50 is GTPgS EC50 of 716nM (see Figure 6 legend); listed Ki is competition binding Ki of 28nM – this is the lower end of the range presented in the paper; Max chemotaxis at 500nM; note that CXCL13 causes GTPgS binding but no calcium flux observed including at concentrations up to 500nM
CXCL13	BCA-1; BLC-1	CXCR5	11554781	Jenh, et al. 2001. Cytokine	"Figure 3 shows that human BCA-1 [CXCL13] selectively chemoattracts Ba/F3 cells expressing human CXCR3 or CXCR5 (Ba/F3-hCXCR5), but not parental Ba/F3 cells...Human BCA-1 [CXCL13] induced the maximal migration of Ba/F3-hCXCR5 cells at approximately 250 nM"; "significant flux was observed in murine pre-B cells 300-19 stably expressing human CXCR5 at 1 nM of human BCA-1 [CXCL5].12 We further tested…					250	Chemotaxis assay: transwell; Chemotaxis cells: tranfected Ba/F3 cells; Signaling assay: calcium flux; Signaling cells: transfected Ba/F3 and 293EBNA cells	agonist	2	B
CXCL13	BCA-1; BLC-1	CXCR5	33021505	Rosenberg, et al. 2020. Acta Crystallogr D Struct Biol	"we performed calcium-flux experiments with cells expressing human CXCR5 (Fig. 1). Upon administering both WT and Met CXCL13 to these cells in a dose-dependent manner, we observed that both functioned as agonists, albeit with differing potencies and efficacies. In particular, we found that WT CXCL13 had an observed half-maximal effective concentration (EC50) value of 2.49nM"			2.49			Signaling assay: calcium flux; Signaling cells: transfected HEK293 cells	agonist	3	A
CXCL13	BCA-1; BLC-1	ACKR1	15358176	Gardner, et al. 1994. Biochem Biophys Res Commun	"the ability of heterologous unlabelled chemokines to displace specific 125I-CXCL-8 binding was examined. In these cross-competition experiments 125I-CXCL-8 was incubated with erythrocytes in the presence of increasing concentrations of 30 different chemokines over the range 0.1 to 1000 nM...chemokines could be classified into three categories: those that showed strong binding (Ki < 100 nM), weak…	304.5					Binding assay: competition; Binding ligand: 125I-CXCL8	ND	2	A
CXCL13	BCA-1; BLC-1	ACKR4	10706668	Gosling, et al. 2000. J Immunol	"The binding interactions identified in the primary screen were examined quantitatively by extensive radioligand binding competition to CCX CKR [ACKR4] stable transfectants (Fig. 3 and Table I). The results confirmed the high affinity binding of human ELC [CCL19], SLC [CCL21], and TECK [CCL26] with affinities (IC50) between ∼5 and 15 nM"		140				Binding assay: competition; Binding ligand: 125I-CCL19; Binding cells: transfected HEK293 cells	ND	2	A	Note that this paper calls ACKR4 both "CCX CKR" (which is another name for ACKR4) but also CCR10. The receptor in this paper is not the same as the CC chemokine receptor CCR10, the name was presumably assigned prior to the naming of CCR10
CXCL13	BCA-1; BLC-1	ACKR4	32480426	Meyrath, et al. 2021. J Leukoc Biol	"systematic screening program aiming at reassessing the agonist activity of the 43 human chemokines (24 CCLs, 16 CXCLs, 2 XCLs, and 1 CX3CL) and 2 viral chemokines (vCCL1 and vCCL2) toward ACKR4, by monitoring β-arrestin recruitment to the receptor using a highly sensitive Nanoluciferase complementation-based assay (NanoBiT) (Fig. 1A).20–22 In agreement with the initial description by Matti and c…						Signaling assay: β-arrestin recruitment using NanoBiT; Signaling cells: U87 cells	no interaction	0	C	Note that this paper performs both single point assays with ligands at 100nM (43 chemokines) and dose-response assays (9 chemokines, 7 of which are native human chemokines)
CXCL14	BRAK	CCR1	33123134	Kouzeli, et al. 2020. Front Immunol	"As shown in Figure 1A, 300 nM of synthetic or recombinant (not shown) CXCL14 did not induce β-arrestin-2 recruitment to CXCR1-CXCR6, CCR1- CCR10, XCR1, CX3CR1 or ACKR1-ACKR4, suggesting that none is a functional receptor for CXCL14. As positive control, cognate ligands at 200 nM showed the expected responses, including ACKR2-ACKR4"						Signaling assay: B-arrestin2 recruitment (NanoBiT); Signaling cells: transfected HEK293 cells	no interaction	0	C	CXCL14 screened at 300nM for B-arrestin recruitment to indicated receptor
CXCL14	BRAK	CCR2	33123134	Kouzeli, et al. 2020. Front Immunol	"As shown in Figure 1A, 300 nM of synthetic or recombinant (not shown) CXCL14 did not induce β-arrestin-2 recruitment to CXCR1-CXCR6, CCR1- CCR10, XCR1, CX3CR1 or ACKR1-ACKR4, suggesting that none is a functional receptor for CXCL14. As positive control, cognate ligands at 200 nM showed the expected responses, including ACKR2-ACKR4"						Signaling assay: B-arrestin2 recruitment (NanoBiT); Signaling cells: transfected HEK293 cells	no interaction	0	C	CXCL14 screened at 300nM for B-arrestin recruitment to indicated receptor
CXCL14	BRAK	CCR3	33123134	Kouzeli, et al. 2020. Front Immunol	"As shown in Figure 1A, 300 nM of synthetic or recombinant (not shown) CXCL14 did not induce β-arrestin-2 recruitment to CXCR1-CXCR6, CCR1- CCR10, XCR1, CX3CR1 or ACKR1-ACKR4, suggesting that none is a functional receptor for CXCL14. As positive control, cognate ligands at 200 nM showed the expected responses, including ACKR2-ACKR4"						Signaling assay: B-arrestin2 recruitment (NanoBiT); Signaling cells: transfected HEK293 cells	no interaction	0	C	CXCL14 screened at 300nM for B-arrestin recruitment to indicated receptor
CXCL14	BRAK	CCR4	33123134	Kouzeli, et al. 2020. Front Immunol	"As shown in Figure 1A, 300 nM of synthetic or recombinant (not shown) CXCL14 did not induce β-arrestin-2 recruitment to CXCR1-CXCR6, CCR1- CCR10, XCR1, CX3CR1 or ACKR1-ACKR4, suggesting that none is a functional receptor for CXCL14. As positive control, cognate ligands at 200 nM showed the expected responses, including ACKR2-ACKR4"						Signaling assay: B-arrestin2 recruitment (NanoBiT); Signaling cells: transfected HEK293 cells	no interaction	0	C	CXCL14 screened at 300nM for B-arrestin recruitment to indicated receptor
CXCL14	BRAK	CCR5	33123134	Kouzeli, et al. 2020. Front Immunol	"As shown in Figure 1A, 300 nM of synthetic or recombinant (not shown) CXCL14 did not induce β-arrestin-2 recruitment to CXCR1-CXCR6, CCR1- CCR10, XCR1, CX3CR1 or ACKR1-ACKR4, suggesting that none is a functional receptor for CXCL14. As positive control, cognate ligands at 200 nM showed the expected responses, including ACKR2-ACKR4"						Signaling assay: B-arrestin2 recruitment (NanoBiT); Signaling cells: transfected HEK293 cells	no interaction	0	C	CXCL14 screened at 300nM for B-arrestin recruitment to indicated receptor
CXCL14	BRAK	CCR5	33123134	Kouzeli, et al. 2020. Front Immunol	"we turned to CCL5 and one of its receptors CCR5 that is prominently expressed on activated Th1 cells (41). In this system we were unable to detect obvious and consistent CXCL14-mediated synergism (Figure 5)...Interestingly, as opposed to synergism, addition of CXCL14 to suboptimal concentrations (0.01 and 0.1 nM) of CCL5 inhibited chemotactic migration. Statistical significance was not reached y…						Chemotaxis assay: transwell; Chemotaxis cells: primary T cells or transfected 300-19 cells; Signaling assay: calcium flux; Signaling cells: 300-19 cells	no interaction	0	B	No synergism observed of CXCL14 with CCL5 at CCR5; possiblly some inhibitory effect on CCL5-mediated chemotaxis but not calcium flux, but no evidence that it is secondary to direct CCR5 interaction or allosteric effect
CXCL14	BRAK	CCR6	33123134	Kouzeli, et al. 2020. Front Immunol	"As shown in Figure 1A, 300 nM of synthetic or recombinant (not shown) CXCL14 did not induce β-arrestin-2 recruitment to CXCR1-CXCR6, CCR1- CCR10, XCR1, CX3CR1 or ACKR1-ACKR4, suggesting that none is a functional receptor for CXCL14. As positive control, cognate ligands at 200 nM showed the expected responses, including ACKR2-ACKR4"						Signaling assay: B-arrestin2 recruitment (NanoBiT); Signaling cells: transfected HEK293 cells	no interaction	0	C	CXCL14 screened at 300nM for B-arrestin recruitment to indicated receptor
CXCL14	BRAK	CCR7	33123134	Kouzeli, et al. 2020. Front Immunol	"As shown in Figure 1A, 300 nM of synthetic or recombinant (not shown) CXCL14 did not induce β-arrestin-2 recruitment to CXCR1-CXCR6, CCR1- CCR10, XCR1, CX3CR1 or ACKR1-ACKR4, suggesting that none is a functional receptor for CXCL14. As positive control, cognate ligands at 200 nM showed the expected responses, including ACKR2-ACKR4"						Signaling assay: B-arrestin2 recruitment (NanoBiT); Signaling cells: transfected HEK293 cells	no interaction	0	C	CXCL14 screened at 300nM for B-arrestin recruitment to indicated receptor
CXCL14	BRAK	CCR7	33123134	Kouzeli, et al. 2020. Front Immunol	"strong synergism was observed with 3 nM CCL19 in combination with increasing concentrations of CXCL14, reaching >70% of maximal β-arrestin responses seen at the highest concentrations of CCL19 when tested alone (Figure 1B). CXCL14 on its own was completely inactive throughout the concentration range tested"; "CCR7 is expressed on naive and central memory (TCM) cells, which together make up appro…					300	Signaling assay: B-arrestin2 recruitment (NanoBiT); Signaling cells: transfected HEK293 cells; Chemotaxis assay: transwell; CHemotaxis cells: PBMCs; SIgnaling assay: calcium flux; Signaling cells: 300-19 cells	other	2	B	CXCL14 only functional in context of CCL19
CXCL14	BRAK	CCR8	33123134	Kouzeli, et al. 2020. Front Immunol	"As shown in Figure 1A, 300 nM of synthetic or recombinant (not shown) CXCL14 did not induce β-arrestin-2 recruitment to CXCR1-CXCR6, CCR1- CCR10, XCR1, CX3CR1 or ACKR1-ACKR4, suggesting that none is a functional receptor for CXCL14. As positive control, cognate ligands at 200 nM showed the expected responses, including ACKR2-ACKR4"						Signaling assay: B-arrestin2 recruitment (NanoBiT); Signaling cells: transfected HEK293 cells	no interaction	0	C	CXCL14 screened at 300nM for B-arrestin recruitment to indicated receptor
CXCL14	BRAK	CCR9	33123134	Kouzeli, et al. 2020. Front Immunol	"As shown in Figure 1A, 300 nM of synthetic or recombinant (not shown) CXCL14 did not induce β-arrestin-2 recruitment to CXCR1-CXCR6, CCR1- CCR10, XCR1, CX3CR1 or ACKR1-ACKR4, suggesting that none is a functional receptor for CXCL14. As positive control, cognate ligands at 200 nM showed the expected responses, including ACKR2-ACKR4"						Signaling assay: B-arrestin2 recruitment (NanoBiT); Signaling cells: transfected HEK293 cells	no interaction	0	C	CXCL14 screened at 300nM for B-arrestin recruitment to indicated receptor
CXCL14	BRAK	CCR10	33123134	Kouzeli, et al. 2020. Front Immunol	"As shown in Figure 1A, 300 nM of synthetic or recombinant (not shown) CXCL14 did not induce β-arrestin-2 recruitment to CXCR1-CXCR6, CCR1- CCR10, XCR1, CX3CR1 or ACKR1-ACKR4, suggesting that none is a functional receptor for CXCL14. As positive control, cognate ligands at 200 nM showed the expected responses, including ACKR2-ACKR4"						Signaling assay: B-arrestin2 recruitment (NanoBiT); Signaling cells: transfected HEK293 cells	no interaction	0	C	CXCL14 screened at 300nM for B-arrestin recruitment to indicated receptor
CXCL14	BRAK	CXCR1	33123134	Kouzeli, et al. 2020. Front Immunol	"As shown in Figure 1A, 300 nM of synthetic or recombinant (not shown) CXCL14 did not induce β-arrestin-2 recruitment to CXCR1-CXCR6, CCR1- CCR10, XCR1, CX3CR1 or ACKR1-ACKR4, suggesting that none is a functional receptor for CXCL14. As positive control, cognate ligands at 200 nM showed the expected responses, including ACKR2-ACKR4"						Signaling assay: B-arrestin2 recruitment (NanoBiT); Signaling cells: transfected HEK293 cells	no interaction	0	C	CXCL14 screened at 300nM for B-arrestin recruitment to indicated receptor
CXCL14	BRAK	CXCR2	33123134	Kouzeli, et al. 2020. Front Immunol	"As shown in Figure 1A, 300 nM of synthetic or recombinant (not shown) CXCL14 did not induce β-arrestin-2 recruitment to CXCR1-CXCR6, CCR1- CCR10, XCR1, CX3CR1 or ACKR1-ACKR4, suggesting that none is a functional receptor for CXCL14. As positive control, cognate ligands at 200 nM showed the expected responses, including ACKR2-ACKR4"						Signaling assay: B-arrestin2 recruitment (NanoBiT); Signaling cells: transfected HEK293 cells	no interaction	0	C	CXCL14 screened at 300nM for B-arrestin recruitment to indicated receptor
CXCL14	BRAK	CXCR3	33123134	Kouzeli, et al. 2020. Front Immunol	"As shown in Figure 1A, 300 nM of synthetic or recombinant (not shown) CXCL14 did not induce β-arrestin-2 recruitment to CXCR1-CXCR6, CCR1- CCR10, XCR1, CX3CR1 or ACKR1-ACKR4, suggesting that none is a functional receptor for CXCL14. As positive control, cognate ligands at 200 nM showed the expected responses, including ACKR2-ACKR4"						Signaling assay: B-arrestin2 recruitment (NanoBiT); Signaling cells: transfected HEK293 cells	no interaction	0	C	CXCL14 screened at 300nM for B-arrestin recruitment to indicated receptor
CXCL14	BRAK	CXCR4	33123134	Kouzeli, et al. 2020. Front Immunol	"As shown in Figure 1A, 300 nM of synthetic or recombinant (not shown) CXCL14 did not induce β-arrestin-2 recruitment to CXCR1-CXCR6, CCR1- CCR10, XCR1, CX3CR1 or ACKR1-ACKR4, suggesting that none is a functional receptor for CXCL14. As positive control, cognate ligands at 200 nM showed the expected responses, including ACKR2-ACKR4"						Signaling assay: B-arrestin2 recruitment (NanoBiT); Signaling cells: transfected HEK293 cells	no interaction	0	C	CXCL14 screened at 300nM for B-arrestin recruitment to indicated receptor
CXCL14	BRAK	CXCR4	23669361	Tanegashima, et al. 2013. FEBS Lett	"we prepared 125I-labeled CXCL14 and performed conventional binding assays. THP-1 cells were found to possess high affinity binding sites (Kd = 14.7 nM) for 125I-CXCL14 (Fig. 1 A). To explore relationship between CXCR4 and CXCL14, a stable transfectant of CXCR4 cDNA was established (THP-1CXCR4), and tested the binding capacity of 125I-labeled CXCL14. As shown in Fig. 1A, significantly increased a…	14.7					Binding assay: saturation; Binding ligand: 125I-CXCL14; Binding cells: transfected THP-1 cells; Chemotaxis assay: transwell, chemotaxis inhibition; CHemotaxis cells: Ba/F3 cells	antagonist	3	A
CXCL14	BRAK	CXCR4	24161674	Tanegashima, et al. 2013. FEBS Lett	"(B) Cross inhibition of the CXCL12 binding by CXCL14. THP-1 cells were incubated with 1 nM 125I-CXCL12 in the presence of various concentrations of unlabeled CXCL12 or CXCL14, and cell-associated radioactivity was measured (n = 3)"; "We compared the binding affinity of ssdmCXCL14-C or monomeric CXCL14-C with that of the full length CXCL14. Based on competitive binding curves on THP-1CXCR4 cells,…		11.5				Binding assay: saturation; Binding ligand: 125I-CXCL12, 125I-CXCL14; Binding cells: transfected THP-1 cells;	ND	3	A	Listed IC50 is for cold CXCL14 competing against 125I-CXCL14; concentration required to compete 125I-CXCL12 was much highwer (1000nM) and only single data point at this concentration shows full competition
CXCL14	BRAK	CXCR4	28360196	Collins, et al. 2017. FASEB J	"In agreement with previous results (44), we determined the on-rate(kon = 1.22 x 105 M-1·s-1)and off-rate(koff = 4.28x10-3s-1)of CXCL12 interaction with CXCR4, which resulted in a dissociation constant (KD)of 3.5 x 10-8 M. Substituting CXCL12 with CXCL14 revealed strong binding of CXCL14 for immobilized CXCR4 with on-rate (kon=3.96 x 105M21·s21)andoff-rate (koff=3.17 x 10-3s-1)that resulted in a …	8					Binding assay: SPR using CXCR4-expressing lentiviral particles; Binding ligand: not hot ligand required; Chemotaxis assay: transwell; Chemotaxis cells: PBMCs or 300.19 cells; Signaling assay: calcium flux; Signaling cells: transfecetd 300.19 cells	other	3	A	Paper provides evidence of synergystic effect of CXCL12 with CXCR4 and proposes that CXCL14 is a positive allosteric modulator of CXCL12 at CXCR4
CXCL14	BRAK	CXCR4	25451233	Otte, et al. 2014. FEBS Lett	"The calculated EC50 for buffer + CXCL12 was 17 nM (Fig. 2A0). CXCL14 pre-stimulation affected neither the maximum effect nor the EC50 of the CXCL12-induced response (EC50 for CXCL14 + CXCL12 was 14 nM; Fig. 2A')"; "CXCL14 did not affect dose–response profiles of CXCL12-induced CXCR4 phosphorylation, G protein-mediated calcium mobilization, dynamic mass redistribution, kinetics of extracellular s…						Signaling assay: calcium flux; Signaling cells: transfected HEK293 cells	no interaction	0	B	Also shows no effect of CXCL14 on CXCL12-mediated CXCR4 phosphorylation; Evidenve Level B assigned because no EC50s reported of CXCL14 but assessed ability of CXCL14 to interfere with CXCL12-mediated CXCR4 calcium flux and EC50's presented for CXCL12 in absence and presence of CXCL14
CXCL14	BRAK	CXCR5	33123134	Kouzeli, et al. 2020. Front Immunol	"Indeed, studies with B cells from peripheral blood (Figures 4A–C) and CXCR5-transfected 300-19 cells (Figures 4D–F), which both express uniform and high levels of CXCR5...Interestingly, and in accordance with the low potency of CXCL13, maximal synergistic responses were frequently observed in combination with the highest CXCL14 concentration (1,000 nM) tested, as opposed to our results with CXCR…						Chemotaxis assay: transwell; CHemotaxis cells: primary CD19+ B cells or transfected 300-19 cells; Signaling assay: calcium flux; Signaling cells: 300-19 cells	other	1	B	No maximum chemotaxis amount reached, max observed at max tested dose 1000nM, hence Interaction Strength 1
CXCL14	BRAK	CXCR5	33123134	Kouzeli, et al. 2020. Front Immunol	"As shown in Figure 1A, 300 nM of synthetic or recombinant (not shown) CXCL14 did not induce β-arrestin-2 recruitment to CXCR1-CXCR6, CCR1- CCR10, XCR1, CX3CR1 or ACKR1-ACKR4, suggesting that none is a functional receptor for CXCL14. As positive control, cognate ligands at 200 nM showed the expected responses, including ACKR2-ACKR4"						Signaling assay: B-arrestin2 recruitment (NanoBiT); Signaling cells: transfected HEK293 cells	no interaction	0	C	CXCL14 screened at 300nM for B-arrestin recruitment to indicated receptor
CXCL14	BRAK	CXCR6	33123134	Kouzeli, et al. 2020. Front Immunol	"As shown in Figure 1A, 300 nM of synthetic or recombinant (not shown) CXCL14 did not induce β-arrestin-2 recruitment to CXCR1-CXCR6, CCR1- CCR10, XCR1, CX3CR1 or ACKR1-ACKR4, suggesting that none is a functional receptor for CXCL14. As positive control, cognate ligands at 200 nM showed the expected responses, including ACKR2-ACKR4"						Signaling assay: B-arrestin2 recruitment (NanoBiT); Signaling cells: transfected HEK293 cells	no interaction	0	C	CXCL14 screened at 300nM for B-arrestin recruitment to indicated receptor
CXCL14	BRAK	XCR1	33123134	Kouzeli, et al. 2020. Front Immunol	"As shown in Figure 1A, 300 nM of synthetic or recombinant (not shown) CXCL14 did not induce β-arrestin-2 recruitment to CXCR1-CXCR6, CCR1- CCR10, XCR1, CX3CR1 or ACKR1-ACKR4, suggesting that none is a functional receptor for CXCL14. As positive control, cognate ligands at 200 nM showed the expected responses, including ACKR2-ACKR4"						Signaling assay: B-arrestin2 recruitment (NanoBiT); Signaling cells: transfected HEK293 cells	no interaction	0	C	CXCL14 screened at 300nM for B-arrestin recruitment to indicated receptor
CXCL14	BRAK	CX3CR1	33123134	Kouzeli, et al. 2020. Front Immunol	"As shown in Figure 1A, 300 nM of synthetic or recombinant (not shown) CXCL14 did not induce β-arrestin-2 recruitment to CXCR1-CXCR6, CCR1- CCR10, XCR1, CX3CR1 or ACKR1-ACKR4, suggesting that none is a functional receptor for CXCL14. As positive control, cognate ligands at 200 nM showed the expected responses, including ACKR2-ACKR4"						Signaling assay: B-arrestin2 recruitment (NanoBiT); Signaling cells: transfected HEK293 cells	no interaction	0	C	CXCL14 screened at 300nM for B-arrestin recruitment to indicated receptor
CXCL14	BRAK	ACKR2	33123134	Kouzeli, et al. 2020. Front Immunol	"As shown in Figure 1A, 300 nM of synthetic or recombinant (not shown) CXCL14 did not induce β-arrestin-2 recruitment to CXCR1-CXCR6, CCR1- CCR10, XCR1, CX3CR1 or ACKR1-ACKR4, suggesting that none is a functional receptor for CXCL14. As positive control, cognate ligands at 200 nM showed the expected responses, including ACKR2-ACKR4"						Signaling assay: B-arrestin2 recruitment (NanoBiT); Signaling cells: transfected HEK293 cells	no interaction	0	C	CXCL14 screened at 300nM for B-arrestin recruitment to indicated receptor
CXCL14	BRAK	ACKR3	33123134	Kouzeli, et al. 2020. Front Immunol	"As shown in Figure 1A, 300 nM of synthetic or recombinant (not shown) CXCL14 did not induce β-arrestin-2 recruitment to CXCR1-CXCR6, CCR1- CCR10, XCR1, CX3CR1 or ACKR1-ACKR4, suggesting that none is a functional receptor for CXCL14. As positive control, cognate ligands at 200 nM showed the expected responses, including ACKR2-ACKR4"						Signaling assay: B-arrestin2 recruitment (NanoBiT); Signaling cells: transfected HEK293 cells	no interaction	0	C	CXCL14 screened at 300nM for B-arrestin recruitment to indicated receptor
CXCL14	BRAK	ACKR4	33123134	Kouzeli, et al. 2020. Front Immunol	"As shown in Figure 1A, 300 nM of synthetic or recombinant (not shown) CXCL14 did not induce β-arrestin-2 recruitment to CXCR1-CXCR6, CCR1- CCR10, XCR1, CX3CR1 or ACKR1-ACKR4, suggesting that none is a functional receptor for CXCL14. As positive control, cognate ligands at 200 nM showed the expected responses, including ACKR2-ACKR4"						Signaling assay: B-arrestin2 recruitment (NanoBiT); Signaling cells: transfected HEK293 cells	no interaction	0	C	CXCL14 screened at 300nM for B-arrestin recruitment to indicated receptor
CXCL14	BRAK	ACKR4	32480426	Meyrath, et al. 2021. J Leukoc Biol	"systematic screening program aiming at reassessing the agonist activity of the 43 human chemokines (24 CCLs, 16 CXCLs, 2 XCLs, and 1 CX3CL) and 2 viral chemokines (vCCL1 and vCCL2) toward ACKR4, by monitoring β-arrestin recruitment to the receptor using a highly sensitive Nanoluciferase complementation-based assay (NanoBiT) (Fig. 1A).20–22 In agreement with the initial description by Matti and c…						Signaling assay: β-arrestin recruitment using NanoBiT; Signaling cells: U87 cells	no interaction	0	C	Note that this paper performs both single point assays with ligands at 100nM (43 chemokines) and dose-response assays (9 chemokines, 7 of which are native human chemokines)
CXCL16	SR-PSOX	CXCR6	18629940	Petit, et al. 2008. Eur J Immunol	"Soluble CXCL16 was able to displace 125I-CXCL16 with an EC50 of 37.7nM (Fig. 1B, Table 1), while CXCR6 L1.2 cells migrated in response to CXCL16 with a typical bell-shaped profile (Fig. 1C) with 30nM CXCL16 inducing optimal migration. Untransfected cells did not migrate to CXCL16 (data not shown), in agreement with the lack of cell surface staining"		37.7			30	Binding assay: competition; Binding ligand: 125I-CXCL16; Binding cells: transfected L1.2 cells; Chemotaxis asay: transwell; chemotaxis cells; transfected CHO cells	agonist	3	A
CXCL16	SR-PSOX	CXCR6	11017100	Matloubian, et al. 2000. Nat Immunol	"Stimulation of CXCR6-transfected HEK293 cells with CXCL16 resulted in a dose-dependent increase in intracellular calcium concentration (Fig. 7b). This calcium flux was not seen when cells transfected with either the empty vector or with another chemokine receptor, CCR7, were stimulated with CXCL16 (Fig. 7b)"; "In chemotaxis assays, Jurkat cells transfected with CXCR6 showed a strong response to …						Signaling assay: calcium flux; Signaling cells: tranfected HEK293 cells; Chemotaxis assay: transwell; Chemotaxis cells: transfected Jurkat cells	agonist	ND	C
CXCL17	DMC	CCR2	25411203	Maravillas-Montero, et al. 2015. J Immunol	"SUPPLEMENTARY TABLES. A. Radioligand displacement studies chemokine receptors. Radioligand binding assay – Membranes from HEK293T cells transiently expressing the respective chemokine receptors were incubated with ~ 50 pmol 125I-chemokine and increasing concentrations of chemokine (control) or CXCL17"						Binding assay: competition; Binding ligand: 125I-CCL2	no interaction	0	D	No raw data presented hence indirect evidence and Evidence Level D
CXCL17	DMC	CXCR3	25411203	Maravillas-Montero, et al. 2015. J Immunol	"SUPPLEMENTARY TABLES. A. Radioligand displacement studies chemokine receptors. Radioligand binding assay – Membranes from HEK293T cells transiently expressing the respective chemokine receptors were incubated with ~ 50 pmol 125I-chemokine and increasing concentrations of chemokine (control) or CXCL17"						Binding assay: competition; Binding ligand: 125I-CXCL10	no interaction	0	D	No raw data presented hence indirect evidence and Evidence Level D
CXCL17	DMC	CXCR4	25411203	Maravillas-Montero, et al. 2015. J Immunol	"SUPPLEMENTARY TABLES. A. Radioligand displacement studies chemokine receptors. Radioligand binding assay – Membranes from HEK293T cells transiently expressing the respective chemokine receptors were incubated with ~ 50 pmol 125I-chemokine and increasing concentrations of chemokine (control) or CXCL17"						Binding assay: competition; Binding ligand: 125I-CXCL12	no interaction	0	D	No raw data presented hence indirect evidence and Evidence Level D
CXCL17	DMC	GPR35	25411203	Maravillas-Montero, et al. 2015. J Immunol	"We transfected the mouse pro-B cell line Ba/F3, which does not express GPR35 (data not shown) (25). CXCL17 induced a robust calcium flux in GPR35- transfected BA/F3 cells (Fig. 2A), and it exhibited a dose- response pattern with increasing CXCL17 concentrations (Fig. 2B)...Furthermore, transfection of HEK293 cells also induced a CXCL17-mediated calcium flux (Fig. 2C)"						Signaling assay: calcium flux; Signaling cells: transfected HEK293 or Ba/F3 cells	agonist	ND	C	The authors of this study term GPR35 "CXCR8"
CXCL17	DMC	GPR35	29875152	Binti Mohd Amir, et al. 2018. J Immunol	"The most widely used approach to demonstrate agonist ligand function at GPR35 has been to measure induced recruitment to the receptor of a b-arrestin isoform (30–33). Following cotransfection into HEK293 T cells of the short isoform of human GPR35 (GPR35a), tagged at the C terminus with enhanced yellow fluorescent protein (eYFP), along with a C-terminally Renilla luciferase-tagged form of b-arre…						Signaling assay: B-arrestin BRET recreuotment and IP3 accumulation assay (see synopsis); Signaling cells: transfected HEK293 cells, others	no interaction	0	A	Numeous signaling assays as well as chemotaxis; multiple transfected systems tested, dispute GPR35 as receptor for CXCL17
CXCL17	DMC	ACKR3	25411203	Maravillas-Montero, et al. 2015. J Immunol	"SUPPLEMENTARY TABLES. A. Radioligand displacement studies chemokine receptors. Radioligand binding assay – Membranes from HEK293T cells transiently expressing the respective chemokine receptors were incubated with ~ 50 pmol 125I-chemokine and increasing concentrations of chemokine (control) or CXCL17"						Binding assay: competition; Binding ligand: 125I-CXCL12	no interaction	0	D	No raw data presented hence indirect evidence and Evidence Level D
CXCL17	DMC	ACKR4	32480426	Meyrath, et al. 2021. J Leukoc Biol	"systematic screening program aiming at reassessing the agonist activity of the 43 human chemokines (24 CCLs, 16 CXCLs, 2 XCLs, and 1 CX3CL) and 2 viral chemokines (vCCL1 and vCCL2) toward ACKR4, by monitoring β-arrestin recruitment to the receptor using a highly sensitive Nanoluciferase complementation-based assay (NanoBiT) (Fig. 1A).20–22 In agreement with the initial description by Matti and c…						Signaling assay: β-arrestin recruitment using NanoBiT; Signaling cells: U87 cells	no interaction	0	C	Note that this paper performs both single point assays with ligands at 100nM (43 chemokines) and dose-response assays (9 chemokines, 7 of which are native human chemokines)
CX3CL1	Neurotactin	CCR6	9294137	Power, et al. 1995. J Bio Chem	"As shown in Fig. 7,A, preexposure of cells to 1 μM concentrations of IL-8 [CXCL8], GROα [CXCL1], NAP-2 [CXCL7], or IP-10 [CXCL10] had no significant effect on the calcium signal induced by 100 nM MIP-3α (n = 4). Preincubation with 500 nM to 1 μM concentrations of nine human CC chemokines (MCP-1 [CCL2], MIP-1α [CCL3], MIP-1β [CCL4], MIP-5 [CCL15], RANTES [CCL5], eotaxin [CCL11], HCC-1 [CCL14], I-…						Signaling assay: desenitization assay (reduction in calcium-flux after CCL20 stimulation following initial treatment with indicated chemokine); Signaling cells: transiently transfected HEK293	no interaction	0	D
CX3CL1	Neurotactin	CX3CR1	11909868	Fong, et al. 2002. J Biol Chem	"Fig. 2B shows that FKN [CX3CL1] bound equally well to wild type CX3CR1 and YF cells and bound less well to cells with CX3CR1 proteins mutated at position 14 (FY and FF). The calculated affinity constants revealed an about 150-fold difference in FKN binding to YY versus FY (YY, 45 nM; YF, 64 nM; FY, 6.6 M; FF, 3.5 M)"; "To assess the roles of CX3CR1 Tyr-14 and Tyr-22 in signal transduction, the a…	45		0.4			Binding assay: SPR-based assay; Binding ligand: CX3CL1-SEAP; Binding cells: transfected K562 cells; Signaling assay: caclium flux; Signaling cells: transfected K562 cells	agonist	3	A
CX3CL1	Neurotactin	ACKR1	15358176	Gardner, et al. 1994. Biochem Biophys Res Commun	"the ability of heterologous unlabelled chemokines to displace specific 125I-CXCL-8 binding was examined. In these cross-competition experiments 125I-CXCL-8 was incubated with erythrocytes in the presence of increasing concentrations of 30 different chemokines over the range 0.1 to 1000 nM...chemokines could be classified into three categories: those that showed strong binding (Ki < 100 nM), weak…	>1000					Binding assay: competition; Binding ligand: 125I-CXCL8	ND	0	A
CX3CL1	Neurotactin	ACKR4	32480426	Meyrath, et al. 2021. J Leukoc Biol	"systematic screening program aiming at reassessing the agonist activity of the 43 human chemokines (24 CCLs, 16 CXCLs, 2 XCLs, and 1 CX3CL) and 2 viral chemokines (vCCL1 and vCCL2) toward ACKR4, by monitoring β-arrestin recruitment to the receptor using a highly sensitive Nanoluciferase complementation-based assay (NanoBiT) (Fig. 1A).20–22 In agreement with the initial description by Matti and c…						Signaling assay: calcium flux; Signaling cells: tranfected HEK293 cells; Chemotaxis assay: transwell; Chemotaxis cells: transfected Jurkat cells	agonist	ND	C
XCL1	Lymphotactin	XCR1	25497737	Fox, et al. 2015. Cytokine	"A concentration response experiment measuring Ca2+ flux in XCR1-transfected HEK 293 cells (Fig. 3A) revealed comparable EC50 values for the monomeric CC3 forms of XCL1 and XCL2 (EC50 ~ 15 nM). Chemotactic responses of murine L1.2 cells treated with CC3 versions of XCL1 and XCL2 yielded a typical biphasic response, seen for most other chemokines [47], with maximal cellular migration observed at 1…			59.2		10	Signaling assay: calcium flux; Signaling cells: transfected HEK293 cells; Chemotaxis assay: transwell; Chemotaxis cells: transfected L1.2 cells	agonist	3	A
XCL1	Lymphotactin	ACKR1	15358176	Gardner, et al. 1994. Biochem Biophys Res Commun	"the ability of heterologous unlabelled chemokines to displace specific 125I-CXCL-8 binding was examined. In these cross-competition experiments 125I-CXCL-8 was incubated with erythrocytes in the presence of increasing concentrations of 30 different chemokines over the range 0.1 to 1000 nM...chemokines could be classified into three categories: those that showed strong binding (Ki < 100 nM), weak…	>1000					Binding assay: competition; Binding ligand: 125I-CXCL8	ND	0	A
XCL1	Lymphotactin	ACKR4	32480426	Meyrath, et al. 2021. J Leukoc Biol	"systematic screening program aiming at reassessing the agonist activity of the 43 human chemokines (24 CCLs, 16 CXCLs, 2 XCLs, and 1 CX3CL) and 2 viral chemokines (vCCL1 and vCCL2) toward ACKR4, by monitoring β-arrestin recruitment to the receptor using a highly sensitive Nanoluciferase complementation-based assay (NanoBiT) (Fig. 1A).20–22 In agreement with the initial description by Matti and c…						Signaling assay: calcium flux; Signaling cells: tranfected HEK293 cells; Chemotaxis assay: transwell; Chemotaxis cells: transfected Jurkat cells	agonist	ND	C
XCL2	NA	XCR1	25497737	Fox, et al. 2015. Cytokine	"A concentration response experiment measuring Ca2+ flux in XCR1-transfected HEK 293 cells (Fig. 3A) revealed comparable EC50 values for the monomeric CC3 forms of XCL1 and XCL2 (EC50 ~ 15 nM). Chemotactic responses of murine L1.2 cells treated with CC3 versions of XCL1 and XCL2 yielded a typical biphasic response, seen for most other chemokines [47], with maximal cellular migration observed at 1…			42.3		10	Signaling assay: calcium flux; Signaling cells: transfected HEK293 cells; Chemotaxis assay: transwell; Chemotaxis cells: transfected L1.2 cells	agonist	3	A
XCL2	NA	ACKR4	32480426	Meyrath, et al. 2021. J Leukoc Biol	"systematic screening program aiming at reassessing the agonist activity of the 43 human chemokines (24 CCLs, 16 CXCLs, 2 XCLs, and 1 CX3CL) and 2 viral chemokines (vCCL1 and vCCL2) toward ACKR4, by monitoring β-arrestin recruitment to the receptor using a highly sensitive Nanoluciferase complementation-based assay (NanoBiT) (Fig. 1A).20–22 In agreement with the initial description by Matti and c…						Signaling assay: calcium flux; Signaling cells: tranfected HEK293 cells; Chemotaxis assay: transwell; Chemotaxis cells: transfected Jurkat cells	agonist	ND	C
