# Supplementary material for: Encoding and decoding selectivity and promiscuity in the human chemokine-GPCR interaction network
Source: Cell. Author manuscript; Available in PMC 2025 Sep 15. (PMC12435897; doi:10.1016/j.cell.2025.03.046)
Supplement: MMC2 [file NIHMS2076408-supplement-MMC2.xlsx]

## Sheet: Sheet1
Figure and Panel	Assay	Ligand	Receptor	EC50 or IC50	Emax or Emin	Emax comment	Other comment
3H	B-arrestin-1 recruitment (NanoBiT)	CCL3	WT CCR5	4.12e-08	7.22	Emax corresponds to fold untreated
3H	B-arrestin-1 recruitment (NanoBiT)	CCL3	CCR5 K26A (1x24)	6.92e-08	1.14	Emax corresponds to fold untreated
3H	B-arrestin-1 recruitment (NanoBiT)	CCL3	CCR5 N258A (6x58)	4.5e-08	6.62	Emax corresponds to fold untreated
3H	B-arrestin-1 recruitment (NanoBiT)	CCL4	WT CCR5	1.45e-07	14.1	Emax corresponds to fold untreated
3H	B-arrestin-1 recruitment (NanoBiT)	CCL4	CCR5 K26A (1x24)	3.21e-07	1.61	Emax corresponds to fold untreated
3H	B-arrestin-1 recruitment (NanoBiT)	CCL4	CCR5 N258A (6x58)	2.09e-07	10.83	Emax corresponds to fold untreated
3H	B-arrestin-1 recruitment (NanoBiT)	CCL5	WT CCR5	Comment	Comment	Emax corresponds to fold untreated	Biphasic fit observed; single EC50 and Emax not fittable; mean peak activity 16.53
3H	B-arrestin-1 recruitment (NanoBiT)	CCL5	CCR5 K26A (1x24)	Comment	Comment	Emax corresponds to fold untreated	Biphasic fit observed; single EC50 and Emax not fittable; mean peak activity 4.07
3H	B-arrestin-1 recruitment (NanoBiT)	CCL5	CCR5 N258A (6x58)	Comment	Comment	Emax corresponds to fold untreated	Biphasic fit observed; single EC50 and Emax not fittable; mean peak activity 15.26
3H	B-arrestin-1 recruitment (NanoBiT)	CXCL12	WT CXCR4	1.41e-09	6.14	Emax corresponds to fold untreated
3H	B-arrestin-1 recruitment (NanoBiT)	CXCL12	CXCR4 K26A (1x24)	1.46e-09	6.21	Emax corresponds to fold untreated
3H	B-arrestin-1 recruitment (NanoBiT)	CXCL12	CXCR4 N258A (6x58)	1.932e-08	0.97	Emax corresponds to fold untreated
5D, S6F	Calcium flux	WT CCL28	WT CCR3	1.419e-07	99.63	Emax corresponds to percent WT CCL29 (i.e. CCL28-SEA)
5D, S6F	Calcium flux	CCL28 ∆1 (∆S)	WT CCR3	1.723e-07	212.3	Emax corresponds to percent WT CCL29 (i.e. CCL28-SEA)
5D, S6F	Calcium flux	CCL28 ∆2 (∆SE)	WT CCR3	5.46e-08	353	Emax corresponds to percent WT CCL29 (i.e. CCL28-SEA)
5D, S6F	Calcium flux	CCL28 ∆3 (∆SEA)	WT CCR3	5.219e-08	523.6	Emax corresponds to percent WT CCL29 (i.e. CCL28-SEA)
5D, S6F	Calcium flux	CCL28 ∆4 (∆SEAI)	WT CCR3	2.793e-08	478.9	Emax corresponds to percent WT CCL29 (i.e. CCL28-SEA)
5D, S6F	Calcium flux	WT CCL28	WT CCR3	2.276e-07	99.79	Emax corresponds to percent WT CCL29 (i.e. CCL28-SEA)
5D, S6F	Calcium flux	CCL28 ∆1 (∆S)	WT CCR3	1.687e-07	114.7	Emax corresponds to percent WT CCL29 (i.e. CCL28-SEA)
5D, S6F	Calcium flux	CCL28 ∆2 (∆SE)	WT CCR3	2.858e-08	126.9	Emax corresponds to percent WT CCL29 (i.e. CCL28-SEA)
5D, S6F	Calcium flux	CCL28 ∆3 (∆SEA)	WT CCR3	3.205e-08	134.6	Emax corresponds to percent WT CCL29 (i.e. CCL28-SEA)
5D, S6F	Calcium flux	CCL28 ∆4 (∆SEAI)	WT CCR3	3.95e-07	100.7	Emax corresponds to percent WT CCL29 (i.e. CCL28-SEA)
5G, S7D	Binding (BRET-based)	CCL7	WT ACKR1	1.344e-08	0.3927	Emax corresponds to BRET ratio
5G, S7D	Binding (BRET-based)	CXCL11	WT ACKR1	3.679e-07	0.3641	Emax corresponds to BRET ratio
5G, S7D	Binding (BRET-based)	CCL2	WT ACKR1	7.405e-08	0.3357	Emax corresponds to BRET ratio
5G, S7D	Binding (BRET-based)	CXCL8	WT ACKR1	5.119e-07	0.4058	Emax corresponds to BRET ratio
5G, S7D	Binding (BRET-based)	CXCL1	WT ACKR1	3.354e-08	0.3022	Emax corresponds to BRET ratio
5G, S7D	Binding (BRET-based)	CXCL12	WT ACKR1	1.117e-06	0.2591	Emax corresponds to BRET ratio	Poor fit
5G, S7D	Binding (BRET-based)	CCL7	ACKR1 G42D (NTr.Cm9)	5.701e-09	0.4198	Emax corresponds to BRET ratio
5G, S7D	Binding (BRET-based)	CXCL11	ACKR1 G42D (NTr.Cm9)	2.074e-07	0.4108	Emax corresponds to BRET ratio
5G, S7D	Binding (BRET-based)	CCL2	ACKR1 G42D (NTr.Cm9)	2.296e-08	0.3599	Emax corresponds to BRET ratio
5G, S7D	Binding (BRET-based)	CXCL8	ACKR1 G42D (NTr.Cm9)	1.611e-07	0.3978	Emax corresponds to BRET ratio
5G, S7D	Binding (BRET-based)	CXCL1	ACKR1 G42D (NTr.Cm9)	1.466e-08	0.3144	Emax corresponds to BRET ratio
5G, S7D	Binding (BRET-based)	CXCL12	ACKR1 G42D (NTr.Cm9)	7.176e-06	0.3339	Emax corresponds to BRET ratio	Poor fit
6E, S7I	B-arrestin-1 recruitment (NanoBiT)	WT vMIP-II	WT CCR3	1.346e-09	1.206	Emax corresponds to fold untreated	Agonist mode
6E, S7I	B-arrestin-1 recruitment (NanoBiT)	vMIP-II R7I	WT CCR3	3.795e-10	1.535	Emax corresponds to fold untreated	Agonist mode
6E, S7I	B-arrestin-1 recruitment (NanoBiT)	vMIP-II K10T	WT CCR3	5.844e-10	1.307	Emax corresponds to fold untreated	Agonist mode
6E, S7I	B-arrestin-1 recruitment (NanoBiT)	vMIP-II L13F	WT CCR3	5.344e-10	1.09	Emax corresponds to fold untreated	Agonist mode
6E, S7I	B-arrestin-1 recruitment (NanoBiT)	vMIP-II R7I/K10T/L13F	WT CCR3	1.106e-09	1.646	Emax corresponds to fold untreated	Agonist mode
6E, S7I	B-arrestin-1 recruitment (NanoBiT)	WT vMIP-II	WT CCR5	1.165e-08	-0.1273	Emin corresponds to %CCL5, 5nM	Antagonist mode
6E, S7I	B-arrestin-1 recruitment (NanoBiT)	vMIP-II R7I	WT CCR5	7.435e-09	10.2	Emin corresponds to %CCL5, 5nM	Antagonist mode
6E, S7I	B-arrestin-1 recruitment (NanoBiT)	vMIP-II K10T	WT CCR5	1.387e-08	1.353	Emin corresponds to %CCL5, 5nM	Antagonist mode
6E, S7I	B-arrestin-1 recruitment (NanoBiT)	vMIP-II L13F	WT CCR5	5.844e-09	-0.7519	Emin corresponds to %CCL5, 5nM	Antagonist mode
6E, S7I	B-arrestin-1 recruitment (NanoBiT)	vMIP-II R7I/K10T/L13F	WT CCR5	1.786e-09	36.07	Emin corresponds to %CCL5, 5nM	Antagonist mode
S7I	B-arrestin-1 recruitment (NanoBiT)	WT vMIP-II	WT CCR5	6.452e-07	0.8923	Emax corresponds to fold untreated	Agonist mode	Curve with incomplete CI; note minimal change in Emax despite curve fitting
S7I	B-arrestin-1 recruitment (NanoBiT)	vMIP-II R7I	WT CCR5	6.782e-08	1.096	Emax corresponds to fold untreated	Agonist mode	Note minimal change in Emax despite curve fitting
S7I	B-arrestin-1 recruitment (NanoBiT)	vMIP-II K10T	WT CCR5	4.039e-10	1.021	Emax corresponds to fold untreated	Agonist mode	Curve with incomplete CI; note minimal change in Emax despite curve fitting
S7I	B-arrestin-1 recruitment (NanoBiT)	vMIP-II L13F	WT CCR5	1.064e-09	1.004	Emax corresponds to fold untreated	Agonist mode	Note minimal change in Emax despite curve fitting
S7I	B-arrestin-1 recruitment (NanoBiT)	vMIP-II R7I/K10T/L13F	WT CCR5	1.078e-07	1.797	Emax corresponds to fold untreated	Agonist mode
6E, S7I	B-arrestin-1 recruitment (NanoBiT)	WT vMIP-II	WT CXCR4	9.335e-09	-18.39	Emin corresponds to %CXCL12, 20nM	Antagonist mode
6E, S7I	B-arrestin-1 recruitment (NanoBiT)	vMIP-II R7I	WT CXCR4	7.425e-08	-33.26	Emin corresponds to %CXCL12, 20nM	Antagonist mode
6E, S7I	B-arrestin-1 recruitment (NanoBiT)	vMIP-II K10T	WT CXCR4	7.245e-09	-15.35	Emin corresponds to %CXCL12, 20nM	Antagonist mode
6E, S7I	B-arrestin-1 recruitment (NanoBiT)	vMIP-II L13F	WT CXCR4	4.47e-08	-27.51	Emin corresponds to %CXCL12, 20nM	Antagonist mode
6E, S7I	B-arrestin-1 recruitment (NanoBiT)	vMIP-II R7I/K10T/L13F	WT CXCR4	1.237e-07	-39.04	Emin corresponds to %CXCL12, 20nM	Antagonist mode
