# Supplementary material for: Encoding and decoding selectivity and promiscuity in the human chemokine-GPCR interaction network
Source: Cell. Author manuscript; Available in PMC 2025 Sep 15. (PMC12435897; doi:10.1016/j.cell.2025.03.046)
Supplement: MMC3 [file NIHMS2076408-supplement-MMC3.xlsx]

## Sheet: Supplementary Table 3
protein	ccn_or_cgn	cancer_mut_count
CCL1	NTc.Cm70	NA
CCL2	NTc.Cm70	NA
CCL3	NTc.Cm70	NA
CCL3L1	NTc.Cm70	NA
CCL4	NTc.Cm70	NA
CCL4L1	NTc.Cm70	NA
CCL5	NTc.Cm70	NA
CCL7	NTc.Cm70	NA
CCL8	NTc.Cm70	NA
CCL11	NTc.Cm70	NA
CCL13	NTc.Cm70	NA
CCL14	NTc.Cm70	NA
CCL15	NTc.Cm70	NA
CCL16	NTc.Cm70	NA
CCL17	NTc.Cm70	NA
CCL18	NTc.Cm70	NA
CCL19	NTc.Cm70	NA
CCL20	NTc.Cm70	NA
CCL21	NTc.Cm70	NA
CCL22	NTc.Cm70	NA
CCL23	NTc.Cm70	0
CCL24	NTc.Cm70	NA
CCL25	NTc.Cm70	NA
CCL26	NTc.Cm70	NA
CCL27	NTc.Cm70	NA
CCL28	NTc.Cm70	NA
CXCL1	NTc.Cm70	NA
CXCL2	NTc.Cm70	NA
CXCL3	NTc.Cm70	NA
CXCL4	NTc.Cm70	NA
CXCL4L1	NTc.Cm70	NA
CXCL5	NTc.Cm70	NA
CXCL6	NTc.Cm70	NA
CXCL7	NTc.Cm70	NA
CXCL8	NTc.Cm70	NA
CXCL9	NTc.Cm70	NA
CXCL10	NTc.Cm70	NA
CXCL11	NTc.Cm70	NA
CXCL12	NTc.Cm70	NA
CXCL13	NTc.Cm70	NA
CXCL14	NTc.Cm70	NA
CXCL16	NTc.Cm70	NA
CXCL17	NTc.Cm70	NA
CX3CL1	NTc.Cm70	NA
XCL1	NTc.Cm70	NA
XCL2	NTc.Cm70	NA
CCL1	NTc.Cm69	NA
CCL2	NTc.Cm69	NA
CCL3	NTc.Cm69	NA
CCL3L1	NTc.Cm69	NA
CCL4	NTc.Cm69	NA
CCL4L1	NTc.Cm69	NA
CCL5	NTc.Cm69	NA
CCL7	NTc.Cm69	NA
CCL8	NTc.Cm69	NA
CCL11	NTc.Cm69	NA
CCL13	NTc.Cm69	NA
CCL14	NTc.Cm69	NA
CCL15	NTc.Cm69	NA
CCL16	NTc.Cm69	NA
CCL17	NTc.Cm69	NA
CCL18	NTc.Cm69	NA
CCL19	NTc.Cm69	NA
CCL20	NTc.Cm69	NA
CCL21	NTc.Cm69	NA
CCL22	NTc.Cm69	NA
CCL23	NTc.Cm69	0
CCL24	NTc.Cm69	NA
CCL25	NTc.Cm69	NA
CCL26	NTc.Cm69	NA
CCL27	NTc.Cm69	NA
CCL28	NTc.Cm69	NA
CXCL1	NTc.Cm69	NA
CXCL2	NTc.Cm69	NA
CXCL3	NTc.Cm69	NA
CXCL4	NTc.Cm69	NA
CXCL4L1	NTc.Cm69	NA
CXCL5	NTc.Cm69	NA
CXCL6	NTc.Cm69	NA
CXCL7	NTc.Cm69	NA
CXCL8	NTc.Cm69	NA
CXCL9	NTc.Cm69	NA
CXCL10	NTc.Cm69	NA
CXCL11	NTc.Cm69	NA
CXCL12	NTc.Cm69	NA
CXCL13	NTc.Cm69	NA
CXCL14	NTc.Cm69	NA
CXCL16	NTc.Cm69	NA
CXCL17	NTc.Cm69	NA
CX3CL1	NTc.Cm69	NA
XCL1	NTc.Cm69	NA
XCL2	NTc.Cm69	NA
CCL1	NTc.Cm68	NA
CCL2	NTc.Cm68	NA
CCL3	NTc.Cm68	NA
CCL3L1	NTc.Cm68	NA
CCL4	NTc.Cm68	NA
CCL4L1	NTc.Cm68	NA
CCL5	NTc.Cm68	NA
CCL7	NTc.Cm68	NA
CCL8	NTc.Cm68	NA
CCL11	NTc.Cm68	NA
CCL13	NTc.Cm68	NA
CCL14	NTc.Cm68	NA
CCL15	NTc.Cm68	NA
CCL16	NTc.Cm68	NA
CCL17	NTc.Cm68	NA
CCL18	NTc.Cm68	NA
CCL19	NTc.Cm68	NA
CCL20	NTc.Cm68	NA
CCL21	NTc.Cm68	NA
CCL22	NTc.Cm68	NA
CCL23	NTc.Cm68	0
CCL24	NTc.Cm68	NA
CCL25	NTc.Cm68	NA
CCL26	NTc.Cm68	NA
CCL27	NTc.Cm68	NA
CCL28	NTc.Cm68	NA
CXCL1	NTc.Cm68	NA
CXCL2	NTc.Cm68	NA
CXCL3	NTc.Cm68	NA
CXCL4	NTc.Cm68	NA
CXCL4L1	NTc.Cm68	NA
CXCL5	NTc.Cm68	NA
CXCL6	NTc.Cm68	NA
CXCL7	NTc.Cm68	NA
CXCL8	NTc.Cm68	NA
CXCL9	NTc.Cm68	NA
CXCL10	NTc.Cm68	NA
CXCL11	NTc.Cm68	NA
CXCL12	NTc.Cm68	NA
CXCL13	NTc.Cm68	NA
CXCL14	NTc.Cm68	NA
CXCL16	NTc.Cm68	NA
CXCL17	NTc.Cm68	NA
CX3CL1	NTc.Cm68	NA
XCL1	NTc.Cm68	NA
XCL2	NTc.Cm68	NA
CCL1	NTc.Cm67	NA
CCL2	NTc.Cm67	NA
CCL3	NTc.Cm67	NA
CCL3L1	NTc.Cm67	NA
CCL4	NTc.Cm67	NA
CCL4L1	NTc.Cm67	NA
CCL5	NTc.Cm67	NA
CCL7	NTc.Cm67	NA
CCL8	NTc.Cm67	NA
CCL11	NTc.Cm67	NA
CCL13	NTc.Cm67	NA
CCL14	NTc.Cm67	NA
CCL15	NTc.Cm67	NA
CCL16	NTc.Cm67	NA
CCL17	NTc.Cm67	NA
CCL18	NTc.Cm67	NA
CCL19	NTc.Cm67	NA
CCL20	NTc.Cm67	NA
CCL21	NTc.Cm67	NA
CCL22	NTc.Cm67	NA
CCL23	NTc.Cm67	0
CCL24	NTc.Cm67	NA
CCL25	NTc.Cm67	NA
CCL26	NTc.Cm67	NA
CCL27	NTc.Cm67	NA
CCL28	NTc.Cm67	NA
CXCL1	NTc.Cm67	NA
CXCL2	NTc.Cm67	NA
CXCL3	NTc.Cm67	NA
CXCL4	NTc.Cm67	NA
CXCL4L1	NTc.Cm67	NA
CXCL5	NTc.Cm67	NA
CXCL6	NTc.Cm67	NA
CXCL7	NTc.Cm67	NA
CXCL8	NTc.Cm67	NA
CXCL9	NTc.Cm67	NA
CXCL10	NTc.Cm67	NA
CXCL11	NTc.Cm67	NA
CXCL12	NTc.Cm67	NA
CXCL13	NTc.Cm67	NA
CXCL14	NTc.Cm67	NA
CXCL16	NTc.Cm67	NA
CXCL17	NTc.Cm67	NA
CX3CL1	NTc.Cm67	NA
XCL1	NTc.Cm67	NA
XCL2	NTc.Cm67	NA
CCL1	NTc.Cm66	NA
CCL2	NTc.Cm66	NA
CCL3	NTc.Cm66	NA
CCL3L1	NTc.Cm66	NA
CCL4	NTc.Cm66	NA
CCL4L1	NTc.Cm66	NA
CCL5	NTc.Cm66	NA
CCL7	NTc.Cm66	NA
CCL8	NTc.Cm66	NA
CCL11	NTc.Cm66	NA
CCL13	NTc.Cm66	NA
CCL14	NTc.Cm66	NA
CCL15	NTc.Cm66	NA
CCL16	NTc.Cm66	NA
CCL17	NTc.Cm66	NA
CCL18	NTc.Cm66	NA
CCL19	NTc.Cm66	NA
CCL20	NTc.Cm66	NA
CCL21	NTc.Cm66	NA
CCL22	NTc.Cm66	NA
CCL23	NTc.Cm66	0
CCL24	NTc.Cm66	NA
CCL25	NTc.Cm66	NA
CCL26	NTc.Cm66	NA
CCL27	NTc.Cm66	NA
CCL28	NTc.Cm66	NA
CXCL1	NTc.Cm66	NA
CXCL2	NTc.Cm66	NA
CXCL3	NTc.Cm66	NA
CXCL4	NTc.Cm66	NA
CXCL4L1	NTc.Cm66	NA
CXCL5	NTc.Cm66	NA
CXCL6	NTc.Cm66	NA
CXCL7	NTc.Cm66	NA
CXCL8	NTc.Cm66	NA
CXCL9	NTc.Cm66	NA
CXCL10	NTc.Cm66	NA
CXCL11	NTc.Cm66	NA
CXCL12	NTc.Cm66	NA
CXCL13	NTc.Cm66	NA
CXCL14	NTc.Cm66	NA
CXCL16	NTc.Cm66	NA
CXCL17	NTc.Cm66	NA
CX3CL1	NTc.Cm66	NA
XCL1	NTc.Cm66	NA
XCL2	NTc.Cm66	NA
CCL1	NTc.Cm65	NA
CCL2	NTc.Cm65	NA
CCL3	NTc.Cm65	NA
CCL3L1	NTc.Cm65	NA
CCL4	NTc.Cm65	NA
CCL4L1	NTc.Cm65	NA
CCL5	NTc.Cm65	NA
CCL7	NTc.Cm65	NA
CCL8	NTc.Cm65	NA
CCL11	NTc.Cm65	NA
CCL13	NTc.Cm65	NA
CCL14	NTc.Cm65	NA
CCL15	NTc.Cm65	NA
CCL16	NTc.Cm65	NA
CCL17	NTc.Cm65	NA
CCL18	NTc.Cm65	NA
CCL19	NTc.Cm65	NA
CCL20	NTc.Cm65	NA
CCL21	NTc.Cm65	NA
CCL22	NTc.Cm65	NA
CCL23	NTc.Cm65	0
CCL24	NTc.Cm65	NA
CCL25	NTc.Cm65	NA
CCL26	NTc.Cm65	NA
CCL27	NTc.Cm65	NA
CCL28	NTc.Cm65	NA
CXCL1	NTc.Cm65	NA
CXCL2	NTc.Cm65	NA
CXCL3	NTc.Cm65	NA
CXCL4	NTc.Cm65	NA
CXCL4L1	NTc.Cm65	NA
CXCL5	NTc.Cm65	NA
CXCL6	NTc.Cm65	NA
CXCL7	NTc.Cm65	NA
CXCL8	NTc.Cm65	NA
CXCL9	NTc.Cm65	NA
CXCL10	NTc.Cm65	NA
CXCL11	NTc.Cm65	NA
CXCL12	NTc.Cm65	NA
CXCL13	NTc.Cm65	NA
CXCL14	NTc.Cm65	NA
CXCL16	NTc.Cm65	NA
CXCL17	NTc.Cm65	NA
CX3CL1	NTc.Cm65	NA
XCL1	NTc.Cm65	NA
XCL2	NTc.Cm65	NA
CCL1	NTc.Cm64	NA
CCL2	NTc.Cm64	NA
CCL3	NTc.Cm64	NA
CCL3L1	NTc.Cm64	NA
CCL4	NTc.Cm64	NA
CCL4L1	NTc.Cm64	NA
CCL5	NTc.Cm64	NA
CCL7	NTc.Cm64	NA
CCL8	NTc.Cm64	NA
CCL11	NTc.Cm64	NA
CCL13	NTc.Cm64	NA
CCL14	NTc.Cm64	NA
CCL15	NTc.Cm64	NA
CCL16	NTc.Cm64	NA
CCL17	NTc.Cm64	NA
CCL18	NTc.Cm64	NA
CCL19	NTc.Cm64	NA
CCL20	NTc.Cm64	NA
CCL21	NTc.Cm64	NA
CCL22	NTc.Cm64	NA
CCL23	NTc.Cm64	1
CCL24	NTc.Cm64	NA
CCL25	NTc.Cm64	NA
CCL26	NTc.Cm64	NA
CCL27	NTc.Cm64	NA
CCL28	NTc.Cm64	NA
CXCL1	NTc.Cm64	NA
CXCL2	NTc.Cm64	NA
CXCL3	NTc.Cm64	NA
CXCL4	NTc.Cm64	NA
CXCL4L1	NTc.Cm64	NA
CXCL5	NTc.Cm64	NA
CXCL6	NTc.Cm64	NA
CXCL7	NTc.Cm64	NA
CXCL8	NTc.Cm64	NA
CXCL9	NTc.Cm64	NA
CXCL10	NTc.Cm64	NA
CXCL11	NTc.Cm64	NA
CXCL12	NTc.Cm64	NA
CXCL13	NTc.Cm64	NA
CXCL14	NTc.Cm64	NA
CXCL16	NTc.Cm64	NA
CXCL17	NTc.Cm64	NA
CX3CL1	NTc.Cm64	NA
XCL1	NTc.Cm64	NA
XCL2	NTc.Cm64	NA
CCL1	NTc.Cm63	NA
CCL2	NTc.Cm63	NA
CCL3	NTc.Cm63	NA
CCL3L1	NTc.Cm63	NA
CCL4	NTc.Cm63	NA
CCL4L1	NTc.Cm63	NA
CCL5	NTc.Cm63	NA
CCL7	NTc.Cm63	NA
CCL8	NTc.Cm63	NA
CCL11	NTc.Cm63	NA
CCL13	NTc.Cm63	NA
CCL14	NTc.Cm63	NA
CCL15	NTc.Cm63	NA
CCL16	NTc.Cm63	NA
CCL17	NTc.Cm63	NA
CCL18	NTc.Cm63	NA
CCL19	NTc.Cm63	NA
CCL20	NTc.Cm63	NA
CCL21	NTc.Cm63	NA
CCL22	NTc.Cm63	NA
CCL23	NTc.Cm63	0
CCL24	NTc.Cm63	NA
CCL25	NTc.Cm63	NA
CCL26	NTc.Cm63	NA
CCL27	NTc.Cm63	NA
CCL28	NTc.Cm63	NA
CXCL1	NTc.Cm63	NA
CXCL2	NTc.Cm63	NA
CXCL3	NTc.Cm63	NA
CXCL4	NTc.Cm63	NA
CXCL4L1	NTc.Cm63	NA
CXCL5	NTc.Cm63	NA
CXCL6	NTc.Cm63	NA
CXCL7	NTc.Cm63	NA
CXCL8	NTc.Cm63	NA
CXCL9	NTc.Cm63	NA
CXCL10	NTc.Cm63	NA
CXCL11	NTc.Cm63	NA
CXCL12	NTc.Cm63	NA
CXCL13	NTc.Cm63	NA
CXCL14	NTc.Cm63	NA
CXCL16	NTc.Cm63	NA
CXCL17	NTc.Cm63	NA
CX3CL1	NTc.Cm63	NA
XCL1	NTc.Cm63	NA
XCL2	NTc.Cm63	NA
CCL1	NTc.Cm62	NA
CCL2	NTc.Cm62	NA
CCL3	NTc.Cm62	NA
CCL3L1	NTc.Cm62	NA
CCL4	NTc.Cm62	NA
CCL4L1	NTc.Cm62	NA
CCL5	NTc.Cm62	NA
CCL7	NTc.Cm62	NA
CCL8	NTc.Cm62	NA
CCL11	NTc.Cm62	NA
CCL13	NTc.Cm62	NA
CCL14	NTc.Cm62	NA
CCL15	NTc.Cm62	NA
CCL16	NTc.Cm62	NA
CCL17	NTc.Cm62	NA
CCL18	NTc.Cm62	NA
CCL19	NTc.Cm62	NA
CCL20	NTc.Cm62	NA
CCL21	NTc.Cm62	NA
CCL22	NTc.Cm62	NA
CCL23	NTc.Cm62	0
CCL24	NTc.Cm62	NA
CCL25	NTc.Cm62	NA
CCL26	NTc.Cm62	NA
CCL27	NTc.Cm62	NA
CCL28	NTc.Cm62	NA
CXCL1	NTc.Cm62	NA
CXCL2	NTc.Cm62	NA
CXCL3	NTc.Cm62	NA
CXCL4	NTc.Cm62	NA
CXCL4L1	NTc.Cm62	NA
CXCL5	NTc.Cm62	NA
CXCL6	NTc.Cm62	NA
CXCL7	NTc.Cm62	0
CXCL8	NTc.Cm62	NA
CXCL9	NTc.Cm62	NA
CXCL10	NTc.Cm62	NA
CXCL11	NTc.Cm62	NA
CXCL12	NTc.Cm62	NA
CXCL13	NTc.Cm62	NA
CXCL14	NTc.Cm62	NA
CXCL16	NTc.Cm62	NA
CXCL17	NTc.Cm62	NA
CX3CL1	NTc.Cm62	NA
XCL1	NTc.Cm62	NA
XCL2	NTc.Cm62	NA
CCL1	NTc.Cm61	NA
CCL2	NTc.Cm61	NA
CCL3	NTc.Cm61	NA
CCL3L1	NTc.Cm61	NA
CCL4	NTc.Cm61	NA
CCL4L1	NTc.Cm61	NA
CCL5	NTc.Cm61	NA
CCL7	NTc.Cm61	NA
CCL8	NTc.Cm61	NA
CCL11	NTc.Cm61	NA
CCL13	NTc.Cm61	NA
CCL14	NTc.Cm61	NA
CCL15	NTc.Cm61	NA
CCL16	NTc.Cm61	NA
CCL17	NTc.Cm61	NA
CCL18	NTc.Cm61	NA
CCL19	NTc.Cm61	NA
CCL20	NTc.Cm61	NA
CCL21	NTc.Cm61	NA
CCL22	NTc.Cm61	NA
CCL23	NTc.Cm61	0
CCL24	NTc.Cm61	NA
CCL25	NTc.Cm61	NA
CCL26	NTc.Cm61	NA
CCL27	NTc.Cm61	NA
CCL28	NTc.Cm61	NA
CXCL1	NTc.Cm61	NA
CXCL2	NTc.Cm61	NA
CXCL3	NTc.Cm61	NA
CXCL4	NTc.Cm61	NA
CXCL4L1	NTc.Cm61	NA
CXCL5	NTc.Cm61	NA
CXCL6	NTc.Cm61	NA
CXCL7	NTc.Cm61	0
CXCL8	NTc.Cm61	NA
CXCL9	NTc.Cm61	NA
CXCL10	NTc.Cm61	NA
CXCL11	NTc.Cm61	NA
CXCL12	NTc.Cm61	NA
CXCL13	NTc.Cm61	NA
CXCL14	NTc.Cm61	NA
CXCL16	NTc.Cm61	NA
CXCL17	NTc.Cm61	NA
CX3CL1	NTc.Cm61	NA
XCL1	NTc.Cm61	NA
XCL2	NTc.Cm61	NA
CCL1	NTc.Cm60	NA
CCL2	NTc.Cm60	NA
CCL3	NTc.Cm60	NA
CCL3L1	NTc.Cm60	NA
CCL4	NTc.Cm60	NA
CCL4L1	NTc.Cm60	NA
CCL5	NTc.Cm60	NA
CCL7	NTc.Cm60	NA
CCL8	NTc.Cm60	NA
CCL11	NTc.Cm60	NA
CCL13	NTc.Cm60	NA
CCL14	NTc.Cm60	NA
CCL15	NTc.Cm60	NA
CCL16	NTc.Cm60	NA
CCL17	NTc.Cm60	NA
CCL18	NTc.Cm60	NA
CCL19	NTc.Cm60	NA
CCL20	NTc.Cm60	NA
CCL21	NTc.Cm60	NA
CCL22	NTc.Cm60	NA
CCL23	NTc.Cm60	0
CCL24	NTc.Cm60	NA
CCL25	NTc.Cm60	NA
CCL26	NTc.Cm60	NA
CCL27	NTc.Cm60	NA
CCL28	NTc.Cm60	NA
CXCL1	NTc.Cm60	NA
CXCL2	NTc.Cm60	NA
CXCL3	NTc.Cm60	NA
CXCL4	NTc.Cm60	NA
CXCL4L1	NTc.Cm60	NA
CXCL5	NTc.Cm60	NA
CXCL6	NTc.Cm60	NA
CXCL7	NTc.Cm60	0
CXCL8	NTc.Cm60	NA
CXCL9	NTc.Cm60	NA
CXCL10	NTc.Cm60	NA
CXCL11	NTc.Cm60	NA
CXCL12	NTc.Cm60	NA
CXCL13	NTc.Cm60	NA
CXCL14	NTc.Cm60	NA
CXCL16	NTc.Cm60	NA
CXCL17	NTc.Cm60	NA
CX3CL1	NTc.Cm60	NA
XCL1	NTc.Cm60	NA
XCL2	NTc.Cm60	NA
CCL1	NTc.Cm59	NA
CCL2	NTc.Cm59	NA
CCL3	NTc.Cm59	NA
CCL3L1	NTc.Cm59	NA
CCL4	NTc.Cm59	NA
CCL4L1	NTc.Cm59	NA
CCL5	NTc.Cm59	NA
CCL7	NTc.Cm59	NA
CCL8	NTc.Cm59	NA
CCL11	NTc.Cm59	NA
CCL13	NTc.Cm59	NA
CCL14	NTc.Cm59	NA
CCL15	NTc.Cm59	NA
CCL16	NTc.Cm59	NA
CCL17	NTc.Cm59	NA
CCL18	NTc.Cm59	NA
CCL19	NTc.Cm59	NA
CCL20	NTc.Cm59	NA
CCL21	NTc.Cm59	NA
CCL22	NTc.Cm59	NA
CCL23	NTc.Cm59	0
CCL24	NTc.Cm59	NA
CCL25	NTc.Cm59	NA
CCL26	NTc.Cm59	NA
CCL27	NTc.Cm59	NA
CCL28	NTc.Cm59	NA
CXCL1	NTc.Cm59	NA
CXCL2	NTc.Cm59	NA
CXCL3	NTc.Cm59	NA
CXCL4	NTc.Cm59	NA
CXCL4L1	NTc.Cm59	NA
CXCL5	NTc.Cm59	NA
CXCL6	NTc.Cm59	NA
CXCL7	NTc.Cm59	0
CXCL8	NTc.Cm59	NA
CXCL9	NTc.Cm59	NA
CXCL10	NTc.Cm59	NA
CXCL11	NTc.Cm59	NA
CXCL12	NTc.Cm59	NA
CXCL13	NTc.Cm59	NA
CXCL14	NTc.Cm59	NA
CXCL16	NTc.Cm59	NA
CXCL17	NTc.Cm59	NA
CX3CL1	NTc.Cm59	NA
XCL1	NTc.Cm59	NA
XCL2	NTc.Cm59	NA
CCL1	NTc.Cm58	NA
CCL2	NTc.Cm58	NA
CCL3	NTc.Cm58	NA
CCL3L1	NTc.Cm58	NA
CCL4	NTc.Cm58	NA
CCL4L1	NTc.Cm58	NA
CCL5	NTc.Cm58	NA
CCL7	NTc.Cm58	NA
CCL8	NTc.Cm58	NA
CCL11	NTc.Cm58	NA
CCL13	NTc.Cm58	NA
CCL14	NTc.Cm58	NA
CCL15	NTc.Cm58	NA
CCL16	NTc.Cm58	NA
CCL17	NTc.Cm58	NA
CCL18	NTc.Cm58	NA
CCL19	NTc.Cm58	NA
CCL20	NTc.Cm58	NA
CCL21	NTc.Cm58	NA
CCL22	NTc.Cm58	NA
CCL23	NTc.Cm58	0
CCL24	NTc.Cm58	NA
CCL25	NTc.Cm58	NA
CCL26	NTc.Cm58	NA
CCL27	NTc.Cm58	NA
CCL28	NTc.Cm58	NA
CXCL1	NTc.Cm58	NA
CXCL2	NTc.Cm58	NA
CXCL3	NTc.Cm58	NA
CXCL4	NTc.Cm58	NA
CXCL4L1	NTc.Cm58	NA
CXCL5	NTc.Cm58	NA
CXCL6	NTc.Cm58	NA
CXCL7	NTc.Cm58	0
CXCL8	NTc.Cm58	NA
CXCL9	NTc.Cm58	NA
CXCL10	NTc.Cm58	NA
CXCL11	NTc.Cm58	NA
CXCL12	NTc.Cm58	NA
CXCL13	NTc.Cm58	NA
CXCL14	NTc.Cm58	NA
CXCL16	NTc.Cm58	NA
CXCL17	NTc.Cm58	NA
CX3CL1	NTc.Cm58	NA
XCL1	NTc.Cm58	NA
XCL2	NTc.Cm58	NA
CCL1	NTc.Cm57	NA
CCL2	NTc.Cm57	NA
CCL3	NTc.Cm57	NA
CCL3L1	NTc.Cm57	NA
CCL4	NTc.Cm57	NA
CCL4L1	NTc.Cm57	NA
CCL5	NTc.Cm57	NA
CCL7	NTc.Cm57	NA
CCL8	NTc.Cm57	NA
CCL11	NTc.Cm57	NA
CCL13	NTc.Cm57	NA
CCL14	NTc.Cm57	NA
CCL15	NTc.Cm57	NA
CCL16	NTc.Cm57	NA
CCL17	NTc.Cm57	NA
CCL18	NTc.Cm57	NA
CCL19	NTc.Cm57	NA
CCL20	NTc.Cm57	NA
CCL21	NTc.Cm57	NA
CCL22	NTc.Cm57	NA
CCL23	NTc.Cm57	0
CCL24	NTc.Cm57	NA
CCL25	NTc.Cm57	NA
CCL26	NTc.Cm57	NA
CCL27	NTc.Cm57	NA
CCL28	NTc.Cm57	NA
CXCL1	NTc.Cm57	NA
CXCL2	NTc.Cm57	NA
CXCL3	NTc.Cm57	NA
CXCL4	NTc.Cm57	NA
CXCL4L1	NTc.Cm57	NA
CXCL5	NTc.Cm57	NA
CXCL6	NTc.Cm57	NA
CXCL7	NTc.Cm57	0
CXCL8	NTc.Cm57	NA
CXCL9	NTc.Cm57	NA
CXCL10	NTc.Cm57	NA
CXCL11	NTc.Cm57	NA
CXCL12	NTc.Cm57	NA
CXCL13	NTc.Cm57	NA
CXCL14	NTc.Cm57	NA
CXCL16	NTc.Cm57	NA
CXCL17	NTc.Cm57	NA
CX3CL1	NTc.Cm57	NA
XCL1	NTc.Cm57	NA
XCL2	NTc.Cm57	NA
CCL1	NTc.Cm56	NA
CCL2	NTc.Cm56	NA
CCL3	NTc.Cm56	NA
CCL3L1	NTc.Cm56	NA
CCL4	NTc.Cm56	NA
CCL4L1	NTc.Cm56	NA
CCL5	NTc.Cm56	NA
CCL7	NTc.Cm56	NA
CCL8	NTc.Cm56	NA
CCL11	NTc.Cm56	NA
CCL13	NTc.Cm56	NA
CCL14	NTc.Cm56	NA
CCL15	NTc.Cm56	NA
CCL16	NTc.Cm56	NA
CCL17	NTc.Cm56	NA
CCL18	NTc.Cm56	NA
CCL19	NTc.Cm56	NA
CCL20	NTc.Cm56	NA
CCL21	NTc.Cm56	NA
CCL22	NTc.Cm56	NA
CCL23	NTc.Cm56	0
CCL24	NTc.Cm56	NA
CCL25	NTc.Cm56	NA
CCL26	NTc.Cm56	NA
CCL27	NTc.Cm56	NA
CCL28	NTc.Cm56	NA
CXCL1	NTc.Cm56	NA
CXCL2	NTc.Cm56	NA
CXCL3	NTc.Cm56	NA
CXCL4	NTc.Cm56	NA
CXCL4L1	NTc.Cm56	NA
CXCL5	NTc.Cm56	NA
CXCL6	NTc.Cm56	NA
CXCL7	NTc.Cm56	0
CXCL8	NTc.Cm56	NA
CXCL9	NTc.Cm56	NA
CXCL10	NTc.Cm56	NA
CXCL11	NTc.Cm56	NA
CXCL12	NTc.Cm56	NA
CXCL13	NTc.Cm56	NA
CXCL14	NTc.Cm56	NA
CXCL16	NTc.Cm56	0
CXCL17	NTc.Cm56	NA
CX3CL1	NTc.Cm56	NA
XCL1	NTc.Cm56	NA
XCL2	NTc.Cm56	NA
CCL1	NTc.Cm55	NA
CCL2	NTc.Cm55	NA
CCL3	NTc.Cm55	NA
CCL3L1	NTc.Cm55	NA
CCL4	NTc.Cm55	NA
CCL4L1	NTc.Cm55	NA
CCL5	NTc.Cm55	NA
CCL7	NTc.Cm55	NA
CCL8	NTc.Cm55	NA
CCL11	NTc.Cm55	NA
CCL13	NTc.Cm55	NA
CCL14	NTc.Cm55	NA
CCL15	NTc.Cm55	NA
CCL16	NTc.Cm55	NA
CCL17	NTc.Cm55	NA
CCL18	NTc.Cm55	NA
CCL19	NTc.Cm55	NA
CCL20	NTc.Cm55	NA
CCL21	NTc.Cm55	NA
CCL22	NTc.Cm55	NA
CCL23	NTc.Cm55	0
CCL24	NTc.Cm55	NA
CCL25	NTc.Cm55	NA
CCL26	NTc.Cm55	NA
CCL27	NTc.Cm55	NA
CCL28	NTc.Cm55	NA
CXCL1	NTc.Cm55	NA
CXCL2	NTc.Cm55	NA
CXCL3	NTc.Cm55	NA
CXCL4	NTc.Cm55	NA
CXCL4L1	NTc.Cm55	NA
CXCL5	NTc.Cm55	NA
CXCL6	NTc.Cm55	NA
CXCL7	NTc.Cm55	0
CXCL8	NTc.Cm55	NA
CXCL9	NTc.Cm55	NA
CXCL10	NTc.Cm55	NA
CXCL11	NTc.Cm55	NA
CXCL12	NTc.Cm55	NA
CXCL13	NTc.Cm55	NA
CXCL14	NTc.Cm55	NA
CXCL16	NTc.Cm55	2
CXCL17	NTc.Cm55	NA
CX3CL1	NTc.Cm55	NA
XCL1	NTc.Cm55	NA
XCL2	NTc.Cm55	NA
CCL1	NTc.Cm54	NA
CCL2	NTc.Cm54	NA
CCL3	NTc.Cm54	NA
CCL3L1	NTc.Cm54	NA
CCL4	NTc.Cm54	NA
CCL4L1	NTc.Cm54	NA
CCL5	NTc.Cm54	NA
CCL7	NTc.Cm54	NA
CCL8	NTc.Cm54	NA
CCL11	NTc.Cm54	NA
CCL13	NTc.Cm54	NA
CCL14	NTc.Cm54	NA
CCL15	NTc.Cm54	NA
CCL16	NTc.Cm54	NA
CCL17	NTc.Cm54	NA
CCL18	NTc.Cm54	NA
CCL19	NTc.Cm54	NA
CCL20	NTc.Cm54	NA
CCL21	NTc.Cm54	NA
CCL22	NTc.Cm54	NA
CCL23	NTc.Cm54	0
CCL24	NTc.Cm54	NA
CCL25	NTc.Cm54	NA
CCL26	NTc.Cm54	NA
CCL27	NTc.Cm54	NA
CCL28	NTc.Cm54	NA
CXCL1	NTc.Cm54	NA
CXCL2	NTc.Cm54	NA
CXCL3	NTc.Cm54	NA
CXCL4	NTc.Cm54	NA
CXCL4L1	NTc.Cm54	NA
CXCL5	NTc.Cm54	NA
CXCL6	NTc.Cm54	NA
CXCL7	NTc.Cm54	0
CXCL8	NTc.Cm54	NA
CXCL9	NTc.Cm54	NA
CXCL10	NTc.Cm54	NA
CXCL11	NTc.Cm54	NA
CXCL12	NTc.Cm54	NA
CXCL13	NTc.Cm54	NA
CXCL14	NTc.Cm54	NA
CXCL16	NTc.Cm54	0
CXCL17	NTc.Cm54	NA
CX3CL1	NTc.Cm54	NA
XCL1	NTc.Cm54	NA
XCL2	NTc.Cm54	NA
CCL1	NTc.Cm53	NA
CCL2	NTc.Cm53	NA
CCL3	NTc.Cm53	NA
CCL3L1	NTc.Cm53	NA
CCL4	NTc.Cm53	NA
CCL4L1	NTc.Cm53	NA
CCL5	NTc.Cm53	NA
CCL7	NTc.Cm53	NA
CCL8	NTc.Cm53	NA
CCL11	NTc.Cm53	NA
CCL13	NTc.Cm53	NA
CCL14	NTc.Cm53	NA
CCL15	NTc.Cm53	NA
CCL16	NTc.Cm53	NA
CCL17	NTc.Cm53	NA
CCL18	NTc.Cm53	NA
CCL19	NTc.Cm53	NA
CCL20	NTc.Cm53	NA
CCL21	NTc.Cm53	NA
CCL22	NTc.Cm53	NA
CCL23	NTc.Cm53	0
CCL24	NTc.Cm53	NA
CCL25	NTc.Cm53	NA
CCL26	NTc.Cm53	NA
CCL27	NTc.Cm53	NA
CCL28	NTc.Cm53	NA
CXCL1	NTc.Cm53	NA
CXCL2	NTc.Cm53	NA
CXCL3	NTc.Cm53	NA
CXCL4	NTc.Cm53	NA
CXCL4L1	NTc.Cm53	NA
CXCL5	NTc.Cm53	NA
CXCL6	NTc.Cm53	NA
CXCL7	NTc.Cm53	0
CXCL8	NTc.Cm53	NA
CXCL9	NTc.Cm53	NA
CXCL10	NTc.Cm53	NA
CXCL11	NTc.Cm53	NA
CXCL12	NTc.Cm53	NA
CXCL13	NTc.Cm53	NA
CXCL14	NTc.Cm53	NA
CXCL16	NTc.Cm53	0
CXCL17	NTc.Cm53	NA
CX3CL1	NTc.Cm53	NA
XCL1	NTc.Cm53	NA
XCL2	NTc.Cm53	NA
CCL1	NTc.Cm52	NA
CCL2	NTc.Cm52	NA
CCL3	NTc.Cm52	NA
CCL3L1	NTc.Cm52	NA
CCL4	NTc.Cm52	NA
CCL4L1	NTc.Cm52	NA
CCL5	NTc.Cm52	NA
CCL7	NTc.Cm52	NA
CCL8	NTc.Cm52	NA
CCL11	NTc.Cm52	NA
CCL13	NTc.Cm52	NA
CCL14	NTc.Cm52	NA
CCL15	NTc.Cm52	0
CCL16	NTc.Cm52	NA
CCL17	NTc.Cm52	NA
CCL18	NTc.Cm52	NA
CCL19	NTc.Cm52	NA
CCL20	NTc.Cm52	NA
CCL21	NTc.Cm52	NA
CCL22	NTc.Cm52	NA
CCL23	NTc.Cm52	0
CCL24	NTc.Cm52	NA
CCL25	NTc.Cm52	NA
CCL26	NTc.Cm52	NA
CCL27	NTc.Cm52	NA
CCL28	NTc.Cm52	NA
CXCL1	NTc.Cm52	NA
CXCL2	NTc.Cm52	NA
CXCL3	NTc.Cm52	NA
CXCL4	NTc.Cm52	NA
CXCL4L1	NTc.Cm52	NA
CXCL5	NTc.Cm52	NA
CXCL6	NTc.Cm52	NA
CXCL7	NTc.Cm52	0
CXCL8	NTc.Cm52	NA
CXCL9	NTc.Cm52	NA
CXCL10	NTc.Cm52	NA
CXCL11	NTc.Cm52	NA
CXCL12	NTc.Cm52	NA
CXCL13	NTc.Cm52	NA
CXCL14	NTc.Cm52	NA
CXCL16	NTc.Cm52	0
CXCL17	NTc.Cm52	NA
CX3CL1	NTc.Cm52	NA
XCL1	NTc.Cm52	NA
XCL2	NTc.Cm52	NA
CCL1	NTc.Cm51	NA
CCL2	NTc.Cm51	NA
CCL3	NTc.Cm51	NA
CCL3L1	NTc.Cm51	NA
CCL4	NTc.Cm51	NA
CCL4L1	NTc.Cm51	NA
CCL5	NTc.Cm51	NA
CCL7	NTc.Cm51	NA
CCL8	NTc.Cm51	NA
CCL11	NTc.Cm51	NA
CCL13	NTc.Cm51	NA
CCL14	NTc.Cm51	NA
CCL15	NTc.Cm51	0
CCL16	NTc.Cm51	NA
CCL17	NTc.Cm51	NA
CCL18	NTc.Cm51	NA
CCL19	NTc.Cm51	NA
CCL20	NTc.Cm51	NA
CCL21	NTc.Cm51	NA
CCL22	NTc.Cm51	NA
CCL23	NTc.Cm51	1
CCL24	NTc.Cm51	NA
CCL25	NTc.Cm51	NA
CCL26	NTc.Cm51	NA
CCL27	NTc.Cm51	NA
CCL28	NTc.Cm51	NA
CXCL1	NTc.Cm51	NA
CXCL2	NTc.Cm51	NA
CXCL3	NTc.Cm51	NA
CXCL4	NTc.Cm51	NA
CXCL4L1	NTc.Cm51	NA
CXCL5	NTc.Cm51	NA
CXCL6	NTc.Cm51	NA
CXCL7	NTc.Cm51	0
CXCL8	NTc.Cm51	NA
CXCL9	NTc.Cm51	NA
CXCL10	NTc.Cm51	NA
CXCL11	NTc.Cm51	NA
CXCL12	NTc.Cm51	NA
CXCL13	NTc.Cm51	NA
CXCL14	NTc.Cm51	NA
CXCL16	NTc.Cm51	0
CXCL17	NTc.Cm51	NA
CX3CL1	NTc.Cm51	NA
XCL1	NTc.Cm51	NA
XCL2	NTc.Cm51	NA
CCL1	NTc.Cm50	NA
CCL2	NTc.Cm50	NA
CCL3	NTc.Cm50	NA
CCL3L1	NTc.Cm50	NA
CCL4	NTc.Cm50	NA
CCL4L1	NTc.Cm50	NA
CCL5	NTc.Cm50	NA
CCL7	NTc.Cm50	NA
CCL8	NTc.Cm50	NA
CCL11	NTc.Cm50	NA
CCL13	NTc.Cm50	NA
CCL14	NTc.Cm50	0
CCL15	NTc.Cm50	0
CCL16	NTc.Cm50	NA
CCL17	NTc.Cm50	NA
CCL18	NTc.Cm50	NA
CCL19	NTc.Cm50	NA
CCL20	NTc.Cm50	NA
CCL21	NTc.Cm50	NA
CCL22	NTc.Cm50	NA
CCL23	NTc.Cm50	0
CCL24	NTc.Cm50	NA
CCL25	NTc.Cm50	NA
CCL26	NTc.Cm50	NA
CCL27	NTc.Cm50	NA
CCL28	NTc.Cm50	NA
CXCL1	NTc.Cm50	NA
CXCL2	NTc.Cm50	NA
CXCL3	NTc.Cm50	NA
CXCL4	NTc.Cm50	NA
CXCL4L1	NTc.Cm50	NA
CXCL5	NTc.Cm50	NA
CXCL6	NTc.Cm50	NA
CXCL7	NTc.Cm50	0
CXCL8	NTc.Cm50	NA
CXCL9	NTc.Cm50	NA
CXCL10	NTc.Cm50	NA
CXCL11	NTc.Cm50	NA
CXCL12	NTc.Cm50	NA
CXCL13	NTc.Cm50	NA
CXCL14	NTc.Cm50	NA
CXCL16	NTc.Cm50	0
CXCL17	NTc.Cm50	0
CX3CL1	NTc.Cm50	NA
XCL1	NTc.Cm50	NA
XCL2	NTc.Cm50	NA
CCL1	NTc.Cm49	NA
CCL2	NTc.Cm49	NA
CCL3	NTc.Cm49	NA
CCL3L1	NTc.Cm49	NA
CCL4	NTc.Cm49	NA
CCL4L1	NTc.Cm49	NA
CCL5	NTc.Cm49	NA
CCL7	NTc.Cm49	NA
CCL8	NTc.Cm49	NA
CCL11	NTc.Cm49	NA
CCL13	NTc.Cm49	NA
CCL14	NTc.Cm49	1
CCL15	NTc.Cm49	0
CCL16	NTc.Cm49	NA
CCL17	NTc.Cm49	NA
CCL18	NTc.Cm49	NA
CCL19	NTc.Cm49	NA
CCL20	NTc.Cm49	NA
CCL21	NTc.Cm49	NA
CCL22	NTc.Cm49	NA
CCL23	NTc.Cm49	1
CCL24	NTc.Cm49	NA
CCL25	NTc.Cm49	NA
CCL26	NTc.Cm49	NA
CCL27	NTc.Cm49	NA
CCL28	NTc.Cm49	NA
CXCL1	NTc.Cm49	NA
CXCL2	NTc.Cm49	NA
CXCL3	NTc.Cm49	NA
CXCL4	NTc.Cm49	NA
CXCL4L1	NTc.Cm49	NA
CXCL5	NTc.Cm49	NA
CXCL6	NTc.Cm49	NA
CXCL7	NTc.Cm49	0
CXCL8	NTc.Cm49	NA
CXCL9	NTc.Cm49	NA
CXCL10	NTc.Cm49	NA
CXCL11	NTc.Cm49	NA
CXCL12	NTc.Cm49	NA
CXCL13	NTc.Cm49	NA
CXCL14	NTc.Cm49	NA
CXCL16	NTc.Cm49	0
CXCL17	NTc.Cm49	0
CX3CL1	NTc.Cm49	NA
XCL1	NTc.Cm49	NA
XCL2	NTc.Cm49	NA
CCL1	NTc.Cm48	NA
CCL2	NTc.Cm48	NA
CCL3	NTc.Cm48	NA
CCL3L1	NTc.Cm48	NA
CCL4	NTc.Cm48	NA
CCL4L1	NTc.Cm48	NA
CCL5	NTc.Cm48	NA
CCL7	NTc.Cm48	NA
CCL8	NTc.Cm48	NA
CCL11	NTc.Cm48	NA
CCL13	NTc.Cm48	NA
CCL14	NTc.Cm48	1
CCL15	NTc.Cm48	0
CCL16	NTc.Cm48	NA
CCL17	NTc.Cm48	NA
CCL18	NTc.Cm48	NA
CCL19	NTc.Cm48	NA
CCL20	NTc.Cm48	NA
CCL21	NTc.Cm48	NA
CCL22	NTc.Cm48	NA
CCL23	NTc.Cm48	0
CCL24	NTc.Cm48	NA
CCL25	NTc.Cm48	NA
CCL26	NTc.Cm48	NA
CCL27	NTc.Cm48	NA
CCL28	NTc.Cm48	NA
CXCL1	NTc.Cm48	NA
CXCL2	NTc.Cm48	NA
CXCL3	NTc.Cm48	NA
CXCL4	NTc.Cm48	NA
CXCL4L1	NTc.Cm48	NA
CXCL5	NTc.Cm48	0
CXCL6	NTc.Cm48	0
CXCL7	NTc.Cm48	0
CXCL8	NTc.Cm48	NA
CXCL9	NTc.Cm48	NA
CXCL10	NTc.Cm48	NA
CXCL11	NTc.Cm48	NA
CXCL12	NTc.Cm48	NA
CXCL13	NTc.Cm48	NA
CXCL14	NTc.Cm48	NA
CXCL16	NTc.Cm48	0
CXCL17	NTc.Cm48	0
CX3CL1	NTc.Cm48	NA
XCL1	NTc.Cm48	NA
XCL2	NTc.Cm48	NA
CCL1	NTc.Cm47	NA
CCL2	NTc.Cm47	NA
CCL3	NTc.Cm47	NA
CCL3L1	NTc.Cm47	NA
CCL4	NTc.Cm47	NA
CCL4L1	NTc.Cm47	NA
CCL5	NTc.Cm47	NA
CCL7	NTc.Cm47	NA
CCL8	NTc.Cm47	NA
CCL11	NTc.Cm47	NA
CCL13	NTc.Cm47	NA
CCL14	NTc.Cm47	0
CCL15	NTc.Cm47	1
CCL16	NTc.Cm47	NA
CCL17	NTc.Cm47	NA
CCL18	NTc.Cm47	NA
CCL19	NTc.Cm47	NA
CCL20	NTc.Cm47	NA
CCL21	NTc.Cm47	NA
CCL22	NTc.Cm47	NA
CCL23	NTc.Cm47	0
CCL24	NTc.Cm47	NA
CCL25	NTc.Cm47	NA
CCL26	NTc.Cm47	NA
CCL27	NTc.Cm47	NA
CCL28	NTc.Cm47	NA
CXCL1	NTc.Cm47	NA
CXCL2	NTc.Cm47	NA
CXCL3	NTc.Cm47	NA
CXCL4	NTc.Cm47	NA
CXCL4L1	NTc.Cm47	NA
CXCL5	NTc.Cm47	0
CXCL6	NTc.Cm47	0
CXCL7	NTc.Cm47	0
CXCL8	NTc.Cm47	NA
CXCL9	NTc.Cm47	NA
CXCL10	NTc.Cm47	NA
CXCL11	NTc.Cm47	NA
CXCL12	NTc.Cm47	NA
CXCL13	NTc.Cm47	NA
CXCL14	NTc.Cm47	NA
CXCL16	NTc.Cm47	0
CXCL17	NTc.Cm47	0
CX3CL1	NTc.Cm47	NA
XCL1	NTc.Cm47	NA
XCL2	NTc.Cm47	NA
CCL1	NTc.Cm46	NA
CCL2	NTc.Cm46	NA
CCL3	NTc.Cm46	NA
CCL3L1	NTc.Cm46	NA
CCL4	NTc.Cm46	NA
CCL4L1	NTc.Cm46	NA
CCL5	NTc.Cm46	NA
CCL7	NTc.Cm46	NA
CCL8	NTc.Cm46	NA
CCL11	NTc.Cm46	NA
CCL13	NTc.Cm46	NA
CCL14	NTc.Cm46	0
CCL15	NTc.Cm46	0
CCL16	NTc.Cm46	NA
CCL17	NTc.Cm46	NA
CCL18	NTc.Cm46	NA
CCL19	NTc.Cm46	NA
CCL20	NTc.Cm46	NA
CCL21	NTc.Cm46	NA
CCL22	NTc.Cm46	NA
CCL23	NTc.Cm46	0
CCL24	NTc.Cm46	NA
CCL25	NTc.Cm46	NA
CCL26	NTc.Cm46	NA
CCL27	NTc.Cm46	NA
CCL28	NTc.Cm46	NA
CXCL1	NTc.Cm46	NA
CXCL2	NTc.Cm46	NA
CXCL3	NTc.Cm46	NA
CXCL4	NTc.Cm46	NA
CXCL4L1	NTc.Cm46	NA
CXCL5	NTc.Cm46	0
CXCL6	NTc.Cm46	0
CXCL7	NTc.Cm46	0
CXCL8	NTc.Cm46	NA
CXCL9	NTc.Cm46	NA
CXCL10	NTc.Cm46	NA
CXCL11	NTc.Cm46	NA
CXCL12	NTc.Cm46	NA
CXCL13	NTc.Cm46	NA
CXCL14	NTc.Cm46	NA
CXCL16	NTc.Cm46	0
CXCL17	NTc.Cm46	0
CX3CL1	NTc.Cm46	NA
XCL1	NTc.Cm46	NA
XCL2	NTc.Cm46	NA
CCL1	NTc.Cm45	NA
CCL2	NTc.Cm45	NA
CCL3	NTc.Cm45	NA
CCL3L1	NTc.Cm45	NA
CCL4	NTc.Cm45	NA
CCL4L1	NTc.Cm45	NA
CCL5	NTc.Cm45	NA
CCL7	NTc.Cm45	NA
CCL8	NTc.Cm45	NA
CCL11	NTc.Cm45	NA
CCL13	NTc.Cm45	NA
CCL14	NTc.Cm45	1
CCL15	NTc.Cm45	0
CCL16	NTc.Cm45	NA
CCL17	NTc.Cm45	NA
CCL18	NTc.Cm45	NA
CCL19	NTc.Cm45	NA
CCL20	NTc.Cm45	NA
CCL21	NTc.Cm45	NA
CCL22	NTc.Cm45	NA
CCL23	NTc.Cm45	0
CCL24	NTc.Cm45	NA
CCL25	NTc.Cm45	NA
CCL26	NTc.Cm45	NA
CCL27	NTc.Cm45	NA
CCL28	NTc.Cm45	NA
CXCL1	NTc.Cm45	NA
CXCL2	NTc.Cm45	NA
CXCL3	NTc.Cm45	NA
CXCL4	NTc.Cm45	NA
CXCL4L1	NTc.Cm45	NA
CXCL5	NTc.Cm45	0
CXCL6	NTc.Cm45	0
CXCL7	NTc.Cm45	0
CXCL8	NTc.Cm45	NA
CXCL9	NTc.Cm45	NA
CXCL10	NTc.Cm45	NA
CXCL11	NTc.Cm45	NA
CXCL12	NTc.Cm45	NA
CXCL13	NTc.Cm45	NA
CXCL14	NTc.Cm45	NA
CXCL16	NTc.Cm45	0
CXCL17	NTc.Cm45	0
CX3CL1	NTc.Cm45	NA
XCL1	NTc.Cm45	NA
XCL2	NTc.Cm45	NA
CCL1	NTc.Cm44	NA
CCL2	NTc.Cm44	NA
CCL3	NTc.Cm44	NA
CCL3L1	NTc.Cm44	NA
CCL4	NTc.Cm44	NA
CCL4L1	NTc.Cm44	NA
CCL5	NTc.Cm44	NA
CCL7	NTc.Cm44	NA
CCL8	NTc.Cm44	NA
CCL11	NTc.Cm44	NA
CCL13	NTc.Cm44	NA
CCL14	NTc.Cm44	0
CCL15	NTc.Cm44	0
CCL16	NTc.Cm44	NA
CCL17	NTc.Cm44	NA
CCL18	NTc.Cm44	NA
CCL19	NTc.Cm44	NA
CCL20	NTc.Cm44	NA
CCL21	NTc.Cm44	NA
CCL22	NTc.Cm44	NA
CCL23	NTc.Cm44	0
CCL24	NTc.Cm44	NA
CCL25	NTc.Cm44	NA
CCL26	NTc.Cm44	NA
CCL27	NTc.Cm44	NA
CCL28	NTc.Cm44	NA
CXCL1	NTc.Cm44	NA
CXCL2	NTc.Cm44	NA
CXCL3	NTc.Cm44	NA
CXCL4	NTc.Cm44	NA
CXCL4L1	NTc.Cm44	NA
CXCL5	NTc.Cm44	0
CXCL6	NTc.Cm44	0
CXCL7	NTc.Cm44	0
CXCL8	NTc.Cm44	NA
CXCL9	NTc.Cm44	NA
CXCL10	NTc.Cm44	NA
CXCL11	NTc.Cm44	NA
CXCL12	NTc.Cm44	NA
CXCL13	NTc.Cm44	NA
CXCL14	NTc.Cm44	NA
CXCL16	NTc.Cm44	0
CXCL17	NTc.Cm44	0
CX3CL1	NTc.Cm44	NA
XCL1	NTc.Cm44	NA
XCL2	NTc.Cm44	NA
CCL1	NTc.Cm43	NA
CCL2	NTc.Cm43	NA
CCL3	NTc.Cm43	NA
CCL3L1	NTc.Cm43	NA
CCL4	NTc.Cm43	NA
CCL4L1	NTc.Cm43	NA
CCL5	NTc.Cm43	NA
CCL7	NTc.Cm43	NA
CCL8	NTc.Cm43	NA
CCL11	NTc.Cm43	NA
CCL13	NTc.Cm43	NA
CCL14	NTc.Cm43	0
CCL15	NTc.Cm43	0
CCL16	NTc.Cm43	NA
CCL17	NTc.Cm43	NA
CCL18	NTc.Cm43	NA
CCL19	NTc.Cm43	NA
CCL20	NTc.Cm43	NA
CCL21	NTc.Cm43	NA
CCL22	NTc.Cm43	NA
CCL23	NTc.Cm43	0
CCL24	NTc.Cm43	NA
CCL25	NTc.Cm43	NA
CCL26	NTc.Cm43	NA
CCL27	NTc.Cm43	NA
CCL28	NTc.Cm43	NA
CXCL1	NTc.Cm43	NA
CXCL2	NTc.Cm43	NA
CXCL3	NTc.Cm43	NA
CXCL4	NTc.Cm43	NA
CXCL4L1	NTc.Cm43	0
CXCL5	NTc.Cm43	2
CXCL6	NTc.Cm43	0
CXCL7	NTc.Cm43	0
CXCL8	NTc.Cm43	NA
CXCL9	NTc.Cm43	NA
CXCL10	NTc.Cm43	NA
CXCL11	NTc.Cm43	NA
CXCL12	NTc.Cm43	NA
CXCL13	NTc.Cm43	NA
CXCL14	NTc.Cm43	NA
CXCL16	NTc.Cm43	0
CXCL17	NTc.Cm43	1
CX3CL1	NTc.Cm43	NA
XCL1	NTc.Cm43	NA
XCL2	NTc.Cm43	NA
CCL1	NTc.Cm42	NA
CCL2	NTc.Cm42	NA
CCL3	NTc.Cm42	NA
CCL3L1	NTc.Cm42	NA
CCL4	NTc.Cm42	NA
CCL4L1	NTc.Cm42	NA
CCL5	NTc.Cm42	NA
CCL7	NTc.Cm42	NA
CCL8	NTc.Cm42	NA
CCL11	NTc.Cm42	NA
CCL13	NTc.Cm42	NA
CCL14	NTc.Cm42	2
CCL15	NTc.Cm42	1
CCL16	NTc.Cm42	NA
CCL17	NTc.Cm42	NA
CCL18	NTc.Cm42	NA
CCL19	NTc.Cm42	NA
CCL20	NTc.Cm42	NA
CCL21	NTc.Cm42	NA
CCL22	NTc.Cm42	NA
CCL23	NTc.Cm42	0
CCL24	NTc.Cm42	NA
CCL25	NTc.Cm42	NA
CCL26	NTc.Cm42	NA
CCL27	NTc.Cm42	NA
CCL28	NTc.Cm42	NA
CXCL1	NTc.Cm42	0
CXCL2	NTc.Cm42	0
CXCL3	NTc.Cm42	0
CXCL4	NTc.Cm42	NA
CXCL4L1	NTc.Cm42	0
CXCL5	NTc.Cm42	0
CXCL6	NTc.Cm42	1
CXCL7	NTc.Cm42	0
CXCL8	NTc.Cm42	NA
CXCL9	NTc.Cm42	NA
CXCL10	NTc.Cm42	NA
CXCL11	NTc.Cm42	NA
CXCL12	NTc.Cm42	NA
CXCL13	NTc.Cm42	NA
CXCL14	NTc.Cm42	NA
CXCL16	NTc.Cm42	0
CXCL17	NTc.Cm42	1
CX3CL1	NTc.Cm42	NA
XCL1	NTc.Cm42	NA
XCL2	NTc.Cm42	NA
CCL1	NTc.Cm41	NA
CCL2	NTc.Cm41	NA
CCL3	NTc.Cm41	NA
CCL3L1	NTc.Cm41	NA
CCL4	NTc.Cm41	NA
CCL4L1	NTc.Cm41	NA
CCL5	NTc.Cm41	NA
CCL7	NTc.Cm41	NA
CCL8	NTc.Cm41	NA
CCL11	NTc.Cm41	NA
CCL13	NTc.Cm41	NA
CCL14	NTc.Cm41	0
CCL15	NTc.Cm41	0
CCL16	NTc.Cm41	NA
CCL17	NTc.Cm41	NA
CCL18	NTc.Cm41	NA
CCL19	NTc.Cm41	NA
CCL20	NTc.Cm41	NA
CCL21	NTc.Cm41	NA
CCL22	NTc.Cm41	NA
CCL23	NTc.Cm41	0
CCL24	NTc.Cm41	NA
CCL25	NTc.Cm41	NA
CCL26	NTc.Cm41	NA
CCL27	NTc.Cm41	NA
CCL28	NTc.Cm41	NA
CXCL1	NTc.Cm41	0
CXCL2	NTc.Cm41	0
CXCL3	NTc.Cm41	0
CXCL4	NTc.Cm41	NA
CXCL4L1	NTc.Cm41	0
CXCL5	NTc.Cm41	0
CXCL6	NTc.Cm41	0
CXCL7	NTc.Cm41	0
CXCL8	NTc.Cm41	NA
CXCL9	NTc.Cm41	NA
CXCL10	NTc.Cm41	NA
CXCL11	NTc.Cm41	NA
CXCL12	NTc.Cm41	NA
CXCL13	NTc.Cm41	NA
CXCL14	NTc.Cm41	NA
CXCL16	NTc.Cm41	0
CXCL17	NTc.Cm41	NA
CX3CL1	NTc.Cm41	NA
XCL1	NTc.Cm41	NA
XCL2	NTc.Cm41	NA
CCL1	NTc.Cm40	NA
CCL2	NTc.Cm40	NA
CCL3	NTc.Cm40	NA
CCL3L1	NTc.Cm40	NA
CCL4	NTc.Cm40	NA
CCL4L1	NTc.Cm40	NA
CCL5	NTc.Cm40	NA
CCL7	NTc.Cm40	NA
CCL8	NTc.Cm40	NA
CCL11	NTc.Cm40	NA
CCL13	NTc.Cm40	NA
CCL14	NTc.Cm40	0
CCL15	NTc.Cm40	1
CCL16	NTc.Cm40	NA
CCL17	NTc.Cm40	NA
CCL18	NTc.Cm40	NA
CCL19	NTc.Cm40	NA
CCL20	NTc.Cm40	NA
CCL21	NTc.Cm40	NA
CCL22	NTc.Cm40	NA
CCL23	NTc.Cm40	1
CCL24	NTc.Cm40	NA
CCL25	NTc.Cm40	NA
CCL26	NTc.Cm40	NA
CCL27	NTc.Cm40	NA
CCL28	NTc.Cm40	NA
CXCL1	NTc.Cm40	0
CXCL2	NTc.Cm40	0
CXCL3	NTc.Cm40	0
CXCL4	NTc.Cm40	0
CXCL4L1	NTc.Cm40	0
CXCL5	NTc.Cm40	0
CXCL6	NTc.Cm40	0
CXCL7	NTc.Cm40	0
CXCL8	NTc.Cm40	NA
CXCL9	NTc.Cm40	NA
CXCL10	NTc.Cm40	NA
CXCL11	NTc.Cm40	NA
CXCL12	NTc.Cm40	NA
CXCL13	NTc.Cm40	NA
CXCL14	NTc.Cm40	NA
CXCL16	NTc.Cm40	0
CXCL17	NTc.Cm40	0
CX3CL1	NTc.Cm40	NA
XCL1	NTc.Cm40	NA
XCL2	NTc.Cm40	NA
CCL1	NTc.Cm39	NA
CCL2	NTc.Cm39	NA
CCL3	NTc.Cm39	NA
CCL3L1	NTc.Cm39	NA
CCL4	NTc.Cm39	NA
CCL4L1	NTc.Cm39	NA
CCL5	NTc.Cm39	NA
CCL7	NTc.Cm39	NA
CCL8	NTc.Cm39	NA
CCL11	NTc.Cm39	NA
CCL13	NTc.Cm39	NA
CCL14	NTc.Cm39	0
CCL15	NTc.Cm39	0
CCL16	NTc.Cm39	NA
CCL17	NTc.Cm39	NA
CCL18	NTc.Cm39	NA
CCL19	NTc.Cm39	NA
CCL20	NTc.Cm39	NA
CCL21	NTc.Cm39	NA
CCL22	NTc.Cm39	NA
CCL23	NTc.Cm39	0
CCL24	NTc.Cm39	NA
CCL25	NTc.Cm39	NA
CCL26	NTc.Cm39	NA
CCL27	NTc.Cm39	NA
CCL28	NTc.Cm39	NA
CXCL1	NTc.Cm39	0
CXCL2	NTc.Cm39	0
CXCL3	NTc.Cm39	0
CXCL4	NTc.Cm39	0
CXCL4L1	NTc.Cm39	0
CXCL5	NTc.Cm39	0
CXCL6	NTc.Cm39	0
CXCL7	NTc.Cm39	0
CXCL8	NTc.Cm39	NA
CXCL9	NTc.Cm39	NA
CXCL10	NTc.Cm39	NA
CXCL11	NTc.Cm39	NA
CXCL12	NTc.Cm39	NA
CXCL13	NTc.Cm39	NA
CXCL14	NTc.Cm39	NA
CXCL16	NTc.Cm39	0
CXCL17	NTc.Cm39	0
CX3CL1	NTc.Cm39	NA
XCL1	NTc.Cm39	NA
XCL2	NTc.Cm39	NA
CCL1	NTc.Cm38	NA
CCL2	NTc.Cm38	NA
CCL3	NTc.Cm38	NA
CCL3L1	NTc.Cm38	NA
CCL4	NTc.Cm38	NA
CCL4L1	NTc.Cm38	NA
CCL5	NTc.Cm38	NA
CCL7	NTc.Cm38	NA
CCL8	NTc.Cm38	NA
CCL11	NTc.Cm38	NA
CCL13	NTc.Cm38	NA
CCL14	NTc.Cm38	0
CCL15	NTc.Cm38	0
CCL16	NTc.Cm38	NA
CCL17	NTc.Cm38	NA
CCL18	NTc.Cm38	NA
CCL19	NTc.Cm38	NA
CCL20	NTc.Cm38	NA
CCL21	NTc.Cm38	NA
CCL22	NTc.Cm38	NA
CCL23	NTc.Cm38	0
CCL24	NTc.Cm38	NA
CCL25	NTc.Cm38	NA
CCL26	NTc.Cm38	NA
CCL27	NTc.Cm38	NA
CCL28	NTc.Cm38	NA
CXCL1	NTc.Cm38	0
CXCL2	NTc.Cm38	0
CXCL3	NTc.Cm38	0
CXCL4	NTc.Cm38	0
CXCL4L1	NTc.Cm38	0
CXCL5	NTc.Cm38	0
CXCL6	NTc.Cm38	0
CXCL7	NTc.Cm38	0
CXCL8	NTc.Cm38	NA
CXCL9	NTc.Cm38	NA
CXCL10	NTc.Cm38	NA
CXCL11	NTc.Cm38	NA
CXCL12	NTc.Cm38	NA
CXCL13	NTc.Cm38	NA
CXCL14	NTc.Cm38	NA
CXCL16	NTc.Cm38	0
CXCL17	NTc.Cm38	0
CX3CL1	NTc.Cm38	NA
XCL1	NTc.Cm38	NA
XCL2	NTc.Cm38	NA
CCL1	NTc.Cm37	NA
CCL2	NTc.Cm37	NA
CCL3	NTc.Cm37	NA
CCL3L1	NTc.Cm37	NA
CCL4	NTc.Cm37	NA
CCL4L1	NTc.Cm37	NA
CCL5	NTc.Cm37	NA
CCL7	NTc.Cm37	NA
CCL8	NTc.Cm37	NA
CCL11	NTc.Cm37	NA
CCL13	NTc.Cm37	NA
CCL14	NTc.Cm37	0
CCL15	NTc.Cm37	0
CCL16	NTc.Cm37	NA
CCL17	NTc.Cm37	NA
CCL18	NTc.Cm37	NA
CCL19	NTc.Cm37	NA
CCL20	NTc.Cm37	NA
CCL21	NTc.Cm37	NA
CCL22	NTc.Cm37	NA
CCL23	NTc.Cm37	0
CCL24	NTc.Cm37	NA
CCL25	NTc.Cm37	NA
CCL26	NTc.Cm37	NA
CCL27	NTc.Cm37	NA
CCL28	NTc.Cm37	NA
CXCL1	NTc.Cm37	0
CXCL2	NTc.Cm37	1
CXCL3	NTc.Cm37	0
CXCL4	NTc.Cm37	0
CXCL4L1	NTc.Cm37	0
CXCL5	NTc.Cm37	0
CXCL6	NTc.Cm37	0
CXCL7	NTc.Cm37	0
CXCL8	NTc.Cm37	NA
CXCL9	NTc.Cm37	NA
CXCL10	NTc.Cm37	NA
CXCL11	NTc.Cm37	NA
CXCL12	NTc.Cm37	NA
CXCL13	NTc.Cm37	NA
CXCL14	NTc.Cm37	NA
CXCL16	NTc.Cm37	0
CXCL17	NTc.Cm37	0
CX3CL1	NTc.Cm37	0
XCL1	NTc.Cm37	NA
XCL2	NTc.Cm37	NA
CCL1	NTc.Cm36	NA
CCL2	NTc.Cm36	NA
CCL3	NTc.Cm36	NA
CCL3L1	NTc.Cm36	NA
CCL4	NTc.Cm36	NA
CCL4L1	NTc.Cm36	NA
CCL5	NTc.Cm36	NA
CCL7	NTc.Cm36	NA
CCL8	NTc.Cm36	NA
CCL11	NTc.Cm36	NA
CCL13	NTc.Cm36	NA
CCL14	NTc.Cm36	0
CCL15	NTc.Cm36	0
CCL16	NTc.Cm36	0
CCL17	NTc.Cm36	NA
CCL18	NTc.Cm36	NA
CCL19	NTc.Cm36	NA
CCL20	NTc.Cm36	NA
CCL21	NTc.Cm36	NA
CCL22	NTc.Cm36	NA
CCL23	NTc.Cm36	0
CCL24	NTc.Cm36	NA
CCL25	NTc.Cm36	NA
CCL26	NTc.Cm36	NA
CCL27	NTc.Cm36	NA
CCL28	NTc.Cm36	NA
CXCL1	NTc.Cm36	0
CXCL2	NTc.Cm36	0
CXCL3	NTc.Cm36	0
CXCL4	NTc.Cm36	0
CXCL4L1	NTc.Cm36	0
CXCL5	NTc.Cm36	0
CXCL6	NTc.Cm36	0
CXCL7	NTc.Cm36	0
CXCL8	NTc.Cm36	NA
CXCL9	NTc.Cm36	NA
CXCL10	NTc.Cm36	NA
CXCL11	NTc.Cm36	NA
CXCL12	NTc.Cm36	NA
CXCL13	NTc.Cm36	NA
CXCL14	NTc.Cm36	0
CXCL16	NTc.Cm36	0
CXCL17	NTc.Cm36	0
CX3CL1	NTc.Cm36	0
XCL1	NTc.Cm36	NA
XCL2	NTc.Cm36	NA
CCL1	NTc.Cm35	NA
CCL2	NTc.Cm35	NA
CCL3	NTc.Cm35	NA
CCL3L1	NTc.Cm35	NA
CCL4	NTc.Cm35	NA
CCL4L1	NTc.Cm35	NA
CCL5	NTc.Cm35	NA
CCL7	NTc.Cm35	NA
CCL8	NTc.Cm35	NA
CCL11	NTc.Cm35	NA
CCL13	NTc.Cm35	NA
CCL14	NTc.Cm35	0
CCL15	NTc.Cm35	0
CCL16	NTc.Cm35	0
CCL17	NTc.Cm35	NA
CCL18	NTc.Cm35	NA
CCL19	NTc.Cm35	NA
CCL20	NTc.Cm35	NA
CCL21	NTc.Cm35	NA
CCL22	NTc.Cm35	0
CCL23	NTc.Cm35	0
CCL24	NTc.Cm35	NA
CCL25	NTc.Cm35	NA
CCL26	NTc.Cm35	NA
CCL27	NTc.Cm35	NA
CCL28	NTc.Cm35	NA
CXCL1	NTc.Cm35	0
CXCL2	NTc.Cm35	0
CXCL3	NTc.Cm35	0
CXCL4	NTc.Cm35	0
CXCL4L1	NTc.Cm35	0
CXCL5	NTc.Cm35	0
CXCL6	NTc.Cm35	0
CXCL7	NTc.Cm35	0
CXCL8	NTc.Cm35	NA
CXCL9	NTc.Cm35	NA
CXCL10	NTc.Cm35	NA
CXCL11	NTc.Cm35	NA
CXCL12	NTc.Cm35	NA
CXCL13	NTc.Cm35	NA
CXCL14	NTc.Cm35	0
CXCL16	NTc.Cm35	0
CXCL17	NTc.Cm35	0
CX3CL1	NTc.Cm35	0
XCL1	NTc.Cm35	NA
XCL2	NTc.Cm35	NA
CCL1	NTc.Cm34	NA
CCL2	NTc.Cm34	NA
CCL3	NTc.Cm34	NA
CCL3L1	NTc.Cm34	NA
CCL4	NTc.Cm34	NA
CCL4L1	NTc.Cm34	NA
CCL5	NTc.Cm34	NA
CCL7	NTc.Cm34	NA
CCL8	NTc.Cm34	NA
CCL11	NTc.Cm34	NA
CCL13	NTc.Cm34	NA
CCL14	NTc.Cm34	4
CCL15	NTc.Cm34	3
CCL16	NTc.Cm34	0
CCL17	NTc.Cm34	NA
CCL18	NTc.Cm34	NA
CCL19	NTc.Cm34	NA
CCL20	NTc.Cm34	NA
CCL21	NTc.Cm34	NA
CCL22	NTc.Cm34	0
CCL23	NTc.Cm34	0
CCL24	NTc.Cm34	NA
CCL25	NTc.Cm34	NA
CCL26	NTc.Cm34	NA
CCL27	NTc.Cm34	NA
CCL28	NTc.Cm34	NA
CXCL1	NTc.Cm34	0
CXCL2	NTc.Cm34	0
CXCL3	NTc.Cm34	0
CXCL4	NTc.Cm34	0
CXCL4L1	NTc.Cm34	0
CXCL5	NTc.Cm34	0
CXCL6	NTc.Cm34	1
CXCL7	NTc.Cm34	0
CXCL8	NTc.Cm34	NA
CXCL9	NTc.Cm34	NA
CXCL10	NTc.Cm34	NA
CXCL11	NTc.Cm34	NA
CXCL12	NTc.Cm34	NA
CXCL13	NTc.Cm34	NA
CXCL14	NTc.Cm34	0
CXCL16	NTc.Cm34	0
CXCL17	NTc.Cm34	0
CX3CL1	NTc.Cm34	0
XCL1	NTc.Cm34	NA
XCL2	NTc.Cm34	NA
CCL1	NTc.Cm33	NA
CCL2	NTc.Cm33	0
CCL3	NTc.Cm33	0
CCL3L1	NTc.Cm33	0
CCL4	NTc.Cm33	0
CCL4L1	NTc.Cm33	0
CCL5	NTc.Cm33	NA
CCL7	NTc.Cm33	0
CCL8	NTc.Cm33	0
CCL11	NTc.Cm33	NA
CCL13	NTc.Cm33	0
CCL14	NTc.Cm33	1
CCL15	NTc.Cm33	1
CCL16	NTc.Cm33	0
CCL17	NTc.Cm33	NA
CCL18	NTc.Cm33	NA
CCL19	NTc.Cm33	NA
CCL20	NTc.Cm33	NA
CCL21	NTc.Cm33	NA
CCL22	NTc.Cm33	0
CCL23	NTc.Cm33	0
CCL24	NTc.Cm33	NA
CCL25	NTc.Cm33	NA
CCL26	NTc.Cm33	NA
CCL27	NTc.Cm33	NA
CCL28	NTc.Cm33	NA
CXCL1	NTc.Cm33	0
CXCL2	NTc.Cm33	0
CXCL3	NTc.Cm33	0
CXCL4	NTc.Cm33	0
CXCL4L1	NTc.Cm33	0
CXCL5	NTc.Cm33	0
CXCL6	NTc.Cm33	0
CXCL7	NTc.Cm33	0
CXCL8	NTc.Cm33	0
CXCL9	NTc.Cm33	NA
CXCL10	NTc.Cm33	NA
CXCL11	NTc.Cm33	NA
CXCL12	NTc.Cm33	NA
CXCL13	NTc.Cm33	NA
CXCL14	NTc.Cm33	0
CXCL16	NTc.Cm33	0
CXCL17	NTc.Cm33	0
CX3CL1	NTc.Cm33	0
XCL1	NTc.Cm33	NA
XCL2	NTc.Cm33	NA
CCL1	NTc.Cm32	0
CCL2	NTc.Cm32	0
CCL3	NTc.Cm32	0
CCL3L1	NTc.Cm32	0
CCL4	NTc.Cm32	0
CCL4L1	NTc.Cm32	0
CCL5	NTc.Cm32	0
CCL7	NTc.Cm32	0
CCL8	NTc.Cm32	0
CCL11	NTc.Cm32	NA
CCL13	NTc.Cm32	0
CCL14	NTc.Cm32	2
CCL15	NTc.Cm32	0
CCL16	NTc.Cm32	0
CCL17	NTc.Cm32	0
CCL18	NTc.Cm32	NA
CCL19	NTc.Cm32	NA
CCL20	NTc.Cm32	NA
CCL21	NTc.Cm32	NA
CCL22	NTc.Cm32	0
CCL23	NTc.Cm32	0
CCL24	NTc.Cm32	0
CCL25	NTc.Cm32	NA
CCL26	NTc.Cm32	0
CCL27	NTc.Cm32	0
CCL28	NTc.Cm32	NA
CXCL1	NTc.Cm32	0
CXCL2	NTc.Cm32	0
CXCL3	NTc.Cm32	0
CXCL4	NTc.Cm32	0
CXCL4L1	NTc.Cm32	0
CXCL5	NTc.Cm32	0
CXCL6	NTc.Cm32	0
CXCL7	NTc.Cm32	0
CXCL8	NTc.Cm32	0
CXCL9	NTc.Cm32	NA
CXCL10	NTc.Cm32	NA
CXCL11	NTc.Cm32	NA
CXCL12	NTc.Cm32	NA
CXCL13	NTc.Cm32	0
CXCL14	NTc.Cm32	0
CXCL16	NTc.Cm32	0
CXCL17	NTc.Cm32	0
CX3CL1	NTc.Cm32	0
XCL1	NTc.Cm32	NA
XCL2	NTc.Cm32	NA
CCL1	NTc.Cm31	1
CCL2	NTc.Cm31	0
CCL3	NTc.Cm31	0
CCL3L1	NTc.Cm31	0
CCL4	NTc.Cm31	0
CCL4L1	NTc.Cm31	0
CCL5	NTc.Cm31	1
CCL7	NTc.Cm31	0
CCL8	NTc.Cm31	0
CCL11	NTc.Cm31	0
CCL13	NTc.Cm31	1
CCL14	NTc.Cm31	0
CCL15	NTc.Cm31	0
CCL16	NTc.Cm31	0
CCL17	NTc.Cm31	0
CCL18	NTc.Cm31	NA
CCL19	NTc.Cm31	NA
CCL20	NTc.Cm31	0
CCL21	NTc.Cm31	NA
CCL22	NTc.Cm31	0
CCL23	NTc.Cm31	0
CCL24	NTc.Cm31	1
CCL25	NTc.Cm31	NA
CCL26	NTc.Cm31	0
CCL27	NTc.Cm31	0
CCL28	NTc.Cm31	NA
CXCL1	NTc.Cm31	0
CXCL2	NTc.Cm31	0
CXCL3	NTc.Cm31	0
CXCL4	NTc.Cm31	0
CXCL4L1	NTc.Cm31	0
CXCL5	NTc.Cm31	0
CXCL6	NTc.Cm31	0
CXCL7	NTc.Cm31	0
CXCL8	NTc.Cm31	0
CXCL9	NTc.Cm31	NA
CXCL10	NTc.Cm31	NA
CXCL11	NTc.Cm31	NA
CXCL12	NTc.Cm31	NA
CXCL13	NTc.Cm31	0
CXCL14	NTc.Cm31	0
CXCL16	NTc.Cm31	0
CXCL17	NTc.Cm31	0
CX3CL1	NTc.Cm31	0
XCL1	NTc.Cm31	NA
XCL2	NTc.Cm31	NA
CCL1	NTc.Cm30	0
CCL2	NTc.Cm30	0
CCL3	NTc.Cm30	0
CCL3L1	NTc.Cm30	0
CCL4	NTc.Cm30	0
CCL4L1	NTc.Cm30	0
CCL5	NTc.Cm30	0
CCL7	NTc.Cm30	0
CCL8	NTc.Cm30	0
CCL11	NTc.Cm30	0
CCL13	NTc.Cm30	1
CCL14	NTc.Cm30	0
CCL15	NTc.Cm30	0
CCL16	NTc.Cm30	0
CCL17	NTc.Cm30	0
CCL18	NTc.Cm30	NA
CCL19	NTc.Cm30	NA
CCL20	NTc.Cm30	0
CCL21	NTc.Cm30	0
CCL22	NTc.Cm30	0
CCL23	NTc.Cm30	0
CCL24	NTc.Cm30	0
CCL25	NTc.Cm30	NA
CCL26	NTc.Cm30	0
CCL27	NTc.Cm30	0
CCL28	NTc.Cm30	NA
CXCL1	NTc.Cm30	0
CXCL2	NTc.Cm30	0
CXCL3	NTc.Cm30	0
CXCL4	NTc.Cm30	0
CXCL4L1	NTc.Cm30	0
CXCL5	NTc.Cm30	0
CXCL6	NTc.Cm30	1
CXCL7	NTc.Cm30	0
CXCL8	NTc.Cm30	0
CXCL9	NTc.Cm30	0
CXCL10	NTc.Cm30	NA
CXCL11	NTc.Cm30	NA
CXCL12	NTc.Cm30	NA
CXCL13	NTc.Cm30	0
CXCL14	NTc.Cm30	0
CXCL16	NTc.Cm30	0
CXCL17	NTc.Cm30	0
CX3CL1	NTc.Cm30	0
XCL1	NTc.Cm30	0
XCL2	NTc.Cm30	0
CCL1	NTc.Cm29	1
CCL2	NTc.Cm29	0
CCL3	NTc.Cm29	0
CCL3L1	NTc.Cm29	0
CCL4	NTc.Cm29	0
CCL4L1	NTc.Cm29	0
CCL5	NTc.Cm29	0
CCL7	NTc.Cm29	0
CCL8	NTc.Cm29	0
CCL11	NTc.Cm29	0
CCL13	NTc.Cm29	0
CCL14	NTc.Cm29	0
CCL15	NTc.Cm29	0
CCL16	NTc.Cm29	0
CCL17	NTc.Cm29	0
CCL18	NTc.Cm29	0
CCL19	NTc.Cm29	NA
CCL20	NTc.Cm29	0
CCL21	NTc.Cm29	0
CCL22	NTc.Cm29	0
CCL23	NTc.Cm29	0
CCL24	NTc.Cm29	0
CCL25	NTc.Cm29	0
CCL26	NTc.Cm29	0
CCL27	NTc.Cm29	0
CCL28	NTc.Cm29	0
CXCL1	NTc.Cm29	0
CXCL2	NTc.Cm29	0
CXCL3	NTc.Cm29	0
CXCL4	NTc.Cm29	0
CXCL4L1	NTc.Cm29	0
CXCL5	NTc.Cm29	1
CXCL6	NTc.Cm29	1
CXCL7	NTc.Cm29	0
CXCL8	NTc.Cm29	0
CXCL9	NTc.Cm29	0
CXCL10	NTc.Cm29	0
CXCL11	NTc.Cm29	0
CXCL12	NTc.Cm29	0
CXCL13	NTc.Cm29	0
CXCL14	NTc.Cm29	0
CXCL16	NTc.Cm29	0
CXCL17	NTc.Cm29	1
CX3CL1	NTc.Cm29	0
XCL1	NTc.Cm29	0
XCL2	NTc.Cm29	1
CCL1	NTc.Cm28	0
CCL2	NTc.Cm28	0
CCL3	NTc.Cm28	0
CCL3L1	NTc.Cm28	1
CCL4	NTc.Cm28	0
CCL4L1	NTc.Cm28	0
CCL5	NTc.Cm28	1
CCL7	NTc.Cm28	0
CCL8	NTc.Cm28	0
CCL11	NTc.Cm28	0
CCL13	NTc.Cm28	0
CCL14	NTc.Cm28	0
CCL15	NTc.Cm28	0
CCL16	NTc.Cm28	1
CCL17	NTc.Cm28	0
CCL18	NTc.Cm28	0
CCL19	NTc.Cm28	0
CCL20	NTc.Cm28	0
CCL21	NTc.Cm28	0
CCL22	NTc.Cm28	0
CCL23	NTc.Cm28	0
CCL24	NTc.Cm28	0
CCL25	NTc.Cm28	0
CCL26	NTc.Cm28	0
CCL27	NTc.Cm28	0
CCL28	NTc.Cm28	0
CXCL1	NTc.Cm28	0
CXCL2	NTc.Cm28	0
CXCL3	NTc.Cm28	0
CXCL4	NTc.Cm28	0
CXCL4L1	NTc.Cm28	0
CXCL5	NTc.Cm28	0
CXCL6	NTc.Cm28	0
CXCL7	NTc.Cm28	0
CXCL8	NTc.Cm28	0
CXCL9	NTc.Cm28	0
CXCL10	NTc.Cm28	0
CXCL11	NTc.Cm28	0
CXCL12	NTc.Cm28	0
CXCL13	NTc.Cm28	1
CXCL14	NTc.Cm28	0
CXCL16	NTc.Cm28	0
CXCL17	NTc.Cm28	1
CX3CL1	NTc.Cm28	0
XCL1	NTc.Cm28	0
XCL2	NTc.Cm28	0
CCL1	NTc.Cm27	0
CCL2	NTc.Cm27	0
CCL3	NTc.Cm27	0
CCL3L1	NTc.Cm27	0
CCL4	NTc.Cm27	0
CCL4L1	NTc.Cm27	0
CCL5	NTc.Cm27	0
CCL7	NTc.Cm27	0
CCL8	NTc.Cm27	2
CCL11	NTc.Cm27	1
CCL13	NTc.Cm27	0
CCL14	NTc.Cm27	0
CCL15	NTc.Cm27	2
CCL16	NTc.Cm27	1
CCL17	NTc.Cm27	0
CCL18	NTc.Cm27	0
CCL19	NTc.Cm27	0
CCL20	NTc.Cm27	0
CCL21	NTc.Cm27	0
CCL22	NTc.Cm27	0
CCL23	NTc.Cm27	0
[truncated: 30,132 more rows]
