# Supplementary material for: Encoding and decoding selectivity and promiscuity in the human chemokine-GPCR interaction network
Source: Cell. Author manuscript; Available in PMC 2025 Sep 15. (PMC12435897; doi:10.1016/j.cell.2025.03.046)
Supplement: MMC4 [file NIHMS2076408-supplement-MMC4.xlsx]

## Sheet: Supplementary Table 4
gene_symbol	ccn_or_crn	aa_ref	aa_pos	aa_alt	aln_pos	Chrom	Position	RSID	Reference	Alternate	Source	Filters...exomes	Filters...genomes	Consequence	Protein.Consequence	Transcript.Consequence	Annotation	Flags	Allele.Count	Allele.Number	Number.of.Homozygotes	Allele.Frequency	Allele.Count.African	Allele.Number.African	Homozygote.Count.African	Allele.Count.Ashkenazi.Jewish	Allele.Number.Ashkenazi.Jewish	Homozygote.Count.Ashkenazi.Jewish	Allele.Count.East.Asian	Allele.Number.East.Asian	Homozygote.Count.East.Asian	Allele.Count.European..Finnish.	Allele.Number.European..Finnish.	Homozygote.Count.European..Finnish.	Allele.Count.European..Non.Finnish.	Allele.Number.European..Non.Finnish.	Homozygote.Count.European..Non.Finnish.	Allele.Count.Latino	Allele.Number.Latino	Homozygote.Count.Latino	Allele.Count.Other	Allele.Number.Other	Homozygote.Count.Other	Allele.Count.South.Asian	Allele.Number.South.Asian	Homozygote.Count.South.Asian	MAF	MAF_cat
CCL1	CT.6	Lys	94	Arg	170	17	32687588	rs375118478	T	C	E	PASS	NA	p.Lys94Arg	p.Lys94Arg	c.281A>G	missense	NA	4	246238	0	1.624e-05	1	15304	0	0	9850	0	0	17246	0	0	22296	0	3	111694	0	0	33582	0	0	5484	0	0	30782	0	1.624e-05	<1/10,000
CCL1	CT.6	Lys	94	Gln	170	17	32687589	.	T	G	E	PASS	NA	p.Lys94Gln	p.Lys94Gln	c.280A>C	missense	NA	1	246238	0	4.061e-06	0	15304	0	0	9850	0	0	17248	0	0	22296	0	1	111692	0	0	33582	0	0	5484	0	0	30782	0	4.061e-06	<1/10,000
CCL1	CT.4	Pro	92	Leu	168	17	32687594	rs368269811	G	A	E G	PASS	PASS	p.Pro92Leu	p.Pro92Leu	c.275C>T	missense	NA	5	277122	0	1.804e-05	0	24016	0	0	10150	0	0	18866	0	0	25776	0	5	126648	0	0	34420	0	0	6464	0	0	30782	0	1.804e-05	<1/10,000
CCL1	CT.4	Pro	92	Gln	168	17	32687594	rs368269811	G	T	E	PASS	NA	p.Pro92Gln	p.Pro92Gln	c.275C>A	missense	NA	2	246208	0	8.123e-06	0	15304	0	0	9848	0	0	17248	0	0	22288	0	2	111672	0	0	33582	0	0	5484	0	0	30782	0	8.123e-06	<1/10,000
CCL1	CT.4	Pro	92	Ser	168	17	32687595	rs759369145	G	A	E	PASS	NA	p.Pro92Ser	p.Pro92Ser	c.274C>T	missense	NA	1	246230	0	4.061e-06	0	15304	0	0	9850	0	1	17248	0	0	22296	0	0	111684	0	0	33582	0	0	5484	0	0	30782	0	4.061e-06	<1/10,000
CCL1	CT.1	Arg	89	Thr	165	17	32687603	rs752549275	C	G	E	PASS	NA	p.Arg89Thr	p.Arg89Thr	c.266G>C	missense	NA	7	246216	0	2.843e-05	0	15304	0	0	9848	0	0	17248	0	0	22296	0	6	111672	0	0	33582	0	1	5484	0	0	30782	0	2.843e-05	<1/10,000
CCL1	b3h.4	Val	78	Ala	152	17	32687636	rs749043484	A	G	E	PASS	NA	p.Val78Ala	p.Val78Ala	c.233T>C	missense	NA	1	246152	0	4.063e-06	0	15304	0	0	9848	0	0	17248	0	0	22280	0	1	111628	0	0	33580	0	0	5482	0	0	30782	0	4.063e-06	<1/10,000
CCL1	b3h.4	Val	78	Phe	152	17	32687637	rs756807271	C	A	E	PASS	NA	p.Val78Phe	p.Val78Phe	c.232G>T	missense	NA	1	246140	0	4.063e-06	0	15304	0	0	9848	0	0	17248	0	0	22284	0	1	111612	0	0	33580	0	0	5482	0	0	30782	0	4.063e-06	<1/10,000
CCL1	b3h.2	Asp	76	Gly	150	17	32687642	rs750104165	T	C	E	PASS	NA	p.Asp76Gly	p.Asp76Gly	c.227A>G	missense	NA	1	246126	0	4.063e-06	1	15304	0	0	9844	0	0	17248	0	0	22286	0	0	111600	0	0	33580	0	0	5482	0	0	30782	0	4.063e-06	<1/10,000
CCL1	b3h.1	Leu	75	Val	149	17	32687646	rs755806546	A	C	E G	PASS	PASS	p.Leu75Val	p.Leu75Val	c.223T>G	missense	NA	5	277028	0	1.805e-05	0	24018	0	0	10148	0	0	18860	0	0	25768	0	5	126574	0	0	34418	0	0	6460	0	0	30782	0	1.805e-05	<1/10,000
CCL1	B3.4	Ala	74	Ser	148	17	32687649	rs780220490	C	A	E	PASS	NA	p.Ala74Ser	p.Ala74Ser	c.220G>T	missense	NA	2	246048	0	8.128e-06	0	15304	0	0	9846	0	0	17248	0	0	22258	0	0	111550	0	0	33580	0	1	5480	0	1	30782	0	8.128e-06	<1/10,000
CCL1	B3.4	Ala	74	Thr	148	17	32687649	rs780220490	C	T	E G	PASS	PASS	p.Ala74Thr	p.Ala74Thr	c.220G>A	missense	NA	27	276968	0	9.748e-05	1	24012	0	0	10148	0	1	18862	0	0	25744	0	5	126544	0	14	34418	0	2	6458	0	4	30782	0	9.748e-05	<1/10,000
CCL1	B3.2	Ala	72	Val	146	17	32687654	rs779613964	G	A	E	PASS	NA	p.Ala72Val	p.Ala72Val	c.215C>T	missense	NA	1	245936	0	4.066e-06	0	15302	0	0	9842	0	0	17248	0	0	22222	0	0	111484	0	0	33580	0	0	5476	0	1	30782	0	4.066e-06	<1/10,000
CCL1	b2b3.11	Gly	69	Ser	143	17	32687664	.	C	T	E	PASS	NA	p.Gly69Ser	p.Gly69Ser	c.205G>A	missense	NA	1	245828	0	4.068e-06	0	15302	0	0	9844	0	0	17248	0	0	22206	0	0	111390	0	0	33580	0	0	5476	0	1	30782	0	4.068e-06	<1/10,000
CCL1	b2b3.4	Arg	68	Thr	136	17	32687666	rs569683500	C	G	E	PASS	NA	p.Arg68Thr	p.Arg68Thr	c.203G>C	missense	NA	1	245822	0	4.068e-06	0	15302	0	0	9844	0	0	17248	0	0	22200	0	1	111390	0	0	33580	0	0	5476	0	0	30782	0	4.068e-06	<1/10,000
CCL1	b2b3.4	Arg	68	Lys	136	17	32687666	rs569683500	C	T	E	PASS	NA	p.Arg68Lys	p.Arg68Lys	c.203G>A	missense	NA	2	245822	0	8.136e-06	0	15302	0	0	9844	0	0	17248	0	0	22200	0	0	111390	0	0	33580	0	0	5476	0	2	30782	0	8.136e-06	<1/10,000
CCL1	b2b3.2	Lys	67	Arg	134	17	32687669	.	T	C	G	NA	PASS	p.Lys67Arg	p.Lys67Arg	c.200A>G	missense	NA	2	30908	0	6.471e-05	2	8704	0	0	300	0	0	1612	0	0	3488	0	0	14986	0	0	838	0	0	980	0	0	0	0	6.471e-05	<1/10,000
CCL1	b2b3.2	Lys	67	Thr	134	17	32687669	.	T	G	E	PASS	NA	p.Lys67Thr	p.Lys67Thr	c.200A>C	missense	NA	1	245730	0	4.07e-06	0	15302	0	0	9840	0	1	17248	0	0	22180	0	0	111322	0	0	33580	0	0	5476	0	0	30782	0	4.07e-06	<1/10,000
CCL1	B2.5	Lys	65	Arg	131	17	32687675	rs367955416	T	C	E	PASS	NA	p.Lys65Arg	p.Lys65Arg	c.194A>G	missense	NA	3	245506	0	1.222e-05	0	15302	0	0	9838	0	0	17246	0	0	22108	0	3	111176	0	0	33580	0	0	5474	0	0	30782	0	1.222e-05	<1/10,000
CCL1	B2.3	Ile	63	Arg	129	17	32688804	rs61758325	A	C	E G	PASS	PASS	p.Ile63Arg	p.Ile63Arg	c.188T>G	missense	NA	433	277150	4	0.001562	0	24034	0	0	10146	0	405	18866	4	0	25790	0	3	126652	0	0	34418	0	9	6464	0	16	30780	0	0.001562	<1%
CCL1	B2.2	Leu	62	Val	128	17	32688808	rs767526141	A	C	E G	PASS	PASS	p.Leu62Val	p.Leu62Val	c.184T>G	missense	NA	9	277152	0	3.247e-05	0	24028	0	0	10144	0	0	18870	0	9	25794	0	0	126658	0	0	34416	0	0	6462	0	0	30780	0	3.247e-05	<1/10,000
CCL1	B2.1	Gly	61	Arg	127	17	32688811	rs772552276	C	G	E	PASS	NA	p.Gly61Arg	p.Gly61Arg	c.181G>C	missense	NA	3	246184	0	1.219e-05	0	15302	0	0	9846	0	2	17248	0	0	22300	0	1	111654	0	0	33576	0	0	5480	0	0	30778	0	1.219e-05	<1/10,000
CCL1	b1b2.14	Asn	59	Ser	115	17	32688816	rs760282277	T	C	E	PASS	NA	p.Asn59Ser	p.Asn59Ser	c.176A>G	missense	NA	2	246204	0	8.123e-06	0	15302	0	0	9846	0	0	17248	0	0	22300	0	2	111664	0	0	33580	0	0	5482	0	0	30782	0	8.123e-06	<1/10,000
CCL1	b1b2.13	Ser	58	Phe	114	17	32688819	rs765917777	G	A	E G	PASS	PASS	p.Ser58Phe	p.Ser58Phe	c.173C>T	missense	NA	2	277140	0	7.217e-06	0	24032	0	0	10148	0	0	18868	0	0	25794	0	2	126636	0	0	34418	0	0	6464	0	0	30780	0	7.217e-06	<1/10,000
CCL1	b1b2.10	Ile	56	Val	111	17	32688826	rs138527286	T	C	E G	PASS	PASS	p.Ile56Val	p.Ile56Val	c.166A>G	missense	NA	367	277154	5	0.001324	347	24020	5	0	10148	0	0	18870	0	0	25794	0	0	126660	0	19	34416	0	1	6464	0	0	30782	0	0.001324	<1%
CCL1	B1.5	Tyr	50	Asp	99	17	32688844	.	A	C	G	NA	PASS	p.Tyr50Asp	p.Tyr50Asp	c.148T>G	missense	NA	1	30960	0	3.23e-05	1	8728	0	0	302	0	0	1622	0	0	3494	0	0	14994	0	0	838	0	0	982	0	0	0	0	3.23e-05	<1/10,000
CCL1	B1.1	Ala	46	Thr	95	17	32688856	rs370851550	C	T	E G	PASS	PASS	p.Ala46Thr	p.Ala46Thr	c.136G>A	missense	NA	2	277154	0	7.216e-06	2	24036	0	0	10150	0	0	18870	0	0	25792	0	0	126640	0	0	34418	0	0	6466	0	0	30782	0	7.216e-06	<1/10,000
CCL1	cxb1.16	Arg	45	Gly	91	17	32688859	.	T	C	G	NA	PASS	p.Arg45Gly	p.Arg45Gly	c.133A>G	missense	NA	1	30956	0	3.23e-05	1	8730	0	0	302	0	0	1622	0	0	3494	0	0	14988	0	0	838	0	0	982	0	0	0	0	3.23e-05	<1/10,000
CCL1	cxb1.14	Pro	43	Leu	89	17	32688864	rs150891376	G	A	E G	PASS	PASS	p.Pro43Leu	p.Pro43Leu	c.128C>T	missense	NA	10	277142	1	3.608e-05	10	24030	1	0	10150	0	0	18870	0	0	25790	0	0	126640	0	0	34414	0	0	6466	0	0	30782	0	3.608e-05	<1/10,000
CCL1	cxb1.14	Pro	43	Arg	89	17	32688864	rs150891376	G	C	E	PASS	NA	p.Pro43Arg	p.Pro43Arg	c.128C>G	missense	NA	1	246178	0	4.062e-06	1	15304	0	0	9848	0	0	17248	0	0	22296	0	0	111640	0	0	33576	0	0	5484	0	0	30782	0	4.062e-06	<1/10,000
CCL1	cxb1.10	Glu	41	Asp	85	17	32688869	rs747032725	C	A	E	PASS	NA	p.Glu41Asp	p.Glu41Asp	c.123G>T	missense	NA	1	246174	0	4.062e-06	0	15304	0	0	9848	0	0	17248	0	0	22298	0	1	111632	0	0	33578	0	0	5484	0	0	30782	0	4.062e-06	<1/10,000
CCL1	cxb1.8	Gln	40	Pro	83	17	32688873	.	T	G	E	PASS	NA	p.Gln40Pro	p.Gln40Pro	c.119A>C	missense	NA	1	246190	0	4.062e-06	0	15304	0	0	9846	0	0	17248	0	0	22300	0	0	111646	0	1	33580	0	0	5484	0	0	30782	0	4.062e-06	<1/10,000
CCL1	cxb1.7	Glu	39	Gly	82	17	32688876	rs757395142	T	C	E	PASS	NA	p.Glu39Gly	p.Glu39Gly	c.116A>G	missense	NA	1	246182	0	4.062e-06	0	15304	0	0	9846	0	0	17248	0	0	22300	0	0	111638	0	0	33580	0	0	5484	0	1	30782	0	4.062e-06	<1/10,000
CCL1	cxb1.7	Glu	39	Lys	82	17	32688877	rs781263366	C	T	E	PASS	NA	p.Glu39Lys	p.Glu39Lys	c.115G>A	missense	NA	1	246176	0	4.062e-06	0	15304	0	0	9846	0	0	17248	0	0	22300	0	0	111632	0	0	33580	0	0	5484	0	1	30782	0	4.062e-06	<1/10,000
CCL1	cxb1.6	Ala	38	Val	81	17	32688879	rs376707049	G	A	E	PASS	NA	p.Ala38Val	p.Ala38Val	c.113C>T	missense	NA	16	246172	0	6.5e-05	0	15304	0	0	9846	0	0	17248	0	0	22300	0	2	111630	0	0	33578	0	0	5484	0	14	30782	0	6.5e-05	<1/10,000
CCL1	cxb1.6	Ala	38	Glu	81	17	32688879	rs376707049	G	T	G	NA	PASS	p.Ala38Glu	p.Ala38Glu	c.113C>A	missense	NA	1	30958	0	3.23e-05	1	8728	0	0	302	0	0	1622	0	0	3494	0	0	14992	0	0	838	0	0	982	0	0	0	0	3.23e-05	<1/10,000
CCL1	cxb1.2	Ser	36	Leu	77	17	32688885	.	G	A	G	NA	PASS	p.Ser36Leu	p.Ser36Leu	c.107C>T	missense	NA	1	30954	0	3.231e-05	0	8726	0	0	302	0	0	1622	0	0	3492	0	1	14992	0	0	838	0	0	982	0	0	0	0	3.231e-05	<1/10,000
CCL1	CX.1	Cys	33	Tyr	71	17	32688894	.	C	T	E	PASS	NA	p.Cys33Tyr	p.Cys33Tyr	c.98G>A	missense	NA	1	246162	0	4.062e-06	0	15304	0	0	9846	0	0	17248	0	0	22294	0	0	111624	0	0	33580	0	0	5484	0	1	30782	0	4.062e-06	<1/10,000
CCL1	NTc.Cm3	Phe	30	Cys	68	17	32688903	rs760101104	A	C	E	PASS	NA	p.Phe30Cys	p.Phe30Cys	c.89T>G	missense	NA	1	246128	0	4.063e-06	0	15302	0	0	9840	0	0	17248	0	0	22284	0	1	111612	0	0	33578	0	0	5484	0	0	30780	0	4.063e-06	<1/10,000
CCL1	NTc.Cm5	Val	28	Leu	66	17	32688910	.	C	G	E G	PASS	PASS	p.Val28Leu	p.Val28Leu	c.82G>C	missense	NA	2	277054	0	7.219e-06	0	24028	0	0	10138	0	0	18870	0	0	25786	0	0	126576	0	2	34414	0	0	6462	0	0	30780	0	7.219e-06	<1/10,000
CCL1	NTc.Cm6	Gln	27	Arg	65	17	32688912	.	T	C	E	PASS	NA	p.Gln27Arg	p.Gln27Arg	c.80A>G	missense	NA	3	246078	0	1.219e-05	0	15302	0	0	9840	0	0	17246	0	0	22290	0	0	111566	0	3	33574	0	0	5482	0	0	30778	0	1.219e-05	<1/10,000
CCL1	NTc.Cm7	Met	26	Arg	64	17	32688915	rs765973747	A	C	E	PASS	NA	p.Met26Arg	p.Met26Arg	c.77T>G	missense	NA	1	246064	0	4.064e-06	0	15298	0	0	9838	0	0	17244	0	0	22292	0	1	111556	0	0	33576	0	0	5480	0	0	30780	0	4.064e-06	<1/10,000
CCL1	NTc.Cm11	Asp	22	Tyr	60	17	32690117	rs574112988	C	A	E	PASS	NA	p.Asp22Tyr	p.Asp22Tyr	c.64G>T	missense	NA	1	245084	0	4.08e-06	1	15298	0	0	9842	0	0	17248	0	0	21478	0	0	111386	0	0	33574	0	0	5476	0	0	30782	0	4.08e-06	<1/10,000
CCL1	NTc.Cm12	Val	21	Gly	59	17	32690119	rs542632553	A	C	E	PASS	NA	p.Val21Gly	p.Val21Gly	c.62T>G	missense	NA	3	245180	0	1.224e-05	0	15302	0	0	9844	0	2	17248	0	0	21568	0	0	111386	0	0	33576	0	1	5474	0	0	30782	0	1.224e-05	<1/10,000
CCL1	NTc.Cm13	Asp	20	Val	58	17	32690122	.	T	A	E	PASS	NA	p.Asp20Val	p.Asp20Val	c.59A>T	missense	NA	1	245242	0	4.078e-06	0	15302	0	0	9844	0	0	17248	0	0	21608	0	1	111412	0	0	33572	0	0	5474	0	0	30782	0	4.078e-06	<1/10,000
CCL1	NTc.Cm15	Pro	18	Leu	56	17	32690128	rs559669850	G	A	E	PASS	NA	p.Pro18Leu	p.Pro18Leu	c.53C>T	missense	NA	9	245276	0	3.669e-05	0	15300	0	0	9844	0	0	17248	0	0	21692	0	4	111366	0	0	33572	0	0	5476	0	5	30778	0	3.669e-05	<1/10,000
CCL1	NTc.Cm16	Trp	17	Arg	55	17	32690132	.	A	G	E	PASS	NA	p.Trp17Arg	p.Trp17Arg	c.49T>C	missense	NA	1	245426	0	4.075e-06	0	15302	0	0	9842	0	0	17248	0	0	21808	0	0	111396	0	1	33572	0	0	5478	0	0	30780	0	4.075e-06	<1/10,000
CCL1	NTc.Cm16	Trp	17	Arg	55	17	32690132	.	A	T	E	PASS	NA	p.Trp17Arg	p.Trp17Arg	c.49T>A	missense	NA	1	245426	0	4.075e-06	0	15302	0	0	9842	0	0	17248	0	0	21808	0	1	111396	0	0	33572	0	0	5478	0	0	30780	0	4.075e-06	<1/10,000
CCL1	NTc.Cm23	Cys	10	Ser	48	17	32690152	rs377618775	C	G	E	PASS	NA	p.Cys10Ser	p.Cys10Ser	c.29G>C	missense	NA	2	245502	0	8.147e-06	0	15302	0	0	9844	0	0	17246	0	0	21936	0	2	111340	0	0	33572	0	0	5482	0	0	30780	0	8.147e-06	<1/10,000
CCL1	NTc.Cm24	Val	9	Ala	47	17	32690155	rs374175140	A	G	E G	PASS	PASS	p.Val9Ala	p.Val9Ala	c.26T>C	missense	NA	6	276528	0	2.17e-05	6	24032	0	0	10144	0	0	18864	0	0	25482	0	0	126348	0	0	34412	0	0	6466	0	0	30780	0	2.17e-05	<1/10,000
CCL1	NTc.Cm24	Val	9	Leu	47	17	32690156	rs200448344	C	G	E	PASS	NA	p.Val9Leu	p.Val9Leu	c.25G>C	missense	NA	10	245530	0	4.073e-05	0	15300	0	0	9844	0	0	17244	0	0	21980	0	5	111330	0	3	33568	0	1	5484	0	1	30780	0	4.073e-05	<1/10,000
CCL1	NTc.Cm29	Ile	4	Val	42	17	32690171	.	T	C	E	PASS	NA	p.Ile4Val	p.Ile4Val	c.10A>G	missense	NA	2	245462	0	8.148e-06	0	15298	0	0	9838	0	1	17246	0	0	21974	0	1	111292	0	0	33568	0	0	5470	0	0	30776	0	8.148e-06	<1/10,000
CCL1	NTc.Cm31	Gln	2	Arg	40	17	32690176	rs777555140	T	C	E	PASS	NA	p.Gln2Arg	p.Gln2Arg	c.5A>G	missense	NA	1	245438	0	4.074e-06	0	15300	0	0	9834	0	1	17246	0	0	21960	0	0	111278	0	0	33572	0	0	5470	0	0	30778	0	4.074e-06	<1/10,000
CCL2	NTc.Cm32	Lys	2	Thr	39	17	32582373	.	A	C	E	PASS	NA	p.Lys2Thr	p.Lys2Thr	c.5A>C	missense	NA	1	245618	0	4.071e-06	0	15300	0	0	9834	0	0	17240	0	0	22266	0	1	111218	0	0	33530	0	0	5468	0	0	30762	0	4.071e-06	<1/10,000
CCL2	NTc.Cm30	Ser	4	Phe	41	17	32582379	rs755719349	C	T	E	PASS	NA	p.Ser4Phe	p.Ser4Phe	c.11C>T	missense	NA	2	245732	0	8.139e-06	0	15300	0	0	9834	0	0	17248	0	0	22280	0	2	111284	0	0	33546	0	0	5472	0	0	30768	0	8.139e-06	<1/10,000
CCL2	NTc.Cm21	Ile	13	Val	50	17	32582405	rs144450837	A	G	E G	PASS	PASS	p.Ile13Val	p.Ile13Val	c.37A>G	missense	NA	5	276798	0	1.806e-05	5	24010	0	0	10142	0	0	18862	0	0	25778	0	0	126376	0	0	34400	0	0	6460	0	0	30770	0	1.806e-05	<1/10,000
CCL2	NTc.Cm21	Ile	13	Thr	50	17	32582406	rs748658453	T	C	E	PASS	NA	p.Ile13Thr	p.Ile13Thr	c.38T>C	missense	NA	1	245862	0	4.067e-06	0	15302	0	0	9840	0	0	17248	0	0	22278	0	1	111372	0	0	33568	0	0	5480	0	0	30774	0	4.067e-06	<1/10,000
CCL2	NTc.Cm19	Ala	15	Pro	52	17	32582411	rs758954928	G	C	E	PASS	NA	p.Ala15Pro	p.Ala15Pro	c.43G>C	missense	NA	2	245870	0	8.134e-06	1	15302	0	0	9840	0	0	17248	0	0	22270	0	0	111400	0	1	33562	0	0	5476	0	0	30772	0	8.134e-06	<1/10,000
CCL2	NTc.Cm18	Thr	16	Ser	53	17	32582415	rs778276611	C	G	E	PASS	NA	p.Thr16Ser	p.Thr16Ser	c.47C>G	missense	NA	1	245890	0	4.067e-06	0	15302	0	0	9840	0	0	17248	0	0	22278	0	1	111410	0	0	33566	0	0	5472	0	0	30774	0	4.067e-06	<1/10,000
CCL2	NTc.Cm11	Ala	23	Thr	60	17	32582435	.	G	A	E G	PASS	RF	p.Ala23Thr	p.Ala23Thr	c.67G>A	missense	NA	2	245738	0	8.139e-06	2	15296	0	0	9842	0	0	17246	0	0	22238	0	0	111342	0	0	33542	0	0	5468	0	0	30764	0	8.139e-06	<1/10,000
CCL2	NTc.Cm5	Asn	29	Lys	66	17	32583251	.	T	A	E	PASS	NA	p.Asn29Lys	p.Asn29Lys	c.87T>A	missense	NA	2	245674	0	8.141e-06	0	15296	0	0	9828	0	0	17240	0	0	22290	0	0	111378	0	2	33474	0	0	5470	0	0	30698	0	8.141e-06	<1/10,000
CCL2	cxb1.6	Thr	39	Ala	81	17	32583279	rs780351792	A	G	E	PASS	NA	p.Thr39Ala	p.Thr39Ala	c.115A>G	missense	NA	1	245924	0	4.066e-06	1	15300	0	0	9842	0	0	17248	0	0	22300	0	0	111438	0	0	33544	0	0	5476	0	0	30776	0	4.066e-06	<1/10,000
CCL2	cxb1.7	Asn	40	Asp	82	17	32583282	.	A	G	E	PASS	NA	p.Asn40Asp	p.Asn40Asp	c.118A>G	missense	NA	1	245966	0	4.066e-06	0	15300	0	0	9838	0	0	17246	0	0	22296	0	0	111460	0	0	33566	0	0	5480	0	1	30780	0	4.066e-06	<1/10,000
CCL2	B1.2	Leu	48	Phe	96	17	32583306	.	C	T	E	PASS	NA	p.Leu48Phe	p.Leu48Phe	c.142C>T	missense	NA	1	245928	0	4.066e-06	0	15302	0	0	9838	0	0	17246	0	0	22296	0	0	111424	0	0	33566	0	1	5476	0	0	30780	0	4.066e-06	<1/10,000
CCL2	B1.3	Ala	49	Thr	97	17	32583309	rs760761240	G	A	E G	PASS	PASS	p.Ala49Thr	p.Ala49Thr	c.145G>A	missense	NA	17	274848	0	6.185e-05	3	23506	0	0	10100	0	9	18840	0	0	25538	0	2	125274	0	0	34400	0	1	6416	0	2	30774	0	6.185e-05	<1/10,000
CCL2	B1.3	Ala	49	Val	97	17	32583310	rs148937652	C	T	E G	PASS	PASS	p.Ala49Val	p.Ala49Val	c.146C>T	missense	NA	23	276876	0	8.307e-05	16	24020	0	0	10142	0	1	18868	0	0	25782	0	5	126420	0	1	34406	0	0	6458	0	0	30780	0	8.307e-05	<1/10,000
CCL2	b1b2.4	Ile	54	Val	105	17	32583324	rs764759504	A	G	E	PASS	NA	p.Ile54Val	p.Ile54Val	c.160A>G	missense	NA	1	245914	0	4.066e-06	0	15302	0	0	9838	0	0	17248	0	0	22294	0	0	111412	0	0	33562	0	0	5478	0	1	30780	0	4.066e-06	<1/10,000
CCL2	b1b2.6	Thr	55	Ser	107	17	32583327	rs752406037	A	T	E	PASS	NA	p.Thr55Ser	p.Thr55Ser	c.163A>T	missense	NA	1	245888	0	4.067e-06	0	15300	0	0	9838	0	0	17248	0	0	22292	0	1	111398	0	0	33556	0	0	5478	0	0	30778	0	4.067e-06	<1/10,000
CCL2	b1b2.12	Cys	59	Gly	113	17	32583339	.	T	G	G	NA	PASS	p.Cys59Gly	p.Cys59Gly	c.175T>G	missense	NA	1	30968	0	3.229e-05	0	8726	0	0	302	0	0	1622	0	0	3494	0	1	15008	0	0	836	0	0	980	0	0	0	0	3.229e-05	<1/10,000
CCL2	B2.6	Thr	68	Ile	132	17	32583749	.	C	T	E	PASS	NA	p.Thr68Ile	p.Thr68Ile	c.203C>T	missense	NA	1	244970	0	4.082e-06	0	15296	0	0	9786	0	0	17198	0	0	22270	0	1	110988	0	0	33342	0	0	5460	0	0	30630	0	4.082e-06	<1/10,000
CCL2	b2b3.2	Ile	69	Val	134	17	32583751	rs148285031	A	G	E G	PASS	PASS	p.Ile69Val	p.Ile69Val	c.205A>G	missense	NA	42	276086	0	0.0001521	38	24022	0	0	10102	0	0	18824	0	0	25774	0	1	126086	0	2	34194	0	0	6440	0	1	30644	0	0.0001521	<1/1,000
CCL2	b2b3.11	Ala	71	Thr	143	17	32583757	rs190996557	G	A	E G	PASS	PASS	p.Ala71Thr	p.Ala71Thr	c.211G>A	missense	NA	212	276270	0	0.0007674	6	24012	0	0	10118	0	0	18838	0	45	25774	0	154	126128	0	2	34256	0	5	6448	0	0	30696	0	0.0007674	<1/1,000
CCL2	b3h.1	Asp	77	Gly	149	17	32583776	rs756136784	A	G	E	PASS	NA	p.Asp77Gly	p.Asp77Gly	c.230A>G	missense	NA	1	245932	0	4.066e-06	0	15304	0	0	9834	0	0	17246	0	0	22300	0	1	111430	0	0	33564	0	0	5478	0	0	30776	0	4.066e-06	<1/10,000
CCL2	b3h.1	Asp	77	Glu	149	17	32583777	rs766548953	C	A	E	PASS	NA	p.Asp77Glu	p.Asp77Glu	c.231C>A	missense	NA	1	245942	0	4.066e-06	0	15304	0	0	9832	0	0	17244	0	0	22298	0	1	111442	0	0	33568	0	0	5478	0	0	30776	0	4.066e-06	<1/10,000
CCL2	b3h.3	Lys	79	Glu	151	17	32583781	rs754083053	A	G	E	PASS	NA	p.Lys79Glu	p.Lys79Glu	c.235A>G	missense	NA	1	245964	0	4.066e-06	0	15300	0	0	9834	0	0	17248	0	0	22300	0	1	111458	0	0	33570	0	0	5478	0	0	30776	0	4.066e-06	<1/10,000
CCL2	H.1	Lys	81	Asn	155	17	32583789	.	G	T	E	PASS	NA	p.Lys81Asn	p.Lys81Asn	c.243G>T	missense	NA	1	245930	0	4.066e-06	0	15302	0	0	9830	0	0	17248	0	0	22300	0	0	111426	0	0	33566	0	0	5480	0	1	30778	0	4.066e-06	<1/10,000
CCL2	H.7	Met	87	Val	161	17	32583805	rs746763384	A	G	E	PASS	NA	p.Met87Val	p.Met87Val	c.259A>G	missense	NA	4	245908	0	1.627e-05	1	15302	0	0	9828	0	0	17248	0	0	22298	0	0	111424	0	2	33550	0	1	5484	0	0	30774	0	1.627e-05	<1/10,000
CCL2	H.7	Met	87	Lys	161	17	32583806	rs757082330	T	A	E	PASS	NA	p.Met87Lys	p.Met87Lys	c.260T>A	missense	NA	1	245882	0	4.067e-06	0	15302	0	0	9828	0	0	17248	0	0	22300	0	1	111398	0	0	33546	0	0	5482	0	0	30778	0	4.067e-06	<1/10,000
CCL2	H.8	Asp	88	Asn	162	17	32583808	rs780976524	G	A	E	PASS	NA	p.Asp88Asn	p.Asp88Asn	c.262G>A	missense	NA	1	245830	0	4.068e-06	0	15300	0	0	9824	0	1	17240	0	0	22296	0	0	111380	0	0	33530	0	0	5482	0	0	30778	0	4.068e-06	<1/10,000
CCL2	H.9	His	89	Pro	163	17	32583812	rs745882578	A	C	E	PASS	NA	p.His89Pro	p.His89Pro	c.266A>C	missense	NA	1	245876	0	4.067e-06	0	15302	0	0	9826	0	1	17248	0	0	22296	0	0	111394	0	0	33548	0	0	5482	0	0	30780	0	4.067e-06	<1/10,000
CCL2	CT.7	Pro	97	Leu	171	17	32583836	rs199565451	C	T	E G	PASS	PASS	p.Pro97Leu	p.Pro97Leu	c.290C>T	missense	NA	35	276686	0	0.0001265	2	24018	0	0	10124	0	1	18858	0	0	25784	0	30	126306	0	1	34362	0	1	6458	0	0	30776	0	0.0001265	<1/1,000
CCL2	CT.9	Thr	99	Ser	173	17	32583842	.	C	G	E	PASS	NA	p.Thr99Ser	p.Thr99Ser	c.296C>G	missense	NA	3	245658	0	1.221e-05	0	15294	0	0	9818	0	0	17240	0	0	22286	0	0	111270	0	0	33510	0	0	5474	0	3	30766	0	1.221e-05	<1/10,000
CCL3	CT.3	Ser	91	Arg	167	17	34416024	.	A	T	E	PASS	NA	p.Ser91Arg	p.Ser91Arg	c.273T>A	missense	NA	3	245988	0	1.22e-05	0	15304	0	0	9850	0	0	17248	0	0	22300	0	3	111442	0	0	33582	0	0	5480	0	0	30782	0	1.22e-05	<1/10,000
CCL3	CT.2	Leu	90	Pro	166	17	34416028	rs532580689	A	G	E G	PASS	RF	p.Leu90Pro	p.Leu90Pro	c.269T>C	missense	NA	3	245984	0	1.22e-05	0	15304	0	0	9850	0	3	17248	0	0	22300	0	0	111438	0	0	33582	0	0	5480	0	0	30782	0	1.22e-05	<1/10,000
CCL3	H.9	Asp	87	Val	163	17	34416037	.	T	A	E	PASS	NA	p.Asp87Val	p.Asp87Val	c.260A>T	missense	NA	3	245980	0	1.22e-05	0	15304	0	0	9850	0	0	17248	0	0	22300	0	0	111434	0	3	33582	0	0	5480	0	0	30782	0	1.22e-05	<1/10,000
CCL3	H.9	Asp	87	Asn	163	17	34416038	rs141182065	C	T	E G	PASS	PASS	p.Asp87Asn	p.Asp87Asn	c.259G>A	missense	NA	444	276900	2	0.001603	18	24016	0	0	10152	0	0	18866	0	0	25790	0	5	126416	0	392	34420	2	13	6458	0	16	30782	0	0.001603	<1%
CCL3	H.8	Ser	86	Gly	162	17	34416041	.	T	C	G	NA	PASS	p.Ser86Gly	p.Ser86Gly	c.256A>G	missense	NA	1	30934	0	3.233e-05	0	8716	0	0	300	0	0	1620	0	0	3494	0	0	14986	0	1	838	0	0	980	0	0	0	0	3.233e-05	<1/10,000
CCL3	H.5	Lys	83	Arg	159	17	34416049	rs548448001	T	C	E	PASS	NA	p.Lys83Arg	p.Lys83Arg	c.248A>G	missense	NA	1	246000	0	4.065e-06	0	15304	0	0	9850	0	1	17248	0	0	22300	0	0	111454	0	0	33582	0	0	5480	0	0	30782	0	4.065e-06	<1/10,000
CCL3	H.3	Val	81	Ile	157	17	34416056	.	C	T	E	PASS	NA	p.Val81Ile	p.Val81Ile	c.241G>A	missense	NA	3	245990	0	1.22e-05	0	15304	0	0	9850	0	0	17248	0	0	22300	0	0	111446	0	3	33582	0	0	5478	0	0	30782	0	1.22e-05	<1/10,000
CCL3	b3h.4	Glu	78	Asp	152	17	34416063	rs34171309	C	A	E G	PASS	PASS	p.Glu78Asp	p.Glu78Asp	c.234G>T	missense	NA	2665	276928	105	0.009623	1932	24010	101	26	10152	0	0	18868	0	0	25794	0	271	126444	0	348	34418	1	84	6460	3	4	30782	0	0.009623	<1%
CCL3	b3h.1	Asp	75	Val	149	17	34416073	.	T	A	E	PASS	NA	p.Asp75Val	p.Asp75Val	c.224A>T	missense	NA	1	245996	0	4.065e-06	0	15304	0	0	9850	0	0	17248	0	0	22300	0	0	111452	0	1	33582	0	0	5478	0	0	30782	0	4.065e-06	<1/10,000
CCL3	B3.3	Cys	73	Ser	147	17	34416079	rs147323689	C	G	E G	PASS	PASS	p.Cys73Ser	p.Cys73Ser	c.218G>C	missense	NA	19	276940	0	6.861e-05	19	24028	0	0	10152	0	0	18870	0	0	25792	0	0	126436	0	0	34420	0	0	6460	0	0	30782	0	6.861e-05	<1/10,000
CCL3	B3.3	Cys	73	Arg	147	17	34416080	.	A	G	E	PASS	NA	p.Cys73Arg	p.Cys73Arg	c.217T>C	missense	NA	1	245986	0	4.065e-06	0	15304	0	0	9850	0	0	17248	0	0	22300	0	0	111442	0	1	33582	0	0	5478	0	0	30782	0	4.065e-06	<1/10,000
CCL3	B3.2	Val	72	Phe	146	17	34416083	rs779590579	C	A	E	PASS	NA	p.Val72Phe	p.Val72Phe	c.214G>T	missense	NA	3	245978	0	1.22e-05	0	15304	0	0	9850	0	0	17248	0	0	22300	0	0	111434	0	3	33582	0	0	5478	0	0	30782	0	1.22e-05	<1/10,000
CCL3	B3.2	Val	72	Leu	146	17	34416083	rs779590579	C	G	E	PASS	NA	p.Val72Leu	p.Val72Leu	c.214G>C	missense	NA	2	245978	0	8.131e-06	0	15304	0	0	9850	0	0	17248	0	0	22300	0	1	111434	0	1	33582	0	0	5478	0	0	30782	0	8.131e-06	<1/10,000
CCL3	B3.2	Val	72	Ile	146	17	34416083	rs779590579	C	T	E	PASS	NA	p.Val72Ile	p.Val72Ile	c.214G>A	missense	NA	2	245978	0	8.131e-06	0	15304	0	0	9850	0	0	17248	0	0	22300	0	2	111434	0	0	33582	0	0	5478	0	0	30782	0	8.131e-06	<1/10,000
CCL3	b2b3.12	Arg	70	Leu	144	17	34416088	rs748914581	C	A	E	PASS	NA	p.Arg70Leu	p.Arg70Leu	c.209G>T	missense	NA	2	245976	0	8.131e-06	0	15304	0	0	9850	0	0	17248	0	0	22300	0	2	111432	0	0	33582	0	0	5478	0	0	30782	0	8.131e-06	<1/10,000
CCL3	b2b3.12	Arg	70	Gln	144	17	34416088	rs748914581	C	T	E	PASS	NA	p.Arg70Gln	p.Arg70Gln	c.209G>A	missense	NA	2	245976	0	8.131e-06	0	15304	0	0	9850	0	0	17248	0	0	22300	0	0	111432	0	1	33582	0	0	5478	0	1	30782	0	8.131e-06	<1/10,000
CCL3	b2b3.12	Arg	70	Trp	144	17	34416089	rs3210157	G	A	E	PASS	NA	p.Arg70Trp	p.Arg70Trp	c.208C>T	missense	NA	7	245970	0	2.846e-05	0	15304	0	0	9850	0	0	17248	0	0	22300	0	1	111426	0	1	33582	0	0	5478	0	5	30782	0	2.846e-05	<1/10,000
CCL3	b2b3.11	Ser	69	Arg	143	17	34416090	rs748710179	G	T	E	PASS	NA	p.Ser69Arg	p.Ser69Arg	c.207C>A	missense	NA	3	245968	0	1.22e-05	0	15304	0	0	9850	0	0	17248	0	0	22300	0	2	111424	0	0	33582	0	0	5478	0	1	30782	0	1.22e-05	<1/10,000
CCL3	b2b3.11	Ser	69	Gly	143	17	34416092	rs5029408	T	C	E G	PASS	PASS	p.Ser69Gly	p.Ser69Gly	c.205A>G	missense	NA	46	276900	0	0.0001661	33	24022	0	0	10152	0	3	18870	0	0	25788	0	2	126414	0	6	34420	0	0	6456	0	2	30778	0	0.0001661	<1/1,000
CCL3	b2b3.4	Arg	68	Pro	136	17	34416094	rs773703371	C	G	E	PASS	NA	p.Arg68Pro	p.Arg68Pro	c.203G>C	missense	NA	1	245960	0	4.066e-06	0	15304	0	0	9850	0	0	17248	0	0	22300	0	1	111416	0	0	33582	0	0	5478	0	0	30782	0	4.066e-06	<1/10,000
CCL3	b2b3.4	Arg	68	Gln	136	17	34416094	rs773703371	C	T	E	PASS	NA	p.Arg68Gln	p.Arg68Gln	c.203G>A	missense	NA	2	245960	0	8.131e-06	0	15304	0	1	9850	0	0	17248	0	0	22300	0	1	111416	0	0	33582	0	0	5478	0	0	30782	0	8.131e-06	<1/10,000
CCL3	B2.6	Thr	66	Asn	132	17	34416100	rs770996135	G	T	E	PASS	NA	p.Thr66Asn	p.Thr66Asn	c.197C>A	missense	NA	1	245954	0	4.066e-06	0	15304	0	0	9850	0	0	17248	0	0	22300	0	0	111410	0	1	33582	0	0	5478	0	0	30782	0	4.066e-06	<1/10,000
CCL3	B2.5	Leu	65	Pro	131	17	34416103	.	A	G	E	PASS	NA	p.Leu65Pro	p.Leu65Pro	c.194T>C	missense	NA	1	245954	0	4.066e-06	0	15304	0	0	9850	0	0	17248	0	0	22300	0	1	111410	0	0	33582	0	0	5478	0	0	30782	0	4.066e-06	<1/10,000
CCL3	B2.4	Phe	64	Leu	130	17	34416107	rs377681850	A	G	E	PASS	NA	p.Phe64Leu	p.Phe64Leu	c.190T>C	missense	NA	8	245932	0	3.253e-05	2	15304	0	0	9850	0	0	17248	0	0	22300	0	2	111390	0	3	33582	0	0	5476	0	1	30782	0	3.253e-05	<1/10,000
CCL3	B2.3	Ile	63	Ser	129	17	34416529	rs778171143	A	C	E G	PASS	PASS	p.Ile63Ser	p.Ile63Ser	c.188T>G	missense	NA	3	276956	0	1.083e-05	1	24030	0	0	10152	0	0	18868	0	0	25794	0	0	126448	0	0	34420	0	0	6462	0	2	30782	0	1.083e-05	<1/10,000
CCL3	B2.3	Ile	63	Thr	129	17	34416529	rs778171143	A	G	E	PASS	NA	p.Ile63Thr	p.Ile63Thr	c.188T>C	missense	NA	1	245992	0	4.065e-06	0	15304	0	0	9850	0	0	17246	0	0	22300	0	0	111446	0	0	33582	0	0	5482	0	1	30782	0	4.065e-06	<1/10,000
CCL3	B2.3	Ile	63	Asn	129	17	34416529	rs778171143	A	T	E	PASS	NA	p.Ile63Asn	p.Ile63Asn	c.188T>A	missense	NA	1	245992	0	4.065e-06	0	15304	0	0	9850	0	0	17246	0	0	22300	0	0	111446	0	0	33582	0	0	5482	0	1	30782	0	4.065e-06	<1/10,000
CCL3	B2.3	Ile	63	Phe	129	17	34416530	.	T	A	G	NA	PASS	p.Ile63Phe	p.Ile63Phe	c.187A>T	missense	NA	1	30976	0	3.228e-05	1	8730	0	0	302	0	0	1622	0	0	3494	0	0	15008	0	0	838	0	0	982	0	0	0	0	3.228e-05	<1/10,000
CCL3	B2.2	Val	62	Ile	128	17	34416533	.	C	T	G	NA	PASS	p.Val62Ile	p.Val62Ile	c.184G>A	missense	NA	2	30974	0	6.457e-05	2	8728	0	0	302	0	0	1622	0	0	3494	0	0	15010	0	0	838	0	0	980	0	0	0	0	6.457e-05	<1/10,000
CCL3	B2.1	Gly	61	Val	127	17	34416535	rs781743526	C	A	E G	PASS	PASS	p.Gly61Val	p.Gly61Val	c.182G>T	missense	NA	4	276976	0	1.444e-05	4	24032	0	0	10152	0	0	18868	0	0	25794	0	0	126464	0	0	34420	0	0	6464	0	0	30782	0	1.444e-05	<1/10,000
CCL3	B2.1	Gly	61	Ser	127	17	34416536	rs1130374	C	T	E G	PASS	PASS	p.Gly61Ser	p.Gly61Ser	c.181G>A	missense	NA	304	276944	2	0.001098	228	24026	2	0	10152	0	8	18864	0	1	25792	0	20	126458	0	9	34414	0	1	6458	0	37	30780	0	0.001098	<1%
CCL3	b1b2.16	Pro	60	Ala	117	17	34416539	.	G	C	G	NA	PASS	p.Pro60Ala	p.Pro60Ala	c.178C>G	missense	NA	1	30968	0	3.229e-05	1	8724	0	0	302	0	0	1622	0	0	3494	0	0	15006	0	0	838	0	0	982	0	0	0	0	3.229e-05	<1/10,000
CCL3	b1b2.14	Lys	59	Gln	115	17	34416542	.	T	G	E	PASS	NA	p.Lys59Gln	p.Lys59Gln	c.175A>C	missense	NA	1	246032	0	4.065e-06	0	15304	0	0	9850	0	0	17248	0	0	22300	0	1	111484	0	0	33582	0	0	5482	0	0	30782	0	4.065e-06	<1/10,000
CCL3	b1b2.12	Cys	57	Ser	113	17	34416547	rs142857740	C	G	E	PASS	NA	p.Cys57Ser	p.Cys57Ser	c.170G>C	missense	NA	3	246046	0	1.219e-05	0	15304	0	0	9850	0	0	17248	0	0	22300	0	3	111498	0	0	33582	0	0	5482	0	0	30782	0	1.219e-05	<1/10,000
CCL3	b1b2.10	Gln	56	Lys	111	17	34416551	.	G	T	E	PASS	NA	p.Gln56Lys	p.Gln56Lys	c.166C>A	missense	NA	1	246048	0	4.064e-06	0	15304	0	0	9850	0	1	17248	0	0	22300	0	0	111500	0	0	33582	0	0	5482	0	0	30782	0	4.064e-06	<1/10,000
CCL3	b1b2.4	Thr	53	Met	105	17	34416559	rs771827521	G	A	E	PASS	NA	p.Thr53Met	p.Thr53Met	c.158C>T	missense	NA	1	246076	0	4.064e-06	0	15304	0	0	9850	0	0	17246	0	0	22300	0	0	111528	0	0	33582	0	0	5484	0	1	30782	0	4.064e-06	<1/10,000
CCL3	B1.6	Phe	51	Leu	100	17	34416566	rs773044943	A	G	E	PASS	NA	p.Phe51Leu	p.Phe51Leu	c.151T>C	missense	NA	2	246114	0	8.126e-06	0	15304	0	0	9850	0	0	17246	0	0	22300	0	2	111566	0	0	33582	0	0	5484	0	0	30782	0	8.126e-06	<1/10,000
CCL3	B1.5	Tyr	50	Asp	99	17	34416569	rs760328226	A	C	E	PASS	NA	p.Tyr50Asp	p.Tyr50Asp	c.148T>G	missense	NA	1	246124	0	4.063e-06	0	15304	0	0	9850	0	0	17246	0	0	22300	0	0	111576	0	0	33582	0	0	5484	0	1	30782	0	4.063e-06	<1/10,000
CCL3	B1.3	Ala	48	Gly	97	17	34416574	.	G	C	G	NA	PASS	p.Ala48Gly	p.Ala48Gly	c.143C>G	missense	NA	1	30966	0	3.229e-05	0	8724	0	0	302	0	0	1622	0	0	3494	0	1	15004	0	0	838	0	0	982	0	0	0	0	3.229e-05	<1/10,000
CCL3	B1.2	Ile	47	Thr	96	17	34416577	rs146554516	A	G	E G	PASS	PASS	p.Ile47Thr	p.Ile47Thr	c.140T>C	missense	NA	92	277132	1	0.000332	0	24028	0	14	10152	0	3	18866	0	0	25794	0	22	126624	0	2	34420	0	5	6466	0	46	30782	1	0.000332	<1/1,000
CCL3	B1.2	Ile	47	Lys	96	17	34416577	rs146554516	A	T	E	PASS	NA	p.Ile47Lys	p.Ile47Lys	c.140T>A	missense	NA	1	246164	0	4.062e-06	0	15304	0	0	9850	0	0	17246	0	0	22300	0	0	111616	0	0	33582	0	1	5484	0	0	30782	0	4.062e-06	<1/10,000
CCL3	cxb1.8	Arg	40	Gln	83	17	34416598	rs759069505	C	T	E	PASS	NA	p.Arg40Gln	p.Arg40Gln	c.119G>A	missense	NA	3	246194	0	1.219e-05	0	15304	0	0	9850	0	2	17248	0	0	22300	0	1	111644	0	0	33582	0	0	5484	0	0	30782	0	1.219e-05	<1/10,000
CCL3	cxb1.8	Arg	40	Trp	83	17	34416599	rs764705131	G	A	E G	PASS	PASS	p.Arg40Trp	p.Arg40Trp	c.118C>T	missense	NA	11	277160	0	3.969e-05	0	24032	0	0	10152	0	0	18870	0	0	25794	0	11	126642	0	0	34420	0	0	6468	0	0	30782	0	3.969e-05	<1/10,000
CCL3	cxb1.7	Ser	39	Cys	82	17	34416601	.	G	C	E G	PASS	PASS	p.Ser39Cys	p.Ser39Cys	c.116C>G	missense	NA	2	277174	0	7.216e-06	0	24028	0	0	10152	0	0	18870	0	0	25792	0	0	126662	0	2	34420	0	0	6468	0	0	30782	0	7.216e-06	<1/10,000
CCL3	NTc.Cm1	Ala	32	Thr	70	17	34416623	rs141200748	C	T	E G	PASS	PASS	p.Ala32Thr	p.Ala32Thr	c.94G>A	missense	NA	15	277008	0	5.415e-05	0	24026	0	0	10152	0	0	18868	0	4	25794	0	10	126504	0	0	34420	0	0	6462	0	1	30782	0	5.415e-05	<1/10,000
CCL3	NTc.Cm3	Pro	30	Leu	68	17	34416628	rs368462880	G	A	E G	PASS	PASS	p.Pro30Leu	p.Pro30Leu	c.89C>T	missense	NA	11	276962	0	3.972e-05	1	24020	0	0	10152	0	0	18870	0	0	25794	0	10	126460	0	0	34420	0	0	6464	0	0	30782	0	3.972e-05	<1/10,000
CCL3	NTc.Cm3	Pro	30	Arg	68	17	34416628	rs368462880	G	C	E	PASS	NA	p.Pro30Arg	p.Pro30Arg	c.89C>G	missense	NA	1	246004	0	4.065e-06	0	15304	0	0	9850	0	0	17248	0	0	22300	0	0	111456	0	0	33582	0	0	5482	0	1	30782	0	4.065e-06	<1/10,000
CCL3	NTc.Cm3	Pro	30	Thr	68	17	34416629	.	G	T	E	PASS	NA	p.Pro30Thr	p.Pro30Thr	c.88C>A	missense	NA	1	246008	0	4.065e-06	0	15304	0	0	9850	0	0	17248	0	0	22300	0	1	111462	0	0	33582	0	0	5480	0	0	30782	0	4.065e-06	<1/10,000
CCL3	NTc.Cm4	Thr	29	Met	67	17	34416631	rs372080858	G	A	E	PASS	NA	p.Thr29Met	p.Thr29Met	c.86C>T	missense	NA	3	245996	0	1.22e-05	0	15304	0	0	9850	0	0	17248	0	0	22300	0	2	111454	0	0	33582	0	0	5476	0	1	30782	0	1.22e-05	<1/10,000
CCL3	NTc.Cm8	Leu	25	Phe	63	17	34417332	.	G	A	E	PASS	NA	p.Leu25Phe	p.Leu25Phe	c.73C>T	missense	NA	1	246162	0	4.062e-06	0	15288	0	0	9846	0	0	17236	0	0	22288	0	1	111676	0	0	33576	0	0	5480	0	0	30772	0	4.062e-06	<1/10,000
CCL3	NTc.Cm8	Leu	25	Val	63	17	34417332	.	G	C	G	NA	PASS	p.Leu25Val	p.Leu25Val	c.73C>G	missense	NA	1	30968	0	3.229e-05	0	8724	0	0	302	0	0	1622	0	0	3494	0	1	15006	0	0	838	0	0	982	0	0	0	0	3.229e-05	<1/10,000
CCL3	NTc.Cm16	Cys	18	Phe	55	17	34417352	.	C	A	E	PASS	NA	p.Cys18Phe	p.Cys18Phe	c.53G>T	missense	NA	1	246226	0	4.061e-06	1	15298	0	0	9850	0	0	17240	0	0	22296	0	0	111698	0	0	33580	0	0	5486	0	0	30778	0	4.061e-06	<1/10,000
CCL3	NTc.Cm16	Cys	18	Arg	55	17	34417353	.	A	G	E	PASS	NA	p.Cys18Arg	p.Cys18Arg	c.52T>C	missense	NA	1	246232	0	4.061e-06	0	15300	0	0	9850	0	0	17240	0	0	22296	0	1	111698	0	0	33582	0	0	5486	0	0	30780	0	4.061e-06	<1/10,000
CCL3	NTc.Cm19	Met	15	Thr	52	17	34417361	rs768007291	A	G	E	PASS	NA	p.Met15Thr	p.Met15Thr	c.44T>C	missense	NA	1	246230	0	4.061e-06	0	15300	0	0	9850	0	0	17242	0	0	22294	0	0	111700	0	1	33582	0	0	5482	0	0	30780	0	4.061e-06	<1/10,000
CCL3	NTc.Cm19	Met	15	Val	52	17	34417362	.	T	C	G	NA	PASS	p.Met15Val	p.Met15Val	c.43A>G	missense	NA	1	30964	0	3.23e-05	1	8726	0	0	302	0	0	1622	0	0	3490	0	0	15004	0	0	838	0	0	982	0	0	0	0	3.23e-05	<1/10,000
CCL3	NTc.Cm22	Leu	12	Ile	49	17	34417371	.	G	T	E	PASS	NA	p.Leu12Ile	p.Leu12Ile	c.34C>A	missense	NA	1	246208	0	4.062e-06	0	15298	0	0	9846	0	0	17242	0	0	22284	0	0	111696	0	0	33582	0	0	5482	0	1	30778	0	4.062e-06	<1/10,000
CCL3	NTc.Cm24	Val	10	Ala	47	17	34417376	.	A	G	E	PASS	NA	p.Val10Ala	p.Val10Ala	c.29T>C	missense	NA	2	246214	0	8.123e-06	0	15298	0	0	9850	0	0	17242	0	0	22288	0	0	111694	0	2	33582	0	0	5480	0	0	30780	0	8.123e-06	<1/10,000
CCL3	NTc.Cm25	Ala	9	Pro	46	17	34417380	rs374335429	C	G	E	PASS	NA	p.Ala9Pro	p.Ala9Pro	c.25G>C	missense	NA	1	246200	0	4.062e-06	1	15298	0	0	9848	0	0	17240	0	0	22286	0	0	111686	0	0	33580	0	0	5480	0	0	30782	0	4.062e-06	<1/10,000
CCL3	NTc.Cm29	Thr	5	Ala	42	17	34417392	rs199548661	T	C	E	PASS	NA	p.Thr5Ala	p.Thr5Ala	c.13A>G	missense	NA	28	246106	0	0.0001138	0	15290	0	0	9846	0	0	17236	0	3	22268	0	25	111646	0	0	33574	0	0	5478	0	0	30768	0	0.0001138	<1/1,000
CCL3L1	CT.2	Leu	91	Pro	166	17	34624269	rs759908045	A	G	E G	PASS	RF	p.Leu91Pro	p.Leu91Pro	c.272T>C	missense	NA	395	76524	52	0.005162	305	7222	30	0	2658	0	4	8238	1	0	10556	0	13	28314	2	60	8314	12	7	1932	1	6	9290	0	0.005162	<1%
CCL3L1	H.8	Ser	87	Cys	162	17	34624282	.	T	A	E	PASS	NA	p.Ser87Cys	p.Ser87Cys	c.259A>T	missense	NA	1	75222	0	1.329e-05	0	7548	0	0	2394	0	0	8414	0	0	10336	0	0	27602	0	0	8322	0	0	1866	0	1	8740	0	1.329e-05	<1/10,000
CCL3L1	b3h.3	Ser	78	Ile	151	17	34624308	.	C	A	G	NA	PASS	p.Ser78Ile	p.Ser78Ile	c.233G>T	missense	NA	1	18438	0	5.424e-05	0	7376	0	0	126	0	0	1134	0	0	1720	0	1	7278	0	0	344	0	0	460	0	0	0	0	5.424e-05	<1/10,000
CCL3L1	b3h.2	Pro	77	Leu	150	17	34624311	rs751587019	G	A	E	PASS	NA	p.Pro77Leu	p.Pro77Leu	c.230C>T	missense	NA	4	56854	0	7.036e-05	0	6794	0	0	1760	0	0	6718	0	0	9368	0	3	19228	0	1	4842	0	0	1218	0	0	6926	0	7.036e-05	<1/10,000
CCL3L1	b3h.1	Asp	76	Glu	149	17	34624313	.	G	C	E	PASS	NA	p.Asp76Glu	p.Asp76Glu	c.228C>G	missense	NA	1	56364	0	1.774e-05	0	6782	0	0	1748	0	1	6656	0	0	9310	0	0	19022	0	0	4800	0	0	1210	0	0	6836	0	1.774e-05	<1/10,000
CCL3L1	b2b3.12	Arg	71	Gln	144	17	34624329	rs757433231	C	T	E G	PASS	RF	p.Arg71Gln	p.Arg71Gln	c.212G>A	missense	NA	5	44288	0	0.0001129	4	6092	0	0	1086	0	0	5584	0	0	7986	0	0	14200	0	0	3480	0	0	874	0	1	4986	0	0.0001129	<1/1,000
CCL3L1	B2.1	Ser	62	Gly	127	17	34624778	.	T	C	E G	PASS	RF	p.Ser62Gly	p.Ser62Gly	c.184A>G	missense	NA	2	14432	0	0.0001386	1	2314	0	0	252	0	0	1770	0	0	146	0	1	5416	0	0	2062	0	0	408	0	0	2064	0	0.0001386	<1/1,000
CCL3L1	b1b2.4	Thr	54	Met	105	17	34624801	.	G	A	G	NA	PASS	p.Thr54Met	p.Thr54Met	c.161C>T	missense	NA	1	6124	0	0.0001633	1	3316	0	0	24	0	0	138	0	0	954	0	0	1412	0	0	132	0	0	148	0	0	0	0	0.0001633	<1/1,000
CCL3L1	NTc.Cm14	Gln	20	Lys	57	17	34625589	.	G	T	E	PASS	NA	p.Gln20Lys	p.Gln20Lys	c.58C>A	missense	NA	5	122850	0	4.07e-05	0	8374	0	0	5426	0	0	9378	0	0	13040	0	2	49698	0	3	16590	0	0	2918	0	0	17426	0	4.07e-05	<1/10,000
CCL3L1	NTc.Cm15	Asn	19	Ile	56	17	34625591	rs531598202	T	A	E	PASS	NA	p.Asn19Ile	p.Asn19Ile	c.56A>T	missense	NA	2	124302	0	1.609e-05	2	8452	0	0	5500	0	0	9486	0	0	13112	0	0	50314	0	0	16870	0	0	2954	0	0	17614	0	1.609e-05	<1/10,000
CCL3L1	NTc.Cm15	Asn	19	Ser	56	17	34625591	rs531598202	T	C	E	PASS	NA	p.Asn19Ser	p.Asn19Ser	c.56A>G	missense	NA	1	124302	0	8.045e-06	0	8452	0	0	5500	0	0	9486	0	0	13112	0	0	50314	0	0	16870	0	0	2954	0	1	17614	0	8.045e-06	<1/10,000
CCL3L1	NTc.Cm18	Ala	16	Thr	53	17	34625601	rs769500123	C	T	E G	PASS	PASS	p.Ala16Thr	p.Ala16Thr	c.46G>A	missense	NA	13	148060	2	8.78e-05	4	14358	2	0	5834	0	0	10778	0	0	15348	0	9	61760	0	0	18074	0	0	3562	0	0	18346	0	8.78e-05	<1/10,000
CCL3L1	NTc.Cm19	Met	15	Thr	52	17	34625603	rs776006814	A	G	E	PASS	NA	p.Met15Thr	p.Met15Thr	c.44T>C	missense	NA	4	130848	1	3.057e-05	0	8892	0	0	5734	0	0	9890	0	0	13502	0	0	53582	0	0	17672	0	0	3080	0	4	18496	1	3.057e-05	<1/10,000
CCL3L1	NTc.Cm22	Leu	12	Pro	49	17	34625612	rs769074524	A	G	E	PASS	NA	p.Leu12Pro	p.Leu12Pro	c.35T>C	missense	NA	3	130786	1	2.294e-05	2	9000	1	0	5590	0	0	10004	0	0	13510	0	1	53966	0	0	17232	0	0	3034	0	0	18450	0	2.294e-05	<1/10,000
CCL3L1	NTc.Cm24	Val	10	Ile	47	17	34625619	rs767632341	C	T	E G	PASS	RF|AC0	p.Val10Ile	p.Val10Ile	c.28G>A	missense	NA	11	130086	1	8.456e-05	0	8948	0	0	5552	0	1	9954	0	0	13452	0	9	53632	1	0	17172	0	0	3018	0	1	18358	0	8.456e-05	<1/10,000
CCL3L1	NTc.Cm27	Ala	7	Ser	44	17	34625628	.	C	A	E	PASS	NA	p.Ala7Ser	p.Ala7Ser	c.19G>T	missense	NA	1	128652	0	7.773e-06	0	8750	0	0	5548	0	0	9836	0	0	13298	0	1	52086	0	0	17604	0	0	3034	0	0	18496	0	7.773e-06	<1/10,000
CCL3L1	NTc.Cm32	Gln	2	Glu	39	17	34625643	.	G	C	E G	PASS	RF	p.Gln2Glu	p.Gln2Glu	c.4C>G	missense	NA	2	112882	0	1.772e-05	0	7822	0	0	4708	0	0	8334	0	2	12454	0	0	45214	0	0	15298	0	0	2694	0	0	16358	0	1.772e-05	<1/10,000
CCL4	NTc.Cm31	Leu	3	Phe	40	17	34431305	rs555952117	C	T	E	PASS	NA	p.Leu3Phe	p.Leu3Phe	c.7C>T	missense	NA	1	245964	0	4.066e-06	0	15304	0	0	9850	0	0	17248	0	0	22300	0	0	111418	0	0	33582	0	0	5480	0	1	30782	0	4.066e-06	<1/10,000
CCL4	NTc.Cm30	Cys	4	Trp	41	17	34431310	rs199619169	C	G	E	PASS	NA	p.Cys4Trp	p.Cys4Trp	c.12C>G	missense	NA	4	245962	0	1.626e-05	0	15304	0	0	9850	0	0	17248	0	0	22300	0	4	111416	0	0	33582	0	0	5480	0	0	30782	0	1.626e-05	<1/10,000
CCL4	NTc.Cm29	Val	5	Met	42	17	34431311	rs758412463	G	A	E	PASS	NA	p.Val5Met	p.Val5Met	c.13G>A	missense	NA	9	245964	0	3.659e-05	0	15304	0	0	9850	0	2	17248	0	2	22300	0	2	111418	0	1	33582	0	0	5480	0	2	30782	0	3.659e-05	<1/10,000
CCL4	NTc.Cm25	Ser	9	Phe	46	17	34431324	rs779705125	C	T	E G	PASS	PASS	p.Ser9Phe	p.Ser9Phe	c.26C>T	missense	NA	9	276932	0	3.25e-05	0	24030	0	0	10152	0	0	18870	0	7	25794	0	2	126422	0	0	34420	0	0	6462	0	0	30782	0	3.25e-05	<1/10,000
CCL4	NTc.Cm23	Leu	11	Phe	48	17	34431329	.	C	T	E	PASS	NA	p.Leu11Phe	p.Leu11Phe	c.31C>T	missense	NA	1	245962	0	4.066e-06	0	15304	0	0	9850	0	0	17248	0	0	22300	0	0	111416	0	1	33582	0	0	5480	0	0	30782	0	4.066e-06	<1/10,000
CCL4	NTc.Cm22	Met	12	Val	49	17	34431332	rs1049752	A	G	E G	PASS	RF	p.Met12Val	p.Met12Val	c.34A>G	missense	NA	37	245960	0	0.0001504	1	15304	0	0	9850	0	12	17248	0	0	22300	0	10	111416	0	10	33582	0	0	5480	0	4	30780	0	0.0001504	<1/1,000
CCL4	NTc.Cm18	Ala	16	Thr	53	17	34431344	rs370817313	G	A	E	PASS	NA	p.Ala16Thr	p.Ala16Thr	c.46G>A	missense	NA	1	245956	0	4.066e-06	0	15304	0	0	9850	0	0	17248	0	0	22300	0	1	111410	0	0	33582	0	0	5480	0	0	30782	0	4.066e-06	<1/10,000
CCL4	NTc.Cm16	Cys	18	Arg	55	17	34431350	rs368788496	T	C	E G	PASS	PASS	p.Cys18Arg	p.Cys18Arg	c.52T>C	missense	NA	5	276926	0	1.806e-05	5	24028	0	0	10152	0	0	18870	0	0	25794	0	0	126418	0	0	34420	0	0	6462	0	0	30782	0	1.806e-05	<1/10,000
CCL4	NTc.Cm15	Ser	19	Pro	56	17	34431353	rs865904526	T	C	G	NA	PASS	p.Ser19Pro	p.Ser19Pro	c.55T>C	missense	NA	1	30962	0	3.23e-05	0	8722	0	0	302	0	0	1620	0	0	3494	0	1	15004	0	0	838	0	0	982	0	0	0	0	3.23e-05	<1/10,000
CCL4	NTc.Cm14	Pro	20	Leu	57	17	34431357	rs1130750	C	T	E	PASS	NA	p.Pro20Leu	p.Pro20Leu	c.59C>T	missense	NA	2	245944	0	8.132e-06	0	15304	0	0	9850	0	2	17244	0	0	22300	0	0	111404	0	0	33582	0	0	5480	0	0	30780	0	8.132e-06	<1/10,000
CCL4	NTc.Cm13	Ala	21	Val	58	17	34431360	rs143966312	C	T	E G	PASS	PASS	p.Ala21Val	p.Ala21Val	c.62C>T	missense	NA	293	276920	2	0.001058	12	24028	0	37	10152	1	171	18868	1	0	25794	0	62	126414	0	8	34420	0	3	6462	0	0	30782	0	0.001058	<1%
CCL4	NTc.Cm10	Ala	24	Ser	61	17	34431368	.	G	T	E	PASS	NA	p.Ala24Ser	p.Ala24Ser	c.70G>T	missense	NA	1	245960	0	4.066e-06	0	15304	0	0	9850	0	0	17248	0	0	22300	0	1	111414	0	0	33582	0	0	5480	0	0	30782	0	4.066e-06	<1/10,000
CCL4	NTc.Cm10	Ala	24	Glu	61	17	34431369	rs765673337	C	A	E	PASS	NA	p.Ala24Glu	p.Ala24Glu	c.71C>A	missense	NA	7	245960	0	2.846e-05	0	15304	0	0	9850	0	0	17248	0	0	22300	0	1	111414	0	6	33582	0	0	5480	0	0	30782	0	2.846e-05	<1/10,000
CCL4	NTc.Cm9	Pro	25	Arg	62	17	34431372	rs756461974	C	G	E	PASS	NA	p.Pro25Arg	p.Pro25Arg	c.74C>G	missense	NA	1	245962	0	4.066e-06	0	15304	0	0	9850	0	0	17248	0	0	22300	0	1	111416	0	0	33582	0	0	5480	0	0	30782	0	4.066e-06	<1/10,000
CCL4	NTc.Cm8	Met	26	Val	63	17	34431374	rs150142971	A	G	E G	PASS	PASS	p.Met26Val	p.Met26Val	c.76A>G	missense	NA	686	276922	4	0.002477	598	24024	4	0	10152	0	0	18870	0	0	25794	0	14	126418	0	65	34420	0	8	6462	0	1	30782	0	0.002477	<1%
CCL4	NTc.Cm8	Met	26	Leu	63	17	34431374	rs150142971	A	T	E	PASS	NA	p.Met26Leu	p.Met26Leu	c.76A>T	missense	NA	2	245960	0	8.131e-06	0	15304	0	0	9850	0	2	17248	0	0	22300	0	0	111414	0	0	33582	0	0	5480	0	0	30782	0	8.131e-06	<1/10,000
CCL4	NTc.Cm8	Met	26	Thr	63	17	34431921	rs758405029	T	C	E	PASS	NA	p.Met26Thr	p.Met26Thr	c.77T>C	missense	NA	1	241860	0	4.135e-06	0	14998	0	0	9734	0	0	17100	0	0	22114	0	1	108718	0	0	33226	0	0	5400	0	0	30570	0	4.135e-06	<1/10,000
CCL4	NTc.Cm7	Gly	27	Ser	64	17	34431923	.	G	A	E	PASS	NA	p.Gly27Ser	p.Gly27Ser	c.79G>A	missense	NA	1	242172	0	4.129e-06	0	15018	0	0	9746	0	0	17100	0	0	22122	0	0	108938	0	1	33256	0	0	5396	0	0	30596	0	4.129e-06	<1/10,000
CCL4	NTc.Cm1	Ala	33	Thr	70	17	34431941	rs751043350	G	A	E G	PASS	PASS	p.Ala33Thr	p.Ala33Thr	c.97G>A	missense	NA	13	275052	0	4.726e-05	0	23698	0	0	10118	0	1	18802	0	0	25678	0	12	125328	0	0	34314	0	0	6382	0	0	30732	0	4.726e-05	<1/10,000
CCL4	cxb1.2	Ser	37	Cys	77	17	34431954	rs756740495	C	G	E	PASS	NA	p.Ser37Cys	p.Ser37Cys	c.110C>G	missense	NA	1	245422	0	4.075e-06	0	15262	0	0	9844	0	0	17230	0	0	22266	0	1	111082	0	0	33524	0	0	5460	0	0	30754	0	4.075e-06	<1/10,000
CCL4	cxb1.2	Ser	37	Phe	77	17	34431954	rs756740495	C	T	E	PASS	NA	p.Ser37Phe	p.Ser37Phe	c.110C>T	missense	NA	1	245422	0	4.075e-06	0	15262	0	0	9844	0	0	17230	0	0	22266	0	0	111082	0	0	33524	0	0	5460	0	1	30754	0	4.075e-06	<1/10,000
CCL4	cxb1.5	Tyr	38	Asn	80	17	34431956	rs772377163	T	A	E	PASS	NA	p.Tyr38Asn	p.Tyr38Asn	c.112T>A	missense	NA	1	245470	0	4.074e-06	0	15266	0	0	9844	0	0	17230	0	0	22270	0	1	111114	0	0	33524	0	0	5462	0	0	30760	0	4.074e-06	<1/10,000
CCL4	cxb1.5	Tyr	38	His	80	17	34431956	rs772377163	T	C	E	PASS	NA	p.Tyr38His	p.Tyr38His	c.112T>C	missense	NA	1	245470	0	4.074e-06	0	15266	0	0	9844	0	0	17230	0	0	22270	0	1	111114	0	0	33524	0	0	5462	0	0	30760	0	4.074e-06	<1/10,000
CCL4	cxb1.5	Tyr	38	Asp	80	17	34431956	rs772377163	T	G	G	NA	PASS	p.Tyr38Asp	p.Tyr38Asp	c.112T>G	missense	NA	1	30494	0	3.279e-05	0	8600	0	0	296	0	0	1600	0	0	3466	0	1	14740	0	0	832	0	0	960	0	0	0	0	3.279e-05	<1/10,000
CCL4	cxb1.7	Ala	40	Thr	82	17	34431962	rs200881527	G	A	E G	PASS	PASS	p.Ala40Thr	p.Ala40Thr	c.118G>A	missense	NA	19	275930	0	6.886e-05	18	23884	0	0	10144	0	0	18826	0	0	25714	0	1	125820	0	0	34356	0	0	6424	0	0	30762	0	6.886e-05	<1/10,000
CCL4	cxb1.7	Ala	40	Ser	82	17	34431962	rs200881527	G	T	E	PASS	NA	p.Ala40Ser	p.Ala40Ser	c.118G>T	missense	NA	4	245462	0	1.63e-05	0	15266	0	0	9844	0	0	17226	0	0	22264	0	4	111114	0	0	33524	0	0	5462	0	0	30762	0	1.63e-05	<1/10,000
CCL4	cxb1.7	Ala	40	Val	82	17	34431963	rs529554188	C	T	E G	PASS	PASS	p.Ala40Val	p.Ala40Val	c.119C>T	missense	NA	11	276070	0	3.984e-05	2	23892	0	0	10146	0	0	18826	0	0	25738	0	9	125914	0	0	34360	0	0	6430	0	0	30764	0	3.984e-05	<1/10,000
CCL4	cxb1.11	Leu	43	Val	86	17	34431971	rs149276903	C	G	E	PASS	NA	p.Leu43Val	p.Leu43Val	c.127C>G	missense	NA	10	245720	0	4.07e-05	0	15280	0	0	9842	0	0	17236	0	0	22278	0	10	111292	0	0	33542	0	0	5476	0	0	30774	0	4.07e-05	<1/10,000
CCL4	cxb1.11	Leu	43	Phe	86	17	34431971	rs149276903	C	T	E	PASS	NA	p.Leu43Phe	p.Leu43Phe	c.127C>T	missense	NA	1	245720	0	4.07e-06	0	15280	0	0	9842	0	1	17236	0	0	22278	0	0	111292	0	0	33542	0	0	5476	0	0	30774	0	4.07e-06	<1/10,000
CCL4	cxb1.11	Leu	43	His	86	17	34431972	rs773355755	T	A	E	PASS	NA	p.Leu43His	p.Leu43His	c.128T>A	missense	NA	6	245756	0	2.441e-05	0	15286	0	0	9844	0	0	17236	0	0	22286	0	0	111314	0	0	33544	0	0	5474	0	6	30772	0	2.441e-05	<1/10,000
CCL4	cxb1.11	Leu	43	Arg	86	17	34431972	rs773355755	T	G	E	PASS	NA	p.Leu43Arg	p.Leu43Arg	c.128T>G	missense	NA	1	245756	0	4.069e-06	0	15286	0	0	9844	0	1	17236	0	0	22286	0	0	111314	0	0	33544	0	0	5474	0	0	30772	0	4.069e-06	<1/10,000
CCL4	cxb1.14	Pro	44	His	89	17	34431975	rs200124119	C	A	E G	PASS	PASS	p.Pro44His	p.Pro44His	c.131C>A	missense	NA	8	276496	0	2.893e-05	7	23946	0	0	10146	0	0	18852	0	0	25760	0	0	126184	0	1	34376	0	0	6452	0	0	30780	0	2.893e-05	<1/10,000
CCL4	cxb1.15	Arg	45	Cys	90	17	34431977	rs560093309	C	T	E G	PASS	PASS	p.Arg45Cys	p.Arg45Cys	c.133C>T	missense	NA	4	276484	0	1.447e-05	2	23946	0	0	10146	0	1	18850	0	0	25762	0	1	126178	0	0	34380	0	0	6446	0	0	30776	0	1.447e-05	<1/10,000
CCL4	cxb1.15	Arg	45	His	90	17	34431978	rs528656426	G	A	E	PASS	NA	p.Arg45His	p.Arg45His	c.134G>A	missense	NA	5	245742	0	2.035e-05	0	15274	0	0	9846	0	1	17236	0	0	22286	0	4	111310	0	0	33546	0	0	5472	0	0	30772	0	2.035e-05	<1/10,000
CCL4	cxb1.15	Arg	45	Pro	90	17	34431978	rs528656426	G	C	E	PASS	NA	p.Arg45Pro	p.Arg45Pro	c.134G>C	missense	NA	1	245742	0	4.069e-06	0	15274	0	0	9846	0	0	17236	0	0	22286	0	0	111310	0	1	33546	0	0	5472	0	0	30772	0	4.069e-06	<1/10,000
CCL4	cxb1.15	Arg	45	Leu	90	17	34431978	rs528656426	G	T	E	PASS	NA	p.Arg45Leu	p.Arg45Leu	c.134G>T	missense	NA	49	245742	1	0.0001994	0	15274	0	0	9846	0	1	17236	0	0	22286	0	3	111310	0	0	33546	0	0	5472	0	45	30772	1	0.0001994	<1/1,000
CCL4	B1.1	Phe	47	Leu	95	17	34431983	.	T	C	E	PASS	NA	p.Phe47Leu	p.Phe47Leu	c.139T>C	missense	NA	2	245842	0	8.135e-06	0	15298	0	0	9848	0	0	17236	0	0	22290	0	2	111362	0	0	33548	0	0	5478	0	0	30782	0	8.135e-06	<1/10,000
CCL4	B1.5	Tyr	51	Cys	99	17	34431996	rs751471947	A	G	E	PASS	NA	p.Tyr51Cys	p.Tyr51Cys	c.152A>G	missense	NA	2	245888	0	8.134e-06	0	15298	0	0	9850	0	0	17236	0	0	22290	0	2	111398	0	0	33556	0	0	5478	0	0	30782	0	8.134e-06	<1/10,000
CCL4	B1.6	Tyr	52	Cys	100	17	34431999	rs756755581	A	G	E	PASS	NA	p.Tyr52Cys	p.Tyr52Cys	c.155A>G	missense	NA	30	245900	0	0.000122	0	15302	0	0	9850	0	28	17238	0	0	22288	0	1	111402	0	1	33560	0	0	5478	0	0	30782	0	0.000122	<1/1,000
CCL4	B1.7	Glu	53	Lys	101	17	34432001	.	G	A	E	PASS	NA	p.Glu53Lys	p.Glu53Lys	c.157G>A	missense	NA	1	245888	0	4.067e-06	0	15300	0	0	9850	0	0	17238	0	1	22286	0	0	111398	0	0	33558	0	0	5478	0	0	30780	0	4.067e-06	<1/10,000
CCL4	b1b2.4	Thr	54	Ile	105	17	34432005	rs750097760	C	T	E	PASS	NA	p.Thr54Ile	p.Thr54Ile	c.161C>T	missense	NA	1	245876	0	4.067e-06	0	15288	0	0	9848	0	0	17240	0	0	22288	0	0	111398	0	1	33558	0	0	5476	0	0	30780	0	4.067e-06	<1/10,000
CCL4	b1b2.6	Ser	55	Arg	107	17	34432007	rs755772909	A	C	E	PASS	NA	p.Ser55Arg	p.Ser55Arg	c.163A>C	missense	NA	1	245888	0	4.067e-06	0	15292	0	0	9848	0	0	17238	0	0	22288	0	0	111404	0	1	33560	0	0	5476	0	0	30782	0	4.067e-06	<1/10,000
CCL4	b1b2.10	Leu	57	Pro	111	17	34432014	.	T	C	E	PASS	NA	p.Leu57Pro	p.Leu57Pro	c.170T>C	missense	NA	1	245918	0	4.066e-06	1	15298	0	0	9848	0	0	17240	0	0	22296	0	0	111416	0	0	33562	0	0	5478	0	0	30780	0	4.066e-06	<1/10,000
CCL4	b1b2.14	Gln	60	Arg	115	17	34432023	rs146953505	A	G	E G	PASS	PASS	p.Gln60Arg	p.Gln60Arg	c.179A>G	missense	NA	120	276796	0	0.0004335	6	23998	0	0	10150	0	0	18856	0	1	25786	0	108	126366	0	3	34400	0	0	6458	0	2	30782	0	0.0004335	<1/1,000
CCL4	b1b2.16	Pro	61	Ser	117	17	34432025	.	C	T	E	PASS	NA	p.Pro61Ser	p.Pro61Ser	c.181C>T	missense	NA	1	245910	0	4.067e-06	0	15302	0	0	9848	0	0	17236	0	0	22292	0	0	111410	0	0	33566	0	0	5474	0	1	30782	0	4.067e-06	<1/10,000
CCL4	b1b2.16	Pro	61	Leu	117	17	34432026	rs755299219	C	T	E G	PASS	PASS	p.Pro61Leu	p.Pro61Leu	c.182C>T	missense	NA	3	276798	0	1.084e-05	0	23998	0	0	10150	0	0	18858	0	0	25786	0	3	126372	0	0	34400	0	0	6452	0	0	30782	0	1.084e-05	<1/10,000
CCL4	B2.5	Gln	66	Glu	131	17	34432622	.	C	G	E	PASS	NA	p.Gln66Glu	p.Gln66Glu	c.196C>G	missense	NA	1	246158	0	4.062e-06	0	15304	0	0	9848	0	0	17248	0	0	22300	0	1	111616	0	0	33578	0	0	5482	0	0	30782	0	4.062e-06	<1/10,000
CCL4	B2.6	Thr	67	Asn	132	17	34432626	rs771093072	C	A	E	PASS	NA	p.Thr67Asn	p.Thr67Asn	c.200C>A	missense	NA	1	246174	0	4.062e-06	0	15304	0	0	9848	0	0	17248	0	0	22300	0	1	111630	0	0	33582	0	0	5480	0	0	30782	0	4.062e-06	<1/10,000
CCL4	B2.6	Thr	67	Ile	132	17	34432626	rs771093072	C	T	E	PASS	NA	p.Thr67Ile	p.Thr67Ile	c.200C>T	missense	NA	1	246174	0	4.062e-06	0	15304	0	0	9848	0	0	17248	0	0	22300	0	1	111630	0	0	33582	0	0	5480	0	0	30782	0	4.062e-06	<1/10,000
CCL4	b2b3.11	Ser	70	Gly	143	17	34432634	rs1130760	A	G	E	PASS	NA	p.Ser70Gly	p.Ser70Gly	c.208A>G	missense	NA	4	246204	0	1.625e-05	0	15304	0	0	9848	0	0	17248	0	0	22300	0	0	111660	0	0	33578	0	1	5484	0	3	30782	0	1.625e-05	<1/10,000
CCL4	b2b3.11	Ser	70	Cys	143	17	34432634	rs1130760	A	T	E	PASS	NA	p.Ser70Cys	p.Ser70Cys	c.208A>T	missense	NA	1	246204	0	4.062e-06	0	15304	0	0	9848	0	0	17248	0	0	22300	0	0	111660	0	0	33578	0	1	5484	0	0	30782	0	4.062e-06	<1/10,000
CCL4	b2b3.11	Ser	70	Ile	143	17	34432635	.	G	T	E	PASS	NA	p.Ser70Ile	p.Ser70Ile	c.209G>T	missense	NA	2	246190	0	8.124e-06	0	15304	0	2	9848	0	0	17248	0	0	22300	0	0	111642	0	0	33580	0	0	5486	0	0	30782	0	8.124e-06	<1/10,000
CCL4	b2b3.11	Ser	70	Arg	143	17	34432636	rs546176473	C	A	E	PASS	NA	p.Ser70Arg	p.Ser70Arg	c.210C>A	missense	NA	14	246202	0	5.686e-05	0	15304	0	0	9848	0	0	17248	0	0	22300	0	14	111654	0	0	33580	0	0	5486	0	0	30782	0	5.686e-05	<1/10,000
CCL4	b2b3.11	Ser	70	Arg	143	17	34432636	rs546176473	C	G	E	PASS	NA	p.Ser70Arg	p.Ser70Arg	c.210C>G	missense	NA	3	246202	0	1.219e-05	3	15304	0	0	9848	0	0	17248	0	0	22300	0	0	111654	0	0	33580	0	0	5486	0	0	30782	0	1.219e-05	<1/10,000
CCL4	b2b3.12	Lys	71	Arg	144	17	34432638	rs767516104	A	G	E	PASS	NA	p.Lys71Arg	p.Lys71Arg	c.212A>G	missense	NA	1	246214	0	4.062e-06	0	15304	0	0	9848	0	0	17248	0	0	22300	0	0	111666	0	1	33580	0	0	5486	0	0	30782	0	4.062e-06	<1/10,000
CCL4	B3.1	Gln	72	Glu	145	17	34432640	rs772985242	C	G	E	PASS	NA	p.Gln72Glu	p.Gln72Glu	c.214C>G	missense	NA	3	246202	0	1.219e-05	0	15304	0	0	9848	0	3	17248	0	0	22300	0	0	111654	0	0	33580	0	0	5486	0	0	30782	0	1.219e-05	<1/10,000
CCL4	B3.2	Val	73	Ile	146	17	34432643	.	G	A	E	PASS	NA	p.Val73Ile	p.Val73Ile	c.217G>A	missense	NA	1	246190	0	4.062e-06	1	15304	0	0	9848	0	0	17248	0	0	22300	0	0	111642	0	0	33580	0	0	5486	0	0	30782	0	4.062e-06	<1/10,000
CCL4	B3.4	Ala	75	Gly	148	17	34432650	.	C	G	E	PASS	NA	p.Ala75Gly	p.Ala75Gly	c.224C>G	missense	NA	1	246200	0	4.062e-06	0	15304	0	0	9848	0	0	17248	0	0	22300	0	1	111654	0	0	33578	0	0	5486	0	0	30782	0	4.062e-06	<1/10,000
CCL4	b3h.2	Pro	77	Ser	150	17	34432655	rs566173519	C	T	E	PASS	NA	p.Pro77Ser	p.Pro77Ser	c.229C>T	missense	NA	10	246208	0	4.062e-05	0	15304	0	0	9848	0	0	17248	0	0	22300	0	0	111662	0	0	33578	0	0	5486	0	10	30782	0	4.062e-05	<1/10,000
CCL4	b3h.3	Ser	78	Gly	151	17	34432658	.	A	G	E	PASS	NA	p.Ser78Gly	p.Ser78Gly	c.232A>G	missense	NA	1	246220	0	4.061e-06	0	15304	0	0	9848	0	0	17248	0	0	22298	0	1	111676	0	0	33578	0	0	5486	0	0	30782	0	4.061e-06	<1/10,000
CCL4	H.1	Ser	80	Thr	155	17	34432664	rs1719152	T	A	E G	PASS	PASS	p.Ser80Thr	p.Ser80Thr	c.238T>A	missense	NA	57591	277064	6376	0.2079	1606	24004	68	1732	10152	148	5229	18860	699	4060	25792	312	29759	126608	3515	7375	34408	795	1303	6460	141	6527	30780	698	0.2079	>=5%
CCL4	H.1	Ser	80	Phe	155	17	34432665	.	C	T	E	PASS	NA	p.Ser80Phe	p.Ser80Phe	c.239C>T	missense	NA	2	246158	0	8.125e-06	0	15302	0	0	9850	0	0	17242	0	0	22286	0	2	111646	0	0	33578	0	0	5484	0	0	30770	0	8.125e-06	<1/10,000
CCL4	H.2	Trp	81	Gly	156	17	34432667	rs753117621	T	G	E	PASS	NA	p.Trp81Gly	p.Trp81Gly	c.241T>G	missense	NA	1	246218	0	4.061e-06	0	15304	0	0	9850	0	0	17248	0	0	22300	0	0	111668	0	0	33580	0	0	5486	0	1	30782	0	4.061e-06	<1/10,000
CCL4	H.7	Val	86	Met	161	17	34432682	rs374631046	G	A	E G	PASS	PASS	p.Val86Met	p.Val86Met	c.256G>A	missense	NA	29	277168	1	0.0001046	1	24022	0	0	10152	0	0	18866	0	0	25792	0	25	126676	0	1	34410	0	0	6468	0	2	30782	1	0.0001046	<1/1,000
CCL4	H.8	Tyr	87	Cys	162	17	34432686	rs757459200	A	G	E	PASS	NA	p.Tyr87Cys	p.Tyr87Cys	c.260A>G	missense	NA	3	246226	0	1.218e-05	0	15304	0	0	9850	0	0	17248	0	0	22300	0	0	111684	0	3	33572	0	0	5486	0	0	30782	0	1.218e-05	<1/10,000
CCL4	H.9	Asp	88	Val	163	17	34432689	rs781405487	A	T	E	PASS	NA	p.Asp88Val	p.Asp88Val	c.263A>T	missense	NA	3	246224	0	1.218e-05	0	15304	0	0	9850	0	0	17248	0	0	22300	0	3	111682	0	0	33572	0	0	5486	0	0	30782	0	1.218e-05	<1/10,000
CCL4	CT.2	Leu	91	Arg	166	17	34432698	.	T	G	E	PASS	NA	p.Leu91Arg	p.Leu91Arg	c.272T>G	missense	NA	1	246218	0	4.061e-06	0	15304	0	0	9848	0	0	17242	0	0	22300	0	1	111688	0	0	33570	0	0	5484	0	0	30782	0	4.061e-06	<1/10,000
CCL4L1	NTc.Cm5	Asp	29	Val	66	17	34539187	rs768656852	A	T	E G	PASS	RF	p.Asp29Val	p.Asp29Val	c.86A>T	missense	NA	2353	40974	144	0.05743	24	5044	1	24	718	1	1436	7712	54	23	2070	0	87	7726	19	291	10606	42	47	988	5	421	6110	20	0.05743	>=5%
CCL4L1	cxb1.7	Ala	40	Val	82	17	34539220	.	C	T	E G	PASS	RF|AC0	p.Ala40Val	p.Ala40Val	c.119C>T	missense	NA	1	44722	0	2.236e-05	0	5422	0	0	828	0	0	8660	0	0	2708	0	1	8224	0	0	10952	0	0	986	0	0	6942	0	2.236e-05	<1/10,000
CCL4L1	cxb1.15	Arg	45	His	90	17	34539235	rs200975376	G	A	E G	PASS	RF	p.Arg45His	p.Arg45His	c.134G>A	missense	NA	5856	38928	344	0.1504	109	5218	3	182	630	11	905	7710	16	1071	2590	32	1588	7446	153	560	8914	43	138	906	12	1303	5514	63	0.1504	>=5%
CCL4L1	b1b2.9	Ser	56	Asn	110	17	34539268	.	G	A	E	PASS	NA	p.Ser56Asn	p.Ser56Asn	c.167G>A	missense	NA	1	39748	0	2.516e-05	1	5286	0	0	648	0	0	7890	0	0	2664	0	0	8728	0	0	8550	0	0	958	0	0	5024	0	2.516e-05	<1/10,000
CCL4L1	b2b3.11	Gly	70	Ser	143	17	34539900	rs148800437	G	A	E G	PASS	PASS	p.Gly70Ser	p.Gly70Ser	c.208G>A	missense	NA	14	137432	2	0.0001019	4	19394	1	0	3540	0	0	13800	0	0	9880	0	2	44300	1	8	26270	0	0	2894	0	0	17354	0	0.0001019	<1/1,000
CCL4L1	b2b3.11	Gly	70	Asp	143	17	34539901	rs141559159	G	A	E	PASS	NA	p.Gly70Asp	p.Gly70Asp	c.209G>A	missense	NA	1	123042	0	8.127e-06	1	12812	0	0	3430	0	0	12792	0	0	8610	0	0	39832	0	0	25668	0	0	2542	0	0	17356	0	8.127e-06	<1/10,000
CCL4L1	b2b3.11	Gly	70	Val	143	17	34539901	rs141559159	G	T	E G	PASS	PASS	p.Gly70Val	p.Gly70Val	c.209G>T	missense	NA	27	137358	10	0.0001966	2	19364	1	0	3536	0	3	13804	1	0	9878	0	0	44258	0	0	26264	0	0	2898	0	22	17356	8	0.0001966	<1/1,000
CCL4L1	B3.4	Ala	75	Thr	148	17	34539915	rs150884257	G	A	E G	PASS	RF	p.Ala75Thr	p.Ala75Thr	c.223G>A	missense	NA	52	122928	6	0.000423	40	12782	2	0	3430	0	2	12814	1	0	8604	0	0	39762	0	7	25654	2	0	2542	0	3	17340	1	0.000423	<1/1,000
CCL4L1	b3h.2	Pro	77	Ser	150	17	34539921	.	C	T	E	PASS	NA	p.Pro77Ser	p.Pro77Ser	c.229C>T	missense	NA	1	122720	0	8.149e-06	1	12744	0	0	3426	0	0	12802	0	0	8602	0	0	39626	0	0	25652	0	0	2530	0	0	17338	0	8.149e-06	<1/10,000
CCL4L1	H.1	Ser	80	Thr	155	17	34539930	rs776008988	T	A	E	PASS	NA	p.Ser80Thr	p.Ser80Thr	c.238T>A	missense	NA	22	122612	9	0.0001794	0	12754	0	0	3424	0	0	12800	0	0	8584	0	0	39564	0	11	25638	4	2	2526	1	9	17322	4	0.0001794	<1/1,000
CCL4L1	H.1	Ser	80	Phe	155	17	34539931	rs763360497	C	T	E	PASS	NA	p.Ser80Phe	p.Ser80Phe	c.239C>T	missense	NA	1	122562	0	8.159e-06	1	12750	0	0	3424	0	0	12800	0	0	8576	0	0	39542	0	0	25642	0	0	2520	0	0	17308	0	8.159e-06	<1/10,000
CCL4L1	H.2	Trp	81	Gly	156	17	34539933	rs764724517	T	G	E	PASS	NA	p.Trp81Gly	p.Trp81Gly	c.241T>G	missense	NA	6	122482	3	4.899e-05	0	12744	0	0	3422	0	0	12802	0	0	8570	0	0	39490	0	0	25638	0	0	2524	0	6	17292	3	4.899e-05	<1/10,000
CCL4L1	H.7	Val	86	Met	161	17	34539948	rs372370654	G	A	E	PASS	NA	p.Val86Met	p.Val86Met	c.256G>A	missense	NA	4	117822	1	3.395e-05	2	12370	0	0	3304	0	0	12480	0	0	8216	0	2	37534	1	0	25040	0	0	2398	0	0	16480	0	3.395e-05	<1/10,000
CCL4L1	CT.2	Leu	91	Val	166	17	34539963	rs756306634	C	G	E	PASS	NA	p.Leu91Val	p.Leu91Val	c.271C>G	missense	NA	2	110428	0	1.811e-05	0	11892	0	0	3156	0	1	11902	0	0	7772	0	1	33852	0	0	23974	0	0	2272	0	0	15608	0	1.811e-05	<1/10,000
CCL5	H.8	Asn	86	Ser	162	17	34199400	rs750745230	T	C	E	PASS	NA	p.Asn86Ser	p.Asn86Ser	c.257A>G	missense	NA	3	246252	0	1.218e-05	0	15302	0	0	9850	0	0	17248	0	0	22300	0	0	111706	0	0	33580	0	0	5484	0	3	30782	0	1.218e-05	<1/10,000
CCL5	H.6	Tyr	84	Asp	160	17	34199407	rs756634409	A	C	E	PASS	NA	p.Tyr84Asp	p.Tyr84Asp	c.250T>G	missense	NA	2	246254	0	8.122e-06	0	15304	0	0	9850	0	0	17248	0	0	22300	0	0	111706	0	0	33580	0	0	5484	0	2	30782	0	8.122e-06	<1/10,000
CCL5	H.6	Tyr	84	His	160	17	34199407	rs756634409	A	G	E	PASS	NA	p.Tyr84His	p.Tyr84His	c.250T>C	missense	NA	3	246254	0	1.218e-05	0	15304	0	0	9850	0	0	17248	0	0	22300	0	3	111706	0	0	33580	0	0	5484	0	0	30782	0	1.218e-05	<1/10,000
CCL5	H.5	Glu	83	Ala	159	17	34199409	rs753989105	T	G	E	PASS	NA	p.Glu83Ala	p.Glu83Ala	c.248A>C	missense	NA	2	246254	0	8.122e-06	0	15304	0	0	9850	0	0	17248	0	1	22300	0	1	111706	0	0	33580	0	0	5484	0	0	30782	0	8.122e-06	<1/10,000
CCL5	H.4	Arg	82	Gln	158	17	34199412	rs369280877	C	T	E G	PASS	RF	p.Arg82Gln	p.Arg82Gln	c.245G>A	missense	NA	9	246256	0	3.655e-05	2	15304	0	0	9850	0	0	17246	0	0	22300	0	1	111710	0	3	33580	0	0	5484	0	3	30782	0	3.655e-05	<1/10,000
CCL5	H.4	Arg	82	Trp	158	17	34199413	rs779249457	G	A	E	PASS	NA	p.Arg82Trp	p.Arg82Trp	c.244C>T	missense	NA	3	246258	0	1.218e-05	0	15304	0	0	9850	0	0	17248	0	0	22300	0	2	111710	0	0	33580	0	0	5484	0	1	30782	0	1.218e-05	<1/10,000
CCL5	H.3	Val	81	Ala	157	17	34199415	.	A	G	G	NA	PASS	p.Val81Ala	p.Val81Ala	c.242T>C	missense	NA	1	30888	0	3.238e-05	0	8706	0	0	302	0	0	1620	0	0	3482	0	1	14964	0	0	838	0	0	976	0	0	0	0	3.238e-05	<1/10,000
CCL5	b3h.2	Pro	76	Ser	150	17	34199431	.	G	A	E	PASS	NA	p.Pro76Ser	p.Pro76Ser	c.226C>T	missense	NA	2	246232	0	8.122e-06	0	15304	0	0	9850	0	0	17248	0	0	22300	0	0	111684	0	2	33582	0	0	5482	0	0	30782	0	8.122e-06	<1/10,000
CCL5	b3h.1	Asn	75	Ile	149	17	34199433	rs748390053	T	A	E	PASS	NA	p.Asn75Ile	p.Asn75Ile	c.224A>T	missense	NA	1	246240	0	4.061e-06	0	15304	0	0	9850	0	0	17248	0	0	22300	0	1	111690	0	0	33582	0	0	5484	0	0	30782	0	4.061e-06	<1/10,000
CCL5	B3.2	Val	72	Ala	146	17	34199442	rs781159560	A	G	E	PASS	NA	p.Val72Ala	p.Val72Ala	c.215T>C	missense	NA	1	246228	0	4.061e-06	0	15304	0	0	9850	0	0	17248	0	0	22300	0	0	111678	0	0	33582	0	0	5484	0	1	30782	0	4.061e-06	<1/10,000
CCL5	b2b3.12	Arg	70	His	144	17	34199448	rs140271646	C	T	E G	PASS	PASS	p.Arg70His	p.Arg70His	c.209G>A	missense	NA	51	277112	0	0.000184	1	24028	0	0	10148	0	19	18864	0	0	25792	0	7	126620	0	0	34418	0	0	6460	0	24	30782	0	0.000184	<1/1,000
CCL5	b2b3.12	Arg	70	Cys	144	17	34199449	rs149913745	G	A	E	PASS	NA	p.Arg70Cys	p.Arg70Cys	c.208C>T	missense	NA	1	246104	0	4.063e-06	0	15302	0	0	9850	0	0	17248	0	0	22300	0	0	111560	0	0	33582	0	0	5482	0	1	30780	0	4.063e-06	<1/10,000
CCL5	b2b3.4	Lys	68	Arg	136	17	34199454	rs374198299	T	C	E G	PASS	PASS	p.Lys68Arg	p.Lys68Arg	c.203A>G	missense	NA	12	277104	0	4.331e-05	12	24030	0	0	10150	0	0	18868	0	0	25794	0	0	126600	0	0	34420	0	0	6460	0	0	30782	0	4.331e-05	<1/10,000
CCL5	b2b3.2	Arg	67	Gln	134	17	34199457	rs200852773	C	T	E G	PASS	PASS	p.Arg67Gln	p.Arg67Gln	c.200G>A	missense	NA	227	277066	2	0.0008193	1	24024	0	5	10150	0	0	18868	0	0	25794	0	33	126566	0	0	34420	0	1	6462	0	187	30782	2	0.0008193	<1/1,000
CCL5	B2.4	Phe	64	Leu	130	17	34199465	.	A	C	E	PASS	NA	p.Phe64Leu	p.Phe64Leu	c.192T>G	missense	NA	1	246016	0	4.065e-06	0	15304	0	0	9850	0	0	17248	0	0	22300	0	1	111470	0	0	33580	0	0	5482	0	0	30782	0	4.065e-06	<1/10,000
CCL5	B2.3	Val	63	Ile	129	17	34205533	rs766662990	C	T	E	PASS	NA	p.Val63Ile	p.Val63Ile	c.187G>A	missense	NA	4	246082	0	1.625e-05	1	15298	0	0	9848	0	0	17240	0	0	22264	0	0	111600	0	3	33574	0	0	5484	0	0	30774	0	1.625e-05	<1/10,000
CCL5	B2.2	Val	62	Ala	128	17	34205535	rs759987041	A	G	E	PASS	NA	p.Val62Ala	p.Val62Ala	c.185T>C	missense	NA	1	246114	0	4.063e-06	0	15302	0	0	9846	0	0	17242	0	0	22278	0	1	111612	0	0	33572	0	0	5484	0	0	30778	0	4.063e-06	<1/10,000
CCL5	b1b2.16	Pro	60	Arg	117	17	34205541	rs765819517	G	C	E	PASS	NA	p.Pro60Arg	p.Pro60Arg	c.179C>G	missense	NA	3	246144	0	1.219e-05	0	15304	0	0	9848	0	0	17246	0	0	22282	0	1	111624	0	2	33578	0	0	5482	0	0	30780	0	1.219e-05	<1/10,000
CCL5	b1b2.12	Cys	57	Gly	113	17	34205551	rs752867204	A	C	E	PASS	NA	p.Cys57Gly	p.Cys57Gly	c.169T>G	missense	NA	1	246168	0	4.062e-06	0	15302	0	0	9844	0	0	17242	0	0	22288	0	1	111650	0	0	33578	0	0	5484	0	0	30780	0	4.062e-06	<1/10,000
CCL5	b1b2.10	Lys	56	Arg	111	17	34205553	rs144374758	T	C	E	PASS	NA	p.Lys56Arg	p.Lys56Arg	c.167A>G	missense	NA	19	246164	0	7.718e-05	0	15300	0	0	9840	0	19	17242	0	0	22292	0	0	111648	0	0	33580	0	0	5482	0	0	30780	0	7.718e-05	<1/10,000
CCL5	b1b2.4	Thr	53	Ile	105	17	34205562	.	G	A	G	NA	PASS	p.Thr53Ile	p.Thr53Ile	c.158C>T	missense	NA	1	30930	0	3.233e-05	1	8710	0	0	302	0	0	1622	0	0	3490	0	0	14988	0	0	838	0	0	980	0	0	0	0	3.233e-05	<1/10,000
CCL5	B1.3	Lys	48	Arg	97	17	34205577	rs375858276	T	C	E G	PASS	PASS	p.Lys48Arg	p.Lys48Arg	c.143A>G	missense	NA	16	277042	0	5.775e-05	2	24008	0	0	10148	0	0	18862	0	0	25774	0	10	126600	0	1	34416	0	3	6458	0	0	30776	0	5.775e-05	<1/10,000
CCL5	B1.2	Ile	47	Asn	96	17	34205580	.	A	T	E	PASS	NA	p.Ile47Asn	p.Ile47Asn	c.140T>A	missense	NA	3	246116	0	1.219e-05	0	15304	0	0	9842	0	0	17240	0	0	22294	0	0	111596	0	0	33578	0	1	5480	0	2	30782	0	1.219e-05	<1/10,000
CCL5	cxb1.16	Ala	45	Val	91	17	34205586	rs749062985	G	A	E	PASS	NA	p.Ala45Val	p.Ala45Val	c.134C>T	missense	NA	1	246038	0	4.064e-06	0	15298	0	0	9832	0	0	17244	0	0	22288	0	1	111560	0	0	33568	0	0	5480	0	0	30768	0	4.064e-06	<1/10,000
CCL5	cxb1.15	Arg	44	Leu	90	17	34205589	rs113918031	C	A	E	PASS	NA	p.Arg44Leu	p.Arg44Leu	c.131G>T	missense	NA	2	245970	0	8.131e-06	2	15298	0	0	9834	0	0	17234	0	0	22282	0	0	111530	0	0	33554	0	0	5480	0	0	30758	0	8.131e-06	<1/10,000
CCL5	cxb1.15	Arg	44	His	90	17	34205589	rs113918031	C	T	E	PASS	NA	p.Arg44His	p.Arg44His	c.131G>A	missense	NA	2	245970	0	8.131e-06	0	15298	0	0	9834	0	0	17234	0	0	22282	0	2	111530	0	0	33554	0	0	5480	0	0	30758	0	8.131e-06	<1/10,000
CCL5	cxb1.15	Arg	44	Cys	90	17	34205590	rs754918878	G	A	E	PASS	NA	p.Arg44Cys	p.Arg44Cys	c.130C>T	missense	NA	13	245956	0	5.285e-05	0	15302	0	0	9828	0	0	17236	0	0	22292	0	3	111496	0	2	33560	0	2	5478	0	6	30764	0	5.285e-05	<1/10,000
CCL5	cxb1.10	Pro	41	Leu	85	17	34205598	.	G	A	E	PASS	NA	p.Pro41Leu	p.Pro41Leu	c.122C>T	missense	NA	1	245932	0	4.066e-06	0	15302	0	0	9822	0	0	17244	0	0	22286	0	1	111480	0	0	33564	0	0	5478	0	0	30756	0	4.066e-06	<1/10,000
CCL5	cxb1.8	Arg	40	His	83	17	34205601	rs138511589	C	T	E G	PASS	PASS	p.Arg40His	p.Arg40His	c.119G>A	missense	NA	16	276558	0	5.785e-05	14	24010	0	0	10102	0	0	18842	0	0	25756	0	0	126326	0	2	34368	0	0	6460	0	0	30694	0	5.785e-05	<1/10,000
CCL5	cxb1.8	Arg	40	Cys	83	17	34205602	.	G	A	E G	PASS	PASS	p.Arg40Cys	p.Arg40Cys	c.118C>T	missense	NA	3	276716	0	1.084e-05	1	24028	0	0	10114	0	0	18868	0	0	25748	0	2	126386	0	0	34386	0	0	6454	0	0	30732	0	1.084e-05	<1/10,000
CCL5	cxb1.6	Ile	38	Thr	81	17	34205607	rs772648119	A	G	E	PASS	NA	p.Ile38Thr	p.Ile38Thr	c.113T>C	missense	NA	2	245728	0	8.139e-06	0	15304	0	0	9810	0	0	17244	0	0	22268	0	2	111338	0	0	33548	0	0	5478	0	0	30738	0	8.139e-06	<1/10,000
CCL5	cxb1.2	Ala	36	Val	77	17	34205613	rs770571198	G	A	E	PASS	NA	p.Ala36Val	p.Ala36Val	c.107C>T	missense	NA	1	245592	0	4.072e-06	0	15300	0	0	9796	0	0	17244	0	0	22250	0	1	111278	0	0	33542	0	0	5472	0	0	30710	0	4.072e-06	<1/10,000
CCL5	CX.5	Cys	34	Tyr	75	17	34205619	.	C	T	G	NA	PASS	p.Cys34Tyr	p.Cys34Tyr	c.101G>A	missense	NA	1	30960	0	3.23e-05	1	8722	0	0	302	0	0	1622	0	0	3492	0	0	15002	0	0	838	0	0	982	0	0	0	0	3.23e-05	<1/10,000
CCL5	CX.1	Cys	33	Arg	71	17	34205623	rs776911285	A	G	E	PASS	NA	p.Cys33Arg	p.Cys33Arg	c.97T>C	missense	NA	2	245266	0	8.154e-06	0	15300	0	0	9764	0	0	17222	0	0	22218	0	1	111164	0	0	33500	0	0	5462	0	1	30636	0	8.154e-06	<1/10,000
CCL5	NTc.Cm3	Thr	30	Ala	68	17	34205632	rs759918234	T	C	E	PASS	NA	p.Thr30Ala	p.Thr30Ala	c.88A>G	missense	NA	2	243900	0	8.2e-06	0	15266	0	0	9654	0	0	17166	0	0	22154	0	0	110472	0	0	33326	0	0	5430	0	2	30432	0	8.2e-06	<1/10,000
CCL5	NTc.Cm5	Ser	28	Leu	66	17	34205637	rs776127483	G	A	E	PASS	NA	p.Ser28Leu	p.Ser28Leu	c.83C>T	missense	NA	3	242980	0	1.235e-05	0	15248	0	0	9552	0	0	17156	0	0	22066	0	1	109974	0	0	33308	0	0	5408	0	2	30268	0	1.235e-05	<1/10,000
CCL5	NTc.Cm9	Ser	24	Phe	62	17	34207239	rs377415776	G	A	G	NA	PASS	p.Ser24Phe	p.Ser24Phe	c.71C>T	missense	NA	1	30950	0	3.231e-05	1	8724	0	0	302	0	0	1622	0	0	3494	0	0	14990	0	0	838	0	0	980	0	0	0	0	3.231e-05	<1/10,000
CCL5	NTc.Cm9	Ser	24	Cys	62	17	34207239	rs377415776	G	C	E	PASS	NA	p.Ser24Cys	p.Ser24Cys	c.71C>G	missense	NA	1	244518	0	4.09e-06	0	15172	0	0	9830	0	0	17220	0	0	21660	0	1	111020	0	0	33520	0	0	5452	0	0	30644	0	4.09e-06	<1/10,000
CCL5	NTc.Cm10	Ala	23	Asp	61	17	34207242	.	G	T	G	NA	PASS	p.Ala23Asp	p.Ala23Asp	c.68C>A	missense	NA	1	30938	0	3.232e-05	1	8720	0	0	302	0	0	1622	0	0	3494	0	0	14982	0	0	838	0	0	980	0	0	0	0	3.232e-05	<1/10,000
CCL5	NTc.Cm14	Ala	19	Pro	57	17	34207255	.	C	G	E	PASS	NA	p.Ala19Pro	p.Ala19Pro	c.55G>C	missense	NA	1	244456	0	4.091e-06	0	15152	0	0	9828	0	1	17218	0	0	21652	0	0	110978	0	0	33530	0	0	5444	0	0	30654	0	4.091e-06	<1/10,000
CCL5	NTc.Cm20	Ile	13	Met	51	17	34207271	rs758381912	A	C	E	PASS	NA	p.Ile13Met	p.Ile13Met	c.39T>G	missense	NA	1	244484	0	4.09e-06	0	15138	0	0	9820	0	0	17226	0	0	21672	0	0	111030	0	0	33512	0	0	5438	0	1	30648	0	4.09e-06	<1/10,000
CCL5	NTc.Cm20	Ile	13	Thr	51	17	34207272	.	A	G	E	PASS	NA	p.Ile13Thr	p.Ile13Thr	c.38T>C	missense	NA	1	244502	0	4.09e-06	0	15144	0	0	9820	0	0	17224	0	0	21682	0	1	111046	0	0	33508	0	0	5438	0	0	30640	0	4.09e-06	<1/10,000
CCL5	NTc.Cm20	Ile	13	Val	51	17	34207273	rs771080286	T	C	E	PASS	NA	p.Ile13Val	p.Ile13Val	c.37A>G	missense	NA	4	244422	0	1.637e-05	0	15144	0	0	9822	0	0	17222	0	0	21662	0	0	110996	0	0	33504	0	0	5442	0	4	30630	0	1.637e-05	<1/10,000
CCL5	NTc.Cm21	Leu	12	Phe	50	17	34207276	.	G	A	E	PASS	NA	p.Leu12Phe	p.Leu12Phe	c.34C>T	missense	NA	1	244142	0	4.096e-06	0	15116	0	0	9816	0	0	17220	0	0	21620	0	1	110868	0	0	33488	0	0	5428	0	0	30586	0	4.096e-06	<1/10,000
CCL5	NTc.Cm23	Val	10	Ile	48	17	34207282	.	C	T	E	PASS	NA	p.Val10Ile	p.Val10Ile	c.28G>A	missense	NA	1	243784	0	4.102e-06	0	15074	0	0	9804	0	0	17202	0	0	21540	0	1	110688	0	0	33470	0	0	5430	0	0	30576	0	4.102e-06	<1/10,000
CCL5	NTc.Cm24	Ala	9	Thr	47	17	34207285	rs777737112	C	T	E	PASS	NA	p.Ala9Thr	p.Ala9Thr	c.25G>A	missense	NA	4	243032	0	1.646e-05	0	15000	0	0	9792	0	1	17182	0	0	21410	0	1	110332	0	0	33428	0	0	5406	0	2	30482	0	1.646e-05	<1/10,000
CCL5	NTc.Cm28	Ala	5	Val	43	17	34207296	rs571565063	G	A	E	PASS	NA	p.Ala5Val	p.Ala5Val	c.14C>T	missense	NA	8	241514	0	3.312e-05	2	14882	0	0	9762	0	1	17122	0	0	21136	0	2	109734	0	0	33300	0	0	5364	0	3	30214	0	3.312e-05	<1/10,000
CCL5	NTc.Cm28	Ala	5	Thr	43	17	34207297	rs780510680	C	T	E G	PASS	RF	p.Ala5Thr	p.Ala5Thr	c.13G>A	missense	NA	46	241096	1	0.0001908	0	14834	0	1	9760	0	1	17100	0	0	21072	0	2	109532	0	2	33270	0	0	5362	0	40	30166	1	0.0001908	<1/1,000
CCL5	NTc.Cm30	Val	3	Ile	41	17	34207303	.	C	T	E G	PASS	RF	p.Val3Ile	p.Val3Ile	c.7G>A	missense	NA	3	240148	0	1.249e-05	0	14758	0	0	9728	0	3	17060	0	0	20936	0	0	109120	0	0	33216	0	0	5338	0	0	29992	0	1.249e-05	<1/10,000
CCL5	NTc.Cm31	Lys	2	Arg	40	17	34207305	.	T	C	G	NA	PASS	p.Lys2Arg	p.Lys2Arg	c.5A>G	missense	NA	1	30908	0	3.235e-05	1	8710	0	0	302	0	0	1618	0	0	3490	0	0	14968	0	0	838	0	0	982	0	0	0	0	3.235e-05	<1/10,000
CCL7	NTc.Cm26	Leu	8	Pro	45	17	32597332	rs200580676	T	C	E G	PASS	PASS	p.Leu8Pro	p.Leu8Pro	c.23T>C	missense	NA	6	276672	0	2.169e-05	0	24038	0	0	10130	0	0	18868	0	0	25790	0	6	126208	0	0	34400	0	0	6456	0	0	30782	0	2.169e-05	<1/10,000
CCL7	NTc.Cm25	Cys	9	Phe	46	17	32597335	rs752828634	G	T	E	PASS	NA	p.Cys9Phe	p.Cys9Phe	c.26G>T	missense	NA	1	245702	0	4.07e-06	0	15302	0	0	9828	0	0	17248	0	0	22290	0	1	111214	0	0	33562	0	0	5476	0	0	30782	0	4.07e-06	<1/10,000
CCL7	NTc.Cm21	Thr	13	Ala	50	17	32597346	rs764240827	A	G	E	PASS	NA	p.Thr13Ala	p.Thr13Ala	c.37A>G	missense	NA	2	245714	0	8.14e-06	0	15300	0	0	9834	0	0	17248	0	0	22288	0	2	111228	0	0	33562	0	0	5472	0	0	30782	0	8.14e-06	<1/10,000
CCL7	NTc.Cm20	Ala	14	Thr	51	17	32597349	rs143220254	G	A	E G	PASS	PASS	p.Ala14Thr	p.Ala14Thr	c.40G>A	missense	NA	61	276682	0	0.0002205	57	24030	0	0	10132	0	0	18868	0	0	25778	0	0	126240	0	3	34398	0	0	6456	0	1	30780	0	0.0002205	<1/1,000
CCL7	NTc.Cm20	Ala	14	Val	51	17	32597350	.	C	T	E	PASS	NA	p.Ala14Val	p.Ala14Val	c.41C>T	missense	NA	1	245694	0	4.07e-06	0	15302	0	0	9832	0	0	17248	0	0	22280	0	0	111214	0	0	33562	0	1	5474	0	0	30782	0	4.07e-06	<1/10,000
CCL7	NTc.Cm16	Ser	18	Arg	55	17	32597363	rs755865941	C	A	E	PASS	NA	p.Ser18Arg	p.Ser18Arg	c.54C>A	missense	NA	2	245676	0	8.141e-06	0	15302	0	0	9834	0	0	17248	0	0	22268	0	0	111206	0	0	33560	0	2	5476	0	0	30782	0	8.141e-06	<1/10,000
CCL7	NTc.Cm15	Pro	19	Ser	56	17	32597364	rs138115666	C	T	E G	PASS	PASS	p.Pro19Ser	p.Pro19Ser	c.55C>T	missense	NA	5	276666	0	1.807e-05	0	24034	0	0	10138	0	0	18868	0	0	25768	0	3	126224	0	2	34398	0	0	6456	0	0	30780	0	1.807e-05	<1/10,000
CCL7	NTc.Cm13	Gly	21	Arg	58	17	32597370	rs761623623	G	C	E G	PASS	PASS	p.Gly21Arg	p.Gly21Arg	c.61G>C	missense	NA	7	276666	0	2.53e-05	0	24034	0	0	10138	0	0	18868	0	7	25774	0	0	126222	0	0	34398	0	0	6452	0	0	30780	0	2.53e-05	<1/10,000
CCL7	NTc.Cm13	Gly	21	Trp	58	17	32597370	rs761623623	G	T	E	PASS	NA	p.Gly21Trp	p.Gly21Trp	c.61G>T	missense	NA	1	245690	0	4.07e-06	0	15302	0	0	9836	0	0	17248	0	0	22280	0	0	111214	0	0	33560	0	0	5470	0	1	30780	0	4.07e-06	<1/10,000
CCL7	NTc.Cm12	Leu	22	Phe	59	17	32597373	rs747735034	C	T	E	PASS	NA	p.Leu22Phe	p.Leu22Phe	c.64C>T	missense	NA	2	245670	0	8.141e-06	0	15302	0	0	9836	0	1	17248	0	0	22270	0	0	111204	0	0	33560	0	0	5470	0	1	30780	0	8.141e-06	<1/10,000
CCL7	NTc.Cm10	Gln	24	His	61	17	32597381	rs771707444	G	T	E	PASS	NA	p.Gln24His	p.Gln24His	c.72G>T	missense	NA	1	245646	0	4.071e-06	0	15300	0	0	9834	0	1	17246	0	0	22256	0	0	111206	0	0	33556	0	0	5468	0	0	30780	0	4.071e-06	<1/10,000
CCL7	NTc.Cm8	Val	26	Ile	63	17	32597385	rs777326089	G	A	E	PASS	NA	p.Val26Ile	p.Val26Ile	c.76G>A	missense	NA	2	245622	0	8.143e-06	0	15296	0	0	9834	0	0	17244	0	0	22232	0	2	111218	0	0	33552	0	0	5468	0	0	30778	0	8.143e-06	<1/10,000
CCL7	NTc.Cm5	Asn	29	Ser	66	17	32598174	.	A	G	E	PASS	NA	p.Asn29Ser	p.Asn29Ser	c.86A>G	missense	NA	1	246066	0	4.064e-06	0	15302	0	0	9840	0	0	17248	0	0	22298	0	0	111548	0	1	33570	0	0	5480	0	0	30780	0	4.064e-06	<1/10,000
CCL7	NTc.Cm4	Thr	30	Ile	67	17	32598177	rs370016796	C	T	E	PASS	NA	p.Thr30Ile	p.Thr30Ile	c.89C>T	missense	NA	2	246038	0	8.129e-06	2	15302	0	0	9840	0	0	17248	0	0	22298	0	0	111520	0	0	33568	0	0	5482	0	0	30780	0	8.129e-06	<1/10,000
CCL7	CX.1	Cys	34	Ser	71	17	32598188	rs748250135	T	A	E	PASS	NA	p.Cys34Ser	p.Cys34Ser	c.100T>A	missense	NA	2	246076	0	8.128e-06	0	15302	0	0	9844	0	0	17246	0	0	22300	0	0	111550	0	2	33572	0	0	5482	0	0	30780	0	8.128e-06	<1/10,000
CCL7	CX.1	Cys	34	Tyr	71	17	32598189	rs772242338	G	A	E	PASS	NA	p.Cys34Tyr	p.Cys34Tyr	c.101G>A	missense	NA	1	246064	0	4.064e-06	0	15302	0	0	9844	0	0	17248	0	0	22298	0	0	111538	0	0	33572	0	0	5482	0	1	30780	0	4.064e-06	<1/10,000
CCL7	cxb1.5	Phe	38	Leu	80	17	32598200	rs143597570	T	C	E G	PASS	PASS	p.Phe38Leu	p.Phe38Leu	c.112T>C	missense	NA	23	277018	0	8.303e-05	2	24024	0	0	10142	0	1	18868	0	3	25794	0	15	126538	0	0	34408	0	2	6464	0	0	30780	0	8.303e-05	<1/10,000
CCL7	cxb1.5	Phe	38	Leu	80	17	32598202	rs200419352	T	A	E	PASS	NA	p.Phe38Leu	p.Phe38Leu	c.114T>A	missense	NA	84	246050	0	0.0003414	0	15300	0	0	9842	0	0	17248	0	0	22300	0	0	111530	0	84	33566	0	0	5482	0	0	30782	0	0.0003414	<1/1,000
CCL7	cxb1.6	Ile	39	Thr	81	17	32598204	rs200982100	T	C	E	PASS	NA	p.Ile39Thr	p.Ile39Thr	c.116T>C	missense	NA	2	246044	0	8.129e-06	0	15300	0	0	9842	0	0	17248	0	0	22294	0	2	111530	0	0	33566	0	0	5482	0	0	30782	0	8.129e-06	<1/10,000
CCL7	cxb1.6	Ile	39	Ser	81	17	32598204	rs200982100	T	G	E	PASS	NA	p.Ile39Ser	p.Ile39Ser	c.116T>G	missense	NA	1	246044	0	4.064e-06	0	15300	0	0	9842	0	0	17248	0	0	22294	0	0	111530	0	0	33566	0	0	5482	0	1	30782	0	4.064e-06	<1/10,000
CCL7	cxb1.7	Asn	40	Asp	82	17	32598206	rs775496701	A	G	E	PASS	NA	p.Asn40Asp	p.Asn40Asp	c.118A>G	missense	NA	1	246042	0	4.064e-06	0	15300	0	0	9844	0	0	17248	0	0	22296	0	0	111520	0	1	33570	0	0	5482	0	0	30782	0	4.064e-06	<1/10,000
CCL7	cxb1.8	Lys	41	Arg	83	17	32598210	rs764112243	A	G	E	PASS	NA	p.Lys41Arg	p.Lys41Arg	c.122A>G	missense	NA	3	246028	0	1.219e-05	0	15300	0	0	9844	0	0	17248	0	0	22298	0	0	111506	0	0	33568	0	0	5482	0	3	30782	0	1.219e-05	<1/10,000
CCL7	cxb1.8	Lys	41	Asn	83	17	32598211	rs751070235	G	T	E	PASS	NA	p.Lys41Asn	p.Lys41Asn	c.123G>T	missense	NA	1	246016	0	4.065e-06	0	15300	0	0	9842	0	0	17248	0	0	22300	0	0	111492	0	0	33570	0	0	5482	0	1	30782	0	4.065e-06	<1/10,000
CCL7	cxb1.11	Ile	43	Thr	86	17	32598216	rs766291676	T	C	E G	PASS	PASS	p.Ile43Thr	p.Ile43Thr	c.128T>C	missense	NA	5	276940	0	1.805e-05	0	24014	0	0	10146	0	0	18866	0	0	25788	0	5	126482	0	0	34406	0	0	6458	0	0	30780	0	1.805e-05	<1/10,000
CCL7	B1.2	Leu	48	Met	96	17	32598230	.	C	A	G	NA	PASS	p.Leu48Met	p.Leu48Met	c.142C>A	missense	NA	1	30958	0	3.23e-05	0	8724	0	0	302	0	0	1620	0	0	3494	0	1	14998	0	0	838	0	0	982	0	0	0	0	3.23e-05	<1/10,000
CCL7	B1.2	Leu	48	Pro	96	17	32598231	.	T	C	E	PASS	NA	p.Leu48Pro	p.Leu48Pro	c.143T>C	missense	NA	1	246020	0	4.065e-06	0	15302	0	0	9844	0	1	17248	0	0	22296	0	0	111500	0	0	33568	0	0	5480	0	0	30782	0	4.065e-06	<1/10,000
CCL7	B1.4	Ser	50	Arg	98	17	32598236	rs745909049	A	C	E	PASS	NA	p.Ser50Arg	p.Ser50Arg	c.148A>C	missense	NA	2	245984	0	8.131e-06	0	15302	0	0	9844	0	0	17246	0	0	22280	0	2	111492	0	0	33564	0	0	5478	0	0	30778	0	8.131e-06	<1/10,000
CCL7	B1.4	Ser	50	Asn	98	17	32598237	.	G	A	E	PASS	NA	p.Ser50Asn	p.Ser50Asn	c.149G>A	missense	NA	1	245978	0	4.065e-06	0	15302	0	0	9844	0	0	17248	0	0	22294	0	1	111480	0	0	33554	0	0	5478	0	0	30778	0	4.065e-06	<1/10,000
CCL7	B1.6	Arg	52	Thr	100	17	32598243	rs754349876	G	C	E	PASS	NA	p.Arg52Thr	p.Arg52Thr	c.155G>C	missense	NA	1	245964	0	4.066e-06	0	15302	0	0	9840	0	0	17248	0	0	22276	0	0	111478	0	0	33568	0	0	5476	0	1	30776	0	4.066e-06	<1/10,000
CCL7	B1.7	Arg	53	Thr	101	17	32598246	rs199870334	G	C	E	PASS	NA	p.Arg53Thr	p.Arg53Thr	c.158G>C	missense	NA	1	245930	0	4.066e-06	0	15302	0	0	9842	0	0	17248	0	0	22276	0	1	111452	0	0	33560	0	0	5476	0	0	30774	0	4.066e-06	<1/10,000
CCL7	b1b2.6	Thr	55	Ser	107	17	32598252	rs755393759	C	G	E	PASS	NA	p.Thr55Ser	p.Thr55Ser	c.164C>G	missense	NA	1	245864	0	4.067e-06	0	15302	0	1	9830	0	0	17248	0	0	22272	0	0	111394	0	0	33566	0	0	5478	0	0	30774	0	4.067e-06	<1/10,000
CCL7	b1b2.7	Ser	56	Gly	108	17	32598254	rs533890184	A	G	E	PASS	NA	p.Ser56Gly	p.Ser56Gly	c.166A>G	missense	NA	3	245856	0	1.22e-05	0	15302	0	0	9832	0	0	17248	0	0	22236	0	1	111414	0	2	33566	0	0	5480	0	0	30778	0	1.22e-05	<1/10,000
CCL7	b1b2.7	Ser	56	Cys	108	17	32598254	rs533890184	A	T	E	PASS	NA	p.Ser56Cys	p.Ser56Cys	c.166A>T	missense	NA	1	245856	0	4.067e-06	0	15302	0	0	9832	0	0	17248	0	0	22236	0	0	111414	0	0	33566	0	0	5480	0	1	30778	0	4.067e-06	<1/10,000
CCL7	b1b2.12	Cys	59	Arg	113	17	32598263	rs139508575	T	C	E G	PASS	PASS	p.Cys59Arg	p.Cys59Arg	c.175T>C	missense	NA	41	276810	0	0.0001481	1	24020	0	0	10124	0	0	18868	0	0	25754	0	37	126424	0	2	34404	0	1	6456	0	0	30760	0	0.0001481	<1/1,000
CCL7	b1b2.14	Arg	61	Trp	115	17	32598269	rs149253093	C	T	E G	PASS	PASS	p.Arg61Trp	p.Arg61Trp	c.181C>T	missense	NA	5	276608	0	1.808e-05	2	24018	0	0	10114	0	0	18870	0	0	25732	0	2	126306	0	0	34392	0	0	6452	0	1	30724	0	1.808e-05	<1/10,000
CCL7	b1b2.14	Arg	61	Gln	115	17	32598270	rs144441861	G	A	E G	PASS	PASS	p.Arg61Gln	p.Arg61Gln	c.182G>A	missense	NA	52	276626	0	0.000188	38	24016	0	0	10114	0	1	18870	0	0	25730	0	1	126316	0	9	34388	0	0	6456	0	3	30736	0	0.000188	<1/1,000
CCL7	b1b2.16	Glu	62	Lys	117	17	32598272	rs774440410	G	A	E	PASS	NA	p.Glu62Lys	p.Glu62Lys	c.184G>A	missense	NA	2	245660	0	8.141e-06	2	15298	0	0	9812	0	0	17246	0	0	22228	0	0	111308	0	0	33552	0	0	5472	0	0	30744	0	8.141e-06	<1/10,000
CCL7	B2.1	Ala	63	Thr	127	17	32598275	rs761393196	G	A	E G	PASS	PASS	p.Ala63Thr	p.Ala63Thr	c.187G>A	missense	NA	2	276474	0	7.234e-06	2	24026	0	0	10104	0	0	18868	0	0	25708	0	0	126218	0	0	34380	0	0	6452	0	0	30718	0	7.234e-06	<1/10,000
CCL7	b2b3.4	Leu	70	Arg	136	17	32598730	.	T	G	E G	PASS	PASS	p.Leu70Arg	p.Leu70Arg	c.209T>G	missense	NA	2	272422	0	7.342e-06	0	23938	0	0	9940	0	0	18528	0	0	25758	0	2	125564	0	0	32638	0	0	6364	0	0	29692	0	7.342e-06	<1/10,000
CCL7	b2b3.11	Asp	71	Asn	143	17	32598732	rs751525469	G	A	E	PASS	NA	p.Asp71Asn	p.Asp71Asn	c.211G>A	missense	NA	2	242212	0	8.257e-06	0	15236	0	0	9672	0	0	16948	0	0	22262	0	1	110758	0	0	32066	0	0	5382	0	1	29888	0	8.257e-06	<1/10,000
CCL7	b2b3.12	Lys	72	Glu	144	17	32598735	rs757368308	A	G	E	PASS	NA	p.Lys72Glu	p.Lys72Glu	c.214A>G	missense	NA	6	242196	0	2.477e-05	0	15232	0	0	9662	0	6	16954	0	0	22260	0	0	110784	0	0	32046	0	0	5410	0	0	29848	0	2.477e-05	<1/10,000
CCL7	B3.1	Glu	73	Gln	145	17	32598738	.	G	C	G	NA	PASS	p.Glu73Gln	p.Glu73Gln	c.217G>C	missense	NA	1	30964	0	3.23e-05	0	8728	0	0	302	0	1	1618	0	0	3494	0	0	15002	0	0	838	0	0	982	0	0	0	0	3.23e-05	<1/10,000
CCL7	B3.1	Glu	73	Asp	145	17	32598740	rs202219506	G	T	E G	PASS	PASS	p.Glu73Asp	p.Glu73Asp	c.219G>T	missense	NA	95	273834	0	0.0003469	0	23970	0	0	10010	0	0	18602	0	80	25756	0	13	125882	0	0	33180	0	2	6414	0	0	30020	0	0.0003469	<1/1,000
CCL7	B3.3	Cys	75	Trp	147	17	32598746	.	T	G	E	PASS	NA	p.Cys75Trp	p.Cys75Trp	c.225T>G	missense	NA	1	244956	0	4.082e-06	0	15282	0	0	9812	0	0	17162	0	0	22292	0	1	111296	0	0	33114	0	0	5452	0	0	30546	0	4.082e-06	<1/10,000
CCL7	b3h.1	Asp	77	His	149	17	32598750	rs200981031	G	C	E	PASS	NA	p.Asp77His	p.Asp77His	c.229G>C	missense	NA	1	244914	0	4.083e-06	0	15272	0	0	9806	0	0	17134	0	0	22290	0	0	111248	0	0	33150	0	0	5456	0	1	30558	0	4.083e-06	<1/10,000
CCL7	b3h.2	Pro	78	Ala	150	17	32598753	.	C	G	G	NA	PASS	p.Pro78Ala	p.Pro78Ala	c.232C>G	missense	NA	1	30950	0	3.231e-05	0	8718	0	0	302	0	0	1616	0	1	3494	0	0	15000	0	0	838	0	0	982	0	0	0	0	3.231e-05	<1/10,000
CCL7	b3h.3	Thr	79	Lys	151	17	32598757	rs41362546	C	A	E G	PASS	PASS	p.Thr79Lys	p.Thr79Lys	c.236C>A	missense	NA	9	276316	0	3.257e-05	8	24008	0	0	10130	0	0	18796	0	0	25780	0	0	126392	0	1	34124	0	0	6438	0	0	30648	0	3.257e-05	<1/10,000
CCL7	b3h.3	Thr	79	Ile	151	17	32598757	rs41362546	C	T	E G	PASS	PASS	p.Thr79Ile	p.Thr79Ile	c.236C>T	missense	NA	65	276316	1	0.0002352	2	24008	0	0	10130	0	58	18796	1	0	25780	0	0	126392	0	1	34124	0	1	6438	0	3	30648	0	0.0002352	<1/1,000
CCL7	H.1	Lys	81	Asn	155	17	32598764	.	G	C	E	PASS	NA	p.Lys81Asn	p.Lys81Asn	c.243G>C	missense	NA	1	245524	0	4.073e-06	0	15288	0	0	9836	0	0	17192	0	0	22292	0	1	111414	0	0	33366	0	0	5468	0	0	30668	0	4.073e-06	<1/10,000
CCL7	H.5	Asp	85	His	159	17	32598774	rs370078389	G	C	E	PASS	NA	p.Asp85His	p.Asp85His	c.253G>C	missense	NA	5	245380	0	2.038e-05	0	15296	0	0	9828	0	4	17178	0	0	22292	0	0	111364	0	0	33296	0	0	5468	0	1	30658	0	2.038e-05	<1/10,000
CCL7	H.7	Met	87	Arg	161	17	32598781	rs746447937	T	G	E	PASS	NA	p.Met87Arg	p.Met87Arg	c.260T>G	missense	NA	1	245256	0	4.077e-06	0	15296	0	0	9826	0	0	17180	0	0	22294	0	0	111342	0	0	33234	0	0	5460	0	1	30624	0	4.077e-06	<1/10,000
CCL7	H.7	Met	87	Ile	161	17	32598782	rs201088007	G	A	E	PASS	NA	p.Met87Ile	p.Met87Ile	c.261G>A	missense	NA	1	245176	0	4.079e-06	0	15290	0	0	9828	0	0	17178	0	0	22294	0	1	111312	0	0	33206	0	0	5456	0	0	30612	0	4.079e-06	<1/10,000
CCL7	H.8	Lys	88	Asn	162	17	32598785	.	G	T	G	NA	PASS	p.Lys88Asn	p.Lys88Asn	c.264G>T	missense	NA	1	30962	0	3.23e-05	0	8724	0	0	302	0	0	1618	0	0	3492	0	1	15006	0	0	838	0	0	982	0	0	0	0	3.23e-05	<1/10,000
CCL7	CT.4	Thr	94	Ile	168	17	32598802	rs201924712	C	T	E G	PASS	PASS	p.Thr94Ile	p.Thr94Ile	c.281C>T	missense	NA	5	275718	0	1.813e-05	4	23992	0	0	10112	0	0	18726	0	0	25774	0	1	126258	0	0	33946	0	0	6422	0	0	30488	0	1.813e-05	<1/10,000
CCL7	CT.6	Thr	96	Ser	170	17	32598807	rs759277228	A	T	E	PASS	NA	p.Thr96Ser	p.Thr96Ser	c.286A>T	missense	NA	2	244886	0	8.167e-06	0	15268	0	0	9816	0	0	17136	0	0	22290	0	0	111276	0	0	33140	0	0	5432	0	2	30528	0	8.167e-06	<1/10,000
CCL7	CT.6	Thr	96	Ile	170	17	32598808	rs201624622	C	T	E G	PASS	PASS	p.Thr96Ile	p.Thr96Ile	c.287C>T	missense	NA	20	276010	0	7.246e-05	1	24004	0	0	10124	0	0	18778	0	0	25784	0	18	126312	0	1	34032	0	0	6424	0	0	30552	0	7.246e-05	<1/10,000
CCL7	CT.8	Lys	98	Gln	172	17	32598813	.	A	C	E	PASS	NA	p.Lys98Gln	p.Lys98Gln	c.292A>C	missense	NA	1	244998	0	4.082e-06	0	15264	0	0	9800	0	0	17182	0	0	22282	0	0	111258	0	1	33184	0	0	5452	0	0	30576	0	4.082e-06	<1/10,000
CCL8	NTc.Cm31	Val	3	Phe	40	17	32646527	rs766235535	G	T	E	PASS	NA	p.Val3Phe	p.Val3Phe	c.7G>T	missense	NA	2	245368	0	8.151e-06	0	15290	0	0	9822	0	0	17244	0	0	22254	0	0	111008	0	2	33512	0	0	5460	0	0	30778	0	8.151e-06	<1/10,000
CCL8	NTc.Cm29	Ala	5	Thr	42	17	32646533	rs764279272	G	A	E	PASS	NA	p.Ala5Thr	p.Ala5Thr	c.13G>A	missense	NA	1	245356	0	4.076e-06	0	15290	0	0	9822	0	0	17246	0	0	22246	0	1	110992	0	0	33518	0	0	5462	0	0	30780	0	4.076e-06	<1/10,000
CCL8	NTc.Cm29	Ala	5	Glu	42	17	32646534	rs751609965	C	A	E	PASS	NA	p.Ala5Glu	p.Ala5Glu	c.14C>A	missense	NA	1	245370	0	4.075e-06	0	15288	0	0	9826	0	0	17244	0	0	22258	0	0	110998	0	1	33516	0	0	5462	0	0	30778	0	4.075e-06	<1/10,000
CCL8	NTc.Cm28	Ala	6	Val	43	17	32646537	rs757458292	C	T	E	PASS	NA	p.Ala6Val	p.Ala6Val	c.17C>T	missense	NA	5	245378	1	2.038e-05	0	15292	0	0	9826	0	2	17246	1	0	22260	0	1	110994	0	0	33518	0	0	5460	0	2	30782	0	2.038e-05	<1/10,000
CCL8	NTc.Cm23	Leu	11	Arg	48	17	32646552	rs771469853	T	G	E	PASS	NA	p.Leu11Arg	p.Leu11Arg	c.32T>G	missense	NA	1	245464	0	4.074e-06	0	15294	0	0	9824	0	0	17246	0	0	22282	0	0	111036	0	0	33538	0	0	5464	0	1	30780	0	4.074e-06	<1/10,000
CCL8	NTc.Cm21	Met	13	Val	50	17	32646557	.	A	G	E	PASS	NA	p.Met13Val	p.Met13Val	c.37A>G	missense	NA	2	245354	0	8.151e-06	0	15288	0	0	9820	0	0	17246	0	0	22258	0	1	110976	0	1	33530	0	0	5456	0	0	30780	0	8.151e-06	<1/10,000
CCL8	NTc.Cm21	Met	13	Thr	50	17	32646558	.	T	C	G	NA	PASS	p.Met13Thr	p.Met13Thr	c.38T>C	missense	NA	1	30972	0	3.229e-05	0	8728	0	0	302	0	0	1614	0	0	3494	0	1	15014	0	0	838	0	0	982	0	0	0	0	3.229e-05	<1/10,000
CCL8	NTc.Cm20	Ala	14	Val	51	17	32646561	rs35401229	C	T	E G	PASS	PASS	p.Ala14Val	p.Ala14Val	c.41C>T	missense	NA	607	276350	6	0.002196	574	24008	6	0	10124	0	0	18858	0	0	25758	0	3	126002	0	23	34372	0	6	6448	0	1	30780	0	0.002196	<1%
CCL8	NTc.Cm19	Ala	15	Val	52	17	32646564	rs200483515	C	T	E G	PASS	PASS	p.Ala15Val	p.Ala15Val	c.44C>T	missense	NA	28	276334	0	0.0001013	0	24012	0	27	10122	0	0	18862	0	0	25744	0	0	125994	0	0	34372	0	1	6446	0	0	30782	0	0.0001013	<1/1,000
CCL8	NTc.Cm15	Pro	19	Leu	56	17	32646576	rs150734427	C	T	E G	PASS	PASS	p.Pro19Leu	p.Pro19Leu	c.56C>T	missense	NA	13	276338	0	4.704e-05	2	24012	0	0	10126	0	0	18858	0	0	25760	0	2	125994	0	7	34360	0	2	6448	0	0	30780	0	4.704e-05	<1/10,000
CCL8	NTc.Cm14	Gln	20	Arg	57	17	32646579	rs775968153	A	G	E	PASS	NA	p.Gln20Arg	p.Gln20Arg	c.59A>G	missense	NA	2	245328	0	8.152e-06	0	15284	0	0	9824	0	0	17244	0	0	22256	0	2	110954	0	0	33526	0	0	5462	0	0	30778	0	8.152e-06	<1/10,000
CCL8	NTc.Cm13	Gly	21	Glu	58	17	32646582	.	G	A	E	PASS	NA	p.Gly21Glu	p.Gly21Glu	c.62G>A	missense	NA	3	245236	0	1.223e-05	1	15288	0	0	9816	0	0	17246	0	0	22256	0	0	110894	0	2	33508	0	0	5454	0	0	30774	0	1.223e-05	<1/10,000
CCL8	NTc.Cm12	Leu	22	Phe	59	17	32646584	rs764516836	C	T	E	PASS	NA	p.Leu22Phe	p.Leu22Phe	c.64C>T	missense	NA	1	245230	0	4.078e-06	0	15288	0	0	9814	0	1	17246	0	0	22256	0	0	110880	0	0	33516	0	0	5456	0	0	30774	0	4.078e-06	<1/10,000
CCL8	NTc.Cm10	Gln	24	Arg	61	17	32646591	rs200372834	A	G	E G	PASS	PASS	p.Gln24Arg	p.Gln24Arg	c.71A>G	missense	NA	5	275978	0	1.812e-05	5	24014	0	0	10092	0	0	18852	0	0	25734	0	0	125760	0	0	34332	0	0	6440	0	0	30754	0	1.812e-05	<1/10,000
CCL8	NTc.Cm9	Pro	25	Thr	62	17	32646593	.	C	A	E	PASS	NA	p.Pro25Thr	p.Pro25Thr	c.73C>A	missense	NA	1	244656	0	4.087e-06	0	15280	0	0	9768	0	1	17224	0	0	22210	0	0	110534	0	0	33454	0	0	5452	0	0	30734	0	4.087e-06	<1/10,000
CCL8	NTc.Cm4	Ile	30	Phe	67	17	32647299	rs769159848	A	T	E G	PASS	PASS	p.Ile30Phe	p.Ile30Phe	c.88A>T	missense	NA	21	276680	0	7.59e-05	0	24006	0	0	10140	0	14	18856	0	0	25766	0	1	126340	0	0	34350	0	0	6444	0	6	30778	0	7.59e-05	<1/10,000
CCL8	NTc.Cm2	Ile	32	Val	69	17	32647305	rs139040907	A	G	E G	PASS	PASS	p.Ile32Val	p.Ile32Val	c.94A>G	missense	NA	9	276654	0	3.253e-05	9	24012	0	0	10132	0	0	18858	0	0	25768	0	0	126314	0	0	34352	0	0	6440	0	0	30778	0	3.253e-05	<1/10,000
CCL8	NTc.Cm2	Ile	32	Phe	69	17	32647305	rs139040907	A	T	G	NA	PASS	p.Ile32Phe	p.Ile32Phe	c.94A>T	missense	NA	1	30932	0	3.233e-05	0	8722	0	0	302	0	0	1610	0	0	3492	0	1	14988	0	0	838	0	0	980	0	0	0	0	3.233e-05	<1/10,000
CCL8	cxb1.1	Phe	36	Leu	76	17	32647317	.	T	C	E	PASS	NA	p.Phe36Leu	p.Phe36Leu	c.106T>C	missense	NA	1	245770	0	4.069e-06	0	15300	0	0	9842	0	0	17248	0	0	22282	0	0	111342	0	0	33516	0	0	5460	0	1	30780	0	4.069e-06	<1/10,000
CCL8	cxb1.2	Asn	37	Lys	77	17	32647322	rs368550510	C	A	E	PASS	NA	p.Asn37Lys	p.Asn37Lys	c.111C>A	missense	NA	1	245746	0	4.069e-06	1	15300	0	0	9842	0	0	17246	0	0	22278	0	0	111328	0	0	33516	0	0	5456	0	0	30780	0	4.069e-06	<1/10,000
CCL8	cxb1.5	Val	38	Met	80	17	32647323	rs201901680	G	A	E	PASS	NA	p.Val38Met	p.Val38Met	c.112G>A	missense	NA	188	245738	1	0.000765	0	15298	0	0	9840	0	0	17248	0	0	22284	0	2	111314	0	0	33518	0	1	5458	0	185	30778	1	0.000765	<1/1,000
CCL8	cxb1.6	Ile	39	Phe	81	17	32647326	.	A	T	E	PASS	NA	p.Ile39Phe	p.Ile39Phe	c.115A>T	missense	NA	1	245768	0	4.069e-06	0	15300	0	0	9840	0	0	17246	0	0	22282	0	0	111344	0	1	33516	0	0	5460	0	0	30780	0	4.069e-06	<1/10,000
CCL8	cxb1.8	Arg	41	Gly	83	17	32647332	.	A	G	E	PASS	NA	p.Arg41Gly	p.Arg41Gly	c.121A>G	missense	NA	1	245776	0	4.069e-06	0	15300	0	0	9840	0	0	17248	0	0	22294	0	1	111334	0	0	33518	0	0	5462	0	0	30780	0	4.069e-06	<1/10,000
CCL8	B1.1	Arg	47	Lys	95	17	32647351	rs764067750	G	A	E	PASS	NA	p.Arg47Lys	p.Arg47Lys	c.140G>A	missense	NA	1	245706	0	4.07e-06	0	15296	0	0	9836	0	0	17248	0	0	22290	0	0	111292	0	0	33508	0	1	5460	0	0	30776	0	4.07e-06	<1/10,000
CCL8	B1.3	Glu	49	Val	97	17	32647357	rs34202026	A	T	E G	PASS	PASS	p.Glu49Val	p.Glu49Val	c.146A>T	missense	NA	4260	276568	59	0.0154	84	24024	0	155	10136	1	1	18862	0	699	25740	10	2999	126244	45	158	34354	1	108	6432	1	56	30776	1	0.0154	<5%
CCL8	B1.3	Glu	49	Asp	97	17	32647358	.	G	C	E	PASS	NA	p.Glu49Asp	p.Glu49Asp	c.147G>C	missense	NA	1	245676	0	4.07e-06	0	15296	0	0	9838	0	0	17248	0	0	22282	0	0	111264	0	0	33512	0	0	5458	0	1	30778	0	4.07e-06	<1/10,000
CCL8	B1.4	Ser	50	Asn	98	17	32647360	rs745389863	G	A	E	PASS	NA	p.Ser50Asn	p.Ser50Asn	c.149G>A	missense	NA	2	245656	0	8.141e-06	0	15298	0	0	9836	0	2	17248	0	0	22282	0	0	111254	0	0	33508	0	0	5458	0	0	30772	0	8.141e-06	<1/10,000
CCL8	B1.4	Ser	50	Arg	98	17	32647361	rs572803401	C	A	E	PASS	NA	p.Ser50Arg	p.Ser50Arg	c.150C>A	missense	NA	2	245672	0	8.141e-06	0	15298	0	0	9836	0	0	17246	0	0	22286	0	0	111258	0	2	33514	0	0	5458	0	0	30776	0	8.141e-06	<1/10,000
CCL8	B1.7	Arg	53	Gly	101	17	32647368	rs779598393	A	G	E	PASS	NA	p.Arg53Gly	p.Arg53Gly	c.157A>G	missense	NA	2	245694	0	8.14e-06	0	15298	0	0	9840	0	0	17248	0	0	22292	0	0	111262	0	0	33518	0	0	5458	0	2	30778	0	8.14e-06	<1/10,000
CCL8	b1b2.6	Thr	55	Ser	107	17	32647375	.	C	G	E	PASS	NA	p.Thr55Ser	p.Thr55Ser	c.164C>G	missense	NA	1	245654	0	4.071e-06	0	15296	0	0	9838	0	0	17248	0	0	22292	0	0	111234	0	0	33516	0	1	5452	0	0	30778	0	4.071e-06	<1/10,000
CCL8	b1b2.10	Gln	58	Arg	111	17	32647384	rs774917901	A	G	E	PASS	NA	p.Gln58Arg	p.Gln58Arg	c.173A>G	missense	NA	2	245632	0	8.142e-06	1	15300	0	0	9836	0	0	17248	0	0	22292	0	0	111210	0	1	33518	0	0	5454	0	0	30774	0	8.142e-06	<1/10,000
CCL8	b1b2.12	Cys	59	Ser	113	17	32647386	rs143847741	T	A	E	PASS	NA	p.Cys59Ser	p.Cys59Ser	c.175T>A	missense	NA	9	245630	2	3.664e-05	0	15300	0	0	9832	0	0	17248	0	0	22294	0	0	111208	0	0	33514	0	0	5456	0	9	30778	2	3.664e-05	<1/10,000
CCL8	b1b2.12	Cys	59	Arg	113	17	32647386	rs143847741	T	C	E G	PASS	PASS	p.Cys59Arg	p.Cys59Arg	c.175T>C	missense	NA	62	276588	0	0.0002242	59	24026	0	0	10134	0	0	18860	0	0	25788	0	1	126212	0	2	34352	0	0	6438	0	0	30778	0	0.0002242	<1/1,000
CCL8	b1b2.16	Glu	62	Lys	117	17	32647395	.	G	A	E	PASS	NA	p.Glu62Lys	p.Glu62Lys	c.184G>A	missense	NA	1	245530	0	4.073e-06	0	15298	0	0	9832	0	0	17244	0	0	22288	0	0	111126	0	1	33512	0	0	5456	0	0	30774	0	4.073e-06	<1/10,000
CCL8	B2.1	Ala	63	Asp	127	17	32647399	rs760867318	C	A	E	PASS	NA	p.Ala63Asp	p.Ala63Asp	c.188C>A	missense	NA	1	245468	0	4.074e-06	0	15296	0	0	9830	0	0	17248	0	0	22276	0	1	111092	0	0	33510	0	0	5448	0	0	30768	0	4.074e-06	<1/10,000
CCL8	b2b3.2	Lys	69	Gln	134	17	32647831	rs1133763	A	C	E G	PASS	PASS	p.Lys69Gln	p.Lys69Gln	c.205A>C	missense	NA	53587	268392	6602	0.1997	1455	23748	35	1575	9814	133	5652	17998	861	3894	25632	300	19296	123836	1549	10053	31884	1626	1182	6286	116	10480	29194	1982	0.1997	>=5%
CCL8	b2b3.4	Arg	70	Gln	136	17	32647835	rs369844009	G	A	E	PASS	NA	p.Arg70Gln	p.Arg70Gln	c.209G>A	missense	NA	3	236760	0	1.267e-05	1	15006	0	0	9480	0	0	16402	0	0	22152	0	2	108710	0	0	30780	0	0	5288	0	0	28942	0	1.267e-05	<1/10,000
CCL8	B3.2	Val	74	Phe	146	17	32647846	rs372656531	G	T	E G	PASS	PASS	p.Val74Phe	p.Val74Phe	c.220G>T	missense	NA	6	271086	0	2.213e-05	6	23858	0	0	9914	0	0	18300	0	0	25710	0	0	124708	0	0	32710	0	0	6354	0	0	29532	0	2.213e-05	<1/10,000
CCL8	B3.4	Ala	76	Pro	148	17	32647852	rs758880269	G	C	E	PASS	NA	p.Ala76Pro	p.Ala76Pro	c.226G>C	missense	NA	6	242276	0	2.477e-05	0	15174	0	0	9708	0	0	16884	0	4	22252	0	2	110258	0	0	32560	0	0	5406	0	0	30034	0	2.477e-05	<1/10,000
CCL8	b3h.2	Pro	78	Ser	150	17	32647858	rs151055256	C	T	E G	PASS	PASS	p.Pro78Ser	p.Pro78Ser	c.232C>T	missense	NA	12	274282	0	4.375e-05	12	23926	0	0	10064	0	0	18556	0	0	25738	0	0	125528	0	0	33744	0	0	6398	0	0	30328	0	4.375e-05	<1/10,000
CCL8	b3h.3	Lys	79	Arg	151	17	32647862	.	A	G	G	NA	PASS	p.Lys79Arg	p.Lys79Arg	c.236A>G	missense	NA	1	30936	0	3.232e-05	1	8718	0	0	302	0	0	1612	0	0	3492	0	0	14992	0	0	838	0	0	982	0	0	0	0	3.232e-05	<1/10,000
CCL8	H.1	Arg	81	Gly	155	17	32647867	.	A	G	E	PASS	NA	p.Arg81Gly	p.Arg81Gly	c.241A>G	missense	NA	1	243560	0	4.106e-06	0	15160	0	0	9784	0	0	16934	0	0	22262	0	0	110524	0	0	33004	0	0	5422	0	1	30470	0	4.106e-06	<1/10,000
CCL8	H.1	Arg	81	Thr	155	17	32647868	.	G	C	E	PASS	NA	p.Arg81Thr	p.Arg81Thr	c.242G>C	missense	NA	1	243846	0	4.101e-06	0	15176	0	0	9796	0	0	16970	0	0	22274	0	1	110602	0	0	33082	0	0	5424	0	0	30522	0	4.101e-06	<1/10,000
CCL8	H.4	Arg	84	Ser	158	17	32647878	rs201942423	G	T	E	PASS	NA	p.Arg84Ser	p.Arg84Ser	c.252G>T	missense	NA	11	243582	0	4.516e-05	0	15170	0	0	9790	0	10	16954	0	0	22260	0	0	110448	0	0	33028	0	0	5406	0	1	30526	0	4.516e-05	<1/10,000
CCL8	H.6	Ser	86	Tyr	160	17	32647883	.	C	A	G	NA	PASS	p.Ser86Tyr	p.Ser86Tyr	c.257C>A	missense	NA	1	30948	0	3.231e-05	0	8722	0	0	302	0	0	1610	0	0	3494	0	1	15002	0	0	838	0	0	980	0	0	0	0	3.231e-05	<1/10,000
CCL8	H.7	Met	87	Val	161	17	32647885	rs769863745	A	G	E	PASS	NA	p.Met87Val	p.Met87Val	c.259A>G	missense	NA	1	243530	0	4.106e-06	0	15126	0	0	9806	0	0	16954	0	0	22248	0	0	110492	0	0	32968	0	0	5408	0	1	30528	0	4.106e-06	<1/10,000
CCL8	H.9	His	89	Asn	163	17	32647891	rs117180331	C	A	E G	PASS	PASS	p.His89Asn	p.His89Asn	c.265C>A	missense	NA	1165	273568	6	0.004259	34	23774	0	75	10102	1	2	18430	0	78	25720	0	684	125116	3	82	33620	0	40	6378	0	170	30428	2	0.004259	<1%
CCL8	H.10	Leu	90	Val	164	17	32647894	.	C	G	G	NA	PASS	p.Leu90Val	p.Leu90Val	c.268C>G	missense	NA	2	30950	0	6.462e-05	0	8720	0	0	302	0	1	1612	0	0	3490	0	1	15006	0	0	838	0	0	982	0	0	0	0	6.462e-05	<1/10,000
CCL8	H.10	Leu	90	Arg	164	17	32647895	.	T	G	E	PASS	NA	p.Leu90Arg	p.Leu90Arg	c.269T>G	missense	NA	1	242104	0	4.13e-06	0	15020	0	0	9786	0	0	16750	0	0	22220	0	1	109934	0	0	32682	0	0	5360	0	0	30352	0	4.13e-06	<1/10,000
CCL8	CT.1	Asp	91	Gly	165	17	32647898	rs773122884	A	G	E	PASS	NA	p.Asp91Gly	p.Asp91Gly	c.272A>G	missense	NA	1	242000	0	4.132e-06	0	15014	0	0	9788	0	0	16738	0	0	22222	0	1	109876	0	0	32658	0	0	5362	0	0	30342	0	4.132e-06	<1/10,000
CCL8	CT.5	Gln	95	Pro	169	17	32647910	rs760471432	A	C	E	PASS	NA	p.Gln95Pro	p.Gln95Pro	c.284A>C	missense	NA	1	240312	0	4.161e-06	0	14870	0	0	9740	0	1	16580	0	0	22186	0	0	109320	0	0	32248	0	0	5318	0	0	30050	0	4.161e-06	<1/10,000
CCL11	NTc.Cm30	Lys	2	Gln	41	17	32612831	rs549369948	A	C	E	PASS	NA	p.Lys2Gln	p.Lys2Gln	c.4A>C	missense	NA	10	243666	0	4.104e-05	0	15242	0	0	9740	0	0	16964	0	0	22216	0	0	110684	0	0	32958	0	0	5378	0	10	30484	0	4.104e-05	<1/10,000
CCL11	NTc.Cm29	Val	3	Ile	42	17	32612834	.	G	A	E	PASS	NA	p.Val3Ile	p.Val3Ile	c.7G>A	missense	NA	2	243900	0	8.2e-06	0	15234	0	0	9750	0	0	16974	0	0	22228	0	0	110784	0	0	33014	0	1	5380	0	1	30536	0	8.2e-06	<1/10,000
CCL11	NTc.Cm27	Ala	5	Thr	44	17	32612840	rs56120942	G	A	E G	PASS	PASS	p.Ala5Thr	p.Ala5Thr	c.13G>A	missense	NA	35	275370	0	0.0001271	3	23980	0	0	10084	0	3	18708	0	0	25706	0	17	125912	0	1	33996	0	0	6378	0	11	30606	0	0.0001271	<1/1,000
CCL11	NTc.Cm27	Ala	5	Ser	44	17	32612840	rs56120942	G	T	E	PASS	NA	p.Ala5Ser	p.Ala5Ser	c.13G>T	missense	NA	1	244408	0	4.092e-06	0	15250	0	0	9782	0	1	17086	0	0	22214	0	0	110914	0	0	33158	0	0	5398	0	0	30606	0	4.092e-06	<1/10,000
CCL11	NTc.Cm25	Leu	7	Phe	46	17	32612846	rs200877939	C	T	E	PASS	NA	p.Leu7Phe	p.Leu7Phe	c.19C>T	missense	NA	1	244932	0	4.083e-06	0	15266	0	0	9810	0	0	17152	0	0	22244	0	1	111100	0	0	33292	0	0	5420	0	0	30648	0	4.083e-06	<1/10,000
CCL11	NTc.Cm24	Leu	8	Val	47	17	32612849	rs201936607	C	G	E	PASS	NA	p.Leu8Val	p.Leu8Val	c.22C>G	missense	NA	1	244802	0	4.085e-06	0	15264	0	0	9804	0	0	17126	0	0	22246	0	1	111038	0	0	33276	0	0	5412	0	0	30636	0	4.085e-06	<1/10,000
CCL11	NTc.Cm18	Ala	14	Thr	53	17	32612867	rs768878386	G	A	E	PASS	NA	p.Ala14Thr	p.Ala14Thr	c.40G>A	missense	NA	3	244170	0	1.229e-05	0	15218	0	0	9814	0	0	17050	0	0	22180	0	0	110848	0	0	33112	0	0	5390	0	3	30558	0	1.229e-05	<1/10,000
CCL11	NTc.Cm13	Pro	19	Ser	58	17	32612882	rs762114278	C	T	E	PASS	NA	p.Pro19Ser	p.Pro19Ser	c.55C>T	missense	NA	1	243202	0	4.112e-06	1	15170	0	0	9794	0	0	16936	0	0	22092	0	0	110540	0	0	32846	0	0	5364	0	0	30460	0	4.112e-06	<1/10,000
CCL11	NTc.Cm13	Pro	19	His	58	17	32612883	rs144517997	C	A	E G	PASS	PASS	p.Pro19His	p.Pro19His	c.56C>A	missense	NA	7	274178	0	2.553e-05	0	23900	0	0	10090	0	0	18578	0	0	25566	0	6	125534	0	1	33698	0	0	6354	0	0	30458	0	2.553e-05	<1/10,000
CCL11	NTc.Cm9	Ala	23	Thr	62	17	32612894	rs1129844	G	A	E G	PASS	PASS	p.Ala23Thr	p.Ala23Thr	c.67G>A	missense	NA	44198	272138	3798	0.1624	2084	23788	95	2153	10060	219	3169	18340	282	4159	25194	347	22333	124754	2049	4400	33392	314	1164	6292	98	4736	30318	394	0.1624	>=5%
CCL11	NTc.Cm9	Ala	23	Pro	62	17	32612894	rs1129844	G	C	E	PASS	NA	p.Ala23Pro	p.Ala23Pro	c.67G>C	missense	NA	3	241200	0	1.244e-05	0	15056	0	0	9758	0	0	16720	0	0	21706	0	0	109776	0	0	32554	0	0	5312	0	3	30318	0	1.244e-05	<1/10,000
CCL11	NTc.Cm4	Val	28	Leu	67	17	32614120	rs200721308	G	C	E G	PASS	PASS	p.Val28Leu	p.Val28Leu	c.82G>C	missense	NA	6	276942	0	2.167e-05	6	24024	0	0	10152	0	0	18852	0	0	25746	0	0	126556	0	0	34372	0	0	6462	0	0	30778	0	2.167e-05	<1/10,000
CCL11	NTc.Cm1	Thr	31	Ala	70	17	32614129	.	A	G	E	PASS	NA	p.Thr31Ala	p.Thr31Ala	c.91A>G	missense	NA	4	246118	0	1.625e-05	0	15304	0	0	9850	0	0	17246	0	0	22276	0	0	111612	0	4	33568	0	0	5484	0	0	30778	0	1.625e-05	<1/10,000
CCL11	CX.1	Cys	32	Ser	71	17	32614132	rs201940576	T	A	E	PASS	NA	p.Cys32Ser	p.Cys32Ser	c.94T>A	missense	NA	12	246130	0	4.875e-05	0	15304	0	0	9848	0	0	17248	0	2	22280	0	7	111618	0	0	33572	0	2	5484	0	1	30776	0	4.875e-05	<1/10,000
CCL11	CX.5	Cys	33	Tyr	75	17	32614136	rs764321223	G	A	E	PASS	NA	p.Cys33Tyr	p.Cys33Tyr	c.98G>A	missense	NA	1	246134	0	4.063e-06	1	15304	0	0	9848	0	0	17248	0	0	22268	0	0	111628	0	0	33576	0	0	5482	0	0	30780	0	4.063e-06	<1/10,000
CCL11	cxb1.1	Phe	34	Cys	76	17	32614139	.	T	G	E	PASS	NA	p.Phe34Cys	p.Phe34Cys	c.101T>G	missense	NA	2	246184	0	8.124e-06	0	15302	0	0	9850	0	0	17248	0	0	22286	0	2	111652	0	0	33580	0	0	5484	0	0	30782	0	8.124e-06	<1/10,000
CCL11	cxb1.6	Ala	37	Val	81	17	32614148	rs201112720	C	T	E G	PASS	PASS	p.Ala37Val	p.Ala37Val	c.110C>T	missense	NA	3	277134	0	1.083e-05	1	24036	0	0	10150	0	0	18868	0	0	25782	0	0	126636	0	2	34416	0	0	6464	0	0	30782	0	1.083e-05	<1/10,000
CCL11	cxb1.7	Asn	38	Ser	82	17	32614151	rs766246869	A	G	E	PASS	NA	p.Asn38Ser	p.Asn38Ser	c.113A>G	missense	NA	2	246198	0	8.124e-06	0	15304	0	0	9850	0	2	17248	0	0	22294	0	0	111660	0	0	33578	0	0	5482	0	0	30782	0	8.124e-06	<1/10,000
CCL11	cxb1.7	Asn	38	Lys	82	17	32614152	.	T	A	E	PASS	NA	p.Asn38Lys	p.Asn38Lys	c.114T>A	missense	NA	1	246194	0	4.062e-06	0	15304	0	0	9850	0	0	17248	0	0	22292	0	1	111658	0	0	33576	0	0	5484	0	0	30782	0	4.062e-06	<1/10,000
CCL11	cxb1.8	Arg	39	Ser	83	17	32614155	rs753778448	G	C	E	PASS	NA	p.Arg39Ser	p.Arg39Ser	c.117G>C	missense	NA	1	246192	0	4.062e-06	0	15304	0	0	9848	0	0	17248	0	0	22290	0	0	111656	0	1	33578	0	0	5486	0	0	30782	0	4.062e-06	<1/10,000
CCL11	cxb1.10	Lys	40	Gln	85	17	32614156	rs754507318	A	C	E	PASS	NA	p.Lys40Gln	p.Lys40Gln	c.118A>C	missense	NA	2	246210	0	8.123e-06	0	15304	0	0	9850	0	0	17248	0	0	22294	0	2	111670	0	0	33578	0	0	5484	0	0	30782	0	8.123e-06	<1/10,000
CCL11	cxb1.10	Lys	40	Met	85	17	32614157	rs764694346	A	T	E G	PASS	PASS	p.Lys40Met	p.Lys40Met	c.119A>T	missense	NA	6	277158	0	2.165e-05	0	24036	0	0	10152	0	6	18868	0	0	25786	0	0	126656	0	0	34414	0	0	6464	0	0	30782	0	2.165e-05	<1/10,000
CCL11	cxb1.14	Pro	42	Thr	89	17	32614162	rs202159929	C	A	E	PASS	NA	p.Pro42Thr	p.Pro42Thr	c.124C>A	missense	NA	4	246190	0	1.625e-05	0	15304	0	0	9850	0	4	17248	0	0	22292	0	0	111652	0	0	33578	0	0	5486	0	0	30780	0	1.625e-05	<1/10,000
CCL11	cxb1.14	Pro	42	Ser	89	17	32614162	rs202159929	C	T	E	PASS	NA	p.Pro42Ser	p.Pro42Ser	c.124C>T	missense	NA	1	246190	0	4.062e-06	0	15304	0	0	9850	0	0	17248	0	0	22292	0	0	111652	0	0	33578	0	0	5486	0	1	30780	0	4.062e-06	<1/10,000
CCL11	B1.1	Arg	45	Gln	95	17	32614172	rs200955863	G	A	E	PASS	NA	p.Arg45Gln	p.Arg45Gln	c.134G>A	missense	NA	1	246198	0	4.062e-06	0	15304	0	0	9850	0	0	17248	0	0	22296	0	1	111658	0	0	33576	0	0	5486	0	0	30780	0	4.062e-06	<1/10,000
CCL11	B1.4	Ser	48	Gly	98	17	32614180	.	A	G	E	PASS	NA	p.Ser48Gly	p.Ser48Gly	c.142A>G	missense	NA	1	246216	0	4.061e-06	0	15304	0	0	9848	0	0	17248	0	0	22300	0	1	111674	0	0	33576	0	0	5486	0	0	30780	0	4.061e-06	<1/10,000
CCL11	B1.6	Arg	50	Gly	100	17	32614186	rs140141523	A	G	E G	PASS	PASS	p.Arg50Gly	p.Arg50Gly	c.148A>G	missense	NA	66	277174	0	0.0002381	0	24032	0	36	10150	0	0	18866	0	1	25792	0	12	126672	0	6	34414	0	4	6468	0	7	30780	0	0.0002381	<1/1,000
CCL11	b1b2.4	Ile	52	Thr	105	17	32614193	rs757750206	T	C	E	PASS	NA	p.Ile52Thr	p.Ile52Thr	c.155T>C	missense	NA	1	246186	0	4.062e-06	0	15304	0	0	9848	0	0	17248	0	0	22300	0	1	111654	0	0	33566	0	0	5486	0	0	30780	0	4.062e-06	<1/10,000
CCL11	b1b2.6	Thr	53	Ala	107	17	32614195	.	A	G	G	NA	PASS	p.Thr53Ala	p.Thr53Ala	c.157A>G	missense	NA	1	30962	0	3.23e-05	0	8728	0	0	302	0	0	1618	0	0	3494	0	1	15000	0	0	838	0	0	982	0	0	0	0	3.23e-05	<1/10,000
CCL11	b1b2.9	Gly	55	Val	110	17	32614202	rs200920749	G	T	E	PASS	NA	p.Gly55Val	p.Gly55Val	c.164G>T	missense	NA	1	246166	0	4.062e-06	0	15304	0	0	9846	0	0	17248	0	0	22298	0	1	111642	0	0	33560	0	0	5486	0	0	30782	0	4.062e-06	<1/10,000
CCL11	b1b2.14	Gln	59	Glu	115	17	32614213	rs769892704	C	G	E	PASS	NA	p.Gln59Glu	p.Gln59Glu	c.175C>G	missense	NA	1	246146	0	4.063e-06	0	15302	0	0	9846	0	0	17248	0	0	22292	0	1	111642	0	0	33554	0	0	5482	0	0	30780	0	4.063e-06	<1/10,000
CCL11	b1b2.14	Gln	59	His	115	17	32614215	.	G	T	G	NA	PASS	p.Gln59His	p.Gln59His	c.177G>T	missense	NA	1	30972	0	3.229e-05	1	8732	0	0	302	0	0	1622	0	0	3494	0	0	15002	0	0	838	0	0	982	0	0	0	0	3.229e-05	<1/10,000
CCL11	B2.2	Val	62	Ala	128	17	32614223	rs749416164	T	C	E	PASS	NA	p.Val62Ala	p.Val62Ala	c.185T>C	missense	NA	1	246072	0	4.064e-06	0	15304	0	0	9846	0	0	17246	0	0	22288	0	1	111588	0	0	33540	0	0	5484	0	0	30776	0	4.064e-06	<1/10,000
CCL11	B2.5	Lys	65	Glu	131	17	32614608	rs750819480	A	G	E	PASS	NA	p.Lys65Glu	p.Lys65Glu	c.193A>G	missense	NA	1	245980	0	4.065e-06	1	15302	0	0	9844	0	0	17244	0	0	22290	0	0	111502	0	0	33548	0	0	5478	0	0	30772	0	4.065e-06	<1/10,000
CCL11	B2.6	Thr	66	Asn	132	17	32614612	.	C	A	E	PASS	NA	p.Thr66Asn	p.Thr66Asn	c.197C>A	missense	NA	1	246022	0	4.065e-06	0	15302	0	0	9842	0	0	17246	0	0	22296	0	0	111532	0	1	33550	0	0	5482	0	0	30772	0	4.065e-06	<1/10,000
CCL11	B2.6	Thr	66	Ile	132	17	32614612	.	C	T	G	NA	PASS	p.Thr66Ile	p.Thr66Ile	c.197C>T	missense	NA	1	30918	0	3.234e-05	0	8716	0	0	302	0	0	1618	0	0	3476	0	0	14986	0	0	838	0	1	982	0	0	0	0	3.234e-05	<1/10,000
CCL11	b2b3.4	Leu	68	Pro	136	17	32614618	rs202050756	T	C	E G	PASS	PASS	p.Leu68Pro	p.Leu68Pro	c.203T>C	missense	NA	34	276986	0	0.0001227	0	24012	0	0	10146	0	0	18860	0	0	25782	0	0	126558	0	32	34392	0	2	6466	0	0	30770	0	0.0001227	<1/1,000
CCL11	b2b3.11	Ala	69	Thr	143	17	32614620	.	G	A	E	PASS	NA	p.Ala69Thr	p.Ala69Thr	c.205G>A	missense	NA	1	246082	0	4.064e-06	0	15304	0	0	9846	0	0	17244	0	0	22298	0	1	111576	0	0	33554	0	0	5486	0	0	30774	0	4.064e-06	<1/10,000
CCL11	b2b3.11	Ala	69	Asp	143	17	32614621	rs151281297	C	A	E G	PASS	PASS	p.Ala69Asp	p.Ala69Asp	c.206C>A	missense	NA	12	276998	0	4.332e-05	0	24010	0	0	10148	0	0	18864	0	0	25780	0	12	126566	0	0	34388	0	0	6466	0	0	30776	0	4.332e-05	<1/10,000
CCL11	B3.1	Asp	71	Gly	145	17	32614627	rs200078656	A	G	G	NA	PASS	p.Asp71Gly	p.Asp71Gly	c.212A>G	missense	NA	1	30940	0	3.232e-05	1	8724	0	0	302	0	0	1616	0	0	3490	0	0	14990	0	0	838	0	0	980	0	0	0	0	3.232e-05	<1/10,000
CCL11	B3.2	Ile	72	Asn	146	17	32614630	.	T	A	E	PASS	NA	p.Ile72Asn	p.Ile72Asn	c.215T>A	missense	NA	1	246170	0	4.062e-06	0	15304	0	0	9848	0	0	17248	0	0	22298	0	1	111642	0	0	33564	0	0	5486	0	0	30780	0	4.062e-06	<1/10,000
CCL11	B3.2	Ile	72	Thr	146	17	32614630	.	T	C	E	PASS	NA	p.Ile72Thr	p.Ile72Thr	c.215T>C	missense	NA	1	246170	0	4.062e-06	0	15304	0	0	9848	0	0	17248	0	0	22298	0	0	111642	0	0	33564	0	0	5486	0	1	30780	0	4.062e-06	<1/10,000
CCL11	B3.4	Ala	74	Thr	148	17	32614635	.	G	A	E	PASS	NA	p.Ala74Thr	p.Ala74Thr	c.220G>A	missense	NA	1	246180	0	4.062e-06	0	15302	0	0	9848	0	0	17248	0	0	22300	0	0	111652	0	0	33564	0	0	5484	0	1	30782	0	4.062e-06	<1/10,000
CCL11	b3h.1	Asp	75	Asn	149	17	32614638	rs56358892	G	A	E G	PASS	PASS	p.Asp75Asn	p.Asp75Asn	c.223G>A	missense	NA	11	277018	0	3.971e-05	2	23996	0	0	10150	0	0	18862	0	1	25778	0	1	126590	0	6	34402	0	0	6462	0	1	30778	0	3.971e-05	<1/10,000
CCL11	b3h.1	Asp	75	Glu	149	17	32614640	rs201593228	C	A	E G	PASS	PASS	p.Asp75Glu	p.Asp75Glu	c.225C>A	missense	NA	5	277096	0	1.804e-05	1	24026	0	0	10150	0	0	18864	0	0	25788	0	4	126622	0	0	34400	0	0	6464	0	0	30782	0	1.804e-05	<1/10,000
CCL11	b3h.2	Pro	76	Thr	150	17	32614641	rs769555306	C	A	E G	PASS	PASS	p.Pro76Thr	p.Pro76Thr	c.226C>A	missense	NA	3	277060	0	1.083e-05	0	24016	0	0	10152	0	0	18864	0	0	25778	0	3	126606	0	0	34398	0	0	6464	0	0	30782	0	1.083e-05	<1/10,000
CCL11	b3h.2	Pro	76	Ser	150	17	32614641	rs769555306	C	T	E	PASS	NA	p.Pro76Ser	p.Pro76Ser	c.226C>T	missense	NA	1	246164	0	4.062e-06	0	15304	0	0	9850	0	0	17248	0	0	22300	0	0	111634	0	0	33564	0	1	5482	0	0	30782	0	4.062e-06	<1/10,000
CCL11	b3h.2	Pro	76	His	150	17	32614642	rs140496790	C	A	E G	PASS	PASS	p.Pro76His	p.Pro76His	c.227C>A	missense	NA	42	277090	0	0.0001516	1	24022	0	0	10150	0	0	18860	0	0	25788	0	34	126624	0	6	34400	0	1	6466	0	0	30780	0	0.0001516	<1/1,000
CCL11	b3h.3	Lys	77	Arg	151	17	32614645	rs202030520	A	G	E G	PASS	PASS	p.Lys77Arg	p.Lys77Arg	c.230A>G	missense	NA	9	277102	0	3.248e-05	9	24022	0	0	10150	0	0	18864	0	0	25784	0	0	126640	0	0	34398	0	0	6462	0	0	30782	0	3.248e-05	<1/10,000
CCL11	H.1	Lys	79	Met	155	17	32614651	rs751231849	A	T	E	PASS	NA	p.Lys79Met	p.Lys79Met	c.236A>T	missense	NA	1	246170	0	4.062e-06	0	15302	0	0	9844	0	0	17248	0	0	22298	0	1	111654	0	0	33560	0	0	5482	0	0	30782	0	4.062e-06	<1/10,000
CCL11	H.7	Met	85	Val	161	17	32614668	rs145197830	A	G	E G	PASS	PASS	p.Met85Val	p.Met85Val	c.253A>G	missense	NA	3	277088	0	1.083e-05	0	24026	0	0	10146	0	0	18864	0	0	25782	0	3	126642	0	0	34396	0	0	6462	0	0	30770	0	1.083e-05	<1/10,000
CCL11	H.8	Lys	86	Thr	162	17	32614672	rs34262946	A	C	E G	PASS	PASS	p.Lys86Thr	p.Lys86Thr	c.257A>C	missense	NA	1435	277050	29	0.00518	1200	24008	29	3	10146	0	0	18866	0	0	25786	0	60	126624	0	155	34386	0	14	6462	0	3	30772	0	0.00518	<1%
CCL11	CT.1	Asp	89	Asn	165	17	32614680	rs756514440	G	A	E	PASS	NA	p.Asp89Asn	p.Asp89Asn	c.265G>A	missense	NA	1	246058	0	4.064e-06	0	15296	0	0	9842	0	0	17248	0	1	22300	0	0	111586	0	0	33544	0	0	5480	0	0	30762	0	4.064e-06	<1/10,000
CCL11	CT.1	Asp	89	Glu	165	17	32614682	rs202174496	C	A	E	PASS	NA	p.Asp89Glu	p.Asp89Glu	c.267C>A	missense	NA	1	246070	0	4.064e-06	0	15298	0	0	9842	0	0	17248	0	0	22300	0	1	111598	0	0	33542	0	0	5482	0	0	30760	0	4.064e-06	<1/10,000
CCL11	CT.4	Ser	92	Phe	168	17	32614690	.	C	T	E	PASS	NA	p.Ser92Phe	p.Ser92Phe	c.275C>T	missense	NA	1	245992	0	4.065e-06	0	15298	0	0	9840	0	0	17244	0	0	22300	0	1	111546	0	0	33528	0	0	5480	0	0	30756	0	4.065e-06	<1/10,000
CCL11	CT.7	Pro	95	Thr	171	17	32614698	rs138176096	C	A	E	PASS	NA	p.Pro95Thr	p.Pro95Thr	c.283C>A	missense	NA	1	245840	0	4.068e-06	0	15284	0	0	9832	0	0	17246	0	0	22292	0	1	111444	0	0	33520	0	0	5474	0	0	30748	0	4.068e-06	<1/10,000
CCL11	CT.9	Pro	97	Ser	173	17	32614704	.	C	T	E	PASS	NA	p.Pro97Ser	p.Pro97Ser	c.289C>T	missense	NA	1	245634	0	4.071e-06	0	15276	0	0	9828	0	0	17242	0	0	22294	0	0	111300	0	0	33510	0	0	5460	0	1	30724	0	4.071e-06	<1/10,000
CCL13	NTc.Cm29	Ala	5	Ser	42	17	32683558	rs3136677	G	T	E G	PASS	PASS	p.Ala5Ser	p.Ala5Ser	c.13G>T	missense	NA	991	276480	14	0.003584	848	23994	13	23	10136	0	0	18822	0	0	25776	0	23	126188	0	76	34366	0	11	6448	0	10	30750	1	0.003584	<1%
CCL13	NTc.Cm25	Cys	9	Tyr	46	17	32683571	.	G	A	E	PASS	NA	p.Cys9Tyr	p.Cys9Tyr	c.26G>A	missense	NA	1	245676	0	4.07e-06	0	15282	0	0	9836	0	0	17196	0	0	22286	0	0	111316	0	1	33520	0	0	5476	0	0	30764	0	4.07e-06	<1/10,000
CCL13	NTc.Cm22	Leu	12	His	49	17	32683580	rs751824838	T	A	E	PASS	NA	p.Leu12His	p.Leu12His	c.35T>A	missense	NA	4	245796	0	1.627e-05	0	15288	0	0	9838	0	0	17202	0	0	22292	0	0	111406	0	0	33530	0	0	5478	0	4	30762	0	1.627e-05	<1/10,000
CCL13	NTc.Cm21	Met	13	Leu	50	17	32683582	rs367957184	A	C	E	PASS	NA	p.Met13Leu	p.Met13Leu	c.37A>C	missense	NA	1	245810	0	4.068e-06	1	15288	0	0	9836	0	0	17198	0	0	22290	0	0	111414	0	0	33540	0	0	5476	0	0	30768	0	4.068e-06	<1/10,000
CCL13	NTc.Cm21	Met	13	Ile	50	17	32683584	rs145325564	G	A	E G	PASS	PASS	p.Met13Ile	p.Met13Ile	c.39G>A	missense	NA	23	276800	0	8.309e-05	20	24022	0	0	10142	0	0	18826	0	0	25784	0	1	126420	0	2	34382	0	0	6454	0	0	30770	0	8.309e-05	<1/10,000
CCL13	NTc.Cm20	Thr	14	Arg	51	17	32683586	rs751009010	C	G	E	PASS	NA	p.Thr14Arg	p.Thr14Arg	c.41C>G	missense	NA	1	245852	0	4.067e-06	0	15292	0	0	9838	0	1	17218	0	0	22296	0	0	111424	0	0	33538	0	0	5478	0	0	30768	0	4.067e-06	<1/10,000
CCL13	NTc.Cm12	Leu	22	Ile	59	17	32683609	.	C	A	E	PASS	NA	p.Leu22Ile	p.Leu22Ile	c.64C>A	missense	NA	1	245866	0	4.067e-06	0	15290	0	0	9836	0	0	17208	0	0	22290	0	0	111464	0	0	33532	0	0	5478	0	1	30768	0	4.067e-06	<1/10,000
CCL13	NTc.Cm11	Ala	23	Ser	60	17	32683612	rs780053174	G	T	E	PASS	NA	p.Ala23Ser	p.Ala23Ser	c.67G>T	missense	NA	1	245736	0	4.069e-06	0	15282	0	0	9832	0	0	17190	0	0	22288	0	0	111380	0	1	33526	0	0	5474	0	0	30764	0	4.069e-06	<1/10,000
CCL13	NTc.Cm8	Asp	26	Gly	63	17	32684494	.	A	G	E	PASS	NA	p.Asp26Gly	p.Asp26Gly	c.77A>G	missense	NA	1	245558	0	4.072e-06	1	15296	0	0	9808	0	0	17240	0	0	22278	0	0	111344	0	0	33482	0	0	5464	0	0	30646	0	4.072e-06	<1/10,000
CCL13	NTc.Cm8	Asp	26	Val	63	17	32684494	.	A	T	E	PASS	NA	p.Asp26Val	p.Asp26Val	c.77A>T	missense	NA	1	245558	0	4.072e-06	0	15296	0	0	9808	0	0	17240	0	0	22278	0	1	111344	0	0	33482	0	0	5464	0	0	30646	0	4.072e-06	<1/10,000
CCL13	NTc.Cm8	Asp	26	Glu	63	17	32684495	.	T	G	E	PASS	NA	p.Asp26Glu	p.Asp26Glu	c.78T>G	missense	NA	1	245562	0	4.072e-06	0	15296	0	0	9806	0	0	17242	0	0	22280	0	1	111356	0	0	33474	0	0	5460	0	0	30648	0	4.072e-06	<1/10,000
CCL13	NTc.Cm6	Leu	28	Phe	65	17	32684499	rs762083323	C	T	E	PASS	NA	p.Leu28Phe	p.Leu28Phe	c.82C>T	missense	NA	3	245758	0	1.221e-05	1	15300	0	0	9830	0	0	17238	0	0	22282	0	0	111420	0	2	33500	0	0	5466	0	0	30722	0	1.221e-05	<1/10,000
CCL13	NTc.Cm6	Leu	28	Pro	65	17	32684500	.	T	C	E	PASS	NA	p.Leu28Pro	p.Leu28Pro	c.83T>C	missense	NA	1	245800	0	4.068e-06	0	15296	0	0	9824	0	0	17240	0	0	22286	0	0	111428	0	1	33522	0	0	5470	0	0	30734	0	4.068e-06	<1/10,000
CCL13	NTc.Cm5	Asn	29	Ser	66	17	32684503	rs34566308	A	G	E G	PASS	PASS	p.Asn29Ser	p.Asn29Ser	c.86A>G	missense	NA	883	276824	11	0.00319	760	24016	10	17	10136	0	0	18864	0	0	25784	0	20	126476	0	68	34358	0	8	6456	0	10	30734	1	0.00319	<1%
CCL13	NTc.Cm5	Asn	29	Lys	66	17	32684504	rs532498797	C	G	E	PASS	NA	p.Asn29Lys	p.Asn29Lys	c.87C>G	missense	NA	1	245778	0	4.069e-06	0	15296	0	0	9830	0	0	17240	0	0	22288	0	1	111426	0	0	33504	0	0	5468	0	0	30726	0	4.069e-06	<1/10,000
CCL13	NTc.Cm4	Val	30	Ile	67	17	32684505	rs749453524	G	A	E	PASS	NA	p.Val30Ile	p.Val30Ile	c.88G>A	missense	NA	9	245794	0	3.662e-05	1	15292	0	0	9828	0	0	17242	0	1	22286	0	3	111444	0	3	33508	0	0	5472	0	1	30722	0	3.662e-05	<1/10,000
CCL13	CX.5	Cys	35	Phe	75	17	32684521	.	G	T	E	PASS	NA	p.Cys35Phe	p.Cys35Phe	c.104G>T	missense	NA	1	245976	0	4.065e-06	0	15300	0	0	9844	0	0	17244	0	0	22300	0	1	111504	0	0	33546	0	0	5476	0	0	30762	0	4.065e-06	<1/10,000
CCL13	cxb1.1	Phe	36	Ile	76	17	32684523	rs755099124	T	A	E	PASS	NA	p.Phe36Ile	p.Phe36Ile	c.106T>A	missense	NA	2	246020	0	8.129e-06	0	15300	0	0	9846	0	0	17246	0	0	22300	0	2	111520	0	0	33560	0	0	5476	0	0	30772	0	8.129e-06	<1/10,000
CCL13	cxb1.6	Ser	39	Gly	81	17	32684532	.	A	G	E	PASS	NA	p.Ser39Gly	p.Ser39Gly	c.115A>G	missense	NA	1	246024	0	4.065e-06	0	15302	0	0	9844	0	0	17246	0	0	22300	0	0	111518	0	0	33562	0	0	5478	0	1	30774	0	4.065e-06	<1/10,000
CCL13	cxb1.10	Lys	42	Thr	85	17	32684542	rs756986624	A	C	E	PASS	NA	p.Lys42Thr	p.Lys42Thr	c.125A>C	missense	NA	1	246066	0	4.064e-06	0	15302	0	0	9848	0	0	17248	0	0	22300	0	1	111554	0	0	33562	0	0	5478	0	0	30774	0	4.064e-06	<1/10,000
CCL13	cxb1.11	Ile	43	Val	86	17	32684544	rs780979455	A	G	E	PASS	NA	p.Ile43Val	p.Ile43Val	c.127A>G	missense	NA	1	246046	0	4.064e-06	0	15298	0	0	9844	0	0	17248	0	0	22300	0	0	111540	0	0	33564	0	0	5476	0	1	30776	0	4.064e-06	<1/10,000
CCL13	cxb1.14	Ser	44	Phe	89	17	32684548	rs745658417	C	T	E	PASS	NA	p.Ser44Phe	p.Ser44Phe	c.131C>T	missense	NA	1	246056	0	4.064e-06	0	15302	0	0	9844	0	0	17248	0	0	22300	0	1	111550	0	0	33566	0	0	5476	0	0	30770	0	4.064e-06	<1/10,000
CCL13	cxb1.16	Gln	46	Arg	91	17	32684554	.	A	G	E	PASS	NA	p.Gln46Arg	p.Gln46Arg	c.137A>G	missense	NA	1	246044	0	4.064e-06	0	15300	0	0	9844	0	0	17248	0	0	22296	0	1	111546	0	0	33560	0	0	5474	0	0	30776	0	4.064e-06	<1/10,000
CCL13	B1.6	Val	52	Ala	100	17	32684572	.	T	C	E	PASS	NA	p.Val52Ala	p.Val52Ala	c.155T>C	missense	NA	3	246022	0	1.219e-05	0	15300	0	0	9844	0	0	17248	0	1	22298	0	1	111532	0	0	33552	0	1	5478	0	0	30770	0	1.219e-05	<1/10,000
CCL13	b1b2.4	Thr	54	Ser	105	17	32684578	rs780192818	C	G	E	PASS	NA	p.Thr54Ser	p.Thr54Ser	c.161C>G	missense	NA	1	246018	0	4.065e-06	0	15300	0	0	9844	0	0	17248	0	1	22296	0	0	111532	0	0	33552	0	0	5474	0	0	30772	0	4.065e-06	<1/10,000
CCL13	b1b2.9	Ser	56	Ile	110	17	32684584	.	G	T	E	PASS	NA	p.Ser56Ile	p.Ser56Ile	c.167G>T	missense	NA	1	246010	0	4.065e-06	0	15300	0	0	9840	0	0	17248	0	0	22298	0	1	111522	0	0	33558	0	0	5476	0	0	30768	0	4.065e-06	<1/10,000
CCL13	b1b2.10	Arg	57	Thr	111	17	32684587	rs768350035	G	C	E	PASS	NA	p.Arg57Thr	p.Arg57Thr	c.170G>C	missense	NA	1	245874	0	4.067e-06	0	15296	0	0	9836	0	0	17240	0	0	22300	0	1	111480	0	0	33514	0	0	5472	0	0	30736	0	4.067e-06	<1/10,000
CCL13	b1b2.13	Pro	59	Thr	114	17	32684592	.	C	A	E	PASS	NA	p.Pro59Thr	p.Pro59Thr	c.175C>A	missense	NA	1	245870	0	4.067e-06	0	15300	0	0	9838	0	0	17244	0	0	22286	0	1	111444	0	0	33534	0	0	5472	0	0	30752	0	4.067e-06	<1/10,000
CCL13	b1b2.13	Pro	59	Leu	114	17	32684593	rs564838885	C	T	E	PASS	NA	p.Pro59Leu	p.Pro59Leu	c.176C>T	missense	NA	1	245868	0	4.067e-06	1	15298	0	0	9836	0	0	17246	0	0	22296	0	0	111448	0	0	33522	0	0	5472	0	0	30750	0	4.067e-06	<1/10,000
CCL13	b1b2.16	Lys	61	Arg	117	17	32684599	.	A	G	E	PASS	NA	p.Lys61Arg	p.Lys61Arg	c.182A>G	missense	NA	1	245872	0	4.067e-06	0	15300	0	0	9838	0	0	17242	0	0	22292	0	1	111452	0	0	33536	0	0	5474	0	0	30738	0	4.067e-06	<1/10,000
CCL13	B2.3	Ile	64	Val	129	17	32684607	rs773586979	A	G	E	PASS	NA	p.Ile64Val	p.Ile64Val	c.190A>G	missense	NA	1	245486	0	4.074e-06	0	15294	0	0	9800	0	0	17232	0	0	22286	0	1	111278	0	0	33458	0	0	5468	0	0	30670	0	4.074e-06	<1/10,000
CCL13	b2b3.2	Lys	68	Thr	134	17	32685056	rs759975138	A	C	E	PASS	NA	p.Lys68Thr	p.Lys68Thr	c.203A>C	missense	NA	1	245380	0	4.075e-06	0	15290	0	0	9812	0	1	17194	0	0	22292	0	0	111280	0	0	33362	0	0	5464	0	0	30686	0	4.075e-06	<1/10,000
CCL13	b2b3.4	Leu	69	Pro	136	17	32685059	.	T	C	E	PASS	NA	p.Leu69Pro	p.Leu69Pro	c.206T>C	missense	NA	1	245276	0	4.077e-06	0	15286	0	0	9812	0	0	17194	0	0	22284	0	0	111288	0	1	33296	0	0	5460	0	0	30656	0	4.077e-06	<1/10,000
CCL13	b2b3.11	Gly	70	Asp	143	17	32685062	rs367613739	G	A	E G	PASS	PASS	p.Gly70Asp	p.Gly70Asp	c.209G>A	missense	NA	115	276614	1	0.0004157	0	24016	0	0	10124	0	0	18844	0	0	25786	0	3	126354	0	0	34286	0	1	6454	0	111	30750	1	0.0004157	<1/1,000
CCL13	B3.1	Glu	72	Asp	145	17	32685069	rs762960516	G	T	E	PASS	NA	p.Glu72Asp	p.Glu72Asp	c.216G>T	missense	NA	1	245946	0	4.066e-06	0	15300	0	0	9834	0	0	17240	0	0	22296	0	0	111482	0	0	33534	0	0	5480	0	1	30780	0	4.066e-06	<1/10,000
CCL13	B3.3	Cys	74	Tyr	147	17	32685074	rs534660128	G	A	E	PASS	NA	p.Cys74Tyr	p.Cys74Tyr	c.221G>A	missense	NA	12	246000	0	4.878e-05	0	15302	0	0	9836	0	0	17236	0	0	22294	0	0	111518	0	0	33554	0	0	5480	0	12	30780	0	4.878e-05	<1/10,000
CCL13	B3.4	Ala	75	Thr	148	17	32685076	.	G	A	E	PASS	NA	p.Ala75Thr	p.Ala75Thr	c.223G>A	missense	NA	1	245994	0	4.065e-06	0	15300	0	0	9834	0	1	17244	0	0	22292	0	0	111516	0	0	33554	0	0	5478	0	0	30776	0	4.065e-06	<1/10,000
CCL13	b3h.3	Lys	78	Arg	151	17	32685086	.	A	G	E	PASS	NA	p.Lys78Arg	p.Lys78Arg	c.233A>G	missense	NA	1	246058	0	4.064e-06	0	15302	0	0	9834	0	0	17244	0	0	22300	0	0	111546	0	1	33568	0	0	5482	0	0	30782	0	4.064e-06	<1/10,000
CCL13	H.1	Lys	80	Met	155	17	32685092	rs137918947	A	T	E G	PASS	PASS	p.Lys80Met	p.Lys80Met	c.239A>T	missense	NA	28	277058	0	0.0001011	23	24024	0	0	10142	0	0	18866	0	0	25794	0	0	126574	0	4	34412	0	1	6466	0	0	30780	0	0.0001011	<1/1,000
CCL13	H.2	Trp	81	Cys	156	17	32685096	rs755965057	G	C	E	PASS	NA	p.Trp81Cys	p.Trp81Cys	c.243G>C	missense	NA	1	246080	0	4.064e-06	0	15304	0	0	9840	0	0	17246	0	0	22298	0	1	111558	0	0	33570	0	0	5484	0	0	30780	0	4.064e-06	<1/10,000
CCL13	H.3	Val	82	Ala	157	17	32685098	rs766223344	T	C	E	PASS	NA	p.Val82Ala	p.Val82Ala	c.245T>C	missense	NA	5	246094	0	2.032e-05	0	15304	0	0	9840	0	0	17244	0	0	22300	0	0	111574	0	0	33570	0	0	5484	0	5	30778	0	2.032e-05	<1/10,000
CCL13	H.5	Asn	84	Ser	159	17	32685104	rs577924843	A	G	E	PASS	NA	p.Asn84Ser	p.Asn84Ser	c.251A>G	missense	NA	28	246120	0	0.0001138	0	15304	0	0	9840	0	0	17246	0	0	22300	0	0	111594	0	0	33572	0	1	5484	0	27	30780	0	0.0001138	<1/1,000
CCL13	H.6	Tyr	85	Cys	160	17	32685107	.	A	G	E	PASS	NA	p.Tyr85Cys	p.Tyr85Cys	c.254A>G	missense	NA	1	246116	0	4.063e-06	0	15302	0	0	9838	0	0	17244	0	0	22300	0	1	111598	0	0	33570	0	0	5484	0	0	30780	0	4.063e-06	<1/10,000
CCL13	H.9	His	88	Gln	163	17	32685117	rs754905287	C	A	E	PASS	NA	p.His88Gln	p.His88Gln	c.264C>A	missense	NA	2	246102	0	8.127e-06	0	15302	0	0	9840	0	2	17244	0	0	22298	0	0	111586	0	0	33568	0	0	5484	0	0	30780	0	8.127e-06	<1/10,000
CCL13	CT.1	Gly	90	Val	165	17	32685122	.	G	T	E	PASS	NA	p.Gly90Val	p.Gly90Val	c.269G>T	missense	NA	1	246080	0	4.064e-06	0	15300	0	0	9840	0	0	17246	0	0	22296	0	0	111572	0	0	33566	0	0	5484	0	1	30776	0	4.064e-06	<1/10,000
CCL13	CT.2	Arg	91	Trp	166	17	32685124	rs183253878	C	T	E G	PASS	PASS	p.Arg91Trp	p.Arg91Trp	c.271C>T	missense	NA	6	277030	0	2.166e-05	3	24022	0	0	10142	0	0	18862	0	0	25782	0	1	126572	0	2	34408	0	0	6466	0	0	30776	0	2.166e-05	<1/10,000
CCL13	CT.2	Arg	91	Gln	166	17	32685125	rs187454526	G	A	E G	PASS	PASS	p.Arg91Gln	p.Arg91Gln	c.272G>A	missense	NA	8	276980	0	2.888e-05	0	24026	0	0	10142	0	1	18864	0	0	25782	0	5	126544	0	1	34394	0	1	6466	0	0	30762	0	2.888e-05	<1/10,000
CCL13	CT.3	Lys	92	Asn	167	17	32685129	rs757885510	A	C	E	PASS	NA	p.Lys92Asn	p.Lys92Asn	c.276A>C	missense	NA	1	246058	0	4.064e-06	0	15296	0	0	9840	0	0	17242	0	0	22298	0	0	111566	0	0	33556	0	0	5482	0	1	30778	0	4.064e-06	<1/10,000
CCL13	CT.4	Ala	93	Ser	168	17	32685130	rs372653174	G	T	E	PASS	NA	p.Ala93Ser	p.Ala93Ser	c.277G>T	missense	NA	3	246052	0	1.219e-05	0	15294	0	0	9840	0	0	17244	0	0	22298	0	3	111554	0	0	33568	0	0	5484	0	0	30770	0	1.219e-05	<1/10,000
CCL13	CT.4	Ala	93	Val	168	17	32685131	rs776910644	C	T	E	PASS	NA	p.Ala93Val	p.Ala93Val	c.278C>T	missense	NA	1	246054	0	4.064e-06	0	15296	0	0	9840	0	0	17244	0	0	22294	0	1	111560	0	0	33566	0	0	5484	0	0	30770	0	4.064e-06	<1/10,000
CCL13	CT.6	Thr	95	Asn	170	17	32685137	.	C	A	E	PASS	NA	p.Thr95Asn	p.Thr95Asn	c.284C>A	missense	NA	2	245996	0	8.13e-06	0	15290	0	0	9836	0	0	17242	0	0	22292	0	2	111544	0	0	33548	0	0	5482	0	0	30762	0	8.13e-06	<1/10,000
CCL14	CT.3	Asn	109	Lys	167	17	34310840	rs762566140	G	C	E	PASS	NA	p.Asn109Lys	p.Asn109Lys	c.327C>G	missense	NA	2	243736	0	8.206e-06	0	15302	0	0	9844	0	1	17248	0	0	22298	0	0	109228	0	0	33574	0	0	5462	0	1	30780	0	8.206e-06	<1/10,000
CCL14	CT.3	Asn	109	Lys	167	17	34310840	rs762566140	G	T	E	PASS	NA	p.Asn109Lys	p.Asn109Lys	c.327C>A	missense	NA	3	243736	0	1.231e-05	0	15302	0	0	9844	0	0	17248	0	0	22298	0	3	109228	0	0	33574	0	0	5462	0	0	30780	0	1.231e-05	<1/10,000
CCL14	CT.3	Asn	109	Ser	167	17	34310841	rs774176336	T	C	E	PASS	NA	p.Asn109Ser	p.Asn109Ser	c.326A>G	missense	NA	5	243742	0	2.051e-05	0	15302	0	0	9844	0	0	17246	0	0	22298	0	0	109230	0	5	33576	0	0	5464	0	0	30782	0	2.051e-05	<1/10,000
CCL14	CT.2	Glu	108	Gln	166	17	34310845	rs761476803	C	G	E	PASS	NA	p.Glu108Gln	p.Glu108Gln	c.322G>C	missense	NA	1	243752	0	4.103e-06	0	15302	0	0	9844	0	0	17248	0	0	22298	0	1	109236	0	0	33578	0	0	5464	0	0	30782	0	4.103e-06	<1/10,000
CCL14	CT.1	Lys	107	Thr	165	17	34310847	.	T	G	E	PASS	NA	p.Lys107Thr	p.Lys107Thr	c.320A>C	missense	NA	1	243758	0	4.102e-06	1	15302	0	0	9844	0	0	17248	0	0	22298	0	0	109242	0	0	33578	0	0	5464	0	0	30782	0	4.102e-06	<1/10,000
CCL14	H.10	Met	106	Ile	164	17	34310849	rs767817015	C	G	E	PASS	NA	p.Met106Ile	p.Met106Ile	c.318G>C	missense	NA	1	243758	0	4.102e-06	0	15302	0	0	9844	0	0	17248	0	0	22300	0	0	109240	0	1	33578	0	0	5464	0	0	30782	0	4.102e-06	<1/10,000
CCL14	H.10	Met	106	Lys	164	17	34310850	rs750764406	A	T	E	PASS	NA	p.Met106Lys	p.Met106Lys	c.317T>A	missense	NA	1	243756	0	4.102e-06	0	15302	0	0	9844	0	0	17246	0	0	22300	0	1	109242	0	0	33576	0	0	5464	0	0	30782	0	4.102e-06	<1/10,000
CCL14	H.10	Met	106	Val	164	17	34310851	rs756649752	T	C	E	PASS	NA	p.Met106Val	p.Met106Val	c.316A>G	missense	NA	2	243758	0	8.205e-06	0	15302	0	0	9842	0	0	17248	0	0	22300	0	0	109242	0	0	33578	0	0	5464	0	2	30782	0	8.205e-06	<1/10,000
CCL14	H.6	Tyr	102	Cys	160	17	34310862	rs766861038	T	C	E	PASS	NA	p.Tyr102Cys	p.Tyr102Cys	c.305A>G	missense	NA	1	243778	0	4.102e-06	0	15302	0	0	9844	0	0	17248	0	0	22300	0	1	109256	0	0	33582	0	0	5464	0	0	30782	0	4.102e-06	<1/10,000
CCL14	b3h.2	Pro	94	Leu	150	17	34310886	rs754288246	G	A	E	PASS	NA	p.Pro94Leu	p.Pro94Leu	c.281C>T	missense	NA	1	243784	0	4.102e-06	0	15302	0	0	9844	0	0	17248	0	0	22300	0	0	109260	0	1	33582	0	0	5466	0	0	30782	0	4.102e-06	<1/10,000
CCL14	b3h.2	Pro	94	Ala	150	17	34310887	rs200023895	G	C	E	PASS	NA	p.Pro94Ala	p.Pro94Ala	c.280C>G	missense	NA	1	243778	0	4.102e-06	1	15302	0	0	9842	0	0	17248	0	0	22300	0	0	109256	0	0	33582	0	0	5466	0	0	30782	0	4.102e-06	<1/10,000
CCL14	B3.3	Cys	91	Tyr	147	17	34310895	rs758625087	C	T	E	PASS	NA	p.Cys91Tyr	p.Cys91Tyr	c.272G>A	missense	NA	1	243780	0	4.102e-06	0	15302	0	0	9844	0	0	17248	0	0	22300	0	1	109256	0	0	33582	0	0	5466	0	0	30782	0	4.102e-06	<1/10,000
CCL14	B3.2	Val	90	Ile	146	17	34310899	rs139591348	C	T	E G	PASS	PASS	p.Val90Ile	p.Val90Ile	c.268G>A	missense	NA	86	274702	0	0.0003131	3	24014	0	0	10144	0	0	18870	0	2	25792	0	79	124232	0	2	34420	0	0	6448	0	0	30782	0	0.0003131	<1/1,000
CCL14	b2b3.11	Gly	87	Ser	143	17	34310908	rs141746991	C	T	E G	PASS	PASS	p.Gly87Ser	p.Gly87Ser	c.259G>A	missense	NA	201	274706	1	0.0007317	71	24010	0	74	10142	1	0	18868	0	0	25794	0	34	124242	0	16	34420	0	5	6448	0	1	30782	0	0.0007317	<1/1,000
CCL14	b2b3.4	Arg	86	Thr	136	17	34310910	rs775571388	C	G	E	PASS	NA	p.Arg86Thr	p.Arg86Thr	c.257G>C	missense	NA	14	243776	0	5.743e-05	1	15302	0	0	9842	0	0	17248	0	0	22300	0	7	109254	0	5	33582	0	1	5466	0	0	30782	0	5.743e-05	<1/10,000
CCL14	b2b3.4	Arg	86	Trp	136	17	34310911	rs749195974	T	A	E	PASS	NA	p.Arg86Trp	p.Arg86Trp	c.256A>T	missense	NA	1	243770	0	4.102e-06	0	15302	0	0	9842	0	0	17248	0	1	22300	0	0	109248	0	0	33582	0	0	5466	0	0	30782	0	4.102e-06	<1/10,000
CCL14	B2.5	Ile	83	Val	131	17	34310920	.	T	C	E	PASS	NA	p.Ile83Val	p.Ile83Val	c.247A>G	missense	NA	1	243758	0	4.102e-06	0	15302	0	0	9842	0	0	17246	0	0	22300	0	1	109238	0	0	33582	0	0	5466	0	0	30782	0	4.102e-06	<1/10,000
CCL14	B2.2	Ile	80	Thr	128	17	34311377	rs771308300	A	G	E	PASS	NA	p.Ile80Thr	p.Ile80Thr	c.239T>C	missense	NA	3	244884	0	1.225e-05	0	15304	0	0	9838	0	0	17246	0	0	22286	0	3	110382	0	0	33582	0	0	5466	0	0	30780	0	1.225e-05	<1/10,000
CCL14	B2.1	Gly	79	Arg	127	17	34311381	rs778815719	C	T	E G	PASS	PASS	p.Gly79Arg	p.Gly79Arg	c.235G>A	missense	NA	22	275826	0	7.976e-05	0	24034	0	0	10138	0	0	18864	0	0	25780	0	18	125364	0	3	34418	0	1	6448	0	0	30780	0	7.976e-05	<1/10,000
CCL14	b1b2.14	Lys	77	Glu	115	17	34311387	rs16971802	T	C	E G	PASS	PASS	p.Lys77Glu	p.Lys77Glu	c.229A>G	missense	NA	12732	275844	478	0.04616	3327	24014	236	623	10138	18	3	18868	0	264	25782	4	6343	125396	169	1275	34418	28	340	6446	12	557	30782	11	0.04616	<5%
CCL14	b1b2.13	Ser	76	Pro	114	17	34311390	rs377214495	A	G	E G	PASS	PASS	p.Ser76Pro	p.Ser76Pro	c.226T>C	missense	NA	6	275856	0	2.175e-05	2	24024	0	0	10140	0	0	18870	0	0	25786	0	4	125390	0	0	34420	0	0	6446	0	0	30780	0	2.175e-05	<1/10,000
CCL14	b1b2.12	Cys	75	Tyr	113	17	34311392	rs375335603	C	T	E G	PASS	PASS	p.Cys75Tyr	p.Cys75Tyr	c.224G>A	missense	NA	10	275892	0	3.625e-05	0	24028	0	0	10142	0	0	18868	0	1	25782	0	9	125426	0	0	34420	0	0	6446	0	0	30780	0	3.625e-05	<1/10,000
CCL14	b1b2.10	Gln	74	Lys	111	17	34311396	rs751828166	G	T	E	PASS	NA	p.Gln74Lys	p.Gln74Lys	c.220C>A	missense	NA	4	244974	0	1.633e-05	0	15304	0	0	9844	0	0	17248	0	0	22284	0	4	110462	0	0	33582	0	0	5468	0	0	30782	0	1.633e-05	<1/10,000
CCL14	b1b2.9	Ser	73	Gly	110	17	34311399	rs368511619	T	C	E	PASS	NA	p.Ser73Gly	p.Ser73Gly	c.217A>G	missense	NA	2	244996	0	8.163e-06	0	15304	0	0	9842	0	0	17248	0	0	22286	0	0	110482	0	1	33582	0	1	5470	0	0	30782	0	8.163e-06	<1/10,000
CCL14	b1b2.6	Asn	72	Lys	107	17	34311400	rs532266388	G	T	E	PASS	NA	p.Asn72Lys	p.Asn72Lys	c.216C>A	missense	NA	44	244986	0	0.0001796	0	15304	0	0	9844	0	0	17246	0	0	22284	0	0	110474	0	44	33582	0	0	5470	0	0	30782	0	0.0001796	<1/1,000
CCL14	B1.7	Glu	70	Lys	101	17	34311408	rs200944789	C	T	E G	PASS	PASS	p.Glu70Lys	p.Glu70Lys	c.208G>A	missense	NA	28	275864	0	0.0001015	0	24030	0	0	10144	0	0	18868	0	0	25784	0	28	125384	0	0	34420	0	0	6452	0	0	30782	0	0.0001015	<1/1,000
CCL14	B1.3	Met	66	Thr	97	17	34311419	rs747972780	A	G	E	PASS	NA	p.Met66Thr	p.Met66Thr	c.197T>C	missense	NA	1	244822	0	4.085e-06	0	15304	0	0	9842	0	0	17246	0	0	22294	0	1	110302	0	0	33582	0	0	5470	0	0	30782	0	4.085e-06	<1/10,000
CCL14	B1.2	Ile	65	Leu	96	17	34311423	rs771646249	T	G	E	PASS	NA	p.Ile65Leu	p.Ile65Leu	c.193A>C	missense	NA	1	244726	0	4.086e-06	0	15302	0	0	9842	0	0	17248	0	0	22292	0	0	110208	0	0	33582	0	0	5470	0	1	30782	0	4.086e-06	<1/10,000
CCL14	B1.1	Arg	64	Gln	95	17	34311425	rs201876342	C	T	E	PASS	NA	p.Arg64Gln	p.Arg64Gln	c.191G>A	missense	NA	15	244658	0	6.131e-05	0	15302	0	0	9840	0	0	17248	0	0	22294	0	8	110142	0	4	33580	0	0	5470	0	3	30782	0	6.131e-05	<1/10,000
CCL14	B1.1	Arg	64	Trp	95	17	34311426	rs144024677	G	A	E G	PASS	PASS	p.Arg64Trp	p.Arg64Trp	c.190C>T	missense	NA	42	275562	0	0.0001524	31	24026	0	0	10146	0	0	18868	0	0	25782	0	9	125094	0	2	34420	0	0	6444	0	0	30782	0	0.0001524	<1/1,000
CCL14	cxb1.15	Arg	62	His	90	17	34311431	rs144903710	C	T	E G	PASS	PASS	p.Arg62His	p.Arg62His	c.185G>A	missense	NA	29	275502	0	0.0001053	2	24018	0	0	10144	0	0	18868	0	1	25784	0	21	125040	0	3	34420	0	2	6446	0	0	30782	0	0.0001053	<1/1,000
CCL14	cxb1.15	Arg	62	Cys	90	17	34311432	rs372808751	G	A	E G	PASS	PASS	p.Arg62Cys	p.Arg62Cys	c.184C>T	missense	NA	5	275462	0	1.815e-05	0	24024	0	0	10142	0	0	18868	0	0	25784	0	3	124998	0	0	34418	0	2	6446	0	0	30782	0	1.815e-05	<1/10,000
CCL14	cxb1.14	Pro	61	Leu	89	17	34311434	.	G	A	E G	PASS	PASS	p.Pro61Leu	p.Pro61Leu	c.182C>T	missense	NA	7	275420	0	2.542e-05	2	24022	0	0	10146	0	0	18866	0	0	25774	0	3	124968	0	1	34416	0	1	6446	0	0	30782	0	2.542e-05	<1/10,000
CCL14	cxb1.14	Pro	61	Thr	89	17	34311435	.	G	T	E	PASS	NA	p.Pro61Thr	p.Pro61Thr	c.181C>A	missense	NA	1	244426	0	4.091e-06	0	15302	0	0	9842	0	0	17246	0	0	22286	0	0	109918	0	0	33582	0	0	5468	0	1	30782	0	4.091e-06	<1/10,000
CCL14	cxb1.6	Thr	56	Ala	81	17	34311450	.	T	C	E	PASS	NA	p.Thr56Ala	p.Thr56Ala	c.166A>G	missense	NA	1	244248	0	4.094e-06	0	15302	0	0	9842	0	0	17248	0	0	22268	0	0	109756	0	0	33582	0	0	5468	0	1	30782	0	4.094e-06	<1/10,000
CCL14	cxb1.2	Thr	54	Ile	77	17	34311455	rs199677295	G	A	E	PASS	NA	p.Thr54Ile	p.Thr54Ile	c.161C>T	missense	NA	17	244182	0	6.962e-05	0	15302	0	0	9842	0	0	17248	0	0	22268	0	17	109692	0	0	33582	0	0	5466	0	0	30782	0	6.962e-05	<1/10,000
CCL14	NTc.Cm3	Pro	48	Ser	68	17	34311474	rs762190316	G	A	E	PASS	NA	p.Pro48Ser	p.Pro48Ser	c.142C>T	missense	NA	2	243806	0	8.203e-06	0	15302	0	0	9840	0	0	17242	0	0	22204	0	2	109396	0	0	33574	0	0	5468	0	0	30780	0	8.203e-06	<1/10,000
CCL14	NTc.Cm4	His	47	Gln	67	17	34311475	.	G	T	E	PASS	NA	p.His47Gln	p.His47Gln	c.141C>A	missense	NA	1	243820	0	4.101e-06	1	15302	0	0	9840	0	0	17244	0	0	22208	0	0	109394	0	0	33582	0	0	5468	0	0	30782	0	4.101e-06	<1/10,000
CCL14	NTc.Cm6	Pro	45	Leu	65	17	34311482	rs750620028	G	A	E	PASS	NA	p.Pro45Leu	p.Pro45Leu	c.134C>T	missense	NA	1	243746	0	4.103e-06	0	15302	0	0	9838	0	0	17240	0	0	22202	0	0	109340	0	0	33578	0	0	5464	0	1	30782	0	4.103e-06	<1/10,000
CCL14	NTc.Cm7	Gly	44	Glu	64	17	34311485	rs769854730	C	T	E G	PASS	PASS	p.Gly44Glu	p.Gly44Glu	c.131G>A	missense	NA	17	274642	0	6.19e-05	0	24026	0	0	10142	0	0	18862	0	0	25684	0	16	124290	0	1	34416	0	0	6446	0	0	30776	0	6.19e-05	<1/10,000
CCL14	NTc.Cm8	Gly	43	Glu	63	17	34311488	.	C	T	E	PASS	NA	p.Gly43Glu	p.Gly43Glu	c.128G>A	missense	NA	1	243680	0	4.104e-06	0	15296	0	0	9838	0	0	17240	0	0	22194	0	1	109290	0	0	33578	0	0	5464	0	0	30780	0	4.104e-06	<1/10,000
CCL14	NTc.Cm9	Val	42	Met	62	17	34312787	.	C	T	G	NA	PASS	p.Val42Met	p.Val42Met	c.124G>A	missense	NA	1	30976	0	3.228e-05	1	8730	0	0	302	0	0	1622	0	0	3494	0	0	15008	0	0	838	0	0	982	0	0	0	0	3.228e-05	<1/10,000
CCL14	NTc.Cm18	Lys	33	Asn	53	17	34312812	.	C	A	E	PASS	NA	p.Lys33Asn	p.Lys33Asn	c.99G>T	missense	NA	1	146212	0	6.839e-06	0	7606	0	0	8228	0	0	10236	0	0	15052	0	1	54516	0	0	23954	0	0	3798	0	0	22822	0	6.839e-06	<1/10,000
CCL14	NTc.Cm19	Pro	32	Leu	52	17	34312816	.	G	A	E	PASS	NA	p.Pro32Leu	p.Pro32Leu	c.95C>T	missense	NA	2	146208	0	1.368e-05	0	7608	0	0	8228	0	0	10240	0	0	15054	0	2	54512	0	0	23946	0	0	3800	0	0	22820	0	1.368e-05	<1/10,000
CCL14	NTc.Cm19	Pro	32	Thr	52	17	34312817	.	G	T	E G	PASS	PASS	p.Pro32Thr	p.Pro32Thr	c.94C>A	missense	NA	3	177182	0	1.693e-05	0	16338	0	0	8528	0	0	11862	0	0	18548	0	0	69510	0	3	24792	0	0	4782	0	0	22822	0	1.693e-05	<1/10,000
CCL14	NTc.Cm21	Gly	30	Val	50	17	34312822	.	C	A	E	PASS	NA	p.Gly30Val	p.Gly30Val	c.89G>T	missense	NA	1	146184	0	6.841e-06	0	7606	0	0	8226	0	0	10240	0	0	15046	0	0	54498	0	0	23948	0	0	3798	0	1	22822	0	6.841e-06	<1/10,000
CCL14	NTc.Cm24	Gln	27	Glu	47	17	34313607	rs186783049	G	C	E G	PASS	PASS	p.Gln27Glu	p.Gln27Glu	c.79C>G	missense	NA	6	274464	0	2.186e-05	0	24024	0	0	10136	0	5	18862	0	0	25760	0	1	124034	0	0	34418	0	0	6448	0	0	30782	0	2.186e-05	<1/10,000
CCL14	NTc.Cm26	Ser	25	Phe	45	17	34313612	rs75238886	G	A	E G	PASS	PASS	p.Ser25Phe	p.Ser25Phe	c.74C>T	missense	NA	7754	274472	140	0.02825	501	24024	4	128	10136	1	571	18864	11	1576	25760	44	3965	124048	72	439	34414	2	225	6444	3	349	30782	3	0.02825	<5%
CCL14	NTc.Cm26	Ser	25	Pro	45	17	34313613	rs747048760	A	G	E	PASS	NA	p.Ser25Pro	p.Ser25Pro	c.73T>C	missense	NA	3	243532	0	1.232e-05	0	15302	0	0	9836	0	0	17246	0	0	22272	0	1	109048	0	0	33580	0	0	5466	0	2	30782	0	1.232e-05	<1/10,000
CCL14	NTc.Cm28	Glu	23	Gly	43	17	34313618	rs776724447	T	C	E	PASS	NA	p.Glu23Gly	p.Glu23Gly	c.68A>G	missense	NA	2	243562	0	8.211e-06	0	15302	0	0	9836	0	0	17246	0	0	22264	0	0	109086	0	0	33580	0	0	5466	0	2	30782	0	8.211e-06	<1/10,000
CCL14	NTc.Cm30	Lys	21	Glu	41	17	34313625	rs768486408	T	C	E	PASS	NA	p.Lys21Glu	p.Lys21Glu	c.61A>G	missense	NA	1	243586	0	4.105e-06	0	15302	0	0	9834	0	0	17248	0	0	22258	0	1	109114	0	0	33582	0	0	5466	0	0	30782	0	4.105e-06	<1/10,000
CCL14	NTc.Cm31	Thr	20	Asn	40	17	34313627	.	G	T	E	PASS	NA	p.Thr20Asn	p.Thr20Asn	c.59C>A	missense	NA	1	243592	0	4.105e-06	0	15302	0	0	9834	0	0	17248	0	0	22254	0	0	109124	0	0	33582	0	0	5466	0	1	30782	0	4.105e-06	<1/10,000
CCL14	NTc.Cm32	Gly	19	Arg	39	17	34313631	rs774100370	C	G	E	PASS	NA	p.Gly19Arg	p.Gly19Arg	c.55G>C	missense	NA	1	243602	0	4.105e-06	0	15302	0	0	9836	0	0	17248	0	0	22260	0	1	109126	0	0	33582	0	0	5466	0	0	30782	0	4.105e-06	<1/10,000
CCL14	NTc.Cm33	Leu	18	Val	38	17	34313634	.	G	C	E	PASS	NA	p.Leu18Val	p.Leu18Val	c.52C>G	missense	NA	1	243628	0	4.105e-06	0	15302	0	0	9836	0	0	17248	0	0	22262	0	0	109150	0	1	33582	0	0	5466	0	0	30782	0	4.105e-06	<1/10,000
CCL14	NTc.Cm34	Ala	17	Thr	37	17	34313637	rs771441014	C	T	E	PASS	NA	p.Ala17Thr	p.Ala17Thr	c.49G>A	missense	NA	6	243592	0	2.463e-05	0	15302	0	0	9836	0	2	17248	0	0	22254	0	3	109122	0	0	33582	0	0	5466	0	1	30782	0	2.463e-05	<1/10,000
CCL14	NTc.Cm35	Ile	16	Val	36	17	34313640	rs750312238	T	C	E	PASS	NA	p.Ile16Val	p.Ile16Val	c.46A>G	missense	NA	1	243624	0	4.105e-06	0	15302	0	0	9838	0	0	17248	0	0	22252	0	1	109154	0	0	33582	0	0	5466	0	0	30782	0	4.105e-06	<1/10,000
CCL14	NTc.Cm36	Thr	15	Ile	35	17	34313642	.	G	A	E	PASS	NA	p.Thr15Ile	p.Thr15Ile	c.44C>T	missense	NA	1	243606	0	4.105e-06	0	15302	0	1	9838	0	0	17248	0	0	22238	0	0	109150	0	0	33582	0	0	5466	0	0	30782	0	4.105e-06	<1/10,000
CCL14	NTc.Cm38	Leu	13	Phe	33	17	34313649	rs760105291	G	A	E	PASS	NA	p.Leu13Phe	p.Leu13Phe	c.37C>T	missense	NA	2	243646	0	8.209e-06	0	15302	0	0	9836	0	0	17248	0	0	22242	0	2	109188	0	0	33582	0	0	5466	0	0	30782	0	8.209e-06	<1/10,000
CCL14	NTc.Cm39	Leu	12	Arg	32	17	34313651	rs765869165	A	C	G	NA	PASS	p.Leu12Arg	p.Leu12Arg	c.35T>G	missense	NA	1	30956	0	3.23e-05	0	8728	0	0	300	0	0	1622	0	0	3492	0	1	14996	0	0	836	0	0	982	0	0	0	0	3.23e-05	<1/10,000
CCL14	NTc.Cm41	Phe	10	Tyr	30	17	34313657	.	A	T	E	PASS	NA	p.Phe10Tyr	p.Phe10Tyr	c.29T>A	missense	NA	1	243652	0	4.104e-06	0	15302	0	0	9838	0	0	17246	0	0	22246	0	0	109190	0	1	33582	0	0	5466	0	0	30782	0	4.104e-06	<1/10,000
CCL14	NTc.Cm45	Ala	6	Thr	26	17	34313670	rs754659661	C	T	E G	PASS	PASS	p.Ala6Thr	p.Ala6Thr	c.16G>A	missense	NA	13	274548	0	4.735e-05	0	24032	0	0	10138	0	0	18868	0	0	25712	0	13	124158	0	0	34412	0	0	6446	0	0	30782	0	4.735e-05	<1/10,000
CCL14	NTc.Cm46	Val	5	Leu	25	17	34313673	rs779464556	C	G	E	PASS	NA	p.Val5Leu	p.Val5Leu	c.13G>C	missense	NA	2	243568	0	8.211e-06	0	15302	0	0	9836	0	0	17246	0	0	22220	0	0	109140	0	2	33578	0	0	5464	0	0	30782	0	8.211e-06	<1/10,000
CCL14	NTc.Cm46	Val	5	Met	25	17	34313673	rs779464556	C	T	E	PASS	NA	p.Val5Met	p.Val5Met	c.13G>A	missense	NA	8	243568	0	3.285e-05	0	15302	0	0	9836	0	1	17246	0	2	22220	0	0	109140	0	0	33578	0	0	5464	0	5	30782	0	3.285e-05	<1/10,000
CCL14	NTc.Cm49	Lys	2	Asn	22	17	34313680	rs145557095	C	A	E	PASS	NA	p.Lys2Asn	p.Lys2Asn	c.6G>T	missense	NA	1	243586	0	4.105e-06	0	15302	0	0	9838	0	0	17246	0	0	22218	0	1	109166	0	0	33574	0	0	5466	0	0	30776	0	4.105e-06	<1/10,000
CCL15	CT.5	Ile	113	Met	169	17	34324806	rs147708747	T	C	E G	PASS	PASS	p.Ile113Met	p.Ile113Met	c.339A>G	missense	NA	89	274650	0	0.000324	4	24018	0	0	10146	0	0	18860	0	0	25768	0	3	124230	0	0	34412	0	0	6444	0	82	30772	0	0.000324	<1/1,000
CCL15	CT.5	Ile	113	Thr	169	17	34324807	rs774354664	A	G	E	PASS	NA	p.Ile113Thr	p.Ile113Thr	c.338T>C	missense	NA	2	243686	0	8.207e-06	0	15298	0	0	9844	0	0	17238	0	0	22278	0	1	109216	0	1	33580	0	0	5462	0	0	30770	0	8.207e-06	<1/10,000
CCL15	CT.1	Lys	109	Glu	165	17	34324820	rs750858022	T	C	E	PASS	NA	p.Lys109Glu	p.Lys109Glu	c.325A>G	missense	NA	6	243738	0	2.462e-05	0	15300	0	0	9844	0	0	17240	0	0	22294	0	5	109248	0	1	33576	0	0	5464	0	0	30772	0	2.462e-05	<1/10,000
CCL15	H.7	Met	105	Ile	161	17	34324830	rs551984257	C	T	E	PASS	NA	p.Met105Ile	p.Met105Ile	c.315G>A	missense	NA	91	243736	2	0.0003734	0	15300	0	0	9844	0	0	17242	0	0	22292	0	0	109240	0	1	33578	0	0	5464	0	90	30776	2	0.0003734	<1/1,000
CCL15	H.7	Met	105	Arg	161	17	34324831	rs780057176	A	C	E	PASS	NA	p.Met105Arg	p.Met105Arg	c.314T>G	missense	NA	2	243748	0	8.205e-06	0	15302	0	0	9844	0	2	17242	0	0	22292	0	0	109248	0	0	33576	0	0	5464	0	0	30780	0	8.205e-06	<1/10,000
CCL15	H.7	Met	105	Lys	161	17	34324831	rs780057176	A	T	E	PASS	NA	p.Met105Lys	p.Met105Lys	c.314T>A	missense	NA	1	243748	0	4.103e-06	0	15302	0	0	9844	0	0	17242	0	0	22292	0	0	109248	0	1	33576	0	0	5464	0	0	30780	0	4.103e-06	<1/10,000
CCL15	H.4	Gln	102	Arg	158	17	34324840	.	T	C	E	PASS	NA	p.Gln102Arg	p.Gln102Arg	c.305A>G	missense	NA	1	243756	0	4.102e-06	0	15302	0	0	9842	0	0	17242	0	0	22294	0	1	109254	0	0	33580	0	0	5464	0	0	30778	0	4.102e-06	<1/10,000
CCL15	H.1	Pro	99	Leu	155	17	34324849	rs150213949	G	A	E G	PASS	PASS	p.Pro99Leu	p.Pro99Leu	c.296C>T	missense	NA	89	274686	0	0.000324	9	24014	0	0	10146	0	27	18860	0	0	25788	0	22	124232	0	4	34420	0	0	6446	0	27	30780	0	0.000324	<1/1,000
CCL15	H.1	Pro	99	Arg	155	17	34324849	rs150213949	G	C	E	PASS	NA	p.Pro99Arg	p.Pro99Arg	c.296C>G	missense	NA	4	243754	0	1.641e-05	0	15302	0	0	9844	0	0	17240	0	0	22296	0	4	109244	0	0	33582	0	0	5466	0	0	30780	0	1.641e-05	<1/10,000
CCL15	b3h.4	Gly	98	Ser	152	17	34324853	rs746810586	C	T	E	PASS	NA	p.Gly98Ser	p.Gly98Ser	c.292G>A	missense	NA	1	243768	0	4.102e-06	0	15302	0	0	9844	0	0	17242	0	0	22296	0	1	109254	0	0	33582	0	0	5466	0	0	30782	0	4.102e-06	<1/10,000
CCL15	B3.1	Gln	91	Lys	145	17	34324874	rs368864271	G	T	E	PASS	NA	p.Gln91Lys	p.Gln91Lys	c.271C>A	missense	NA	2	243742	0	8.205e-06	0	15302	0	0	9844	0	0	17240	0	0	22296	0	2	109236	0	0	33582	0	0	5464	0	0	30778	0	8.205e-06	<1/10,000
CCL15	b2b3.12	Arg	90	Gln	144	17	34324876	rs745762672	C	T	E G	PASS	PASS	p.Arg90Gln	p.Arg90Gln	c.269G>A	missense	NA	7	274692	0	2.548e-05	0	24028	0	0	10144	0	0	18858	0	0	25786	0	3	124236	0	2	34420	0	0	6446	0	2	30774	0	2.548e-05	<1/10,000
CCL15	b2b3.12	Arg	90	Trp	144	17	34324877	rs138739843	G	A	E G	PASS	PASS	p.Arg90Trp	p.Arg90Trp	c.268C>T	missense	NA	46	274652	0	0.0001675	3	24026	0	0	10142	0	0	18858	0	0	25776	0	0	124222	0	42	34408	0	0	6446	0	1	30774	0	0.0001675	<1/1,000
CCL15	b2b3.11	Gly	89	Trp	143	17	34324880	rs537114501	C	A	E	PASS	NA	p.Gly89Trp	p.Gly89Trp	c.265G>T	missense	NA	25	243696	1	0.0001026	0	15300	0	0	9842	0	0	17234	0	0	22290	0	6	109224	1	16	33578	0	3	5464	0	0	30764	0	0.0001026	<1/1,000
CCL15	b2b3.11	Gly	89	Arg	143	17	34324880	rs537114501	C	T	E	PASS	NA	p.Gly89Arg	p.Gly89Arg	c.265G>A	missense	NA	1	243696	0	4.103e-06	0	15300	0	0	9842	0	0	17234	0	0	22290	0	0	109224	0	0	33578	0	0	5464	0	1	30764	0	4.103e-06	<1/10,000
CCL15	b2b3.4	Lys	88	Thr	136	17	34324882	.	T	G	E	PASS	NA	p.Lys88Thr	p.Lys88Thr	c.263A>C	missense	NA	1	243698	0	4.103e-06	1	15302	0	0	9842	0	0	17236	0	0	22290	0	0	109218	0	0	33578	0	0	5464	0	0	30768	0	4.103e-06	<1/10,000
CCL15	B2.3	Ile	83	Val	129	17	34325317	rs754289958	T	C	E G	RF	PASS	p.Ile83Val	p.Ile83Val	c.247A>G	missense	NA	1	30966	0	3.229e-05	1	8730	0	0	302	0	0	1622	0	0	3492	0	0	15000	0	0	838	0	0	982	0	0	0	0	3.229e-05	<1/10,000
CCL15	B2.2	Val	82	Ile	128	17	34325320	.	C	T	E	PASS	NA	p.Val82Ile	p.Val82Ile	c.244G>A	missense	NA	1	245610	0	4.071e-06	0	15256	0	0	9828	0	0	17230	0	0	22284	0	1	111368	0	0	33540	0	0	5476	0	0	30628	0	4.071e-06	<1/10,000
CCL15	b1b2.16	Pro	80	Leu	117	17	34325325	rs199543550	G	A	E G	PASS	PASS	p.Pro80Leu	p.Pro80Leu	c.239C>T	missense	NA	43	276686	0	0.0001554	0	23994	0	0	10130	0	0	18846	0	7	25778	0	32	126424	0	1	34384	0	3	6454	0	0	30676	0	0.0001554	<1/1,000
CCL15	b1b2.16	Pro	80	Thr	117	17	34325326	rs148926598	G	T	E G	PASS	PASS	p.Pro80Thr	p.Pro80Thr	c.238C>A	missense	NA	360	276698	1	0.001301	8	24002	0	2	10126	0	0	18854	0	61	25776	1	244	126416	0	12	34380	0	12	6458	0	21	30686	0	0.001301	<1%
CCL15	b1b2.12	Cys	77	Ser	113	17	34325334	.	C	G	E G	PASS	PASS	p.Cys77Ser	p.Cys77Ser	c.230G>C	missense	NA	4	276800	0	1.445e-05	0	24014	0	0	10124	0	0	18858	0	0	25768	0	4	126482	0	0	34388	0	0	6460	0	0	30706	0	1.445e-05	<1/10,000
CCL15	b1b2.10	Glu	76	Lys	111	17	34325338	rs752986824	C	T	E	PASS	NA	p.Glu76Lys	p.Glu76Lys	c.226G>A	missense	NA	5	245876	0	2.034e-05	0	15290	0	0	9828	0	1	17234	0	0	22280	0	3	111508	0	0	33548	0	0	5474	0	1	30714	0	2.034e-05	<1/10,000
CCL15	b1b2.9	Ser	75	Thr	110	17	34325340	.	C	G	E	PASS	NA	p.Ser75Thr	p.Ser75Thr	c.224G>C	missense	NA	1	245928	0	4.066e-06	0	15294	0	0	9830	0	0	17236	0	0	22290	0	0	111530	0	0	33550	0	0	5476	0	1	30722	0	4.066e-06	<1/10,000
CCL15	b1b2.9	Ser	75	Cys	110	17	34325341	rs143211795	T	A	E G	PASS	PASS	p.Ser75Cys	p.Ser75Cys	c.223A>T	missense	NA	257	276934	3	0.000928	3	24024	0	0	10134	0	2	18858	0	0	25788	0	46	126546	0	7	34398	0	6	6458	0	193	30728	3	0.000928	<1/1,000
CCL15	b1b2.4	Thr	73	Met	105	17	34325346	rs199793364	G	A	E G	PASS	PASS	p.Thr73Met	p.Thr73Met	c.218C>T	missense	NA	105	276942	0	0.0003791	2	24024	0	0	10136	0	0	18856	0	0	25790	0	12	126554	0	89	34406	0	2	6458	0	0	30718	0	0.0003791	<1/1,000
CCL15	B1.5	Tyr	70	Asn	99	17	34325356	rs780144265	A	T	E	PASS	NA	p.Tyr70Asn	p.Tyr70Asn	c.208T>A	missense	NA	1	246070	0	4.064e-06	0	15300	0	0	9836	0	0	17238	0	0	22298	0	1	111594	0	0	33570	0	0	5478	0	0	30756	0	4.064e-06	<1/10,000
CCL15	B1.4	Ser	69	Gly	98	17	34325359	rs749136571	T	C	E	PASS	NA	p.Ser69Gly	p.Ser69Gly	c.205A>G	missense	NA	3	246042	0	1.219e-05	0	15298	0	0	9838	0	0	17238	0	0	22298	0	3	111572	0	0	33570	0	0	5478	0	0	30750	0	1.219e-05	<1/10,000
CCL15	B1.3	Lys	68	Arg	97	17	34325361	rs567687330	T	C	E	PASS	NA	p.Lys68Arg	p.Lys68Arg	c.203A>G	missense	NA	4	246062	0	1.626e-05	0	15296	0	0	9838	0	3	17240	0	0	22298	0	0	111590	0	1	33566	0	0	5478	0	0	30756	0	1.626e-05	<1/10,000
CCL15	cxb1.14	Pro	63	Leu	89	17	34325376	rs771710671	G	A	E G	PASS	PASS	p.Pro63Leu	p.Pro63Leu	c.188C>T	missense	NA	5	277038	0	1.805e-05	1	24032	0	0	10142	0	0	18858	0	1	25790	0	2	126594	0	0	34414	0	0	6456	0	1	30752	0	1.805e-05	<1/10,000
CCL15	cxb1.10	Ser	61	Asn	85	17	34325382	.	C	T	E	PASS	NA	p.Ser61Asn	p.Ser61Asn	c.182G>A	missense	NA	1	246086	0	4.064e-06	0	15290	0	0	9840	0	0	17240	0	0	22288	0	0	111608	0	1	33576	0	0	5478	0	0	30766	0	4.064e-06	<1/10,000
CCL15	CX.1	Cys	53	Gly	71	17	34325407	.	A	C	E	PASS	NA	p.Cys53Gly	p.Cys53Gly	c.157T>G	missense	NA	1	245848	0	4.068e-06	0	15274	0	0	9828	0	0	17236	0	0	22288	0	0	111492	0	0	33532	0	0	5478	0	1	30720	0	4.068e-06	<1/10,000
CCL15	NTc.Cm3	Ala	50	Thr	68	17	34325416	rs747391158	C	T	E	PASS	NA	p.Ala50Thr	p.Ala50Thr	c.148G>A	missense	NA	2	245524	0	8.146e-06	0	15254	0	0	9822	0	0	17218	0	0	22268	0	0	111344	0	2	33500	0	0	5472	0	0	30646	0	8.146e-06	<1/10,000
CCL15	NTc.Cm6	Phe	47	Tyr	65	17	34325424	.	A	T	E	PASS	NA	p.Phe47Tyr	p.Phe47Tyr	c.140T>A	missense	NA	2	245050	0	8.162e-06	0	15202	0	0	9806	0	0	17190	0	0	22236	0	0	111118	0	0	33436	0	0	5468	0	2	30594	0	8.162e-06	<1/10,000
CCL15	NTc.Cm7	Ser	46	Ile	64	17	34325427	rs777155696	C	A	E	PASS	NA	p.Ser46Ile	p.Ser46Ile	c.137G>T	missense	NA	2	244718	0	8.173e-06	2	15186	0	0	9788	0	0	17168	0	0	22220	0	0	110954	0	0	33384	0	0	5464	0	0	30554	0	8.173e-06	<1/10,000
CCL15	NTc.Cm7	Ser	46	Gly	64	17	34325902	.	T	C	E	PASS	NA	p.Ser46Gly	p.Ser46Gly	c.136A>G	missense	NA	2	246206	0	8.123e-06	0	15302	0	0	9848	0	0	17240	0	2	22300	0	0	111672	0	0	33582	0	0	5482	0	0	30780	0	8.123e-06	<1/10,000
CCL15	NTc.Cm8	Asn	45	Lys	63	17	34325903	.	G	C	E G	PASS	PASS	p.Asn45Lys	p.Asn45Lys	c.135C>G	missense	NA	3	277182	0	1.082e-05	0	24032	0	0	10150	0	0	18860	0	0	25794	0	1	126682	0	2	34420	0	0	6464	0	0	30780	0	1.082e-05	<1/10,000
CCL15	NTc.Cm8	Asn	45	Asp	63	17	34325905	rs113877735	T	C	E G	PASS	RF|AC0	p.Asn45Asp	p.Asn45Asp	c.133A>G	missense	NA	2	246210	0	8.123e-06	0	15302	0	0	9850	0	1	17240	0	0	22300	0	0	111674	0	1	33582	0	0	5482	0	0	30780	0	8.123e-06	<1/10,000
CCL15	NTc.Cm9	Leu	44	Val	62	17	34325908	rs764229520	G	C	E	PASS	NA	p.Leu44Val	p.Leu44Val	c.130C>G	missense	NA	3	246216	0	1.218e-05	0	15300	0	0	9850	0	0	17242	0	0	22300	0	3	111680	0	0	33582	0	0	5482	0	0	30780	0	1.218e-05	<1/10,000
CCL15	NTc.Cm10	Val	43	Leu	61	17	34325911	.	C	G	E G	PASS	RF|AC0	p.Val43Leu	p.Val43Leu	c.127G>C	missense	NA	2	246226	0	8.123e-06	0	15300	0	0	9850	0	1	17244	0	0	22300	0	1	111688	0	0	33582	0	0	5482	0	0	30780	0	8.123e-06	<1/10,000
CCL15	NTc.Cm12	Pro	41	Leu	59	17	34325916	rs762100497	G	A	E	PASS	NA	p.Pro41Leu	p.Pro41Leu	c.122C>T	missense	NA	1	246210	0	4.062e-06	0	15300	0	0	9850	0	0	17242	0	0	22298	0	1	111676	0	0	33582	0	0	5480	0	0	30782	0	4.062e-06	<1/10,000
CCL15	NTc.Cm20	Met	33	Ile	51	17	34325939	.	C	T	E	PASS	NA	p.Met33Ile	p.Met33Ile	c.99G>A	missense	NA	1	246206	0	4.062e-06	0	15300	0	0	9848	0	0	17244	0	0	22300	0	1	111668	0	0	33582	0	0	5482	0	0	30782	0	4.062e-06	<1/10,000
CCL15	NTc.Cm20	Met	33	Thr	51	17	34325940	rs141810667	A	G	E G	PASS	PASS	p.Met33Thr	p.Met33Thr	c.98T>C	missense	NA	13	277178	1	4.69e-05	0	24030	0	0	10150	0	0	18866	0	0	25794	0	12	126672	1	0	34420	0	1	6464	0	0	30782	0	4.69e-05	<1/10,000
CCL15	NTc.Cm22	Leu	31	Phe	49	17	34325945	rs34284235	T	G	E G	PASS	PASS	p.Leu31Phe	p.Leu31Phe	c.93A>C	missense	NA	138	277168	2	0.0004979	110	24032	2	0	10150	0	0	18864	0	0	25794	0	8	126662	0	10	34420	0	8	6464	0	2	30782	0	0.0004979	<1/1,000
CCL15	NTc.Cm24	Thr	29	Ile	47	17	34325952	rs777217081	G	A	E	PASS	NA	p.Thr29Ile	p.Thr29Ile	c.86C>T	missense	NA	2	246200	0	8.123e-06	0	15300	0	0	9850	0	0	17240	0	0	22300	0	2	111664	0	0	33582	0	0	5482	0	0	30782	0	8.123e-06	<1/10,000
CCL15	NTc.Cm27	Asp	26	Gly	44	17	34325961	.	T	C	E G	PASS	PASS	p.Asp26Gly	p.Asp26Gly	c.77A>G	missense	NA	3	277144	0	1.082e-05	3	24032	0	0	10150	0	0	18862	0	0	25794	0	0	126646	0	0	34420	0	0	6458	0	0	30782	0	1.082e-05	<1/10,000
CCL15	NTc.Cm29	Ile	24	Thr	42	17	34328461	rs854625	A	G	E G	PASS	PASS	p.Ile24Thr	p.Ile24Thr	c.71T>C	missense	NA	243223	276928	109038	0.8783	13681	23978	3914	9853	10146	4789	12429	18838	4128	23542	25778	10764	121208	126534	58068	31040	34412	14014	5908	6464	2707	25562	30778	10654	0.1217	>=5%
CCL15	NTc.Cm29	Ile	24	Lys	42	17	34328461	rs854625	A	T	E	PASS	NA	p.Ile24Lys	p.Ile24Lys	c.71T>A	missense	NA	1	245988	0	4.065e-06	0	15272	0	1	9844	0	0	17222	0	0	22284	0	0	111528	0	0	33576	0	0	5484	0	0	30778	0	4.065e-06	<1/10,000
CCL15	NTc.Cm31	Gln	22	Arg	40	17	34328467	rs751066833	T	C	E	PASS	NA	p.Gln22Arg	p.Gln22Arg	c.65A>G	missense	NA	2	246062	0	8.128e-06	0	15288	0	0	9846	0	0	17240	0	0	22294	0	2	111552	0	0	33582	0	0	5484	0	0	30776	0	8.128e-06	<1/10,000
CCL15	NTc.Cm32	Ala	21	Thr	39	17	34328471	.	C	T	G	NA	PASS	p.Ala21Thr	p.Ala21Thr	c.61G>A	missense	NA	1	30974	0	3.229e-05	0	8728	0	0	302	0	0	1620	0	0	3494	0	1	15010	0	0	838	0	0	982	0	0	0	0	3.229e-05	<1/10,000
CCL15	NTc.Cm37	Val	16	Phe	34	17	34328486	rs377723237	C	A	E	PASS	NA	p.Val16Phe	p.Val16Phe	c.46G>T	missense	NA	1	246152	0	4.063e-06	0	15290	0	0	9844	0	0	17240	0	0	22298	0	1	111636	0	0	33578	0	0	5484	0	0	30782	0	4.063e-06	<1/10,000
CCL15	NTc.Cm37	Val	16	Leu	34	17	34328486	rs377723237	C	G	G	NA	PASS	p.Val16Leu	p.Val16Leu	c.46G>C	missense	NA	1	30980	0	3.228e-05	0	8730	0	0	302	0	0	1622	0	0	3494	0	1	15012	0	0	838	0	0	982	0	0	0	0	3.228e-05	<1/10,000
CCL15	NTc.Cm39	Val	14	Gly	32	17	34328491	.	A	C	E	PASS	NA	p.Val14Gly	p.Val14Gly	c.41T>G	missense	NA	1	246156	0	4.062e-06	0	15290	0	0	9844	0	0	17238	0	0	22292	0	0	111644	0	0	33580	0	0	5486	0	1	30782	0	4.062e-06	<1/10,000
CCL15	NTc.Cm39	Val	14	Phe	32	17	34328492	rs780711135	C	A	E	PASS	NA	p.Val14Phe	p.Val14Phe	c.40G>T	missense	NA	2	246156	0	8.125e-06	0	15290	0	0	9844	0	0	17240	0	0	22292	0	0	111642	0	2	33580	0	0	5486	0	0	30782	0	8.125e-06	<1/10,000
CCL15	NTc.Cm41	Met	12	Thr	30	17	34328497	rs750052307	A	G	E	PASS	NA	p.Met12Thr	p.Met12Thr	c.35T>C	missense	NA	1	246140	0	4.063e-06	0	15288	0	0	9844	0	0	17240	0	0	22288	0	0	111638	0	0	33578	0	0	5484	0	1	30780	0	4.063e-06	<1/10,000
CCL15	NTc.Cm41	Met	12	Val	30	17	34328498	.	T	C	E	PASS	NA	p.Met12Val	p.Met12Val	c.34A>G	missense	NA	1	246136	0	4.063e-06	0	15284	0	0	9844	0	0	17240	0	1	22286	0	0	111638	0	0	33578	0	0	5486	0	0	30780	0	4.063e-06	<1/10,000
CCL15	NTc.Cm42	Leu	11	Phe	29	17	34328501	.	G	A	E	PASS	NA	p.Leu11Phe	p.Leu11Phe	c.31C>T	missense	NA	1	246128	0	4.063e-06	0	15284	0	0	9844	0	0	17240	0	0	22286	0	0	111630	0	0	33578	0	1	5484	0	0	30782	0	4.063e-06	<1/10,000
CCL15	NTc.Cm43	Cys	10	Tyr	28	17	34328503	rs756457772	C	T	E	PASS	NA	p.Cys10Tyr	p.Cys10Tyr	c.29G>A	missense	NA	3	246108	0	1.219e-05	2	15280	0	0	9844	0	0	17238	0	0	22276	0	1	111624	0	0	33578	0	0	5486	0	0	30782	0	1.219e-05	<1/10,000
CCL15	NTc.Cm43	Cys	10	Gly	28	17	34328504	.	A	C	E	PASS	NA	p.Cys10Gly	p.Cys10Gly	c.28T>G	missense	NA	1	246128	0	4.063e-06	0	15280	0	0	9844	0	0	17240	0	0	22284	0	1	111636	0	0	33578	0	0	5484	0	0	30782	0	4.063e-06	<1/10,000
CCL15	NTc.Cm47	Ala	6	Pro	24	17	34328516	rs780439803	C	G	E	PASS	NA	p.Ala6Pro	p.Ala6Pro	c.16G>C	missense	NA	4	246064	0	1.626e-05	0	15282	0	0	9842	0	0	17240	0	0	22260	0	0	111600	0	1	33580	0	0	5484	0	3	30776	0	1.626e-05	<1/10,000
CCL15	NTc.Cm48	Val	5	Met	23	17	34328519	rs368254487	C	T	E G	PASS	PASS	p.Val5Met	p.Val5Met	c.13G>A	missense	NA	7	277006	0	2.527e-05	1	23994	0	0	10146	0	0	18862	0	0	25750	0	3	126598	0	0	34418	0	2	6466	0	1	30772	0	2.527e-05	<1/10,000
CCL15	NTc.Cm50	Val	3	Ile	21	17	34328525	rs142483826	C	T	E G	PASS	PASS	p.Val3Ile	p.Val3Ile	c.7G>A	missense	NA	17	276944	0	6.138e-05	14	23994	0	0	10146	0	0	18858	0	0	25736	0	0	126564	0	3	34412	0	0	6462	0	0	30772	0	6.138e-05	<1/10,000
CCL15	NTc.Cm51	Lys	2	Met	20	17	34328527	rs150531322	T	A	E G	PASS	PASS	p.Lys2Met	p.Lys2Met	c.5A>T	missense	NA	30	276934	2	0.0001083	0	24000	0	0	10144	0	0	18856	0	0	25734	0	7	126556	0	8	34412	0	4	6466	1	11	30766	1	0.0001083	<1/1,000
CCL15	NTc.Cm51	Lys	2	Gln	20	17	34328528	.	T	G	E G	PASS	PASS	p.Lys2Gln	p.Lys2Gln	c.4A>C	missense	NA	2	276936	0	7.222e-06	0	23998	0	0	10148	0	0	18856	0	0	25732	0	2	126560	0	0	34414	0	0	6462	0	0	30766	0	7.222e-06	<1/10,000
CCL16	CT.29	Gln	120	His	193	17	34304605	rs79254649	C	A	E G	PASS	PASS	p.Gln120His	p.Gln120His	c.360G>T	missense	NA	11913	276574	547	0.04307	1565	24008	51	453	10090	6	1001	18848	28	496	25754	5	3015	126446	43	672	34386	5	217	6454	5	4494	30588	404	0.04307	<5%
CCL16	CT.29	Gln	120	His	193	17	34304605	rs79254649	C	G	E G	PASS	PASS	p.Gln120His	p.Gln120His	c.360G>C	missense	NA	13	276574	0	4.7e-05	12	24008	0	0	10090	0	0	18848	0	0	25754	0	0	126446	0	1	34386	0	0	6454	0	0	30588	0	4.7e-05	<1/10,000
CCL16	CT.27	Asn	118	Ile	191	17	34304612	.	T	A	E	PASS	NA	p.Asn118Ile	p.Asn118Ile	c.353A>T	missense	NA	1	246058	0	4.064e-06	1	15298	0	0	9826	0	0	17246	0	0	22288	0	0	111590	0	0	33572	0	0	5482	0	0	30756	0	4.064e-06	<1/10,000
CCL16	CT.25	Leu	116	Ile	189	17	34304619	.	G	T	E	PASS	NA	p.Leu116Ile	p.Leu116Ile	c.346C>A	missense	NA	1	246168	0	4.062e-06	0	15302	0	0	9836	0	0	17248	0	0	22288	0	0	111662	0	1	33582	0	0	5482	0	0	30768	0	4.062e-06	<1/10,000
CCL16	CT.21	Gly	112	Val	185	17	34304630	rs751517629	C	A	E G	PASS	PASS	p.Gly112Val	p.Gly112Val	c.335G>T	missense	NA	23	277172	0	8.298e-05	1	24020	0	0	10148	0	0	18866	0	1	25790	0	21	126692	0	0	34416	0	0	6466	0	0	30774	0	8.298e-05	<1/10,000
CCL16	CT.20	Asn	111	Ser	184	17	34304633	rs199727921	T	C	E	PASS	NA	p.Asn111Ser	p.Asn111Ser	c.332A>G	missense	NA	94	246228	0	0.0003818	0	15304	0	0	9848	0	0	17246	0	0	22298	0	0	111694	0	0	33580	0	0	5482	0	94	30776	0	0.0003818	<1/1,000
CCL16	CT.18	Ala	109	Thr	182	17	34304640	.	C	T	E	PASS	NA	p.Ala109Thr	p.Ala109Thr	c.325G>A	missense	NA	1	246232	0	4.061e-06	1	15304	0	0	9850	0	0	17246	0	0	22296	0	0	111692	0	0	33580	0	0	5484	0	0	30780	0	4.061e-06	<1/10,000
CCL16	CT.16	Ile	107	Leu	180	17	34304646	.	T	G	E	PASS	NA	p.Ile107Leu	p.Ile107Leu	c.319A>C	missense	NA	1	246234	0	4.061e-06	0	15304	0	0	9850	0	0	17242	0	0	22298	0	1	111696	0	0	33578	0	0	5486	0	0	30780	0	4.061e-06	<1/10,000
CCL16	CT.15	Ile	106	Met	179	17	34304647	rs567732899	A	C	E	PASS	NA	p.Ile106Met	p.Ile106Met	c.318T>G	missense	NA	1	246234	0	4.061e-06	1	15304	0	0	9850	0	0	17242	0	0	22298	0	0	111690	0	0	33582	0	0	5486	0	0	30782	0	4.061e-06	<1/10,000
CCL16	CT.14	Lys	105	Gln	178	17	34304652	.	T	G	E	PASS	NA	p.Lys105Gln	p.Lys105Gln	c.313A>C	missense	NA	1	246244	0	4.061e-06	0	15304	0	0	9850	0	0	17246	0	0	22300	0	1	111696	0	0	33582	0	0	5486	0	0	30780	0	4.061e-06	<1/10,000
CCL16	CT.12	Thr	103	Met	176	17	34304657	rs536870292	G	A	E	PASS	NA	p.Thr103Met	p.Thr103Met	c.308C>T	missense	NA	5	246226	0	2.031e-05	1	15304	0	0	9850	0	1	17236	0	0	22298	0	1	111688	0	0	33582	0	0	5486	0	2	30782	0	2.031e-05	<1/10,000
CCL16	CT.11	Ser	102	Pro	175	17	34304661	rs756352545	A	G	E	PASS	NA	p.Ser102Pro	p.Ser102Pro	c.304T>C	missense	NA	1	246244	0	4.061e-06	0	15304	0	0	9850	0	0	17242	0	0	22300	0	0	111700	0	0	33582	0	0	5486	0	1	30780	0	4.061e-06	<1/10,000
CCL16	CT.4	Leu	95	Phe	168	17	34304680	rs74842203	C	G	E	PASS	NA	p.Leu95Phe	p.Leu95Phe	c.285G>C	missense	NA	1	246164	0	4.062e-06	0	15296	0	0	9846	0	0	17232	0	0	22298	0	1	111680	0	0	33570	0	0	5482	0	0	30760	0	4.062e-06	<1/10,000
CCL16	CT.3	Pro	94	Leu	167	17	34304684	rs758333118	G	A	E	PASS	NA	p.Pro94Leu	p.Pro94Leu	c.281C>T	missense	NA	1	246240	0	4.061e-06	0	15304	0	0	9850	0	0	17244	0	0	22300	0	1	111698	0	0	33580	0	0	5484	0	0	30780	0	4.061e-06	<1/10,000
CCL16	CT.1	Asn	92	His	165	17	34304691	rs770479253	T	G	E	PASS	NA	p.Asn92His	p.Asn92His	c.274A>C	missense	NA	11	246240	0	4.467e-05	0	15304	0	0	9850	0	0	17246	0	0	22300	0	0	111698	0	11	33580	0	0	5482	0	0	30780	0	4.467e-05	<1/10,000
CCL16	H.10	Pro	91	Thr	164	17	34304694	.	G	T	G	NA	PASS	p.Pro91Thr	p.Pro91Thr	c.271C>A	missense	NA	1	30958	0	3.23e-05	0	8716	0	0	302	0	0	1620	0	0	3494	0	0	15008	0	1	838	0	0	980	0	0	0	0	3.23e-05	<1/10,000
CCL16	H.9	Asp	90	Glu	163	17	34304695	rs199882984	A	T	E G	PASS	PASS	p.Asp90Glu	p.Asp90Glu	c.270T>A	missense	NA	5	277194	0	1.804e-05	0	24022	0	0	10152	0	0	18868	0	0	25794	0	5	126696	0	0	34416	0	0	6466	0	0	30780	0	1.804e-05	<1/10,000
CCL16	H.9	Asp	90	Asn	163	17	34304697	.	C	T	G	NA	PASS	p.Asp90Asn	p.Asp90Asn	c.268G>A	missense	NA	1	30958	0	3.23e-05	0	8718	0	0	302	0	0	1622	0	0	3494	0	1	15004	0	0	838	0	0	980	0	0	0	0	3.23e-05	<1/10,000
CCL16	H.7	Ile	88	Met	161	17	34304701	rs780632362	G	C	E	PASS	NA	p.Ile88Met	p.Ile88Met	c.264C>G	missense	NA	1	246230	0	4.061e-06	0	15304	0	0	9850	0	0	17246	0	0	22300	0	1	111686	0	0	33580	0	0	5484	0	0	30780	0	4.061e-06	<1/10,000
CCL16	H.7	Ile	88	Asn	161	17	34304702	.	A	T	E	PASS	NA	p.Ile88Asn	p.Ile88Asn	c.263T>A	missense	NA	1	246230	0	4.061e-06	0	15304	0	0	9850	0	0	17248	0	0	22300	0	1	111684	0	0	33580	0	0	5484	0	0	30780	0	4.061e-06	<1/10,000
CCL16	H.7	Ile	88	Leu	161	17	34304703	rs371738984	T	G	E	PASS	NA	p.Ile88Leu	p.Ile88Leu	c.262A>C	missense	NA	1	246224	0	4.061e-06	1	15304	0	0	9850	0	0	17246	0	0	22300	0	0	111682	0	0	33580	0	0	5484	0	0	30778	0	4.061e-06	<1/10,000
CCL16	H.6	Tyr	87	Cys	160	17	34304705	rs745570882	T	C	E	PASS	NA	p.Tyr87Cys	p.Tyr87Cys	c.260A>G	missense	NA	1	246220	0	4.061e-06	0	15304	0	0	9848	0	0	17248	0	0	22300	0	0	111680	0	0	33578	0	0	5484	0	1	30778	0	4.061e-06	<1/10,000
CCL16	H.1	Asp	82	Asn	155	17	34304721	rs775901091	C	T	E	PASS	NA	p.Asp82Asn	p.Asp82Asn	c.244G>A	missense	NA	1	246166	0	4.062e-06	1	15302	0	0	9850	0	0	17244	0	0	22296	0	0	111640	0	0	33572	0	0	5482	0	0	30780	0	4.062e-06	<1/10,000
CCL16	b3h.3	Asn	80	Ser	151	17	34304726	rs768847780	T	C	E G	PASS	PASS	p.Asn80Ser	p.Asn80Ser	c.239A>G	missense	NA	19	277140	0	6.856e-05	0	24020	0	0	10152	0	16	18864	0	0	25794	0	3	126650	0	0	34418	0	0	6462	0	0	30780	0	6.856e-05	<1/10,000
CCL16	B3.1	Glu	74	Asp	145	17	34304743	rs762191626	T	A	E	PASS	NA	p.Glu74Asp	p.Glu74Asp	c.222A>T	missense	NA	1	245976	0	4.065e-06	0	15302	0	0	9834	0	0	17242	0	0	22294	0	1	111524	0	0	33560	0	0	5480	0	0	30740	0	4.065e-06	<1/10,000
CCL16	b2b3.12	Arg	73	Gln	144	17	34304747	.	C	T	E G	PASS	PASS	p.Arg73Gln	p.Arg73Gln	c.218G>A	missense	NA	8	276856	0	2.89e-05	4	24022	0	0	10122	0	0	18858	0	0	25788	0	2	126482	0	0	34390	0	0	6462	0	2	30732	0	2.89e-05	<1/10,000
CCL16	b2b3.2	Lys	70	Gln	134	17	34304757	.	T	G	E	PASS	NA	p.Lys70Gln	p.Lys70Gln	c.208A>C	missense	NA	1	245670	0	4.071e-06	0	15302	0	0	9804	0	0	17238	0	0	22286	0	1	111334	0	0	33532	0	0	5476	0	0	30698	0	4.071e-06	<1/10,000
CCL16	B2.6	Thr	69	Asn	132	17	34304759	rs558624004	G	T	G	NA	PASS	p.Thr69Asn	p.Thr69Asn	c.206C>A	missense	NA	1	30968	0	3.229e-05	1	8726	0	0	302	0	0	1620	0	0	3494	0	0	15006	0	0	838	0	0	982	0	0	0	0	3.229e-05	<1/10,000
CCL16	B2.5	Val	68	Asp	131	17	34304762	rs147072785	A	T	E	PASS	NA	p.Val68Asp	p.Val68Asp	c.203T>A	missense	NA	10	245548	0	4.073e-05	0	15304	0	0	9790	0	0	17228	0	0	22280	0	10	111258	0	0	33538	0	0	5476	0	0	30674	0	4.073e-05	<1/10,000
CCL16	B2.5	Val	68	Ile	131	17	34304763	rs752595378	C	T	E	PASS	NA	p.Val68Ile	p.Val68Ile	c.202G>A	missense	NA	2	245388	0	8.15e-06	0	15302	0	0	9782	0	0	17228	0	0	22272	0	0	111194	0	0	33500	0	0	5472	0	2	30638	0	8.15e-06	<1/10,000
CCL16	B2.4	Phe	67	Leu	130	17	34304764	rs200922005	G	T	E	PASS	NA	p.Phe67Leu	p.Phe67Leu	c.201C>A	missense	NA	1	245446	0	4.074e-06	0	15302	0	0	9782	0	0	17226	0	0	22258	0	1	111222	0	0	33516	0	0	5470	0	0	30670	0	4.074e-06	<1/10,000
CCL16	B2.1	Ala	64	Val	127	17	34305185	rs537862229	G	A	E	PASS	NA	p.Ala64Val	p.Ala64Val	c.191C>T	missense	NA	6	246238	0	2.437e-05	3	15304	0	0	9848	0	0	17248	0	0	22298	0	3	111692	0	0	33582	0	0	5486	0	0	30780	0	2.437e-05	<1/10,000
CCL16	B2.1	Ala	64	Thr	127	17	34305186	rs748454851	C	T	E	PASS	NA	p.Ala64Thr	p.Ala64Thr	c.190G>A	missense	NA	11	246242	0	4.467e-05	0	15304	0	0	9848	0	0	17248	0	0	22300	0	0	111694	0	0	33582	0	0	5486	0	11	30780	0	4.467e-05	<1/10,000
CCL16	b1b2.16	Pro	63	Ala	117	17	34305189	rs772761377	G	C	E	PASS	NA	p.Pro63Ala	p.Pro63Ala	c.187C>G	missense	NA	1	246248	0	4.061e-06	0	15304	0	1	9850	0	0	17248	0	0	22300	0	0	111698	0	0	33582	0	0	5486	0	0	30780	0	4.061e-06	<1/10,000
CCL16	b1b2.16	Pro	63	Thr	117	17	34305189	rs772761377	G	T	E	PASS	NA	p.Pro63Thr	p.Pro63Thr	c.187C>A	missense	NA	2	246248	0	8.122e-06	0	15304	0	0	9850	0	0	17248	0	2	22300	0	0	111698	0	0	33582	0	0	5486	0	0	30780	0	8.122e-06	<1/10,000
CCL16	b1b2.13	His	61	Gln	114	17	34305193	rs773867999	G	T	E	PASS	NA	p.His61Gln	p.His61Gln	c.183C>A	missense	NA	1	246250	0	4.061e-06	0	15304	0	0	9850	0	0	17248	0	0	22300	0	1	111700	0	0	33582	0	0	5486	0	0	30780	0	4.061e-06	<1/10,000
CCL16	b1b2.12	Cys	60	Arg	113	17	34305198	.	A	G	E	PASS	NA	p.Cys60Arg	p.Cys60Arg	c.178T>C	missense	NA	1	246250	0	4.061e-06	1	15304	0	0	9850	0	0	17248	0	0	22300	0	0	111700	0	0	33582	0	0	5484	0	0	30782	0	4.061e-06	<1/10,000
CCL16	b1b2.9	Asn	59	Ser	110	17	34305200	rs182157112	T	C	E G	PASS	PASS	p.Asn59Ser	p.Asn59Ser	c.176A>G	missense	NA	66	277228	0	0.0002381	0	24036	0	0	10152	0	0	18868	0	62	25794	0	4	126708	0	0	34420	0	0	6468	0	0	30782	0	0.0002381	<1/1,000
CCL16	b1b2.4	Ala	57	Asp	105	17	34305206	.	G	T	E	PASS	NA	p.Ala57Asp	p.Ala57Asp	c.170C>A	missense	NA	1	246262	0	4.061e-06	0	15304	0	0	9850	0	0	17246	0	0	22300	0	0	111712	0	1	33582	0	0	5486	0	0	30782	0	4.061e-06	<1/10,000
CCL16	B1.2	Val	51	Ala	96	17	34305224	rs140793906	A	G	E G	PASS	PASS	p.Val51Ala	p.Val51Ala	c.152T>C	missense	NA	95	277228	2	0.0003427	81	24030	2	0	10152	0	0	18868	0	0	25794	0	3	126714	0	7	34420	0	3	6468	0	1	30782	0	0.0003427	<1/1,000
CCL16	cxb1.14	Pro	47	Thr	89	17	34305237	.	G	T	E G	PASS	PASS	p.Pro47Thr	p.Pro47Thr	c.139C>A	missense	NA	2	277228	0	7.214e-06	0	24030	0	0	10152	0	0	18868	0	0	25794	0	1	126714	0	0	34420	0	1	6468	0	0	30782	0	7.214e-06	<1/10,000
CCL16	cxb1.10	Val	45	Met	85	17	34305243	rs368258545	C	T	E	PASS	NA	p.Val45Met	p.Val45Met	c.133G>A	missense	NA	4	246258	0	1.624e-05	1	15304	0	0	9850	0	0	17246	0	0	22300	0	3	111708	0	0	33582	0	0	5486	0	0	30782	0	1.624e-05	<1/10,000
CCL16	cxb1.8	Lys	44	Asn	83	17	34305244	rs761608144	T	A	E	PASS	NA	p.Lys44Asn	p.Lys44Asn	c.132A>T	missense	NA	1	246254	0	4.061e-06	0	15304	0	0	9850	0	0	17248	0	0	22300	0	1	111702	0	0	33582	0	0	5486	0	0	30782	0	4.061e-06	<1/10,000
CCL16	cxb1.5	Tyr	41	His	80	17	34305255	rs767230651	A	G	E	PASS	NA	p.Tyr41His	p.Tyr41His	c.121T>C	missense	NA	1	246244	0	4.061e-06	0	15304	0	0	9848	0	0	17246	0	0	22300	0	0	111696	0	0	33582	0	0	5486	0	1	30782	0	4.061e-06	<1/10,000
CCL16	cxb1.1	Leu	39	Pro	76	17	34305260	.	A	G	E	PASS	NA	p.Leu39Pro	p.Leu39Pro	c.116T>C	missense	NA	1	246248	0	4.061e-06	0	15304	0	0	9848	0	0	17246	0	0	22300	0	1	111700	0	0	33582	0	0	5486	0	0	30782	0	4.061e-06	<1/10,000
CCL16	NTc.Cm1	Thr	36	Ile	70	17	34305269	.	G	A	E G	PASS	PASS	p.Thr36Ile	p.Thr36Ile	c.107C>T	missense	NA	2	277204	0	7.215e-06	0	24036	0	0	10150	0	0	18866	0	0	25792	0	2	126690	0	0	34420	0	0	6468	0	0	30782	0	7.215e-06	<1/10,000
CCL16	NTc.Cm2	Ser	35	Phe	69	17	34305272	rs111316280	G	A	E	PASS	NA	p.Ser35Phe	p.Ser35Phe	c.104C>T	missense	NA	1	246224	0	4.061e-06	0	15304	0	0	9846	0	1	17248	0	0	22300	0	0	111676	0	0	33582	0	0	5486	0	0	30782	0	4.061e-06	<1/10,000
CCL16	NTc.Cm2	Ser	35	Cys	69	17	34305272	rs111316280	G	C	E	PASS	NA	p.Ser35Cys	p.Ser35Cys	c.104C>G	missense	NA	1	246224	0	4.061e-06	0	15304	0	0	9846	0	0	17248	0	1	22300	0	0	111676	0	0	33582	0	0	5486	0	0	30782	0	4.061e-06	<1/10,000
CCL16	NTc.Cm2	Ser	35	Thr	69	17	34305273	.	A	T	E	PASS	NA	p.Ser35Thr	p.Ser35Thr	c.103T>A	missense	NA	1	246234	0	4.061e-06	0	15304	0	0	9846	0	0	17246	0	0	22300	0	0	111688	0	0	33582	0	0	5486	0	1	30782	0	4.061e-06	<1/10,000
CCL16	NTc.Cm3	Pro	34	Leu	68	17	34305275	.	G	A	E	PASS	NA	p.Pro34Leu	p.Pro34Leu	c.101C>T	missense	NA	1	246208	0	4.062e-06	0	15304	0	0	9846	0	0	17246	0	0	22298	0	1	111666	0	0	33582	0	0	5486	0	0	30780	0	4.062e-06	<1/10,000
CCL16	NTc.Cm3	Pro	34	Ser	68	17	34305276	rs755992491	G	A	E	PASS	NA	p.Pro34Ser	p.Pro34Ser	c.100C>T	missense	NA	1	246212	0	4.062e-06	0	15304	0	0	9846	0	0	17248	0	0	22300	0	1	111664	0	0	33582	0	0	5486	0	0	30782	0	4.062e-06	<1/10,000
CCL16	NTc.Cm6	Val	31	Ala	65	17	34305284	rs765967537	A	G	E	PASS	NA	p.Val31Ala	p.Val31Ala	c.92T>C	missense	NA	1	246184	0	4.062e-06	0	15304	0	0	9844	0	1	17248	0	0	22300	0	0	111640	0	0	33582	0	0	5486	0	0	30780	0	4.062e-06	<1/10,000
CCL16	NTc.Cm6	Val	31	Met	65	17	34305285	rs375803541	C	T	E	PASS	NA	p.Val31Met	p.Val31Met	c.91G>A	missense	NA	1	246186	0	4.062e-06	0	15304	0	0	9844	0	1	17246	0	0	22300	0	0	111646	0	0	33580	0	0	5486	0	0	30780	0	4.062e-06	<1/10,000
CCL16	NTc.Cm15	Arg	22	His	56	17	34308392	rs543053536	C	T	E	PASS	NA	p.Arg22His	p.Arg22His	c.65G>A	missense	NA	99	242662	1	0.000408	0	14744	0	0	9750	0	0	17170	0	1	21904	0	0	110214	0	2	33298	0	0	5412	0	96	30170	1	0.000408	<1/1,000
CCL16	NTc.Cm15	Arg	22	Cys	56	17	34308393	rs752429863	G	A	E	PASS	NA	p.Arg22Cys	p.Arg22Cys	c.64C>T	missense	NA	7	243204	0	2.878e-05	0	14802	0	0	9774	0	0	17168	0	0	21946	0	0	110486	0	7	33348	0	0	5426	0	0	30254	0	2.878e-05	<1/10,000
CCL16	NTc.Cm17	Ala	20	Asp	54	17	34308398	rs563594361	G	T	E G	PASS	PASS	p.Ala20Asp	p.Ala20Asp	c.59C>A	missense	NA	129	274756	0	0.0004695	2	23628	0	0	10088	0	0	18820	0	0	25548	0	0	125722	0	0	34224	0	2	6422	0	125	30304	0	0.0004695	<1/1,000
CCL16	NTc.Cm18	Ser	19	Leu	53	17	34308401	rs199602184	G	A	E G	RF	PASS	p.Ser19Leu	p.Ser19Leu	c.56C>T	missense	NA	2	30970	0	6.458e-05	1	8730	0	0	302	0	0	1622	0	0	3494	0	1	15002	0	0	838	0	0	982	0	0	0	0	6.458e-05	<1/10,000
CCL16	NTc.Cm19	Thr	18	Ala	52	17	34308405	rs746318032	T	C	E	PASS	NA	p.Thr18Ala	p.Thr18Ala	c.52A>G	missense	NA	4	244010	0	1.639e-05	0	14922	0	0	9778	0	2	17200	0	0	22064	0	2	110838	0	0	33410	0	0	5440	0	0	30358	0	1.639e-05	<1/10,000
CCL16	NTc.Cm23	Ile	14	Asn	48	17	34308416	rs148292019	A	T	E	PASS	NA	p.Ile14Asn	p.Ile14Asn	c.41T>A	missense	NA	4	244290	0	1.637e-05	0	14978	0	0	9798	0	0	17204	0	0	22122	0	4	110930	0	0	33440	0	0	5444	0	0	30374	0	1.637e-05	<1/10,000
CCL16	NTc.Cm24	Leu	13	Phe	47	17	34308420	rs141803122	G	A	E G	PASS	PASS	p.Leu13Phe	p.Leu13Phe	c.37C>T	missense	NA	15	275108	0	5.452e-05	14	23684	0	0	10096	0	0	18820	0	0	25614	0	1	125878	0	0	34244	0	0	6422	0	0	30350	0	5.452e-05	<1/10,000
CCL16	NTc.Cm25	Val	12	Ile	46	17	34308423	rs768840174	C	T	E	PASS	NA	p.Val12Ile	p.Val12Ile	c.34G>A	missense	NA	1	243864	0	4.101e-06	0	14918	0	0	9796	0	0	17196	0	0	22078	0	0	110794	0	1	33390	0	0	5430	0	0	30262	0	4.101e-06	<1/10,000
CCL16	NTc.Cm27	Leu	10	Pro	44	17	34308428	rs368916906	A	G	E	PASS	NA	p.Leu10Pro	p.Leu10Pro	c.29T>C	missense	NA	2	243772	0	8.204e-06	0	14912	0	0	9794	0	0	17194	0	0	22052	0	2	110742	0	0	33386	0	0	5442	0	0	30250	0	8.204e-06	<1/10,000
CCL16	NTc.Cm31	Ala	6	Thr	40	17	34308441	rs760453337	C	T	E	PASS	NA	p.Ala6Thr	p.Ala6Thr	c.16G>A	missense	NA	1	241928	0	4.133e-06	0	14710	0	0	9750	0	0	17138	0	0	21836	0	1	109912	0	0	33242	0	0	5428	0	0	29912	0	4.133e-06	<1/10,000
CCL16	NTc.Cm32	Glu	5	Asp	39	17	34308442	rs770704126	C	G	E	PASS	NA	p.Glu5Asp	p.Glu5Asp	c.15G>C	missense	NA	1	241982	0	4.133e-06	1	14712	0	0	9748	0	0	17134	0	0	21848	0	0	109954	0	0	33250	0	0	5422	0	0	29914	0	4.133e-06	<1/10,000
CCL16	NTc.Cm32	Glu	5	Lys	39	17	34308444	rs142115594	C	T	E	PASS	NA	p.Glu5Lys	p.Glu5Lys	c.13G>A	missense	NA	6	241538	0	2.484e-05	0	14680	0	0	9742	0	1	17124	0	0	21790	0	4	109732	0	1	33204	0	0	5410	0	0	29856	0	2.484e-05	<1/10,000
CCL16	NTc.Cm34	Val	3	Leu	37	17	34308450	rs757695950	C	G	G	NA	PASS	p.Val3Leu	p.Val3Leu	c.7G>C	missense	NA	1	30958	0	3.23e-05	0	8726	0	0	302	0	0	1620	0	0	3492	0	1	14998	0	0	838	0	0	982	0	0	0	0	3.23e-05	<1/10,000
CCL17	NTc.Cm28	Lys	5	Asn	43	16	57447859	rs34693308	G	T	E G	PASS	PASS	p.Lys5Asn	p.Lys5Asn	c.15G>T	missense	NA	1839	267136	67	0.006884	1690	23048	67	0	9900	0	0	18496	0	0	24350	0	21	122060	0	113	33692	0	13	6258	0	2	29332	0	0.006884	<1%
CCL17	NTc.Cm25	Ala	8	Val	46	16	57447867	rs752864018	C	T	E	PASS	NA	p.Ala8Val	p.Ala8Val	c.23C>T	missense	NA	5	236872	0	2.111e-05	0	14374	0	0	9634	0	0	16912	0	0	20874	0	4	107290	0	1	32946	0	0	5312	0	0	29530	0	2.111e-05	<1/10,000
CCL17	NTc.Cm23	Val	10	Phe	48	16	57447872	rs778447735	G	T	E	PASS	NA	p.Val10Phe	p.Val10Phe	c.28G>T	missense	NA	3	238338	0	1.259e-05	0	14520	0	0	9678	0	0	16956	0	0	21034	0	2	108050	0	1	33064	0	0	5332	0	0	29704	0	1.259e-05	<1/10,000
CCL17	NTc.Cm22	Thr	11	Ala	49	16	57447875	rs765515678	A	G	E	PASS	NA	p.Thr11Ala	p.Thr11Ala	c.31A>G	missense	NA	2	238402	0	8.389e-06	0	14524	0	0	9662	0	0	16968	0	0	21020	0	2	108092	0	0	33098	0	0	5322	0	0	29716	0	8.389e-06	<1/10,000
CCL17	NTc.Cm17	Ala	16	Thr	54	16	57447890	rs532909387	G	A	E G	PASS	PASS	p.Ala16Thr	p.Ala16Thr	c.46G>A	missense	NA	28	271086	0	0.0001033	0	23424	0	0	10008	0	18	18682	0	0	24738	0	0	123910	0	0	34038	0	0	6342	0	10	29944	0	0.0001033	<1/1,000
CCL17	NTc.Cm17	Ala	16	Ser	54	16	57447890	rs532909387	G	T	E G	PASS	PASS	p.Ala16Ser	p.Ala16Ser	c.46G>T	missense	NA	34	271086	0	0.0001254	0	23424	0	0	10008	0	0	18682	0	0	24738	0	5	123910	0	28	34038	0	1	6342	0	0	29944	0	0.0001254	<1/1,000
CCL17	NTc.Cm13	His	20	Tyr	58	16	57447902	.	C	T	E	PASS	NA	p.His20Tyr	p.His20Tyr	c.58C>T	missense	NA	1	239656	0	4.173e-06	0	14634	0	0	9712	0	0	17040	0	0	21218	0	0	108644	0	1	33150	0	0	5354	0	0	29904	0	4.173e-06	<1/10,000
CCL17	NTc.Cm10	Ala	23	Thr	61	16	57447911	rs550625736	G	A	E G	RF	PASS	p.Ala23Thr	p.Ala23Thr	c.67G>A	missense	NA	1	30944	0	3.232e-05	1	8726	0	0	302	0	0	1622	0	0	3494	0	0	14982	0	0	838	0	0	980	0	0	0	0	3.232e-05	<1/10,000
CCL17	NTc.Cm10	Ala	23	Ser	61	16	57447911	rs550625736	G	T	G	NA	PASS	p.Ala23Ser	p.Ala23Ser	c.67G>T	missense	NA	1	30944	0	3.232e-05	0	8726	0	0	302	0	0	1622	0	0	3494	0	1	14982	0	0	838	0	0	980	0	0	0	0	3.232e-05	<1/10,000
CCL17	NTc.Cm8	Arg	25	Gly	63	16	57448995	rs369547686	C	G	G	NA	PASS	p.Arg25Gly	p.Arg25Gly	c.73C>G	missense	NA	1	30950	0	3.231e-05	0	8726	0	0	302	0	0	1622	0	0	3492	0	1	14988	0	0	838	0	0	982	0	0	0	0	3.231e-05	<1/10,000
CCL17	NTc.Cm8	Arg	25	Gln	63	16	57448996	rs567664586	G	A	E	PASS	NA	p.Arg25Gln	p.Arg25Gln	c.74G>A	missense	NA	36	246136	0	0.0001463	0	15300	0	0	9846	0	1	17248	0	0	22244	0	1	111652	0	0	33580	0	1	5484	0	33	30782	0	0.0001463	<1/1,000
CCL17	NTc.Cm8	Arg	25	Leu	63	16	57448996	rs567664586	G	T	E G	PASS	PASS	p.Arg25Leu	p.Arg25Leu	c.74G>T	missense	NA	11	277084	0	3.97e-05	0	24026	0	0	10148	0	0	18870	0	0	25738	0	9	126638	0	2	34416	0	0	6466	0	0	30782	0	3.97e-05	<1/10,000
CCL17	NTc.Cm7	Gly	26	Val	64	16	57448999	.	G	T	E	PASS	NA	p.Gly26Val	p.Gly26Val	c.77G>T	missense	NA	1	246154	0	4.062e-06	0	15300	0	0	9846	0	0	17248	0	0	22256	0	1	111658	0	0	33580	0	0	5484	0	0	30782	0	4.062e-06	<1/10,000
CCL17	NTc.Cm5	Asn	28	Asp	66	16	57449004	.	A	G	E	PASS	NA	p.Asn28Asp	p.Asn28Asp	c.82A>G	missense	NA	1	246188	0	4.062e-06	0	15304	0	0	9850	0	0	17248	0	0	22264	0	0	111674	0	0	33582	0	0	5484	0	1	30782	0	4.062e-06	<1/10,000
CCL17	NTc.Cm5	Asn	28	Lys	66	16	57449006	rs61737346	T	A	E	PASS	NA	p.Asn28Lys	p.Asn28Lys	c.84T>A	missense	NA	1	246200	0	4.062e-06	0	15304	0	0	9850	0	0	17248	0	0	22268	0	0	111682	0	0	33582	0	0	5484	0	1	30782	0	4.062e-06	<1/10,000
CCL17	NTc.Cm4	Val	29	Gly	67	16	57449008	.	T	G	E	PASS	NA	p.Val29Gly	p.Val29Gly	c.86T>G	missense	NA	1	246190	0	4.062e-06	0	15304	0	0	9850	0	0	17248	0	1	22266	0	0	111676	0	0	33582	0	0	5482	0	0	30782	0	4.062e-06	<1/10,000
CCL17	NTc.Cm2	Arg	31	Trp	69	16	57449013	rs770945025	C	T	E G	PASS	PASS	p.Arg31Trp	p.Arg31Trp	c.91C>T	missense	NA	6	277148	0	2.165e-05	0	24024	0	0	10152	0	0	18868	0	0	25772	0	6	126668	0	0	34418	0	0	6464	0	0	30782	0	2.165e-05	<1/10,000
CCL17	NTc.Cm2	Arg	31	Gln	69	16	57449014	rs377361646	G	A	E G	PASS	PASS	p.Arg31Gln	p.Arg31Gln	c.92G>A	missense	NA	14	277130	0	5.052e-05	0	24022	0	0	10152	0	0	18870	0	2	25758	0	11	126664	0	0	34418	0	0	6464	0	1	30782	0	5.052e-05	<1/10,000
CCL17	CX.1	Cys	33	Arg	71	16	57449019	rs759399691	T	C	E	PASS	NA	p.Cys33Arg	p.Cys33Arg	c.97T>C	missense	NA	10	246210	0	4.062e-05	0	15302	0	0	9848	0	0	17248	0	0	22280	0	0	111686	0	0	33580	0	0	5484	0	10	30782	0	4.062e-05	<1/10,000
CCL17	cxb1.2	Glu	36	Ala	77	16	57449029	.	A	C	G	NA	PASS	p.Glu36Ala	p.Glu36Ala	c.107A>C	missense	NA	1	30928	0	3.233e-05	0	8720	0	0	302	0	0	1622	0	0	3494	0	1	14970	0	0	838	0	0	982	0	0	0	0	3.233e-05	<1/10,000
CCL17	cxb1.7	Lys	39	Met	82	16	57449038	rs769417895	A	T	E	PASS	NA	p.Lys39Met	p.Lys39Met	c.116A>T	missense	NA	1	246240	0	4.061e-06	0	15304	0	0	9850	0	0	17246	0	0	22284	0	1	111708	0	0	33582	0	0	5484	0	0	30782	0	4.061e-06	<1/10,000
CCL17	cxb1.7	Lys	39	Asn	82	16	57449039	rs775859690	G	C	E	PASS	NA	p.Lys39Asn	p.Lys39Asn	c.117G>C	missense	NA	1	246242	0	4.061e-06	0	15302	0	0	9850	0	0	17246	0	1	22288	0	0	111708	0	0	33582	0	0	5484	0	0	30782	0	4.061e-06	<1/10,000
CCL17	cxb1.8	Gly	40	Glu	83	16	57449041	rs372792230	G	A	E G	PASS	PASS	p.Gly40Glu	p.Gly40Glu	c.119G>A	missense	NA	31	277176	0	0.0001118	2	24022	0	0	10152	0	0	18868	0	0	25784	0	28	126684	0	0	34420	0	1	6464	0	0	30782	0	0.0001118	<1/1,000
CCL17	cxb1.10	Ala	41	Val	85	16	57449044	.	C	T	E	PASS	NA	p.Ala41Val	p.Ala41Val	c.122C>T	missense	NA	2	246224	0	8.123e-06	0	15304	0	0	9850	0	0	17248	0	0	22276	0	2	111700	0	0	33582	0	0	5482	0	0	30782	0	8.123e-06	<1/10,000
CCL17	cxb1.11	Ile	42	Met	86	16	57449048	rs377027328	T	G	E G	PASS	PASS	p.Ile42Met	p.Ile42Met	c.126T>G	missense	NA	7	277144	0	2.526e-05	0	24022	0	0	10152	0	0	18868	0	0	25778	0	7	126656	0	0	34420	0	0	6466	0	0	30782	0	2.526e-05	<1/10,000
CCL17	cxb1.14	Pro	43	Ser	89	16	57449049	rs751727067	C	T	E	PASS	NA	p.Pro43Ser	p.Pro43Ser	c.127C>T	missense	NA	3	246244	0	1.218e-05	0	15304	0	0	9850	0	0	17248	0	0	22290	0	1	111704	0	2	33582	0	0	5484	0	0	30782	0	1.218e-05	<1/10,000
CCL17	cxb1.14	Pro	43	Arg	89	16	57449050	rs370085461	C	G	E G	PASS	PASS	p.Pro43Arg	p.Pro43Arg	c.128C>G	missense	NA	4	277162	0	1.443e-05	4	24024	0	0	10152	0	0	18870	0	0	25782	0	0	126668	0	0	34420	0	0	6464	0	0	30782	0	1.443e-05	<1/10,000
CCL17	B1.4	Thr	49	Lys	98	16	57449068	rs756502125	C	A	E	PASS	NA	p.Thr49Lys	p.Thr49Lys	c.146C>A	missense	NA	2	246246	0	8.122e-06	0	15304	0	0	9850	0	0	17248	0	0	22290	0	0	111708	0	2	33582	0	0	5482	0	0	30782	0	8.122e-06	<1/10,000
CCL17	B1.4	Thr	49	Met	98	16	57449068	rs756502125	C	T	E	PASS	NA	p.Thr49Met	p.Thr49Met	c.146C>T	missense	NA	15	246246	0	6.091e-05	0	15304	0	0	9850	0	0	17248	0	0	22290	0	1	111708	0	2	33582	0	0	5482	0	12	30782	0	6.091e-05	<1/10,000
CCL17	B1.5	Trp	50	Cys	99	16	57449072	.	G	C	E	PASS	NA	p.Trp50Cys	p.Trp50Cys	c.150G>C	missense	NA	1	246240	0	4.061e-06	0	15304	0	0	9850	0	0	17246	0	0	22288	0	1	111704	0	0	33582	0	0	5484	0	0	30782	0	4.061e-06	<1/10,000
CCL17	b1b2.4	Thr	53	Pro	105	16	57449079	.	A	C	E	PASS	NA	p.Thr53Pro	p.Thr53Pro	c.157A>C	missense	NA	1	246250	0	4.061e-06	0	15304	0	0	9850	0	0	17248	0	0	22292	0	1	111708	0	0	33582	0	0	5484	0	0	30782	0	4.061e-06	<1/10,000
CCL17	b1b2.10	Asp	56	Gly	111	16	57449089	rs754192130	A	G	E	PASS	NA	p.Asp56Gly	p.Asp56Gly	c.167A>G	missense	NA	2	246234	0	8.122e-06	0	15304	0	0	9848	0	0	17248	0	0	22292	0	2	111694	0	0	33582	0	0	5484	0	0	30782	0	8.122e-06	<1/10,000
CCL17	B2.3	Val	63	Ile	129	16	57449109	rs372506960	G	A	E G	PASS	PASS	p.Val63Ile	p.Val63Ile	c.187G>A	missense	NA	7	277014	0	2.527e-05	0	24026	0	0	10144	0	0	18870	0	0	25760	0	4	126562	0	1	34414	0	1	6460	0	1	30778	0	2.527e-05	<1/10,000
CCL17	B2.5	Val	65	Ile	131	16	57449681	.	G	A	E	PASS	NA	p.Val65Ile	p.Val65Ile	c.193G>A	missense	NA	1	245622	0	4.071e-06	0	15304	0	0	9842	0	0	17248	0	0	22298	0	1	111098	0	0	33576	0	0	5474	0	0	30782	0	4.071e-06	<1/10,000
CCL17	B2.5	Val	65	Leu	131	16	57449681	.	G	T	E	PASS	NA	p.Val65Leu	p.Val65Leu	c.193G>T	missense	NA	1	245622	0	4.071e-06	0	15304	0	0	9842	0	1	17248	0	0	22298	0	0	111098	0	0	33576	0	0	5474	0	0	30782	0	4.071e-06	<1/10,000
CCL17	B2.5	Val	65	Ala	131	16	57449682	rs768510723	T	C	E	PASS	NA	p.Val65Ala	p.Val65Ala	c.194T>C	missense	NA	1	245646	0	4.071e-06	0	15304	0	0	9846	0	0	17248	0	0	22298	0	0	111118	0	0	33576	0	0	5474	0	1	30782	0	4.071e-06	<1/10,000
CCL17	b2b3.2	Val	67	Met	134	16	57449687	rs34379253	G	A	E G	PASS	PASS	p.Val67Met	p.Val67Met	c.199G>A	missense	NA	7164	276722	120	0.02589	140	24020	0	364	10150	9	13	18870	0	1237	25784	25	4327	126244	72	522	34416	4	194	6456	5	367	30782	5	0.02589	<5%
CCL17	b2b3.11	Gly	69	Ser	143	16	57449693	rs570762119	G	A	E G	PASS	PASS	p.Gly69Ser	p.Gly69Ser	c.205G>A	missense	NA	12	276878	0	4.334e-05	1	24018	0	0	10152	0	0	18870	0	0	25790	0	1	126388	0	4	34418	0	6	6460	0	0	30782	0	4.334e-05	<1/10,000
CCL17	B3.3	Cys	73	Ser	147	16	57449706	.	G	C	E	PASS	NA	p.Cys73Ser	p.Cys73Ser	c.218G>C	missense	NA	1	246186	0	4.062e-06	0	15304	0	0	9850	0	0	17248	0	0	22300	0	0	111638	0	1	33582	0	0	5482	0	0	30782	0	4.062e-06	<1/10,000
CCL17	B3.4	Ser	74	Trp	148	16	57449709	rs372670099	C	G	G	NA	PASS	p.Ser74Trp	p.Ser74Trp	c.221C>G	missense	NA	1	30918	0	3.234e-05	0	8716	0	0	302	0	0	1622	0	0	3488	0	1	14974	0	0	838	0	0	978	0	0	0	0	3.234e-05	<1/10,000
CCL17	B3.4	Ser	74	Leu	148	16	57449709	rs372670099	C	T	E	PASS	NA	p.Ser74Leu	p.Ser74Leu	c.221C>T	missense	NA	3	246200	0	1.219e-05	0	15304	0	0	9850	0	1	17248	0	0	22300	0	2	111650	0	0	33582	0	0	5484	0	0	30782	0	1.219e-05	<1/10,000
CCL17	b3h.2	Pro	76	Leu	150	16	57449715	rs748319436	C	T	E	PASS	NA	p.Pro76Leu	p.Pro76Leu	c.227C>T	missense	NA	1	246202	0	4.062e-06	1	15304	0	0	9850	0	0	17248	0	0	22300	0	0	111652	0	0	33582	0	0	5484	0	0	30782	0	4.062e-06	<1/10,000
CCL17	H.1	Lys	79	Glu	155	16	57449723	rs777076468	A	G	E	PASS	NA	p.Lys79Glu	p.Lys79Glu	c.235A>G	missense	NA	2	246250	0	8.122e-06	0	15304	0	0	9850	0	0	17248	0	0	22300	0	2	111700	0	0	33582	0	0	5484	0	0	30782	0	8.122e-06	<1/10,000
CCL17	H.2	Arg	80	Lys	156	16	57449727	rs759909616	G	A	E	PASS	NA	p.Arg80Lys	p.Arg80Lys	c.239G>A	missense	NA	1	246254	0	4.061e-06	1	15304	0	0	9850	0	0	17248	0	0	22300	0	0	111702	0	0	33582	0	0	5486	0	0	30782	0	4.061e-06	<1/10,000
CCL17	H.9	Tyr	87	His	163	16	57449747	.	T	C	E	PASS	NA	p.Tyr87His	p.Tyr87His	c.259T>C	missense	NA	1	246262	0	4.061e-06	0	15302	0	0	9850	0	0	17248	0	1	22300	0	0	111712	0	0	33582	0	0	5486	0	0	30782	0	4.061e-06	<1/10,000
CCL17	CT.2	Ser	90	Gly	166	16	57449756	rs765518571	A	G	E	PASS	NA	p.Ser90Gly	p.Ser90Gly	c.268A>G	missense	NA	6	246252	0	2.437e-05	0	15302	0	0	9850	0	0	17248	0	0	22300	0	5	111706	0	0	33580	0	1	5486	0	0	30780	0	2.437e-05	<1/10,000
CCL18	NTc.Cm28	Lys	2	Asn	43	17	34391708	rs558031922	G	C	E	PASS	NA	p.Lys2Asn	p.Lys2Asn	c.6G>C	missense	NA	2	245984	0	8.131e-06	0	15304	0	2	9842	0	0	17244	0	0	22288	0	0	111508	0	0	33544	0	0	5480	0	0	30774	0	8.131e-06	<1/10,000
CCL18	NTc.Cm27	Gly	3	Cys	44	17	34391709	rs759527592	G	T	E	PASS	NA	p.Gly3Cys	p.Gly3Cys	c.7G>T	missense	NA	1	245966	0	4.066e-06	0	15304	0	0	9844	0	0	17242	0	0	22290	0	1	111508	0	0	33538	0	0	5478	0	0	30762	0	4.066e-06	<1/10,000
CCL18	NTc.Cm25	Ala	5	Thr	46	17	34391715	rs374115816	G	A	E G	PASS	PASS	p.Ala5Thr	p.Ala5Thr	c.13G>A	missense	NA	7	276942	0	2.528e-05	0	24034	0	0	10148	0	0	18866	0	0	25786	0	7	126498	0	0	34382	0	0	6460	0	0	30768	0	2.528e-05	<1/10,000
CCL18	NTc.Cm25	Ala	5	Glu	46	17	34391716	.	C	A	E	PASS	NA	p.Ala5Glu	p.Ala5Glu	c.14C>A	missense	NA	3	245944	0	1.22e-05	0	15302	0	0	9844	0	0	17242	0	0	22282	0	0	111490	0	0	33536	0	0	5476	0	3	30772	0	1.22e-05	<1/10,000
CCL18	NTc.Cm24	Ala	6	Pro	47	17	34391718	rs762485548	G	C	E	PASS	NA	p.Ala6Pro	p.Ala6Pro	c.16G>C	missense	NA	1	245954	0	4.066e-06	0	15304	0	0	9844	0	1	17244	0	0	22284	0	0	111490	0	0	33542	0	0	5476	0	0	30770	0	4.066e-06	<1/10,000
CCL18	NTc.Cm23	Ala	7	Thr	48	17	34391721	rs73290772	G	A	E G	PASS	PASS	p.Ala7Thr	p.Ala7Thr	c.19G>A	missense	NA	578	276876	4	0.002088	498	24022	4	9	10146	0	0	18864	0	0	25772	0	22	126470	0	41	34370	0	7	6460	0	1	30772	0	0.002088	<1%
CCL18	NTc.Cm23	Ala	7	Val	48	17	34391722	rs377682562	C	T	E	PASS	NA	p.Ala7Val	p.Ala7Val	c.20C>T	missense	NA	1	245952	0	4.066e-06	0	15304	0	0	9842	0	0	17244	0	0	22292	0	1	111474	0	0	33548	0	0	5476	0	0	30772	0	4.066e-06	<1/10,000
CCL18	NTc.Cm18	Val	12	Ile	53	17	34391736	rs767827152	G	A	E G	PASS	PASS	p.Val12Ile	p.Val12Ile	c.34G>A	missense	NA	15	276852	0	5.418e-05	0	24026	0	0	10142	0	1	18866	0	0	25770	0	6	126444	0	5	34378	0	1	6456	0	2	30770	0	5.418e-05	<1/10,000
CCL18	NTc.Cm11	Ser	19	Cys	60	17	34391758	rs750809251	C	G	E	PASS	NA	p.Ser19Cys	p.Ser19Cys	c.56C>G	missense	NA	1	245706	0	4.07e-06	0	15300	0	0	9842	0	0	17232	0	0	22282	0	1	111360	0	0	33466	0	0	5468	0	0	30756	0	4.07e-06	<1/10,000
CCL18	NTc.Cm11	Ser	19	Phe	60	17	34391758	rs750809251	C	T	E	PASS	NA	p.Ser19Phe	p.Ser19Phe	c.56C>T	missense	NA	3	245706	0	1.221e-05	0	15300	0	0	9842	0	0	17232	0	0	22282	0	0	111360	0	0	33466	0	0	5468	0	3	30756	0	1.221e-05	<1/10,000
CCL18	NTc.Cm7	Val	23	Ala	64	17	34397807	rs766826506	T	C	E	PASS	NA	p.Val23Ala	p.Val23Ala	c.68T>C	missense	NA	1	245958	0	4.066e-06	1	15296	0	0	9836	0	0	17222	0	0	22288	0	0	111486	0	0	33566	0	0	5482	0	0	30782	0	4.066e-06	<1/10,000
CCL18	NTc.Cm6	Gly	24	Val	65	17	34397810	rs754434896	G	T	E	PASS	NA	p.Gly24Val	p.Gly24Val	c.71G>T	missense	NA	1	246002	0	4.065e-06	0	15302	0	0	9836	0	0	17226	0	0	22284	0	1	111524	0	0	33570	0	0	5480	0	0	30780	0	4.065e-06	<1/10,000
CCL18	CX.5	Cys	31	Phe	75	17	34397831	rs377474798	G	T	E G	PASS	PASS	p.Cys31Phe	p.Cys31Phe	c.92G>T	missense	NA	2	277078	0	7.218e-06	1	24026	0	0	10140	0	0	18846	0	0	25792	0	1	126622	0	0	34412	0	0	6460	0	0	30780	0	7.218e-06	<1/10,000
CCL18	cxb1.2	Val	33	Ile	77	17	34397836	rs138061691	G	A	E	PASS	NA	p.Val33Ile	p.Val33Ile	c.97G>A	missense	NA	2	246136	0	8.126e-06	0	15302	0	0	9840	0	0	17226	0	0	22298	0	2	111628	0	0	33576	0	0	5484	0	0	30782	0	8.126e-06	<1/10,000
CCL18	cxb1.5	Tyr	34	Cys	80	17	34397840	.	A	G	E	PASS	NA	p.Tyr34Cys	p.Tyr34Cys	c.101A>G	missense	NA	1	246146	0	4.063e-06	0	15304	0	0	9844	0	0	17226	0	0	22298	0	1	111634	0	0	33574	0	0	5484	0	0	30782	0	4.063e-06	<1/10,000
CCL18	cxb1.6	Thr	35	Asn	81	17	34397843	rs752837570	C	A	E	PASS	NA	p.Thr35Asn	p.Thr35Asn	c.104C>A	missense	NA	9	246166	0	3.656e-05	0	15304	0	0	9842	0	0	17230	0	0	22300	0	0	111646	0	0	33578	0	1	5486	0	8	30780	0	3.656e-05	<1/10,000
CCL18	B1.3	Val	45	Ala	97	17	34397873	rs753211629	T	C	E	PASS	NA	p.Val45Ala	p.Val45Ala	c.134T>C	missense	NA	1	246176	0	4.062e-06	0	15304	0	0	9842	0	0	17230	0	0	22298	0	0	111654	0	0	33580	0	0	5486	0	1	30782	0	4.062e-06	<1/10,000
CCL18	B1.4	Asp	46	Ala	98	17	34397876	rs779797706	A	C	E	PASS	NA	p.Asp46Ala	p.Asp46Ala	c.137A>C	missense	NA	1	246172	0	4.062e-06	0	15304	0	0	9842	0	1	17232	0	0	22298	0	0	111648	0	0	33580	0	0	5486	0	0	30782	0	4.062e-06	<1/10,000
CCL18	B1.5	Tyr	47	His	99	17	34397878	.	T	C	G	NA	PASS	p.Tyr47His	p.Tyr47His	c.139T>C	missense	NA	1	30952	0	3.231e-05	0	8726	0	0	302	0	0	1622	0	0	3482	0	0	15000	0	0	838	0	1	982	0	0	0	0	3.231e-05	<1/10,000
CCL18	B1.5	Tyr	47	Cys	99	17	34397879	.	A	G	E	PASS	NA	p.Tyr47Cys	p.Tyr47Cys	c.140A>G	missense	NA	2	246168	0	8.125e-06	0	15304	0	0	9842	0	0	17230	0	0	22298	0	0	111648	0	2	33578	0	0	5486	0	0	30782	0	8.125e-06	<1/10,000
CCL18	b1b2.6	Ser	51	Ile	107	17	34397891	.	G	T	E	PASS	NA	p.Ser51Ile	p.Ser51Ile	c.152G>T	missense	NA	1	246108	0	4.063e-06	0	15304	0	0	9842	0	0	17228	0	0	22288	0	0	111602	0	1	33580	0	0	5482	0	0	30782	0	4.063e-06	<1/10,000
CCL18	b1b2.6	Ser	51	Arg	107	17	34397892	.	C	A	E G	PASS	PASS	p.Ser51Arg	p.Ser51Arg	c.153C>A	missense	NA	3	277046	0	1.083e-05	1	24026	0	0	10144	0	0	18848	0	0	25778	0	1	126590	0	1	34418	0	0	6464	0	0	30778	0	1.083e-05	<1/10,000
CCL18	b1b2.9	Pro	52	Thr	110	17	34397893	rs768648633	C	A	E	PASS	NA	p.Pro52Thr	p.Pro52Thr	c.154C>A	missense	NA	3	246114	0	1.219e-05	1	15304	0	0	9842	0	0	17226	0	0	22292	0	0	111606	0	2	33580	0	0	5484	0	0	30780	0	1.219e-05	<1/10,000
CCL18	b1b2.9	Pro	52	Ser	110	17	34397893	rs768648633	C	T	E	PASS	NA	p.Pro52Ser	p.Pro52Ser	c.154C>T	missense	NA	1	246114	0	4.063e-06	0	15304	0	0	9842	0	0	17226	0	0	22292	0	0	111606	0	0	33580	0	1	5484	0	0	30780	0	4.063e-06	<1/10,000
CCL18	b1b2.10	Gln	53	Pro	111	17	34397897	rs768687637	A	C	E	PASS	NA	p.Gln53Pro	p.Gln53Pro	c.158A>C	missense	NA	2	246110	0	8.126e-06	0	15304	0	0	9842	0	0	17226	0	0	22294	0	2	111600	0	0	33578	0	0	5484	0	0	30782	0	8.126e-06	<1/10,000
CCL18	b1b2.14	Lys	56	Met	115	17	34397906	rs761414533	A	T	E	PASS	NA	p.Lys56Met	p.Lys56Met	c.167A>T	missense	NA	3	246098	0	1.219e-05	0	15300	0	0	9842	0	0	17224	0	0	22290	0	0	111600	0	3	33578	0	0	5482	0	0	30782	0	1.219e-05	<1/10,000
CCL18	b1b2.16	Pro	57	Thr	117	17	34397908	rs771433218	C	A	E	PASS	NA	p.Pro57Thr	p.Pro57Thr	c.169C>A	missense	NA	3	246060	0	1.219e-05	0	15300	0	0	9840	0	0	17222	0	0	22290	0	0	111576	0	3	33574	0	0	5482	0	0	30776	0	1.219e-05	<1/10,000
CCL18	B2.1	Gly	58	Cys	127	17	34397911	rs773046025	G	T	E	PASS	NA	p.Gly58Cys	p.Gly58Cys	c.172G>T	missense	NA	3	246040	0	1.219e-05	0	15294	0	0	9842	0	0	17218	0	0	22286	0	0	111560	0	3	33578	0	0	5482	0	0	30780	0	1.219e-05	<1/10,000
CCL18	B2.3	Ile	60	Asn	129	17	34397918	rs760372568	T	A	E	PASS	NA	p.Ile60Asn	p.Ile60Asn	c.179T>A	missense	NA	1	246038	0	4.064e-06	0	15296	0	0	9842	0	0	17220	0	0	22290	0	1	111554	0	0	33578	0	0	5482	0	0	30776	0	4.064e-06	<1/10,000
CCL18	B2.5	Leu	62	Arg	131	17	34398316	.	T	G	E	PASS	NA	p.Leu62Arg	p.Leu62Arg	c.185T>G	missense	NA	1	246164	0	4.062e-06	0	15304	0	0	9850	0	0	17248	0	0	22298	0	1	111620	0	0	33582	0	0	5482	0	0	30780	0	4.062e-06	<1/10,000
CCL18	b2b3.4	Arg	65	Lys	136	17	34398325	rs751647990	G	A	E	PASS	NA	p.Arg65Lys	p.Arg65Lys	c.194G>A	missense	NA	3	246194	0	1.219e-05	2	15304	0	0	9850	0	1	17248	0	0	22298	0	0	111648	0	0	33582	0	0	5484	0	0	30780	0	1.219e-05	<1/10,000
CCL18	b2b3.4	Arg	65	Thr	136	17	34398325	rs751647990	G	C	E	PASS	NA	p.Arg65Thr	p.Arg65Thr	c.194G>C	missense	NA	8	246194	0	3.249e-05	0	15304	0	0	9850	0	0	17248	0	0	22298	0	0	111648	0	8	33582	0	0	5484	0	0	30780	0	3.249e-05	<1/10,000
CCL18	b2b3.11	Gly	66	Ser	143	17	34398327	rs750559440	G	A	E	PASS	NA	p.Gly66Ser	p.Gly66Ser	c.196G>A	missense	NA	22	246174	0	8.937e-05	0	15304	0	0	9850	0	0	17248	0	0	22298	0	1	111632	0	21	33582	0	0	5482	0	0	30778	0	8.937e-05	<1/10,000
CCL18	b2b3.12	Arg	67	Trp	144	17	34398330	rs540060026	C	T	E	PASS	NA	p.Arg67Trp	p.Arg67Trp	c.199C>T	missense	NA	8	246204	0	3.249e-05	0	15304	0	0	9850	0	1	17248	0	0	22298	0	6	111656	0	0	33582	0	1	5486	0	0	30780	0	3.249e-05	<1/10,000
CCL18	b2b3.12	Arg	67	Gln	144	17	34398331	rs778538949	G	A	E	PASS	NA	p.Arg67Gln	p.Arg67Gln	c.200G>A	missense	NA	8	246176	0	3.25e-05	0	15304	0	0	9850	0	0	17248	0	0	22298	0	1	111630	0	0	33582	0	0	5486	0	7	30778	0	3.25e-05	<1/10,000
CCL18	B3.1	Gln	68	Arg	145	17	34398334	.	A	G	E	PASS	NA	p.Gln68Arg	p.Gln68Arg	c.203A>G	missense	NA	1	246204	0	4.062e-06	0	15304	0	0	9844	0	0	17248	0	0	22298	0	1	111666	0	0	33578	0	0	5486	0	0	30780	0	4.062e-06	<1/10,000
CCL18	b3h.1	Asp	72	Asn	149	17	34398345	rs746913136	G	A	E	PASS	NA	p.Asp72Asn	p.Asp72Asn	c.214G>A	missense	NA	11	246160	0	4.469e-05	0	15304	0	0	9848	0	0	17246	0	0	22296	0	10	111624	0	0	33580	0	1	5482	0	0	30780	0	4.469e-05	<1/10,000
CCL18	b3h.1	Asp	72	Glu	149	17	34398347	.	C	A	E	PASS	NA	p.Asp72Glu	p.Asp72Glu	c.216C>A	missense	NA	1	246130	0	4.063e-06	0	15304	0	0	9844	0	0	17248	0	0	22298	0	1	111598	0	0	33578	0	0	5482	0	0	30778	0	4.063e-06	<1/10,000
CCL18	b3h.3	Asn	74	Asp	151	17	34398351	rs149506889	A	G	E G	PASS	PASS	p.Asn74Asp	p.Asn74Asp	c.220A>G	missense	NA	75	277078	0	0.0002707	3	24024	0	0	10144	0	0	18868	0	1	25788	0	70	126594	0	1	34416	0	0	6464	0	0	30780	0	0.0002707	<1/1,000
CCL18	b3h.3	Asn	74	Ser	151	17	34398352	rs150076657	A	G	E G	PASS	PASS	p.Asn74Ser	p.Asn74Ser	c.221A>G	missense	NA	88	277070	0	0.0003176	70	24024	0	0	10146	0	0	18866	0	0	25784	0	11	126594	0	6	34414	0	0	6464	0	1	30778	0	0.0003176	<1/1,000
CCL18	b3h.3	Asn	74	Lys	151	17	34398353	rs770526900	T	G	E	PASS	NA	p.Asn74Lys	p.Asn74Lys	c.222T>G	missense	NA	2	246112	0	8.126e-06	2	15302	0	0	9842	0	0	17246	0	0	22290	0	0	111596	0	0	33576	0	0	5482	0	0	30778	0	8.126e-06	<1/10,000
CCL18	H.3	Val	78	Ile	157	17	34398363	.	G	A	E	PASS	NA	p.Val78Ile	p.Val78Ile	c.232G>A	missense	NA	1	246086	0	4.064e-06	0	15304	0	0	9844	0	0	17246	0	0	22296	0	0	111564	0	1	33574	0	0	5480	0	0	30778	0	4.064e-06	<1/10,000
CCL18	H.4	Gln	79	His	158	17	34398368	rs148220878	G	C	E	PASS	NA	p.Gln79His	p.Gln79His	c.237G>C	missense	NA	5	246094	0	2.032e-05	0	15304	0	4	9842	0	0	17246	0	1	22296	0	0	111580	0	0	33570	0	0	5482	0	0	30774	0	2.032e-05	<1/10,000
CCL18	H.8	Ser	83	Asn	162	17	34398379	.	G	A	G	NA	PASS	p.Ser83Asn	p.Ser83Asn	c.248G>A	missense	NA	1	30948	0	3.231e-05	0	8724	0	0	302	0	0	1620	0	1	3490	0	0	14996	0	0	838	0	0	978	0	0	0	0	3.231e-05	<1/10,000
CCL18	H.8	Ser	83	Arg	162	17	34398380	rs770237802	C	G	E	PASS	NA	p.Ser83Arg	p.Ser83Arg	c.249C>G	missense	NA	2	246046	0	8.129e-06	0	15304	0	0	9840	0	0	17244	0	0	22292	0	1	111544	0	0	33568	0	1	5480	0	0	30774	0	8.129e-06	<1/10,000
CCL18	H.9	Asp	84	Asn	163	17	34398381	rs374733570	G	A	E	PASS	NA	p.Asp84Asn	p.Asp84Asn	c.250G>A	missense	NA	8	246040	0	3.252e-05	0	15304	0	0	9840	0	6	17242	0	0	22290	0	2	111536	0	0	33572	0	0	5480	0	0	30776	0	3.252e-05	<1/10,000
CCL18	H.10	Leu	85	Arg	164	17	34398385	.	T	G	E	PASS	NA	p.Leu85Arg	p.Leu85Arg	c.254T>G	missense	NA	1	245994	0	4.065e-06	0	15302	0	0	9834	0	0	17242	0	0	22292	0	1	111510	0	0	33558	0	0	5480	0	0	30776	0	4.065e-06	<1/10,000
CCL19	CT.14	Pro	100	Leu	178	9	34689904	.	G	A	E	PASS	NA	p.Pro100Leu	p.Pro100Leu	c.299C>T	missense	NA	2	246168	0	8.125e-06	0	15304	0	0	9844	0	0	17248	0	0	22282	0	2	111648	0	0	33582	0	0	5482	0	0	30778	0	8.125e-06	<1/10,000
CCL19	CT.14	Pro	100	Ala	178	9	34689905	.	G	C	E	PASS	NA	p.Pro100Ala	p.Pro100Ala	c.298C>G	missense	NA	2	246170	0	8.124e-06	0	15304	0	0	9844	0	0	17248	0	0	22282	0	0	111646	0	0	33582	0	0	5484	0	2	30780	0	8.124e-06	<1/10,000
CCL19	CT.13	Gly	99	Asp	177	9	34689907	rs749588803	C	T	E	PASS	NA	p.Gly99Asp	p.Gly99Asp	c.296G>A	missense	NA	1	246156	0	4.062e-06	0	15304	0	0	9844	0	0	17248	0	0	22280	0	1	111634	0	0	33582	0	0	5484	0	0	30780	0	4.062e-06	<1/10,000
CCL19	CT.13	Gly	99	Arg	177	9	34689908	rs755158922	C	G	E G	PASS	PASS	p.Gly99Arg	p.Gly99Arg	c.295G>C	missense	NA	12	277084	0	4.331e-05	12	24016	0	0	10144	0	0	18870	0	0	25776	0	0	126614	0	0	34420	0	0	6464	0	0	30780	0	4.331e-05	<1/10,000
CCL19	CT.12	Pro	98	Leu	176	9	34689910	.	G	A	E	PASS	NA	p.Pro98Leu	p.Pro98Leu	c.293C>T	missense	NA	1	246172	0	4.062e-06	1	15302	0	0	9844	0	0	17248	0	0	22282	0	0	111648	0	0	33582	0	0	5484	0	0	30782	0	4.062e-06	<1/10,000
CCL19	CT.9	Leu	95	Val	173	9	34689920	.	G	C	G	NA	PASS	p.Leu95Val	p.Leu95Val	c.283C>G	missense	NA	1	30930	0	3.233e-05	0	8716	0	0	302	0	0	1622	0	0	3494	0	1	14976	0	0	838	0	0	982	0	0	0	0	3.233e-05	<1/10,000
CCL19	CT.3	Thr	89	Ala	167	9	34689938	rs748197488	T	C	E	PASS	NA	p.Thr89Ala	p.Thr89Ala	c.265A>G	missense	NA	1	246180	0	4.062e-06	0	15304	0	0	9842	0	0	17248	0	0	22292	0	1	111648	0	0	33582	0	0	5482	0	0	30782	0	4.062e-06	<1/10,000
CCL19	CT.2	Arg	88	Trp	166	9	34689941	.	T	A	E	PASS	NA	p.Arg88Trp	p.Arg88Trp	c.262A>T	missense	NA	1	246178	0	4.062e-06	0	15304	0	0	9842	0	0	17248	0	0	22292	0	1	111644	0	0	33582	0	0	5484	0	0	30782	0	4.062e-06	<1/10,000
CCL19	H.10	Leu	86	Val	164	9	34689947	rs572620981	G	C	E	PASS	NA	p.Leu86Val	p.Leu86Val	c.256C>G	missense	NA	1	246152	0	4.063e-06	0	15304	0	0	9842	0	0	17248	0	0	22284	0	0	111626	0	0	33582	0	0	5484	0	1	30782	0	4.063e-06	<1/10,000
CCL19	H.6	Ile	82	Val	160	9	34689959	rs773184404	T	C	E	PASS	NA	p.Ile82Val	p.Ile82Val	c.244A>G	missense	NA	1	246124	0	4.063e-06	0	15304	0	0	9844	0	0	17248	0	0	22284	0	1	111596	0	0	33582	0	0	5484	0	0	30782	0	4.063e-06	<1/10,000
CCL19	H.5	Arg	81	His	159	9	34689961	rs199848815	C	T	E G	PASS	PASS	p.Arg81His	p.Arg81His	c.242G>A	missense	NA	15	277000	0	5.415e-05	1	24012	0	0	10142	0	0	18870	0	0	25774	0	12	126538	0	0	34420	0	1	6462	0	1	30782	0	5.415e-05	<1/10,000
CCL19	H.5	Arg	81	Ser	159	9	34689962	rs541327893	G	T	E	PASS	NA	p.Arg81Ser	p.Arg81Ser	c.241C>A	missense	NA	1	246122	0	4.063e-06	0	15302	0	0	9844	0	0	17248	0	0	22288	0	0	111592	0	0	33582	0	0	5484	0	1	30782	0	4.063e-06	<1/10,000
CCL19	H.1	Pro	77	Arg	155	9	34689973	.	G	C	E	PASS	NA	p.Pro77Arg	p.Pro77Arg	c.230C>G	missense	NA	1	246062	0	4.064e-06	0	15304	0	0	9842	0	0	17248	0	0	22286	0	0	111534	0	0	33582	0	0	5484	0	1	30782	0	4.064e-06	<1/10,000
CCL19	H.1	Pro	77	Ser	155	9	34689974	.	G	A	E	PASS	NA	p.Pro77Ser	p.Pro77Ser	c.229C>T	missense	NA	1	246062	0	4.064e-06	0	15304	0	0	9842	0	0	17248	0	0	22288	0	1	111532	0	0	33582	0	0	5484	0	0	30782	0	4.064e-06	<1/10,000
CCL19	b3h.4	Gln	76	Arg	152	9	34689976	rs538105304	T	C	E	PASS	NA	p.Gln76Arg	p.Gln76Arg	c.227A>G	missense	NA	11	246020	0	4.471e-05	0	15302	0	0	9842	0	0	17248	0	0	22286	0	7	111500	0	4	33582	0	0	5484	0	0	30776	0	4.471e-05	<1/10,000
CCL19	b3h.4	Gln	76	Glu	152	9	34689977	rs139388033	G	C	E	PASS	NA	p.Gln76Glu	p.Gln76Glu	c.226C>G	missense	NA	1	246000	0	4.065e-06	0	15304	0	0	9840	0	0	17248	0	0	22284	0	1	111478	0	0	33582	0	0	5482	0	0	30782	0	4.065e-06	<1/10,000
CCL19	b3h.1	Pro	73	Thr	149	9	34689986	rs775171167	G	T	E	PASS	NA	p.Pro73Thr	p.Pro73Thr	c.217C>A	missense	NA	1	245934	0	4.066e-06	0	15298	0	0	9840	0	0	17248	0	0	22274	0	1	111428	0	0	33582	0	0	5482	0	0	30782	0	4.066e-06	<1/10,000
CCL19	B3.4	Ala	72	Val	148	9	34689988	rs762408309	G	A	E G	PASS	PASS	p.Ala72Val	p.Ala72Val	c.215C>T	missense	NA	2	276752	0	7.227e-06	1	24010	0	0	10140	0	0	18870	0	0	25768	0	1	126306	0	0	34414	0	0	6464	0	0	30780	0	7.227e-06	<1/10,000
CCL19	B3.3	Cys	71	Arg	147	9	34689992	rs763672966	A	G	E	PASS	NA	p.Cys71Arg	p.Cys71Arg	c.211T>C	missense	NA	1	245782	0	4.069e-06	0	15300	0	0	9832	0	0	17248	0	0	22280	0	0	111286	0	0	33576	0	0	5484	0	1	30776	0	4.069e-06	<1/10,000
CCL19	b2b3.12	Arg	68	His	144	9	34690000	rs200320850	C	T	E G	PASS	PASS	p.Arg68His	p.Arg68His	c.203G>A	missense	NA	27	276540	0	9.764e-05	2	24002	0	1	10134	0	0	18866	0	0	25752	0	19	126132	0	4	34410	0	1	6462	0	0	30782	0	9.764e-05	<1/10,000
CCL19	b2b3.11	Gly	67	Asp	143	9	34690003	rs766926571	C	T	E	PASS	NA	p.Gly67Asp	p.Gly67Asp	c.200G>A	missense	NA	1	245620	0	4.071e-06	0	15296	0	0	9828	0	0	17244	0	0	22262	0	1	111156	0	0	33572	0	0	5482	0	0	30780	0	4.071e-06	<1/10,000
CCL19	B2.6	Thr	64	Ile	132	9	34690012	.	G	A	G	NA	PASS	p.Thr64Ile	p.Thr64Ile	c.191C>T	missense	NA	1	30928	0	3.233e-05	0	8712	0	0	302	0	0	1622	0	0	3494	0	1	14980	0	0	836	0	0	982	0	0	0	0	3.233e-05	<1/10,000
CCL19	B2.4	Phe	62	Ser	130	9	34690018	.	A	G	E	PASS	NA	p.Phe62Ser	p.Phe62Ser	c.185T>C	missense	NA	1	245418	0	4.075e-06	0	15284	0	0	9812	0	0	17246	0	0	22246	0	0	111006	0	0	33568	0	1	5478	0	0	30778	0	4.075e-06	<1/10,000
CCL19	B2.1	Ala	59	Val	127	9	34690213	rs752929075	G	A	E	PASS	NA	p.Ala59Val	p.Ala59Val	c.176C>T	missense	NA	1	246010	0	4.065e-06	0	15300	0	0	9832	0	0	17248	0	0	22284	0	1	111508	0	0	33574	0	0	5484	0	0	30780	0	4.065e-06	<1/10,000
CCL19	b1b2.14	Val	57	Leu	115	9	34690220	.	C	A	E	PASS	NA	p.Val57Leu	p.Val57Leu	c.169G>T	missense	NA	1	246054	0	4.064e-06	0	15298	0	0	9836	0	0	17248	0	1	22296	0	0	111538	0	0	33572	0	0	5484	0	0	30782	0	4.064e-06	<1/10,000
CCL19	b1b2.4	Leu	49	Phe	105	9	34690244	rs758624241	G	A	E	PASS	NA	p.Leu49Phe	p.Leu49Phe	c.145C>T	missense	NA	1	246066	0	4.064e-06	0	15300	0	0	9842	0	0	17248	0	0	22300	0	1	111550	0	0	33562	0	0	5486	0	0	30778	0	4.064e-06	<1/10,000
CCL19	B1.7	Tyr	48	His	101	9	34690247	rs368221672	A	G	E	PASS	NA	p.Tyr48His	p.Tyr48His	c.142T>C	missense	NA	1	246090	0	4.064e-06	0	15300	0	0	9842	0	0	17248	0	0	22298	0	1	111566	0	0	33570	0	0	5486	0	0	30780	0	4.064e-06	<1/10,000
CCL19	B1.3	Arg	44	Lys	97	9	34690258	.	C	T	E	PASS	NA	p.Arg44Lys	p.Arg44Lys	c.131G>A	missense	NA	1	246100	0	4.063e-06	1	15302	0	0	9840	0	0	17248	0	0	22294	0	0	111576	0	0	33572	0	0	5486	0	0	30782	0	4.063e-06	<1/10,000
CCL19	B1.1	Ile	42	Thr	95	9	34690264	rs781035720	A	G	E	PASS	NA	p.Ile42Thr	p.Ile42Thr	c.125T>C	missense	NA	1	246104	0	4.063e-06	0	15302	0	0	9844	0	1	17248	0	0	22294	0	0	111578	0	0	33574	0	0	5486	0	0	30778	0	4.063e-06	<1/10,000
CCL19	cxb1.16	Tyr	41	Ser	91	9	34690267	.	T	G	E G	PASS	PASS	p.Tyr41Ser	p.Tyr41Ser	c.122A>C	missense	NA	2	277058	0	7.219e-06	0	24022	0	0	10144	0	2	18868	0	0	25790	0	0	126572	0	0	34416	0	0	6464	0	0	30782	0	7.219e-06	<1/10,000
CCL19	cxb1.15	Gly	40	Val	90	9	34690270	rs745792777	C	A	E	PASS	NA	p.Gly40Val	p.Gly40Val	c.119G>T	missense	NA	1	246104	0	4.063e-06	0	15300	0	0	9844	0	0	17248	0	0	22296	0	0	111570	0	0	33580	0	1	5484	0	0	30782	0	4.063e-06	<1/10,000
CCL19	NTc.Cm4	Asp	25	Val	67	9	34690315	.	T	A	E	PASS	NA	p.Asp25Val	p.Asp25Val	c.74A>T	missense	NA	1	245876	0	4.067e-06	0	15286	0	0	9844	0	0	17238	0	0	22252	0	0	111510	0	0	33546	0	0	5470	0	1	30730	0	4.067e-06	<1/10,000
CCL19	NTc.Cm6	Thr	23	Ile	65	9	34690321	.	G	A	E	PASS	NA	p.Thr23Ile	p.Thr23Ile	c.68C>T	missense	NA	1	245770	0	4.069e-06	0	15274	0	0	9844	0	0	17240	0	0	22240	0	1	111444	0	0	33554	0	0	5458	0	0	30716	0	4.069e-06	<1/10,000
CCL19	NTc.Cm13	Pro	16	Ala	58	9	34691091	rs771549965	G	C	E	PASS	NA	p.Pro16Ala	p.Pro16Ala	c.46C>G	missense	NA	11	237056	0	4.64e-05	0	14362	0	0	9638	0	11	16892	0	0	20990	0	0	107656	0	0	32820	0	0	5298	0	0	29400	0	4.64e-05	<1/10,000
CCL19	NTc.Cm18	Val	11	Leu	53	9	34691106	rs772784144	C	G	E	PASS	NA	p.Val11Leu	p.Val11Leu	c.31G>C	missense	NA	1	241900	0	4.134e-06	0	14796	0	0	9750	0	0	17144	0	0	21372	0	0	109950	0	0	33286	0	0	5398	0	1	30204	0	4.134e-06	<1/10,000
CCL19	NTc.Cm22	Leu	7	Phe	49	9	34691118	.	G	A	E	PASS	NA	p.Leu7Phe	p.Leu7Phe	c.19C>T	missense	NA	1	243238	0	4.111e-06	0	14966	0	0	9778	0	0	17190	0	0	21488	0	0	110516	0	1	33404	0	0	5428	0	0	30468	0	4.111e-06	<1/10,000
CCL19	NTc.Cm24	Leu	5	Val	47	9	34691124	rs147416046	G	C	E G	PASS	PASS	p.Leu5Val	p.Leu5Val	c.13C>G	missense	NA	19	274492	0	6.922e-05	0	23734	0	0	10086	0	0	18818	0	0	25018	0	17	125660	0	1	34256	0	1	6412	0	0	30508	0	6.922e-05	<1/10,000
CCL20	NTc.Cm29	Cys	3	Phe	42	2	228678635	rs528011058	G	T	E	PASS	NA	p.Cys3Phe	p.Cys3Phe	c.8G>T	missense	NA	40	246226	1	0.0001625	0	15304	0	0	9850	0	0	17248	0	0	22300	0	0	111678	0	0	33580	0	0	5484	0	40	30782	1	0.0001625	<1/1,000
CCL20	NTc.Cm28	Thr	4	Asn	43	2	228678638	.	C	A	E	PASS	NA	p.Thr4Asn	p.Thr4Asn	c.11C>A	missense	NA	1	246236	0	4.061e-06	0	15304	0	0	9850	0	0	17248	0	0	22300	0	1	111686	0	0	33580	0	0	5486	0	0	30782	0	4.061e-06	<1/10,000
CCL20	NTc.Cm27	Lys	5	Gln	44	2	228678640	rs774606083	A	C	E	PASS	NA	p.Lys5Gln	p.Lys5Gln	c.13A>C	missense	NA	3	246238	0	1.218e-05	0	15304	0	0	9850	0	0	17248	0	0	22300	0	2	111686	0	0	33582	0	1	5486	0	0	30782	0	1.218e-05	<1/10,000
CCL20	NTc.Cm27	Lys	5	Asn	44	2	228678642	.	G	C	E	PASS	NA	p.Lys5Asn	p.Lys5Asn	c.15G>C	missense	NA	1	246230	0	4.061e-06	0	15304	0	0	9850	0	0	17248	0	0	22300	0	0	111680	0	1	33580	0	0	5486	0	0	30782	0	4.061e-06	<1/10,000
CCL20	NTc.Cm23	Leu	9	Pro	48	2	228678653	rs775124124	T	C	E	PASS	NA	p.Leu9Pro	p.Leu9Pro	c.26T>C	missense	NA	20	246244	0	8.122e-05	0	15304	0	0	9850	0	0	17248	0	0	22300	0	20	111692	0	0	33582	0	0	5486	0	0	30782	0	8.122e-05	<1/10,000
CCL20	NTc.Cm14	Leu	18	Phe	57	2	228678679	.	C	T	E	PASS	NA	p.Leu18Phe	p.Leu18Phe	c.52C>T	missense	NA	1	246230	0	4.061e-06	0	15304	0	0	9850	0	0	17248	0	0	22300	0	1	111678	0	0	33582	0	0	5486	0	0	30782	0	4.061e-06	<1/10,000
CCL20	NTc.Cm12	Leu	20	Phe	59	2	228678685	rs761413460	C	T	E	PASS	NA	p.Leu20Phe	p.Leu20Phe	c.58C>T	missense	NA	2	246228	0	8.123e-06	0	15304	0	0	9850	0	0	17248	0	0	22300	0	0	111676	0	2	33582	0	0	5486	0	0	30782	0	8.123e-06	<1/10,000
CCL20	NTc.Cm9	Glu	23	Lys	62	2	228678694	rs138641525	G	A	E	PASS	NA	p.Glu23Lys	p.Glu23Lys	c.67G>A	missense	NA	1	246206	0	4.062e-06	0	15304	0	0	9846	0	0	17248	0	0	22300	0	1	111658	0	0	33582	0	0	5486	0	0	30782	0	4.062e-06	<1/10,000
CCL20	NTc.Cm9	Glu	23	Val	62	2	228678695	rs766218950	A	T	E	PASS	NA	p.Glu23Val	p.Glu23Val	c.68A>T	missense	NA	1	246210	0	4.062e-06	1	15304	0	0	9850	0	0	17244	0	0	22300	0	0	111662	0	0	33582	0	0	5486	0	0	30782	0	4.062e-06	<1/10,000
CCL20	NTc.Cm5	Ala	27	Val	66	2	228680173	rs764313330	C	T	E	PASS	NA	p.Ala27Val	p.Ala27Val	c.80C>T	missense	NA	3	216444	0	1.386e-05	0	14392	0	0	8848	0	0	15338	0	0	16862	0	3	103304	0	0	28104	0	0	4742	0	0	24854	0	1.386e-05	<1/10,000
CCL20	cxb1.5	Tyr	36	His	80	2	228680199	rs144260473	T	C	E G	PASS	PASS	p.Tyr36His	p.Tyr36His	c.106T>C	missense	NA	89	274222	1	0.0003246	87	23956	1	0	10112	0	0	18782	0	0	24480	0	2	126102	0	0	34122	0	0	6432	0	0	30236	0	0.0003246	<1/1,000
CCL20	cxb1.7	Asp	38	Asn	82	2	228680205	.	G	A	E	PASS	NA	p.Asp38Asn	p.Asp38Asn	c.112G>A	missense	NA	1	243892	0	4.1e-06	0	15224	0	0	9828	0	0	17168	0	0	21254	0	0	111148	0	1	33330	0	0	5440	0	0	30500	0	4.1e-06	<1/10,000
CCL20	cxb1.8	Arg	39	Cys	83	2	228680208	rs781267345	C	T	E	PASS	NA	p.Arg39Cys	p.Arg39Cys	c.115C>T	missense	NA	3	244280	0	1.228e-05	0	15226	0	0	9820	0	0	17188	0	1	21426	0	0	111230	0	0	33348	0	0	5436	0	2	30606	0	1.228e-05	<1/10,000
CCL20	cxb1.8	Arg	39	His	83	2	228680209	rs750593133	G	A	E G	RF	PASS	p.Arg39His	p.Arg39His	c.116G>A	missense	NA	1	30808	0	3.246e-05	0	8682	0	0	302	0	0	1612	0	0	3448	0	1	14950	0	0	836	0	0	978	0	0	0	0	3.246e-05	<1/10,000
CCL20	cxb1.15	Pro	43	Ser	90	2	228680220	rs756456074	C	T	E	PASS	NA	p.Pro43Ser	p.Pro43Ser	c.127C>T	missense	NA	1	245062	0	4.081e-06	0	15256	0	0	9834	0	0	17208	0	0	21874	0	0	111338	0	1	33406	0	0	5458	0	0	30688	0	4.081e-06	<1/10,000
CCL20	B1.2	Ile	46	Val	96	2	228680229	rs749833569	A	G	E	PASS	NA	p.Ile46Val	p.Ile46Val	c.136A>G	missense	NA	1	245004	0	4.082e-06	0	15240	0	0	9830	0	0	17186	0	0	21946	0	1	111288	0	0	33356	0	0	5468	0	0	30690	0	4.082e-06	<1/10,000
CCL20	B1.4	Gly	48	Ser	98	2	228680235	rs535020054	G	A	E	PASS	NA	p.Gly48Ser	p.Gly48Ser	c.142G>A	missense	NA	29	244944	0	0.0001184	0	15234	0	0	9834	0	0	17184	0	0	22020	0	0	111214	0	1	33328	0	0	5458	0	28	30672	0	0.0001184	<1/1,000
CCL20	B1.7	Arg	51	Trp	101	2	228680244	rs747651092	C	T	E	PASS	NA	p.Arg51Trp	p.Arg51Trp	c.151C>T	missense	NA	3	245040	0	1.224e-05	0	15226	0	0	9834	0	2	17186	0	1	22106	0	0	111274	0	0	33298	0	0	5468	0	0	30648	0	1.224e-05	<1/10,000
CCL20	B1.7	Arg	51	Gln	101	2	228680245	rs771540021	G	A	E	PASS	NA	p.Arg51Gln	p.Arg51Gln	c.152G>A	missense	NA	9	244856	0	3.676e-05	0	15226	0	0	9832	0	0	17170	0	0	22104	0	1	111176	0	7	33276	0	0	5456	0	1	30616	0	3.676e-05	<1/10,000
CCL20	b1b2.6	Leu	53	Val	107	2	228680250	rs761561150	C	G	E G	PASS	PASS	p.Leu53Val	p.Leu53Val	c.157C>G	missense	NA	4	275956	0	1.45e-05	1	23970	0	0	10132	0	0	18784	0	0	25610	0	2	126256	0	0	34118	0	1	6440	0	0	30646	0	1.45e-05	<1/10,000
CCL20	b1b2.7	Ala	54	Pro	108	2	228680253	.	G	C	E	PASS	NA	p.Ala54Pro	p.Ala54Pro	c.160G>C	missense	NA	1	244786	0	4.085e-06	0	15244	0	0	9836	0	0	17162	0	0	22104	0	0	111136	0	0	33266	0	0	5456	0	1	30582	0	4.085e-06	<1/10,000
CCL20	b1b2.7	Ala	54	Val	108	2	228680254	.	C	T	E	PASS	NA	p.Ala54Val	p.Ala54Val	c.161C>T	missense	NA	1	244876	0	4.084e-06	0	15244	0	0	9834	0	0	17182	0	0	22134	0	0	111162	0	1	33250	0	0	5458	0	0	30612	0	4.084e-06	<1/10,000
CCL20	b1b2.8	Asn	55	Ser	109	2	228680257	rs191551340	A	G	G	NA	PASS	p.Asn55Ser	p.Asn55Ser	c.164A>G	missense	NA	1	30970	0	3.229e-05	0	8732	0	0	302	0	1	1622	0	0	3492	0	0	15002	0	0	838	0	0	982	0	0	0	0	3.229e-05	<1/10,000
CCL20	b1b2.10	Gly	57	Arg	111	2	228680262	.	G	C	E	PASS	NA	p.Gly57Arg	p.Gly57Arg	c.169G>C	missense	NA	1	244854	0	4.084e-06	0	15260	0	0	9838	0	0	17156	0	0	22128	0	1	111166	0	0	33258	0	0	5454	0	0	30594	0	4.084e-06	<1/10,000
CCL20	b1b2.10	Gly	57	Cys	111	2	228680262	.	G	T	E	PASS	NA	p.Gly57Cys	p.Gly57Cys	c.169G>T	missense	NA	1	244854	0	4.084e-06	0	15260	0	0	9838	0	0	17156	0	0	22128	0	1	111166	0	0	33258	0	0	5454	0	0	30594	0	4.084e-06	<1/10,000
CCL20	b1b2.16	Asn	61	Ser	117	2	228680275	rs148327362	A	G	E G	PASS	PASS	p.Asn61Ser	p.Asn61Ser	c.182A>G	missense	NA	31	272416	0	0.0001138	0	23896	0	0	10034	0	0	18526	0	0	25560	0	18	125338	0	5	33284	0	0	6354	0	8	29424	0	0.0001138	<1/1,000
CCL20	B2.2	Ile	63	Val	128	2	228680280	rs374526713	A	G	E G	PASS	PASS	p.Ile63Val	p.Ile63Val	c.187A>G	missense	NA	6	268244	0	2.237e-05	0	23756	0	0	9890	0	0	18228	0	0	25466	0	4	124096	0	2	32244	0	0	6252	0	0	28312	0	2.237e-05	<1/10,000
CCL20	B2.3	Ile	64	Val	129	2	228680283	rs758012880	A	G	E	PASS	NA	p.Ile64Val	p.Ile64Val	c.190A>G	missense	NA	3	233598	0	1.284e-05	0	14900	0	0	9464	0	3	16300	0	0	21884	0	0	108036	0	0	30450	0	0	5178	0	0	27386	0	1.284e-05	<1/10,000
CCL20	B2.3	Ile	64	Met	129	2	228681023	rs746684972	C	G	E	PASS	NA	p.Ile64Met	p.Ile64Met	c.192C>G	missense	NA	1	244908	0	4.083e-06	0	15278	0	0	9820	0	0	17188	0	0	22256	0	0	111052	0	0	33336	0	0	5456	0	1	30522	0	4.083e-06	<1/10,000
CCL20	B2.5	His	66	Gln	131	2	228681029	.	C	G	E	PASS	NA	p.His66Gln	p.His66Gln	c.198C>G	missense	NA	1	245010	0	4.081e-06	0	15266	0	0	9832	0	0	17192	0	0	22262	0	1	111084	0	0	33358	0	0	5456	0	0	30560	0	4.081e-06	<1/10,000
CCL20	B2.6	Thr	67	Lys	132	2	228681031	.	C	A	E	PASS	NA	p.Thr67Lys	p.Thr67Lys	c.200C>A	missense	NA	1	245052	0	4.081e-06	0	15270	0	0	9834	0	1	17204	0	0	22262	0	0	111088	0	0	33384	0	0	5460	0	0	30550	0	4.081e-06	<1/10,000
CCL20	b2b3.12	Leu	71	Ser	144	2	228681043	.	T	C	G	NA	PASS	p.Leu71Ser	p.Leu71Ser	c.212T>C	missense	NA	1	30982	0	3.228e-05	0	8732	0	0	302	0	0	1622	0	0	3494	0	1	15012	0	0	838	0	0	982	0	0	0	0	3.228e-05	<1/10,000
CCL20	b2b3.12	Leu	71	Phe	144	2	228681044	.	G	T	E	PASS	NA	p.Leu71Phe	p.Leu71Phe	c.213G>T	missense	NA	2	245134	0	8.159e-06	0	15276	0	0	9832	0	1	17214	0	0	22272	0	1	111064	0	0	33414	0	0	5460	0	0	30602	0	8.159e-06	<1/10,000
CCL20	B3.1	Ser	72	Phe	145	2	228681046	rs770599570	C	T	E	PASS	NA	p.Ser72Phe	p.Ser72Phe	c.215C>T	missense	NA	2	245190	0	8.157e-06	0	15274	0	0	9826	0	0	17216	0	0	22276	0	2	111088	0	0	33430	0	0	5460	0	0	30620	0	8.157e-06	<1/10,000
CCL20	B3.2	Val	73	Met	146	2	228681048	rs776627370	G	A	E	PASS	NA	p.Val73Met	p.Val73Met	c.217G>A	missense	NA	2	245364	0	8.151e-06	0	15288	0	0	9834	0	0	17220	0	0	22272	0	0	111124	0	2	33456	0	0	5462	0	0	30708	0	8.151e-06	<1/10,000
CCL20	B3.3	Cys	74	Trp	147	2	228681053	rs150823624	C	G	E	PASS	NA	p.Cys74Trp	p.Cys74Trp	c.222C>G	missense	NA	1	245256	0	4.077e-06	0	15282	0	0	9830	0	0	17228	0	0	22280	0	1	111038	0	0	33462	0	0	5466	0	0	30670	0	4.077e-06	<1/10,000
CCL20	B3.4	Ala	75	Thr	148	2	228681054	rs534991528	G	A	E G	PASS	PASS	p.Ala75Thr	p.Ala75Thr	c.223G>A	missense	NA	9	276178	0	3.259e-05	0	24012	0	2	10134	0	2	18840	0	0	25764	0	2	126012	0	0	34284	0	0	6448	0	3	30684	0	3.259e-05	<1/10,000
CCL20	B3.4	Ala	75	Ser	148	2	228681054	rs534991528	G	T	E	PASS	NA	p.Ala75Ser	p.Ala75Ser	c.223G>T	missense	NA	2	245208	0	8.156e-06	0	15284	0	0	9832	0	0	17218	0	0	22270	0	1	111008	0	0	33446	0	0	5466	0	1	30684	0	8.156e-06	<1/10,000
CCL20	b3h.3	Lys	78	Gln	151	2	228681063	.	A	C	E	PASS	NA	p.Lys78Gln	p.Lys78Gln	c.232A>C	missense	NA	1	245156	0	4.079e-06	0	15284	0	0	9826	0	0	17224	0	0	22280	0	0	110948	0	1	33446	0	0	5462	0	0	30686	0	4.079e-06	<1/10,000
CCL20	b3h.4	Gln	79	His	152	2	228681068	rs773319304	G	C	E	PASS	NA	p.Gln79His	p.Gln79His	c.237G>C	missense	NA	1	245008	0	4.081e-06	0	15278	0	0	9826	0	0	17226	0	0	22278	0	1	110854	0	0	33422	0	0	5462	0	0	30662	0	4.081e-06	<1/10,000
CCL20	H.6	Ile	85	Val	160	2	228681084	rs368201222	A	G	E	PASS	NA	p.Ile85Val	p.Ile85Val	c.253A>G	missense	NA	2	244614	0	8.176e-06	1	15246	0	0	9814	0	1	17212	0	0	22268	0	0	110586	0	0	33356	0	0	5448	0	0	30684	0	8.176e-06	<1/10,000
CCL20	H.6	Ile	85	Thr	160	2	228681085	.	T	C	E	PASS	NA	p.Ile85Thr	p.Ile85Thr	c.254T>C	missense	NA	1	244646	0	4.088e-06	0	15252	0	0	9812	0	0	17218	0	0	22270	0	1	110594	0	0	33360	0	0	5450	0	0	30690	0	4.088e-06	<1/10,000
CCL20	H.8	Arg	87	Cys	162	2	228681090	rs755346614	C	T	E G	PASS	PASS	p.Arg87Cys	p.Arg87Cys	c.259C>T	missense	NA	4	275160	0	1.454e-05	2	23950	0	0	10100	0	0	18812	0	0	25756	0	1	125366	0	1	34102	0	0	6424	0	0	30650	0	1.454e-05	<1/10,000
CCL20	H.8	Arg	87	His	162	2	228681091	rs765540742	G	A	E G	RF	PASS	p.Arg87His	p.Arg87His	c.260G>A	missense	NA	3	30968	0	9.687e-05	3	8734	0	0	302	0	0	1620	0	0	3490	0	0	15002	0	0	838	0	0	982	0	0	0	0	9.687e-05	<1/10,000
CCL20	H.9	Leu	88	Val	163	2	228681093	rs868700522	C	G	E G	PASS	PASS	p.Leu88Val	p.Leu88Val	c.262C>G	missense	NA	2	275222	0	7.267e-06	0	23958	0	0	10096	0	0	18832	0	0	25748	0	0	125338	0	2	34150	0	0	6426	0	0	30674	0	7.267e-06	<1/10,000
CCL20	CT.4	Val	93	Ala	168	2	228681786	.	T	C	E	PASS	NA	p.Val93Ala	p.Val93Ala	c.278T>C	missense	NA	1	245472	0	4.074e-06	0	15286	0	0	9842	0	1	17230	0	0	22292	0	0	111478	0	0	33238	0	0	5450	0	0	30656	0	4.074e-06	<1/10,000
CCL21	CT.44	Pro	134	Ser	208	9	34709396	rs762022123	G	A	E	PASS	NA	p.Pro134Ser	p.Pro134Ser	c.400C>T	missense	NA	2	239920	0	8.336e-06	0	15108	0	0	9480	0	0	16742	0	0	22184	0	2	109678	0	0	31332	0	0	5274	0	0	30122	0	8.336e-06	<1/10,000
CCL21	CT.42	Lys	132	Asn	206	9	34709400	rs767802042	T	A	E	PASS	NA	p.Lys132Asn	p.Lys132Asn	c.396A>T	missense	NA	1	240890	0	4.151e-06	1	15116	0	0	9538	0	0	16852	0	0	22198	0	0	109900	0	0	31666	0	0	5292	0	0	30328	0	4.151e-06	<1/10,000
CCL21	CT.41	Pro	131	Ser	205	9	34709405	.	G	A	E	PASS	NA	p.Pro131Ser	p.Pro131Ser	c.391C>T	missense	NA	1	241100	0	4.148e-06	1	15126	0	0	9530	0	0	16868	0	0	22200	0	0	109962	0	0	31746	0	0	5306	0	0	30362	0	4.148e-06	<1/10,000
CCL21	CT.40	Thr	130	Ile	204	9	34709407	rs374347595	G	A	E	PASS	NA	p.Thr130Ile	p.Thr130Ile	c.389C>T	missense	NA	2	241782	0	8.272e-06	0	15158	0	0	9588	0	0	16928	0	0	22218	0	2	110122	0	0	31988	0	0	5324	0	0	30456	0	8.272e-06	<1/10,000
CCL21	CT.39	Gln	129	Arg	203	9	34709410	.	T	C	G	NA	PASS	p.Gln129Arg	p.Gln129Arg	c.386A>G	missense	NA	1	30930	0	3.233e-05	0	8714	0	0	302	0	0	1622	0	0	3494	0	1	14978	0	0	838	0	0	982	0	0	0	0	3.233e-05	<1/10,000
CCL21	CT.39	Gln	129	Glu	203	9	34709411	rs576393548	G	C	E G	PASS	PASS	p.Gln129Glu	p.Gln129Glu	c.385C>G	missense	NA	32	273080	0	0.0001172	0	23874	0	0	9910	0	0	18584	0	0	25726	0	0	125184	0	0	32966	0	2	6328	0	30	30508	0	0.0001172	<1/1,000
CCL21	CT.37	Arg	127	Gln	201	9	34709416	rs148496138	C	T	E G	PASS	PASS	p.Arg127Gln	p.Arg127Gln	c.380G>A	missense	NA	117	272878	1	0.0004288	0	23870	0	0	9890	0	3	18592	0	28	25718	0	68	125132	0	0	32904	0	10	6316	1	8	30456	0	0.0004288	<1/1,000
CCL21	CT.36	Glu	126	Lys	200	9	34709420	rs754971604	C	T	E G	PASS	PASS	p.Glu126Lys	p.Glu126Lys	c.376G>A	missense	NA	4	274186	0	1.459e-05	3	23910	0	0	9958	0	0	18682	0	0	25746	0	1	125480	0	0	33438	0	0	6348	0	0	30624	0	1.459e-05	<1/10,000
CCL21	CT.34	Arg	124	Ser	198	9	34709424	.	C	A	E	PASS	NA	p.Arg124Ser	p.Arg124Ser	c.372G>T	missense	NA	1	244390	0	4.092e-06	0	15248	0	0	9706	0	0	17164	0	0	22262	0	1	110768	0	0	33084	0	0	5424	0	0	30734	0	4.092e-06	<1/10,000
CCL21	CT.34	Arg	124	Lys	198	9	34709497	rs779340021	C	T	E G	PASS	PASS	p.Arg124Lys	p.Arg124Lys	c.371G>A	missense	NA	16	276778	0	5.781e-05	0	24010	0	0	10108	0	0	18868	0	9	25762	0	5	126412	0	1	34398	0	1	6462	0	0	30758	0	5.781e-05	<1/10,000
CCL21	CT.34	Arg	124	Gly	198	9	34709498	rs368229543	T	C	E	PASS	NA	p.Arg124Gly	p.Arg124Gly	c.370A>G	missense	NA	1	245906	0	4.067e-06	0	15304	0	0	9816	0	1	17246	0	0	22268	0	0	111460	0	0	33562	0	0	5482	0	0	30768	0	4.067e-06	<1/10,000
CCL21	CT.31	Gly	121	Val	195	9	34709506	rs772291642	C	A	E	PASS	NA	p.Gly121Val	p.Gly121Val	c.362G>T	missense	NA	5	245914	0	2.033e-05	0	15302	0	0	9820	0	0	17246	0	0	22296	0	0	111454	0	5	33558	0	0	5482	0	0	30756	0	2.033e-05	<1/10,000
CCL21	CT.31	Gly	121	Ser	195	9	34709507	rs773531936	C	T	E	PASS	NA	p.Gly121Ser	p.Gly121Ser	c.361G>A	missense	NA	2	245972	0	8.131e-06	2	15302	0	0	9834	0	0	17248	0	0	22294	0	0	111472	0	0	33568	0	0	5480	0	0	30774	0	8.131e-06	<1/10,000
CCL21	CT.23	Gly	113	Arg	187	9	34709531	rs760793347	C	G	E	PASS	NA	p.Gly113Arg	p.Gly113Arg	c.337G>C	missense	NA	1	246012	0	4.065e-06	0	15294	0	0	9842	0	0	17248	0	0	22296	0	0	111496	0	0	33574	0	0	5480	0	1	30782	0	4.065e-06	<1/10,000
CCL21	CT.21	Lys	111	Asn	185	9	34709535	.	C	A	E	PASS	NA	p.Lys111Asn	p.Lys111Asn	c.333G>T	missense	NA	1	246034	0	4.064e-06	0	15296	0	0	9840	0	0	17248	0	0	22296	0	1	111520	0	0	33574	0	0	5480	0	0	30780	0	4.064e-06	<1/10,000
CCL21	CT.21	Lys	111	Arg	185	9	34709536	rs771211630	T	C	E	PASS	NA	p.Lys111Arg	p.Lys111Arg	c.332A>G	missense	NA	2	246060	0	8.128e-06	0	15294	0	0	9842	0	0	17246	0	0	22298	0	0	111542	0	0	33574	0	0	5482	0	2	30782	0	8.128e-06	<1/10,000
CCL21	CT.20	Ser	110	Phe	184	9	34709539	rs776864576	G	A	E G	PASS	PASS	p.Ser110Phe	p.Ser110Phe	c.329C>T	missense	NA	9	276944	0	3.25e-05	9	24004	0	0	10142	0	0	18868	0	0	25790	0	0	126490	0	0	34410	0	0	6458	0	0	30782	0	3.25e-05	<1/10,000
CCL21	CT.19	Ala	109	Ser	183	9	34709543	rs759642265	C	A	E	PASS	NA	p.Ala109Ser	p.Ala109Ser	c.325G>T	missense	NA	16	245940	0	6.506e-05	0	15290	0	0	9838	0	0	17226	0	0	22292	0	0	111458	0	0	33572	0	0	5482	0	16	30782	0	6.506e-05	<1/10,000
CCL21	CT.19	Ala	109	Thr	183	9	34709543	rs759642265	C	T	E G	PASS	PASS	p.Ala109Thr	p.Ala109Thr	c.325G>A	missense	NA	3	276854	0	1.084e-05	2	23998	0	0	10140	0	0	18844	0	0	25786	0	1	126430	0	0	34410	0	0	6464	0	0	30782	0	1.084e-05	<1/10,000
CCL21	CT.16	Asp	106	Glu	180	9	34709550	.	G	C	E	PASS	NA	p.Asp106Glu	p.Asp106Glu	c.318C>G	missense	NA	1	246072	0	4.064e-06	0	15292	0	0	9848	0	0	17248	0	0	22300	0	0	111544	0	0	33576	0	0	5482	0	1	30782	0	4.064e-06	<1/10,000
CCL21	CT.14	Arg	104	Ser	178	9	34709556	rs762857659	C	G	E	PASS	NA	p.Arg104Ser	p.Arg104Ser	c.312G>C	missense	NA	4	246072	0	1.626e-05	0	15290	0	0	9844	0	0	17248	0	0	22298	0	0	111550	0	4	33576	0	0	5484	0	0	30782	0	1.626e-05	<1/10,000
CCL21	CT.13	Cys	103	Arg	177	9	34709561	rs751296236	A	G	E	PASS	NA	p.Cys103Arg	p.Cys103Arg	c.307T>C	missense	NA	1	246072	0	4.064e-06	0	15290	0	0	9844	0	0	17248	0	0	22300	0	0	111552	0	0	33572	0	0	5484	0	1	30782	0	4.064e-06	<1/10,000
CCL21	CT.9	Pro	99	Leu	173	9	34709572	.	G	A	E	PASS	NA	p.Pro99Leu	p.Pro99Leu	c.296C>T	missense	NA	1	246096	0	4.063e-06	0	15288	0	0	9846	0	0	17248	0	0	22300	0	0	111576	0	0	33574	0	0	5484	0	1	30780	0	4.063e-06	<1/10,000
CCL21	CT.3	Thr	93	Ala	167	9	34709591	rs749954967	T	C	E	PASS	NA	p.Thr93Ala	p.Thr93Ala	c.277A>G	missense	NA	8	246130	0	3.25e-05	0	15294	0	0	9844	0	0	17246	0	0	22300	0	8	111602	0	0	33578	0	0	5484	0	0	30782	0	3.25e-05	<1/10,000
CCL21	CT.2	Lys	92	Arg	166	9	34709593	rs755580810	T	C	E	PASS	NA	p.Lys92Arg	p.Lys92Arg	c.275A>G	missense	NA	1	246114	0	4.063e-06	0	15294	0	0	9842	0	0	17244	0	0	22300	0	1	111590	0	0	33576	0	0	5486	0	0	30782	0	4.063e-06	<1/10,000
CCL21	H.10	Leu	90	Val	164	9	34709600	.	G	C	E	PASS	NA	p.Leu90Val	p.Leu90Val	c.268C>G	missense	NA	1	246114	0	4.063e-06	0	15296	0	0	9842	0	0	17244	0	0	22296	0	0	111596	0	1	33576	0	0	5482	0	0	30782	0	4.063e-06	<1/10,000
CCL21	H.9	His	89	Arg	163	9	34709602	rs748581651	T	C	E	PASS	NA	p.His89Arg	p.His89Arg	c.266A>G	missense	NA	12	246118	0	4.876e-05	0	15296	0	1	9846	0	0	17246	0	0	22300	0	5	111588	0	4	33576	0	0	5484	0	2	30782	0	4.876e-05	<1/10,000
CCL21	b3h.4	Glu	80	Asp	152	9	34709628	rs778006557	C	A	E	PASS	NA	p.Glu80Asp	p.Glu80Asp	c.240G>T	missense	NA	2	246038	0	8.129e-06	0	15290	0	0	9842	0	0	17246	0	0	22296	0	2	111522	0	0	33578	0	0	5484	0	0	30780	0	8.129e-06	<1/10,000
CCL21	b3h.4	Glu	80	Asp	152	9	34709628	rs778006557	C	G	E	PASS	NA	p.Glu80Asp	p.Glu80Asp	c.240G>C	missense	NA	1	246038	0	4.064e-06	0	15290	0	0	9842	0	0	17246	0	0	22296	0	0	111522	0	1	33578	0	0	5484	0	0	30780	0	4.064e-06	<1/10,000
CCL21	b3h.2	Pro	78	Ser	150	9	34709636	.	G	A	E	PASS	NA	p.Pro78Ser	p.Pro78Ser	c.232C>T	missense	NA	1	245974	0	4.065e-06	0	15284	0	0	9840	0	0	17242	0	0	22288	0	1	111484	0	0	33572	0	0	5484	0	0	30780	0	4.065e-06	<1/10,000
CCL21	B3.3	Cys	75	Ser	147	9	34709644	rs776954599	C	G	E	PASS	NA	p.Cys75Ser	p.Cys75Ser	c.224G>C	missense	NA	3	245812	0	1.22e-05	0	15276	0	0	9840	0	0	17246	0	0	22288	0	3	111336	0	0	33570	0	0	5482	0	0	30774	0	1.22e-05	<1/10,000
CCL21	B3.3	Cys	75	Arg	147	9	34709645	rs759733358	A	G	E	PASS	NA	p.Cys75Arg	p.Cys75Arg	c.223T>C	missense	NA	2	245846	0	8.135e-06	0	15274	0	0	9840	0	0	17246	0	0	22294	0	2	111362	0	0	33568	0	0	5484	0	0	30778	0	8.135e-06	<1/10,000
CCL21	B3.2	Leu	74	Ile	146	9	34709648	.	G	T	E	PASS	NA	p.Leu74Ile	p.Leu74Ile	c.220C>A	missense	NA	1	245754	0	4.069e-06	0	15264	0	0	9838	0	0	17246	0	0	22292	0	0	111286	0	1	33568	0	0	5482	0	0	30778	0	4.069e-06	<1/10,000
CCL21	b2b3.12	Ala	72	Glu	144	9	34709653	rs769975656	G	T	E	PASS	NA	p.Ala72Glu	p.Ala72Glu	c.215C>A	missense	NA	1	245482	0	4.074e-06	0	15230	0	0	9822	0	0	17244	0	0	22282	0	0	111090	0	1	33558	0	0	5480	0	0	30776	0	4.074e-06	<1/10,000
CCL21	b2b3.12	Ala	72	Thr	144	9	34709654	.	C	T	E	PASS	NA	p.Ala72Thr	p.Ala72Thr	c.214G>A	missense	NA	2	245510	0	8.146e-06	0	15230	0	0	9814	0	0	17242	0	0	22286	0	2	111130	0	0	33558	0	0	5480	0	0	30770	0	8.146e-06	<1/10,000
CCL21	b2b3.9	Arg	69	His	141	9	34709662	rs775560130	C	T	E	PASS	NA	p.Arg69His	p.Arg69His	c.206G>A	missense	NA	3	245168	0	1.224e-05	0	15206	0	0	9802	0	0	17242	0	0	22270	0	2	110874	0	0	33548	0	0	5460	0	1	30766	0	1.224e-05	<1/10,000
CCL21	b2b3.9	Arg	69	Cys	141	9	34709663	rs762798553	G	A	E	PASS	NA	p.Arg69Cys	p.Arg69Cys	c.205C>T	missense	NA	1	245138	0	4.079e-06	0	15202	0	0	9804	0	0	17242	0	0	22272	0	1	110836	0	0	33546	0	0	5470	0	0	30766	0	4.079e-06	<1/10,000
CCL21	b2b3.9	Arg	69	Ser	141	9	34709663	rs762798553	G	T	E	PASS	NA	p.Arg69Ser	p.Arg69Ser	c.205C>A	missense	NA	2	245138	0	8.159e-06	0	15202	0	0	9804	0	0	17242	0	0	22272	0	0	110836	0	2	33546	0	0	5470	0	0	30766	0	8.159e-06	<1/10,000
CCL21	b2b3.4	Lys	68	Asn	136	9	34709664	rs764022594	C	G	E	PASS	NA	p.Lys68Asn	p.Lys68Asn	c.204G>C	missense	NA	1	245172	0	4.079e-06	0	15204	0	0	9806	0	0	17244	0	0	22280	0	0	110854	0	1	33544	0	0	5468	0	0	30772	0	4.079e-06	<1/10,000
CCL21	b2b3.4	Lys	68	Arg	136	9	34709665	.	T	C	G	NA	PASS	p.Lys68Arg	p.Lys68Arg	c.203A>G	missense	NA	1	30946	0	3.231e-05	0	8730	0	0	302	0	0	1622	0	0	3490	0	1	14986	0	0	838	0	0	978	0	0	0	0	3.231e-05	<1/10,000
CCL21	b2b3.2	Arg	67	Leu	134	9	34709668	rs34598986	C	A	E	PASS	NA	p.Arg67Leu	p.Arg67Leu	c.200G>T	missense	NA	1	245028	0	4.081e-06	0	15190	0	0	9804	0	0	17242	0	0	22254	0	0	110768	0	0	33548	0	0	5458	0	1	30764	0	4.081e-06	<1/10,000
CCL21	b2b3.2	Arg	67	His	134	9	34709668	rs34598986	C	T	E G	PASS	PASS	p.Arg67His	p.Arg67His	c.200G>A	missense	NA	8	275964	0	2.899e-05	3	23918	0	0	10106	0	1	18862	0	0	25744	0	3	125746	0	0	34386	0	0	6438	0	1	30764	0	2.899e-05	<1/10,000
CCL21	b2b3.2	Arg	67	Cys	134	9	34709669	rs750044894	G	A	E	PASS	NA	p.Arg67Cys	p.Arg67Cys	c.199C>T	missense	NA	1	245046	0	4.081e-06	0	15206	0	0	9800	0	1	17242	0	0	22260	0	0	110774	0	0	33546	0	0	5462	0	0	30756	0	4.081e-06	<1/10,000
CCL21	B2.6	Pro	66	Leu	132	9	34709671	.	G	A	E	PASS	NA	p.Pro66Leu	p.Pro66Leu	c.197C>T	missense	NA	1	245052	0	4.081e-06	0	15206	0	0	9800	0	0	17242	0	0	22254	0	0	110772	0	0	33548	0	0	5466	0	1	30764	0	4.081e-06	<1/10,000
CCL21	B2.6	Pro	66	Thr	132	9	34709672	rs753313552	G	T	E	PASS	NA	p.Pro66Thr	p.Pro66Thr	c.196C>A	missense	NA	1	244916	0	4.083e-06	0	15194	0	0	9792	0	1	17240	0	0	22258	0	0	110670	0	0	33546	0	0	5458	0	0	30758	0	4.083e-06	<1/10,000
CCL21	B2.2	Ile	62	Asn	128	9	34709777	.	A	T	E	PASS	NA	p.Ile62Asn	p.Ile62Asn	c.185T>A	missense	NA	1	246128	0	4.063e-06	0	15302	0	0	9846	0	0	17248	0	0	22296	0	0	111592	0	0	33582	0	0	5480	0	1	30782	0	4.063e-06	<1/10,000
CCL21	b1b2.14	Ile	59	Val	115	9	34709787	rs749355595	T	C	E	PASS	NA	p.Ile59Val	p.Ile59Val	c.175A>G	missense	NA	1	246218	0	4.061e-06	0	15304	0	0	9850	0	0	17248	0	0	22298	0	0	111672	0	1	33582	0	0	5482	0	0	30782	0	4.061e-06	<1/10,000
CCL21	b1b2.10	Gly	56	Asp	111	9	34709795	rs774203687	C	T	E	PASS	NA	p.Gly56Asp	p.Gly56Asp	c.167G>A	missense	NA	2	246246	0	8.122e-06	0	15304	0	0	9850	0	0	17248	0	0	22298	0	1	111696	0	0	33582	0	0	5486	0	1	30782	0	8.122e-06	<1/10,000
CCL21	b1b2.7	Pro	53	Arg	108	9	34709804	rs539376444	G	C	E	PASS	NA	p.Pro53Arg	p.Pro53Arg	c.158C>G	missense	NA	5	246248	0	2.03e-05	0	15304	0	0	9850	0	0	17248	0	0	22300	0	5	111698	0	0	33582	0	0	5484	0	0	30782	0	2.03e-05	<1/10,000
CCL21	b1b2.7	Pro	53	Ser	108	9	34709805	rs771921191	G	A	E	PASS	NA	p.Pro53Ser	p.Pro53Ser	c.157C>T	missense	NA	6	246252	0	2.437e-05	0	15304	0	0	9850	0	0	17248	0	0	22300	0	0	111700	0	0	33582	0	0	5486	0	6	30782	0	2.437e-05	<1/10,000
CCL21	b1b2.7	Pro	53	Thr	108	9	34709805	rs771921191	G	T	E	PASS	NA	p.Pro53Thr	p.Pro53Thr	c.157C>A	missense	NA	1	246252	0	4.061e-06	0	15304	0	0	9850	0	0	17248	0	0	22300	0	1	111700	0	0	33582	0	0	5486	0	0	30782	0	4.061e-06	<1/10,000
CCL21	B1.6	Arg	49	Gln	100	9	34709816	rs760414514	C	T	E	PASS	NA	p.Arg49Gln	p.Arg49Gln	c.146G>A	missense	NA	1	246252	0	4.061e-06	0	15304	0	0	9848	0	1	17248	0	0	22300	0	0	111702	0	0	33582	0	0	5486	0	0	30782	0	4.061e-06	<1/10,000
CCL21	B1.6	Arg	49	Trp	100	9	34709817	rs765979271	G	A	E	PASS	NA	p.Arg49Trp	p.Arg49Trp	c.145C>T	missense	NA	2	246250	0	8.122e-06	0	15302	0	0	9848	0	0	17248	0	0	22300	0	2	111702	0	0	33582	0	0	5486	0	0	30782	0	8.122e-06	<1/10,000
CCL21	B1.4	Ser	47	Gly	98	9	34709823	.	T	C	E	PASS	NA	p.Ser47Gly	p.Ser47Gly	c.139A>G	missense	NA	1	246256	0	4.061e-06	0	15304	0	0	9850	0	0	17248	0	0	22300	0	1	111704	0	0	33582	0	0	5486	0	0	30782	0	4.061e-06	<1/10,000
CCL21	B1.3	Arg	46	His	97	9	34709825	rs776318372	C	T	E	PASS	NA	p.Arg46His	p.Arg46His	c.137G>A	missense	NA	5	246250	0	2.03e-05	1	15304	0	0	9848	0	1	17248	0	0	22300	0	2	111700	0	0	33582	0	0	5486	0	1	30782	0	2.03e-05	<1/10,000
CCL21	B1.3	Arg	46	Cys	97	9	34709826	.	G	A	E G	PASS	PASS	p.Arg46Cys	p.Arg46Cys	c.136C>T	missense	NA	2	277186	0	7.215e-06	0	24032	0	0	10148	0	0	18870	0	0	25792	0	1	126682	0	0	34420	0	1	6460	0	0	30782	0	7.215e-06	<1/10,000
CCL21	B1.3	Arg	46	Gly	97	9	34709826	.	G	C	E	PASS	NA	p.Arg46Gly	p.Arg46Gly	c.136C>G	missense	NA	1	246250	0	4.061e-06	0	15304	0	0	9848	0	1	17248	0	0	22300	0	0	111700	0	0	33582	0	0	5486	0	0	30782	0	4.061e-06	<1/10,000
CCL21	cxb1.16	Lys	43	Asn	91	9	34709833	.	C	G	E	PASS	NA	p.Lys43Asn	p.Lys43Asn	c.129G>C	missense	NA	1	246256	0	4.061e-06	0	15304	0	0	9848	0	1	17248	0	0	22300	0	0	111706	0	0	33582	0	0	5486	0	0	30782	0	4.061e-06	<1/10,000
CCL21	cxb1.15	Ala	42	Ser	90	9	34709838	rs142482921	C	A	E G	PASS	PASS	p.Ala42Ser	p.Ala42Ser	c.124G>T	missense	NA	7	277200	0	2.525e-05	0	24032	0	0	10152	0	0	18870	0	0	25792	0	7	126688	0	0	34420	0	0	6464	0	0	30782	0	2.525e-05	<1/10,000
CCL21	cxb1.15	Ala	42	Thr	90	9	34709838	rs142482921	C	T	E	PASS	NA	p.Ala42Thr	p.Ala42Thr	c.124G>A	missense	NA	2	246252	0	8.122e-06	0	15304	0	0	9850	0	0	17248	0	0	22300	0	0	111702	0	0	33582	0	0	5484	0	2	30782	0	8.122e-06	<1/10,000
CCL21	cxb1.8	Arg	38	Lys	83	9	34709849	rs762419173	C	T	E	PASS	NA	p.Arg38Lys	p.Arg38Lys	c.113G>A	missense	NA	1	246256	0	4.061e-06	0	15304	0	0	9848	0	0	17248	0	0	22300	0	1	111706	0	0	33582	0	0	5486	0	0	30782	0	4.061e-06	<1/10,000
CCL21	cxb1.6	Ser	36	Gly	81	9	34709856	.	T	C	E	PASS	NA	p.Ser36Gly	p.Ser36Gly	c.106A>G	missense	NA	4	246256	0	1.624e-05	0	15304	0	2	9850	0	0	17248	0	0	22300	0	0	111704	0	2	33582	0	0	5486	0	0	30782	0	1.624e-05	<1/10,000
CCL21	NTc.Cm2	Gln	29	His	69	9	34709875	rs768083949	C	G	E	PASS	NA	p.Gln29His	p.Gln29His	c.87G>C	missense	NA	3	246242	0	1.218e-05	0	15304	0	0	9850	0	0	17248	0	0	22298	0	0	111696	0	3	33580	0	0	5484	0	0	30782	0	1.218e-05	<1/10,000
CCL21	NTc.Cm2	Gln	29	Leu	69	9	34709876	rs750836820	T	A	E	PASS	NA	p.Gln29Leu	p.Gln29Leu	c.86A>T	missense	NA	1	246246	0	4.061e-06	0	15304	0	0	9850	0	0	17248	0	0	22298	0	1	111698	0	0	33582	0	0	5484	0	0	30782	0	4.061e-06	<1/10,000
CCL21	NTc.Cm7	Ser	24	Arg	64	9	34709892	.	T	G	G	NA	PASS	p.Ser24Arg	p.Ser24Arg	c.70A>C	missense	NA	1	30962	0	3.23e-05	0	8732	0	0	302	0	0	1622	0	0	3494	0	1	14994	0	0	838	0	0	980	0	0	0	0	3.23e-05	<1/10,000
CCL21	NTc.Cm8	Gly	23	Ser	63	9	34709997	.	C	T	G	NA	PASS	p.Gly23Ser	p.Gly23Ser	c.67G>A	missense	NA	1	30948	0	3.231e-05	1	8726	0	0	302	0	0	1622	0	0	3492	0	0	14988	0	0	838	0	0	980	0	0	0	0	3.231e-05	<1/10,000
CCL21	NTc.Cm9	Gln	22	His	62	9	34709998	.	T	G	E	PASS	NA	p.Gln22His	p.Gln22His	c.66A>C	missense	NA	1	245862	0	4.067e-06	0	15286	0	0	9840	0	1	17244	0	0	22276	0	0	111396	0	0	33568	0	0	5480	0	0	30772	0	4.067e-06	<1/10,000
CCL21	NTc.Cm10	Thr	21	Ile	61	9	34710002	rs768165822	G	A	E	PASS	NA	p.Thr21Ile	p.Thr21Ile	c.62C>T	missense	NA	1	245828	0	4.068e-06	0	15290	0	0	9840	0	1	17242	0	0	22278	0	0	111364	0	0	33566	0	0	5480	0	0	30768	0	4.068e-06	<1/10,000
CCL21	NTc.Cm10	Thr	21	Asn	61	9	34710002	rs768165822	G	T	E	PASS	NA	p.Thr21Asn	p.Thr21Asn	c.62C>A	missense	NA	2	245828	0	8.136e-06	0	15290	0	0	9840	0	0	17242	0	0	22278	0	2	111364	0	0	33566	0	0	5480	0	0	30768	0	8.136e-06	<1/10,000
CCL21	NTc.Cm10	Thr	21	Ala	61	9	34710003	.	T	C	G	NA	PASS	p.Thr21Ala	p.Thr21Ala	c.61A>G	missense	NA	1	30930	0	3.233e-05	1	8724	0	0	300	0	0	1618	0	0	3490	0	0	14980	0	0	838	0	0	980	0	0	0	0	3.233e-05	<1/10,000
CCL21	NTc.Cm11	Arg	20	Ser	60	9	34710004	.	C	G	E	PASS	NA	p.Arg20Ser	p.Arg20Ser	c.60G>C	missense	NA	1	245812	0	4.068e-06	0	15282	0	0	9842	0	1	17246	0	0	22274	0	0	111356	0	0	33566	0	0	5480	0	0	30766	0	4.068e-06	<1/10,000
CCL21	NTc.Cm15	Phe	16	Leu	56	9	34710018	.	A	G	E	PASS	NA	p.Phe16Leu	p.Phe16Leu	c.46T>C	missense	NA	1	245696	0	4.07e-06	0	15282	0	0	9838	0	0	17242	0	0	22256	0	0	111272	0	0	33560	0	0	5474	0	1	30772	0	4.07e-06	<1/10,000
CCL21	NTc.Cm23	Ser	8	Arg	48	9	34710040	.	G	T	E	PASS	NA	p.Ser8Arg	p.Ser8Arg	c.24C>A	missense	NA	2	244932	0	8.166e-06	0	15242	0	0	9814	0	0	17220	0	0	22188	0	2	110738	0	0	33534	0	0	5456	0	0	30740	0	8.166e-06	<1/10,000
CCL21	NTc.Cm23	Ser	8	Gly	48	9	34710042	rs766751281	T	C	E	PASS	NA	p.Ser8Gly	p.Ser8Gly	c.22A>G	missense	NA	1	244768	0	4.086e-06	0	15230	0	0	9814	0	0	17220	0	0	22160	0	0	110644	0	0	33528	0	0	5454	0	1	30718	0	4.086e-06	<1/10,000
CCL22	NTc.Cm34	Asp	2	Ala	37	16	57392733	rs4359426	A	C	E G	PASS	PASS	p.Asp2Ala	p.Asp2Ala	c.5A>C	missense	NA	254530	277132	117499	0.9184	22954	24034	10965	9668	10150	4604	16437	18870	7162	24506	25756	11660	120095	126662	56953	27039	34412	10768	6024	6468	2807	27807	30780	12580	0.0816	>=5%
CCL22	NTc.Cm33	Arg	3	Cys	38	16	57392735	.	C	T	E	PASS	NA	p.Arg3Cys	p.Arg3Cys	c.7C>T	missense	NA	1	246206	0	4.062e-06	0	15304	0	0	9850	0	0	17248	0	0	22268	0	1	111686	0	0	33582	0	0	5486	0	0	30782	0	4.062e-06	<1/10,000
CCL22	NTc.Cm33	Arg	3	His	38	16	57392736	rs186412735	G	A	E	PASS	NA	p.Arg3His	p.Arg3His	c.8G>A	missense	NA	11	246174	0	4.468e-05	0	15304	0	0	9850	0	0	17248	0	0	22238	0	6	111684	0	2	33582	0	2	5486	0	1	30782	0	4.468e-05	<1/10,000
CCL22	NTc.Cm31	Gln	5	Arg	40	16	57392742	.	A	G	E	PASS	NA	p.Gln5Arg	p.Gln5Arg	c.14A>G	missense	NA	1	246244	0	4.061e-06	0	15304	0	0	9850	0	0	17248	0	0	22282	0	1	111710	0	0	33582	0	0	5486	0	0	30782	0	4.061e-06	<1/10,000
CCL22	NTc.Cm23	Val	13	Ile	48	16	57392765	rs190847998	G	A	E G	PASS	PASS	p.Val13Ile	p.Val13Ile	c.37G>A	missense	NA	43	277176	0	0.0001551	2	24030	0	0	10152	0	1	18868	0	27	25772	0	9	126684	0	0	34420	0	4	6468	0	0	30782	0	0.0001551	<1/1,000
CCL22	NTc.Cm22	Leu	14	Val	49	16	57392768	.	C	G	E	PASS	NA	p.Leu14Val	p.Leu14Val	c.40C>G	missense	NA	1	246230	0	4.061e-06	0	15304	0	0	9850	0	0	17248	0	0	22280	0	0	111698	0	1	33582	0	0	5486	0	0	30782	0	4.061e-06	<1/10,000
CCL22	NTc.Cm22	Leu	14	Phe	49	16	57392768	.	C	T	E	PASS	NA	p.Leu14Phe	p.Leu14Phe	c.40C>T	missense	NA	1	246230	0	4.061e-06	0	15304	0	0	9850	0	0	17248	0	0	22280	0	1	111698	0	0	33582	0	0	5486	0	0	30782	0	4.061e-06	<1/10,000
CCL22	NTc.Cm18	Ala	18	Val	53	16	57392781	rs146388634	C	T	E	PASS	NA	p.Ala18Val	p.Ala18Val	c.53C>T	missense	NA	9	246196	0	3.656e-05	1	15304	0	0	9850	0	0	17248	0	0	22260	0	8	111686	0	0	33582	0	0	5484	0	0	30782	0	3.656e-05	<1/10,000
CCL22	NTc.Cm17	Leu	19	Pro	54	16	57392784	.	T	C	E	PASS	NA	p.Leu19Pro	p.Leu19Pro	c.56T>C	missense	NA	1	246204	0	4.062e-06	0	15304	0	0	9850	0	1	17248	0	0	22270	0	0	111682	0	0	33582	0	0	5486	0	0	30782	0	4.062e-06	<1/10,000
CCL22	NTc.Cm13	Glu	23	Lys	58	16	57392795	rs372053546	G	A	E G	PASS	PASS	p.Glu23Lys	p.Glu23Lys	c.67G>A	missense	NA	6	277102	0	2.165e-05	4	24038	0	0	10150	0	0	18868	0	0	25736	0	0	126642	0	2	34418	0	0	6468	0	0	30782	0	2.165e-05	<1/10,000
CCL22	NTc.Cm13	Glu	23	Gln	58	16	57392795	rs372053546	G	C	E	PASS	NA	p.Glu23Gln	p.Glu23Gln	c.67G>C	missense	NA	1	246144	0	4.063e-06	0	15304	0	0	9848	0	0	17248	0	0	22242	0	1	111654	0	0	33580	0	0	5486	0	0	30782	0	4.063e-06	<1/10,000
CCL22	NTc.Cm10	Pro	26	Leu	61	16	57394352	rs745743471	C	T	E	PASS	NA	p.Pro26Leu	p.Pro26Leu	c.77C>T	missense	NA	1	246084	0	4.064e-06	0	15298	0	0	9842	0	0	17248	0	0	22262	0	0	111590	0	0	33582	0	1	5480	0	0	30782	0	4.064e-06	<1/10,000
CCL22	NTc.Cm8	Gly	28	Ser	63	16	57394357	rs779650273	G	A	E G	PASS	PASS	p.Gly28Ser	p.Gly28Ser	c.82G>A	missense	NA	13	277062	0	4.692e-05	1	24034	0	0	10146	0	0	18870	0	0	25744	0	10	126606	0	0	34420	0	0	6460	0	2	30782	0	4.692e-05	<1/10,000
CCL22	NTc.Cm7	Ala	29	Thr	64	16	57394360	rs151094699	G	A	E G	PASS	PASS	p.Ala29Thr	p.Ala29Thr	c.85G>A	missense	NA	19	277056	0	6.858e-05	4	24030	0	0	10146	0	2	18868	0	1	25722	0	11	126632	0	0	34416	0	0	6462	0	1	30780	0	6.858e-05	<1/10,000
CCL22	NTc.Cm7	Ala	29	Ser	64	16	57394360	rs151094699	G	T	E	PASS	NA	p.Ala29Ser	p.Ala29Ser	c.85G>T	missense	NA	5	246090	0	2.032e-05	0	15300	0	0	9844	0	5	17246	0	0	22228	0	0	111634	0	0	33578	0	0	5480	0	0	30780	0	2.032e-05	<1/10,000
CCL22	NTc.Cm5	Met	31	Thr	66	16	57394367	rs748264518	T	C	E	PASS	NA	p.Met31Thr	p.Met31Thr	c.92T>C	missense	NA	3	246130	0	1.219e-05	0	15300	0	0	9846	0	3	17248	0	0	22238	0	0	111654	0	0	33582	0	0	5480	0	0	30782	0	1.219e-05	<1/10,000
CCL22	NTc.Cm3	Asp	33	Asn	68	16	57394372	rs772096776	G	A	E	PASS	NA	p.Asp33Asn	p.Asp33Asn	c.97G>A	missense	NA	1	246184	0	4.062e-06	0	15302	0	0	9848	0	0	17248	0	0	22270	0	1	111672	0	0	33582	0	0	5480	0	0	30782	0	4.062e-06	<1/10,000
CCL22	NTc.Cm1	Val	35	Ile	70	16	57394378	rs139736959	G	A	E	PASS	NA	p.Val35Ile	p.Val35Ile	c.103G>A	missense	NA	10	246188	0	4.062e-05	0	15296	0	0	9848	0	0	17248	0	0	22274	0	7	111678	0	2	33582	0	0	5480	0	1	30782	0	4.062e-05	<1/10,000
CCL22	cxb1.1	Arg	38	Cys	76	16	57394387	rs761028971	C	T	E	PASS	NA	p.Arg38Cys	p.Arg38Cys	c.112C>T	missense	NA	1	246234	0	4.061e-06	0	15302	0	0	9850	0	0	17248	0	0	22286	0	1	111702	0	0	33582	0	0	5482	0	0	30782	0	4.061e-06	<1/10,000
CCL22	cxb1.1	Arg	38	His	76	16	57394388	rs201848347	G	A	E G	PASS	PASS	p.Arg38His	p.Arg38His	c.113G>A	missense	NA	22	277188	0	7.937e-05	9	24026	0	0	10152	0	6	18870	0	0	25772	0	6	126704	0	0	34418	0	1	6464	0	0	30782	0	7.937e-05	<1/10,000
CCL22	cxb1.1	Arg	38	Pro	76	16	57394388	rs201848347	G	C	E	PASS	NA	p.Arg38Pro	p.Arg38Pro	c.113G>C	missense	NA	1	246230	0	4.061e-06	0	15298	0	0	9850	0	0	17248	0	0	22280	0	1	111710	0	0	33580	0	0	5482	0	0	30782	0	4.061e-06	<1/10,000
CCL22	cxb1.2	Asp	39	Val	77	16	57394391	rs776925424	A	T	E	PASS	NA	p.Asp39Val	p.Asp39Val	c.116A>T	missense	NA	9	246246	0	3.655e-05	0	15302	0	0	9850	0	0	17248	0	0	22286	0	0	111714	0	7	33582	0	2	5482	0	0	30782	0	3.655e-05	<1/10,000
CCL22	cxb1.5	Tyr	40	His	80	16	57394393	rs41398344	T	C	E G	PASS	PASS	p.Tyr40His	p.Tyr40His	c.118T>C	missense	NA	1397	277214	8	0.005039	32	24032	0	18	10152	0	4	18870	0	32	25784	0	1026	126710	7	89	34420	0	34	6464	0	162	30782	1	0.005039	<1%
CCL22	cxb1.6	Val	41	Ile	81	16	57394396	rs145786410	G	A	E	PASS	NA	p.Val41Ile	p.Val41Ile	c.121G>A	missense	NA	3	246242	0	1.218e-05	0	15302	0	0	9850	0	1	17248	0	0	22288	0	2	111708	0	0	33582	0	0	5482	0	0	30782	0	1.218e-05	<1/10,000
CCL22	cxb1.7	Arg	42	His	82	16	57394400	rs372322461	G	A	E G	PASS	PASS	p.Arg42His	p.Arg42His	c.125G>A	missense	NA	7	277196	0	2.525e-05	0	24026	0	0	10152	0	0	18870	0	0	25778	0	5	126704	0	0	34420	0	0	6464	0	2	30782	0	2.525e-05	<1/10,000
CCL22	cxb1.10	Arg	44	His	85	16	57394406	rs756851121	G	A	E	PASS	NA	p.Arg44His	p.Arg44His	c.131G>A	missense	NA	9	246234	0	3.655e-05	0	15302	0	0	9850	0	0	17248	0	0	22282	0	3	111708	0	0	33582	0	0	5480	0	6	30782	0	3.655e-05	<1/10,000
CCL22	cxb1.14	Pro	46	His	89	16	57394412	.	C	A	E	PASS	NA	p.Pro46His	p.Pro46His	c.137C>A	missense	NA	1	246236	0	4.061e-06	0	15304	0	0	9850	0	0	17248	0	0	22284	0	1	111706	0	0	33582	0	0	5480	0	0	30782	0	4.061e-06	<1/10,000
CCL22	cxb1.16	Arg	48	Ser	91	16	57394417	rs145382097	C	A	E	PASS	NA	p.Arg48Ser	p.Arg48Ser	c.142C>A	missense	NA	1	246246	0	4.061e-06	0	15304	0	0	9850	0	0	17248	0	0	22286	0	0	111712	0	0	33582	0	0	5482	0	1	30782	0	4.061e-06	<1/10,000
CCL22	cxb1.16	Arg	48	Cys	91	16	57394417	rs145382097	C	T	E G	PASS	PASS	p.Arg48Cys	p.Arg48Cys	c.142C>T	missense	NA	4	277212	0	1.443e-05	0	24030	0	0	10152	0	0	18870	0	0	25780	0	2	126714	0	1	34420	0	1	6464	0	0	30782	0	1.443e-05	<1/10,000
CCL22	cxb1.16	Arg	48	His	91	16	57394418	rs376546990	G	A	E	PASS	NA	p.Arg48His	p.Arg48His	c.143G>A	missense	NA	17	246250	0	6.904e-05	4	15304	0	1	9850	0	0	17248	0	3	22290	0	8	111712	0	0	33582	0	1	5482	0	0	30782	0	6.904e-05	<1/10,000
CCL22	B1.1	Val	49	Met	95	16	57394420	rs748315767	G	A	E	PASS	NA	p.Val49Met	p.Val49Met	c.145G>A	missense	NA	8	246250	0	3.249e-05	1	15304	0	0	9850	0	0	17248	0	0	22290	0	3	111712	0	1	33582	0	0	5482	0	3	30782	0	3.249e-05	<1/10,000
CCL22	B1.1	Val	49	Leu	95	16	57394420	rs748315767	G	T	E	PASS	NA	p.Val49Leu	p.Val49Leu	c.145G>T	missense	NA	1	246250	0	4.061e-06	0	15304	0	0	9850	0	0	17248	0	0	22290	0	1	111712	0	0	33582	0	0	5482	0	0	30782	0	4.061e-06	<1/10,000
CCL22	B1.1	Val	49	Glu	95	16	57394421	.	T	A	E	PASS	NA	p.Val49Glu	p.Val49Glu	c.146T>A	missense	NA	1	246250	0	4.061e-06	0	15304	0	0	9850	0	0	17248	0	0	22288	0	1	111716	0	0	33580	0	0	5482	0	0	30782	0	4.061e-06	<1/10,000
CCL22	B1.2	Val	50	Gly	96	16	57394424	rs773097708	T	G	E	PASS	NA	p.Val50Gly	p.Val50Gly	c.149T>G	missense	NA	1	246252	0	4.061e-06	0	15304	0	0	9850	0	0	17248	0	0	22288	0	1	111716	0	0	33582	0	0	5482	0	0	30782	0	4.061e-06	<1/10,000
CCL22	B1.4	His	52	Pro	98	16	57394430	.	A	C	E	PASS	NA	p.His52Pro	p.His52Pro	c.155A>C	missense	NA	1	246246	0	4.061e-06	0	15304	0	0	9850	0	0	17248	0	0	22286	0	1	111712	0	0	33582	0	0	5482	0	0	30782	0	4.061e-06	<1/10,000
CCL22	B1.6	Tyr	54	His	100	16	57394435	.	T	C	E	PASS	NA	p.Tyr54His	p.Tyr54His	c.160T>C	missense	NA	1	246248	0	4.061e-06	0	15304	0	0	9850	0	0	17248	0	0	22290	0	0	111710	0	0	33580	0	1	5484	0	0	30782	0	4.061e-06	<1/10,000
CCL22	b1b2.9	Asp	58	Val	110	16	57394448	.	A	T	E	PASS	NA	p.Asp58Val	p.Asp58Val	c.173A>T	missense	NA	1	246212	0	4.062e-06	0	15302	0	0	9850	0	0	17248	0	0	22272	0	1	111696	0	0	33580	0	0	5482	0	0	30782	0	4.062e-06	<1/10,000
CCL22	b1b2.13	Pro	61	Leu	114	16	57394457	rs147844594	C	T	E G	PASS	PASS	p.Pro61Leu	p.Pro61Leu	c.182C>T	missense	NA	535	277088	4	0.001931	7	24026	0	15	10152	0	1	18870	0	152	25724	2	330	126656	2	6	34418	0	21	6460	0	3	30782	0	0.001931	<1%
CCL22	b1b2.14	Arg	62	Thr	115	16	57394460	.	G	C	E	PASS	NA	p.Arg62Thr	p.Arg62Thr	c.185G>C	missense	NA	1	246138	0	4.063e-06	0	15302	0	0	9850	0	0	17248	0	0	22234	0	1	111668	0	0	33578	0	0	5480	0	0	30778	0	4.063e-06	<1/10,000
CCL22	B2.2	Val	65	Met	128	16	57394468	rs374388955	G	A	E G	PASS	PASS	p.Val65Met	p.Val65Met	c.193G>A	missense	NA	7	277058	0	2.527e-05	0	24026	0	0	10152	0	0	18870	0	0	25692	0	7	126658	0	0	34418	0	0	6462	0	0	30780	0	2.527e-05	<1/10,000
CCL22	B2.2	Val	65	Leu	128	16	57394468	rs374388955	G	C	E	PASS	NA	p.Val65Leu	p.Val65Leu	c.193G>C	missense	NA	1	246096	0	4.063e-06	0	15300	0	0	9850	0	0	17248	0	0	22198	0	0	111660	0	1	33580	0	0	5480	0	0	30780	0	4.063e-06	<1/10,000
CCL22	B2.6	Thr	69	Asn	132	16	57397424	rs753783518	C	A	E	PASS	NA	p.Thr69Asn	p.Thr69Asn	c.206C>A	missense	NA	5	245944	0	2.033e-05	0	15298	0	0	9836	0	0	17240	0	0	22292	0	2	111542	0	0	33560	0	3	5480	0	0	30696	0	2.033e-05	<1/10,000
CCL22	b2b3.2	Phe	70	Val	134	16	57397426	rs765154290	T	G	E	PASS	NA	p.Phe70Val	p.Phe70Val	c.208T>G	missense	NA	2	245992	0	8.13e-06	0	15302	0	0	9840	0	0	17242	0	0	22290	0	0	111564	0	0	33570	0	0	5480	0	2	30704	0	8.13e-06	<1/10,000
CCL22	b2b3.4	Arg	71	Lys	136	16	57397430	.	G	A	E	PASS	NA	p.Arg71Lys	p.Arg71Lys	c.212G>A	missense	NA	1	246034	0	4.064e-06	0	15304	0	0	9844	0	0	17244	0	0	22286	0	1	111588	0	0	33570	0	0	5482	0	0	30716	0	4.064e-06	<1/10,000
CCL22	b2b3.11	Asp	72	Tyr	143	16	57397432	rs752543853	G	T	E	PASS	NA	p.Asp72Tyr	p.Asp72Tyr	c.214G>T	missense	NA	3	246074	0	1.219e-05	0	15302	0	0	9844	0	0	17242	0	0	22296	0	3	111616	0	0	33574	0	0	5482	0	0	30718	0	1.219e-05	<1/10,000
CCL22	B3.1	Glu	74	Asp	145	16	57397440	.	G	T	G	NA	PASS	p.Glu74Asp	p.Glu74Asp	c.222G>T	missense	NA	1	30930	0	3.233e-05	0	8708	0	0	302	0	0	1622	0	0	3494	0	1	14984	0	0	838	0	0	982	0	0	0	0	3.233e-05	<1/10,000
CCL22	B3.2	Ile	75	Thr	146	16	57397442	rs758188678	T	C	E	PASS	NA	p.Ile75Thr	p.Ile75Thr	c.224T>C	missense	NA	1	246172	0	4.062e-06	0	15304	0	0	9846	0	0	17244	0	0	22298	0	0	111674	0	0	33580	0	0	5484	0	1	30742	0	4.062e-06	<1/10,000
CCL22	B3.4	Ala	77	Asp	148	16	57397448	rs777890031	C	A	E G	PASS	PASS	p.Ala77Asp	p.Ala77Asp	c.230C>A	missense	NA	37	277018	0	0.0001336	0	24016	0	0	10144	0	0	18862	0	34	25768	0	2	126618	0	0	34414	0	1	6462	0	0	30734	0	0.0001336	<1/1,000
CCL22	b3h.1	Asp	78	Asn	149	16	57397450	rs368622742	G	A	E G	PASS	PASS	p.Asp78Asn	p.Asp78Asn	c.232G>A	missense	NA	19	277076	0	6.857e-05	1	24006	0	0	10142	0	1	18868	0	0	25790	0	5	126632	0	0	34418	0	0	6464	0	12	30756	0	6.857e-05	<1/10,000
CCL22	b3h.3	Arg	80	Gly	151	16	57397456	rs770485735	A	G	E	PASS	NA	p.Arg80Gly	p.Arg80Gly	c.238A>G	missense	NA	1	246210	0	4.062e-06	0	15302	0	0	9846	0	0	17248	0	0	22298	0	0	111690	0	1	33580	0	0	5484	0	0	30762	0	4.062e-06	<1/10,000
CCL22	b3h.3	Arg	80	Thr	151	16	57397457	.	G	C	E	PASS	NA	p.Arg80Thr	p.Arg80Thr	c.239G>C	missense	NA	1	246196	0	4.062e-06	0	15300	0	0	9844	0	0	17248	0	0	22296	0	0	111680	0	0	33582	0	1	5484	0	0	30762	0	4.062e-06	<1/10,000
CCL22	H.5	Met	86	Val	159	16	57397474	.	A	G	G	NA	PASS	p.Met86Val	p.Met86Val	c.256A>G	missense	NA	1	30910	0	3.235e-05	0	8704	0	0	302	0	0	1620	0	0	3494	0	1	14972	0	0	836	0	0	982	0	0	0	0	3.235e-05	<1/10,000
CCL22	H.7	Leu	88	Phe	161	16	57397480	.	C	T	E	PASS	NA	p.Leu88Phe	p.Leu88Phe	c.262C>T	missense	NA	1	246214	0	4.062e-06	1	15302	0	0	9846	0	0	17248	0	0	22294	0	0	111684	0	0	33582	0	0	5484	0	0	30774	0	4.062e-06	<1/10,000
CCL22	CT.2	Gln	93	Leu	166	16	57397496	rs372655361	A	T	E	PASS	NA	p.Gln93Leu	p.Gln93Leu	c.278A>T	missense	NA	1	246132	0	4.063e-06	1	15296	0	0	9840	0	0	17244	0	0	22286	0	0	111654	0	0	33578	0	0	5482	0	0	30752	0	4.063e-06	<1/10,000
CCL23	CT.9	Arg	135	Thr	173	17	34340247	rs747239007	C	G	E	PASS	NA	p.Arg135Thr	p.Arg135Thr	c.404G>C	missense	NA	2	246144	0	8.125e-06	0	15302	0	0	9850	0	0	17238	0	0	22294	0	2	111622	0	0	33580	0	0	5484	0	0	30774	0	8.125e-06	<1/10,000
CCL23	CT.9	Arg	135	Lys	173	17	34340247	rs747239007	C	T	E	PASS	NA	p.Arg135Lys	p.Arg135Lys	c.404G>A	missense	NA	1	246144	0	4.063e-06	0	15302	0	0	9850	0	1	17238	0	0	22294	0	0	111622	0	0	33580	0	0	5484	0	0	30774	0	4.063e-06	<1/10,000
CCL23	CT.8	Thr	134	Ile	172	17	34340250	rs771182548	G	A	E	PASS	NA	p.Thr134Ile	p.Thr134Ile	c.401C>T	missense	NA	1	246216	0	4.061e-06	0	15302	0	0	9850	0	1	17240	0	0	22298	0	0	111682	0	0	33580	0	0	5484	0	0	30780	0	4.061e-06	<1/10,000
CCL23	CT.7	Lys	133	Asn	171	17	34340252	rs775324515	C	G	E	PASS	NA	p.Lys133Asn	p.Lys133Asn	c.399G>C	missense	NA	1	246214	0	4.062e-06	0	15302	0	0	9850	0	0	17240	0	0	22298	0	0	111680	0	0	33580	0	0	5484	0	1	30780	0	4.062e-06	<1/10,000
CCL23	CT.7	Lys	133	Thr	171	17	34340253	rs768396550	T	G	E	PASS	NA	p.Lys133Thr	p.Lys133Thr	c.398A>C	missense	NA	1	246222	0	4.061e-06	0	15302	0	0	9850	0	0	17240	0	0	22298	0	1	111686	0	0	33582	0	0	5484	0	0	30780	0	4.061e-06	<1/10,000
CCL23	CT.6	Ile	132	Asn	170	17	34340256	rs774290331	A	T	E	PASS	NA	p.Ile132Asn	p.Ile132Asn	c.395T>A	missense	NA	2	246222	0	8.123e-06	0	15304	0	0	9850	0	0	17240	0	0	22298	0	2	111686	0	0	33582	0	0	5484	0	0	30778	0	8.123e-06	<1/10,000
CCL23	CT.5	Arg	131	Gln	169	17	34340259	rs761784343	C	T	E G	PASS	PASS	p.Arg131Gln	p.Arg131Gln	c.392G>A	missense	NA	5	277180	0	1.804e-05	0	24028	0	0	10152	0	0	18860	0	0	25794	0	4	126682	0	1	34420	0	0	6464	0	0	30780	0	1.804e-05	<1/10,000
CCL23	CT.5	Arg	131	Trp	169	17	34340260	rs202213083	G	A	E G	PASS	PASS	p.Arg131Trp	p.Arg131Trp	c.391C>T	missense	NA	12	277178	0	4.329e-05	0	24022	0	0	10152	0	1	18860	0	0	25792	0	10	126690	0	0	34420	0	0	6464	0	1	30778	0	4.329e-05	<1/10,000
CCL23	CT.4	Thr	130	Ile	168	17	34340262	.	G	A	E	PASS	NA	p.Thr130Ile	p.Thr130Ile	c.389C>T	missense	NA	4	246236	0	1.624e-05	0	15304	0	0	9850	0	0	17240	0	0	22300	0	4	111696	0	0	33582	0	0	5484	0	0	30780	0	1.624e-05	<1/10,000
CCL23	CT.2	Leu	128	Val	166	17	34340269	rs527342285	G	C	E G	PASS	PASS	p.Leu128Val	p.Leu128Val	c.382C>G	missense	NA	12	277178	0	4.329e-05	0	24028	0	0	10152	0	0	18862	0	0	25794	0	0	126684	0	0	34416	0	1	6466	0	11	30776	0	4.329e-05	<1/10,000
CCL23	CT.1	Lys	127	Thr	165	17	34340271	.	T	G	E	PASS	NA	p.Lys127Thr	p.Lys127Thr	c.380A>C	missense	NA	1	246232	0	4.061e-06	0	15304	0	0	9850	0	0	17240	0	0	22300	0	0	111696	0	1	33578	0	0	5486	0	0	30778	0	4.061e-06	<1/10,000
CCL23	CT.1	Lys	127	Gln	165	17	34340272	.	T	G	E	PASS	NA	p.Lys127Gln	p.Lys127Gln	c.379A>C	missense	NA	1	246230	0	4.061e-06	0	15304	0	0	9850	0	0	17240	0	0	22300	0	0	111694	0	1	33578	0	0	5486	0	0	30778	0	4.061e-06	<1/10,000
CCL23	H.10	Leu	126	Gln	164	17	34340274	.	A	T	E	PASS	NA	p.Leu126Gln	p.Leu126Gln	c.377T>A	missense	NA	1	246222	0	4.061e-06	0	15304	0	0	9850	0	0	17240	0	0	22300	0	0	111688	0	0	33576	0	0	5486	0	1	30778	0	4.061e-06	<1/10,000
CCL23	H.10	Leu	126	Val	164	17	34340275	rs571836898	G	C	E	PASS	NA	p.Leu126Val	p.Leu126Val	c.376C>G	missense	NA	2	246222	0	8.123e-06	0	15304	0	0	9850	0	0	17238	0	0	22300	0	0	111690	0	0	33578	0	0	5486	0	2	30776	0	8.123e-06	<1/10,000
CCL23	H.8	Arg	124	Lys	162	17	34340280	rs755426979	C	T	E	PASS	NA	p.Arg124Lys	p.Arg124Lys	c.371G>A	missense	NA	3	246220	0	1.218e-05	0	15302	0	0	9850	0	0	17238	0	0	22300	0	2	111686	0	0	33578	0	0	5486	0	1	30780	0	1.218e-05	<1/10,000
CCL23	H.7	Val	123	Glu	161	17	34340283	.	A	T	E	PASS	NA	p.Val123Glu	p.Val123Glu	c.368T>A	missense	NA	1	246222	0	4.061e-06	0	15304	0	0	9850	0	0	17238	0	0	22300	0	0	111690	0	1	33576	0	0	5486	0	0	30778	0	4.061e-06	<1/10,000
CCL23	H.7	Val	123	Met	161	17	34340284	rs1003645	C	T	E G	PASS	PASS	p.Val123Met	p.Val123Met	c.367G>A	missense	NA	197107	276878	74678	0.7119	4268	23972	381	8046	10148	3188	11115	18838	3305	20536	25774	8190	102392	126544	41435	25966	34380	9810	4877	6460	1842	19907	30762	6527	0.2881	>=5%
CCL23	H.5	Val	121	Phe	159	17	34340290	.	C	A	E	PASS	NA	p.Val121Phe	p.Val121Phe	c.361G>T	missense	NA	1	246200	0	4.062e-06	0	15304	0	0	9848	0	1	17238	0	0	22300	0	0	111672	0	0	33578	0	0	5484	0	0	30776	0	4.062e-06	<1/10,000
CCL23	H.1	Lys	117	Asn	155	17	34340300	.	C	A	E	PASS	NA	p.Lys117Asn	p.Lys117Asn	c.351G>T	missense	NA	1	246196	0	4.062e-06	0	15304	0	0	9848	0	0	17236	0	0	22298	0	0	111674	0	0	33574	0	0	5484	0	1	30778	0	4.062e-06	<1/10,000
CCL23	H.1	Lys	117	Arg	155	17	34340301	.	T	C	G	NA	PASS	p.Lys117Arg	p.Lys117Arg	c.350A>G	missense	NA	1	30920	0	3.234e-05	0	8706	0	0	300	0	0	1620	0	0	3494	0	0	14984	0	1	836	0	0	980	0	0	0	0	3.234e-05	<1/10,000
CCL23	B3.2	Phe	110	Leu	146	17	34340321	rs777785550	G	T	E	PASS	NA	p.Phe110Leu	p.Phe110Leu	c.330C>A	missense	NA	49	246100	0	0.0001991	0	15302	0	0	9842	0	0	17236	0	0	22296	0	0	111620	0	38	33566	0	11	5478	0	0	30760	0	0.0001991	<1/1,000
CCL23	B3.1	Arg	109	Leu	145	17	34340325	rs80219613	C	A	E	PASS	NA	p.Arg109Leu	p.Arg109Leu	c.326G>T	missense	NA	1	246024	0	4.065e-06	1	15300	0	0	9840	0	0	17230	0	0	22286	0	0	111574	0	0	33570	0	0	5478	0	0	30746	0	4.065e-06	<1/10,000
CCL23	B3.1	Arg	109	His	145	17	34340325	rs80219613	C	T	E G	PASS	PASS	p.Arg109His	p.Arg109His	c.326G>A	missense	NA	2488	276950	21	0.008984	52	24012	0	125	10142	0	4	18850	0	280	25780	2	1733	126558	16	147	34406	0	61	6456	0	86	30746	3	0.008984	<1%
CCL23	B3.1	Arg	109	Cys	145	17	34340326	rs369008680	G	A	E G	PASS	PASS	p.Arg109Cys	p.Arg109Cys	c.325C>T	missense	NA	9	276924	0	3.25e-05	3	24014	0	1	10142	0	0	18850	0	1	25784	0	1	126546	0	0	34394	0	0	6458	0	3	30736	0	3.25e-05	<1/10,000
CCL23	B3.1	Arg	109	Ser	145	17	34340326	rs369008680	G	T	E G	PASS	PASS	p.Arg109Ser	p.Arg109Ser	c.325C>A	missense	NA	2	276924	0	7.222e-06	0	24014	0	0	10142	0	0	18850	0	0	25784	0	2	126546	0	0	34394	0	0	6458	0	0	30736	0	7.222e-06	<1/10,000
CCL23	b2b3.12	Arg	108	Leu	144	17	34340328	rs746038053	C	A	G	NA	PASS	p.Arg108Leu	p.Arg108Leu	c.323G>T	missense	NA	1	30942	0	3.232e-05	0	8720	0	0	302	0	0	1622	0	0	3492	0	1	14990	0	0	836	0	0	980	0	0	0	0	3.232e-05	<1/10,000
CCL23	b2b3.12	Arg	108	Gln	144	17	34340328	rs746038053	C	T	E	PASS	NA	p.Arg108Gln	p.Arg108Gln	c.323G>A	missense	NA	1	245962	0	4.066e-06	0	15302	0	0	9840	0	0	17226	0	0	22290	0	1	111538	0	0	33556	0	0	5476	0	0	30734	0	4.066e-06	<1/10,000
CCL23	B2.4	Phe	102	Leu	130	17	34340347	rs140199904	A	G	E G	PASS	PASS	p.Phe102Leu	p.Phe102Leu	c.304T>C	missense	NA	25	275768	0	9.066e-05	23	23992	0	0	10110	0	0	18794	0	0	25738	0	1	125850	0	1	34272	0	0	6438	0	0	30574	0	9.066e-05	<1/10,000
CCL23	B2.3	Ile	101	Thr	129	17	34340784	.	A	G	G	NA	PASS	p.Ile101Thr	p.Ile101Thr	c.302T>C	missense	NA	1	30934	0	3.233e-05	0	8722	0	0	302	0	0	1622	0	0	3490	0	1	14982	0	0	838	0	0	978	0	0	0	0	3.233e-05	<1/10,000
CCL23	B2.3	Ile	101	Val	129	17	34340785	rs778736599	T	C	G	NA	PASS	p.Ile101Val	p.Ile101Val	c.301A>G	missense	NA	1	30940	0	3.232e-05	0	8718	0	0	302	0	0	1622	0	1	3490	0	0	14990	0	0	838	0	0	980	0	0	0	0	3.232e-05	<1/10,000
CCL23	b1b2.16	Pro	98	Leu	117	17	34340793	rs777800056	G	A	E	PASS	NA	p.Pro98Leu	p.Pro98Leu	c.293C>T	missense	NA	1	246134	0	4.063e-06	0	15302	0	0	9846	0	0	17240	0	0	22294	0	0	111614	0	0	33574	0	0	5484	0	1	30780	0	4.063e-06	<1/10,000
CCL23	b1b2.9	Ser	93	Asn	110	17	34340808	.	C	T	G	NA	PASS	p.Ser93Asn	p.Ser93Asn	c.278G>A	missense	NA	2	30940	0	6.464e-05	2	8726	0	0	302	0	0	1622	0	0	3488	0	0	14984	0	0	838	0	0	980	0	0	0	0	6.464e-05	<1/10,000
CCL23	b1b2.4	Thr	91	Met	105	17	34340814	rs774950997	G	A	E	PASS	NA	p.Thr91Met	p.Thr91Met	c.272C>T	missense	NA	3	246218	0	1.218e-05	0	15304	0	0	9850	0	0	17246	0	1	22298	0	0	111674	0	1	33580	0	0	5484	0	1	30782	0	1.218e-05	<1/10,000
CCL23	B1.4	Ser	87	Cys	98	17	34340827	rs752154492	T	A	E	PASS	NA	p.Ser87Cys	p.Ser87Cys	c.259A>T	missense	NA	1	246224	0	4.061e-06	0	15304	0	0	9850	0	0	17242	0	0	22298	0	1	111682	0	0	33580	0	0	5486	0	0	30782	0	4.061e-06	<1/10,000
CCL23	B1.3	Glu	86	Asp	97	17	34340828	rs538427986	C	A	G	NA	PASS	p.Glu86Asp	p.Glu86Asp	c.258G>T	missense	NA	1	30948	0	3.231e-05	0	8732	0	0	302	0	0	1622	0	0	3492	0	1	14984	0	0	838	0	0	978	0	0	0	0	3.231e-05	<1/10,000
CCL23	B1.3	Glu	86	Gly	97	17	34340829	.	T	C	E G	PASS	PASS	p.Glu86Gly	p.Glu86Gly	c.257A>G	missense	NA	2	277172	0	7.216e-06	1	24032	0	0	10150	0	0	18862	0	0	25792	0	0	126670	0	1	34418	0	0	6466	0	0	30782	0	7.216e-06	<1/10,000
CCL23	B1.1	Leu	84	His	95	17	34340835	.	A	T	E	PASS	NA	p.Leu84His	p.Leu84His	c.251T>A	missense	NA	1	246234	0	4.061e-06	0	15304	0	0	9850	0	0	17242	0	0	22300	0	0	111690	0	0	33580	0	0	5486	0	1	30782	0	4.061e-06	<1/10,000
CCL23	cxb1.14	Pro	81	Leu	89	17	34340844	rs142522197	G	A	E G	PASS	PASS	p.Pro81Leu	p.Pro81Leu	c.242C>T	missense	NA	22	277178	0	7.937e-05	18	24036	0	0	10150	0	2	18858	0	0	25794	0	0	126674	0	0	34418	0	0	6466	0	2	30782	0	7.937e-05	<1/10,000
CCL23	cxb1.11	Ile	80	Met	86	17	34340846	rs182352077	G	C	E	PASS	NA	p.Ile80Met	p.Ile80Met	c.240C>G	missense	NA	3	246238	0	1.218e-05	0	15304	0	0	9850	0	0	17238	0	0	22298	0	0	111700	0	3	33580	0	0	5486	0	0	30782	0	1.218e-05	<1/10,000
CCL23	cxb1.11	Ile	80	Thr	86	17	34340847	rs780325362	A	G	E	PASS	NA	p.Ile80Thr	p.Ile80Thr	c.239T>C	missense	NA	1	246242	0	4.061e-06	0	15304	0	0	9850	0	0	17240	0	0	22300	0	1	111700	0	0	33580	0	0	5486	0	0	30782	0	4.061e-06	<1/10,000
CCL23	cxb1.10	Ser	79	Asn	85	17	34340850	rs142372148	C	T	E G	PASS	PASS	p.Ser79Asn	p.Ser79Asn	c.236G>A	missense	NA	6	277194	0	2.165e-05	6	24036	0	0	10152	0	0	18860	0	0	25794	0	0	126686	0	0	34418	0	0	6466	0	0	30782	0	2.165e-05	<1/10,000
CCL23	cxb1.8	Arg	78	Pro	83	17	34340853	rs758235883	C	G	E	PASS	NA	p.Arg78Pro	p.Arg78Pro	c.233G>C	missense	NA	4	246232	0	1.624e-05	0	15302	0	0	9848	0	0	17240	0	0	22300	0	0	111694	0	4	33580	0	0	5486	0	0	30782	0	1.624e-05	<1/10,000
CCL23	cxb1.8	Arg	78	Gln	83	17	34340853	rs758235883	C	T	E	PASS	NA	p.Arg78Gln	p.Arg78Gln	c.233G>A	missense	NA	7	246232	0	2.843e-05	0	15302	0	0	9848	0	0	17240	0	0	22300	0	7	111694	0	0	33580	0	0	5486	0	0	30782	0	2.843e-05	<1/10,000
CCL23	cxb1.6	Thr	76	Ala	81	17	34340860	rs199911286	T	C	E G	PASS	PASS	p.Thr76Ala	p.Thr76Ala	c.226A>G	missense	NA	17	277190	0	6.133e-05	2	24030	0	0	10152	0	0	18862	0	0	25790	0	14	126690	0	1	34416	0	0	6468	0	0	30782	0	6.133e-05	<1/10,000
CCL23	cxb1.5	Tyr	75	Asp	80	17	34340863	rs745387175	A	C	E	PASS	NA	p.Tyr75Asp	p.Tyr75Asp	c.223T>G	missense	NA	1	246242	0	4.061e-06	0	15304	0	0	9850	0	0	17240	0	0	22298	0	1	111706	0	0	33578	0	0	5486	0	0	30780	0	4.061e-06	<1/10,000
CCL23	cxb1.2	Ser	74	Pro	77	17	34340866	rs151273610	A	G	E	PASS	NA	p.Ser74Pro	p.Ser74Pro	c.220T>C	missense	NA	11	246246	0	4.467e-05	0	15304	0	0	9850	0	0	17242	0	0	22298	0	11	111704	0	0	33580	0	0	5486	0	0	30782	0	4.467e-05	<1/10,000
CCL23	cxb1.2	Ser	74	Thr	77	17	34340866	rs151273610	A	T	E G	PASS	PASS	p.Ser74Thr	p.Ser74Thr	c.220T>A	missense	NA	17	277198	0	6.133e-05	2	24034	0	0	10152	0	0	18864	0	0	25790	0	14	126690	0	1	34418	0	0	6468	0	0	30782	0	6.133e-05	<1/10,000
CCL23	NTc.Cm1	Asp	70	Tyr	70	17	34340878	.	C	A	E G	PASS	PASS	p.Asp70Tyr	p.Asp70Tyr	c.208G>T	missense	NA	2	277202	0	7.215e-06	0	24036	0	0	10150	0	0	18864	0	0	25792	0	2	126696	0	0	34416	0	0	6466	0	0	30782	0	7.215e-06	<1/10,000
CCL23	NTc.Cm2	Ala	69	Val	69	17	34340880	.	G	A	E	PASS	NA	p.Ala69Val	p.Ala69Val	c.206C>T	missense	NA	1	246232	0	4.061e-06	0	15304	0	0	9846	0	1	17242	0	0	22294	0	0	111698	0	0	33580	0	0	5486	0	0	30782	0	4.061e-06	<1/10,000
CCL23	NTc.Cm4	Thr	67	Ile	67	17	34340886	.	G	A	E	PASS	NA	p.Thr67Ile	p.Thr67Ile	c.200C>T	missense	NA	1	246222	0	4.061e-06	0	15302	0	0	9848	0	0	17242	0	0	22294	0	1	111688	0	0	33580	0	0	5486	0	0	30782	0	4.061e-06	<1/10,000
CCL23	NTc.Cm5	Ala	66	Val	66	17	34340889	rs140475420	G	A	E G	PASS	PASS	p.Ala66Val	p.Ala66Val	c.197C>T	missense	NA	8	277164	0	2.886e-05	8	24034	0	0	10148	0	0	18864	0	0	25784	0	0	126666	0	0	34420	0	0	6468	0	0	30780	0	2.886e-05	<1/10,000
CCL23	NTc.Cm6	His	65	Arg	65	17	34340892	rs762365056	T	C	E	PASS	NA	p.His65Arg	p.His65Arg	c.194A>G	missense	NA	1	246220	0	4.061e-06	0	15302	0	0	9846	0	1	17242	0	0	22294	0	0	111688	0	0	33582	0	0	5486	0	0	30780	0	4.061e-06	<1/10,000
CCL23	NTc.Cm11	His	60	Gln	60	17	34340906	rs373678141	A	T	E G	PASS	PASS	p.His60Gln	p.His60Gln	c.180T>A	missense	NA	6	277164	0	2.165e-05	2	24030	0	0	10148	0	0	18864	0	0	25788	0	4	126674	0	0	34418	0	0	6462	0	0	30780	0	2.165e-05	<1/10,000
CCL23	NTc.Cm11	His	60	Asn	60	17	34340908	rs760774067	G	T	E	PASS	NA	p.His60Asn	p.His60Asn	c.178C>A	missense	NA	1	246210	0	4.062e-06	0	15304	0	0	9846	0	0	17242	0	0	22292	0	0	111680	0	0	33580	0	0	5484	0	1	30782	0	4.062e-06	<1/10,000
CCL23	NTc.Cm15	Met	56	Val	56	17	34340920	.	T	C	G	NA	PASS	p.Met56Val	p.Met56Val	c.166A>G	missense	NA	1	30952	0	3.231e-05	1	8718	0	0	302	0	0	1622	0	0	3494	0	0	14998	0	0	838	0	0	980	0	0	0	0	3.231e-05	<1/10,000
CCL23	NTc.Cm16	Gln	55	His	55	17	34340921	rs766323126	C	A	E	PASS	NA	p.Gln55His	p.Gln55His	c.165G>T	missense	NA	1	246166	0	4.062e-06	0	15302	0	0	9846	0	0	17242	0	0	22290	0	1	111644	0	0	33578	0	0	5484	0	0	30780	0	4.062e-06	<1/10,000
CCL23	NTc.Cm17	Pro	54	Ala	54	17	34340926	.	G	C	G	NA	PASS	p.Pro54Ala	p.Pro54Ala	c.160C>G	missense	NA	1	30944	0	3.232e-05	1	8724	0	0	302	0	0	1622	0	0	3494	0	0	14982	0	0	838	0	0	982	0	0	0	0	3.232e-05	<1/10,000
CCL23	NTc.Cm18	Gly	53	Cys	53	17	34340929	rs754139698	C	A	E	PASS	NA	p.Gly53Cys	p.Gly53Cys	c.157G>T	missense	NA	1	246108	0	4.063e-06	0	15298	0	0	9844	0	0	17242	0	0	22276	0	1	111606	0	0	33578	0	0	5484	0	0	30780	0	4.063e-06	<1/10,000
CCL23	NTc.Cm19	Ile	52	Thr	52	17	34340931	rs368207475	A	G	E	PASS	NA	p.Ile52Thr	p.Ile52Thr	c.155T>C	missense	NA	1	246140	0	4.063e-06	1	15302	0	0	9844	0	0	17242	0	0	22284	0	0	111624	0	0	33578	0	0	5484	0	0	30782	0	4.063e-06	<1/10,000
CCL23	NTc.Cm19	Ile	52	Asn	52	17	34340931	rs368207475	A	T	E	PASS	NA	p.Ile52Asn	p.Ile52Asn	c.155T>A	missense	NA	3	246140	0	1.219e-05	0	15302	0	0	9844	0	0	17242	0	3	22284	0	0	111624	0	0	33578	0	0	5484	0	0	30782	0	1.219e-05	<1/10,000
CCL23	NTc.Cm21	Arg	50	Gly	50	17	34340938	.	T	C	G	NA	PASS	p.Arg50Gly	p.Arg50Gly	c.148A>G	missense	NA	1	30958	0	3.23e-05	0	8728	0	0	302	0	0	1622	0	0	3494	0	1	14994	0	0	838	0	0	980	0	0	0	0	3.23e-05	<1/10,000
CCL23	NTc.Cm25	Met	46	Ile	46	17	34340948	.	C	T	E	PASS	NA	p.Met46Ile	p.Met46Ile	c.138G>A	missense	NA	3	245904	0	1.22e-05	0	15298	0	0	9842	0	0	17238	0	0	22214	0	0	111484	0	3	33574	0	0	5480	0	0	30774	0	1.22e-05	<1/10,000
CCL23	NTc.Cm26	Asp	45	Gly	45	17	34341376	rs748761477	T	C	E	PASS	NA	p.Asp45Gly	p.Asp45Gly	c.134A>G	missense	NA	1	246224	0	4.061e-06	0	15302	0	0	9850	0	0	17240	0	0	22290	0	0	111694	0	0	33582	0	0	5484	0	1	30782	0	4.061e-06	<1/10,000
CCL23	NTc.Cm28	Leu	43	His	43	17	34341382	.	A	T	E	PASS	NA	p.Leu43His	p.Leu43His	c.128T>A	missense	NA	1	246226	0	4.061e-06	0	15302	0	0	9850	0	0	17240	0	0	22292	0	1	111694	0	0	33582	0	0	5484	0	0	30782	0	4.061e-06	<1/10,000
CCL23	NTc.Cm32	Glu	39	Lys	39	17	34341395	.	C	T	G	NA	PASS	p.Glu39Lys	p.Glu39Lys	c.115G>A	missense	NA	1	30962	0	3.23e-05	1	8730	0	0	302	0	0	1620	0	0	3494	0	0	14996	0	0	838	0	0	982	0	0	0	0	3.23e-05	<1/10,000
CCL23	NTc.Cm33	Leu	38	Phe	38	17	34341396	.	C	G	G	NA	PASS	p.Leu38Phe	p.Leu38Phe	c.114G>C	missense	NA	1	30962	0	3.23e-05	1	8732	0	0	302	0	0	1622	0	0	3494	0	0	14996	0	0	838	0	0	978	0	0	0	0	3.23e-05	<1/10,000
CCL23	NTc.Cm33	Leu	38	Trp	38	17	34341397	rs778566548	A	C	E G	PASS	PASS	p.Leu38Trp	p.Leu38Trp	c.113T>G	missense	NA	5	277184	0	1.804e-05	0	24036	0	0	10152	0	0	18860	0	4	25786	0	0	126682	0	0	34420	0	1	6466	0	0	30782	0	1.804e-05	<1/10,000
CCL23	NTc.Cm33	Leu	38	Ser	38	17	34341397	rs778566548	A	G	E	PASS	NA	p.Leu38Ser	p.Leu38Ser	c.113T>C	missense	NA	1	246214	0	4.062e-06	0	15302	0	0	9850	0	0	17238	0	0	22292	0	0	111684	0	0	33582	0	0	5484	0	1	30782	0	4.062e-06	<1/10,000
CCL23	NTc.Cm33	Leu	38	Met	38	17	34341398	rs61737011	A	T	E G	PASS	PASS	p.Leu38Met	p.Leu38Met	c.112T>A	missense	NA	83	277172	0	0.0002995	0	24028	0	0	10152	0	0	18860	0	77	25784	0	3	126682	0	0	34420	0	3	6466	0	0	30780	0	0.0002995	<1/1,000
CCL23	NTc.Cm34	Pro	37	Leu	37	17	34341400	.	G	A	E	PASS	NA	p.Pro37Leu	p.Pro37Leu	c.110C>T	missense	NA	1	246210	0	4.062e-06	1	15302	0	0	9850	0	0	17238	0	0	22286	0	0	111686	0	0	33582	0	0	5484	0	0	30782	0	4.062e-06	<1/10,000
CCL23	NTc.Cm35	Leu	36	Phe	36	17	34341404	.	G	A	E	PASS	NA	p.Leu36Phe	p.Leu36Phe	c.106C>T	missense	NA	1	246208	0	4.062e-06	0	15302	0	0	9850	0	0	17236	0	0	22286	0	0	111686	0	0	33582	0	1	5484	0	0	30782	0	4.062e-06	<1/10,000
CCL23	NTc.Cm40	Phe	31	Leu	31	17	34341417	rs773536611	G	T	E	PASS	NA	p.Phe31Leu	p.Phe31Leu	c.93C>A	missense	NA	1	246198	0	4.062e-06	0	15302	0	0	9850	0	0	17238	0	0	22290	0	1	111670	0	0	33582	0	0	5484	0	0	30782	0	4.062e-06	<1/10,000
CCL23	NTc.Cm40	Phe	31	Leu	31	17	34341419	rs201049268	A	G	E	PASS	NA	p.Phe31Leu	p.Phe31Leu	c.91T>C	missense	NA	1	246194	0	4.062e-06	1	15302	0	0	9850	0	0	17238	0	0	22290	0	0	111666	0	0	33582	0	0	5484	0	0	30782	0	4.062e-06	<1/10,000
CCL23	NTc.Cm41	Glu	30	Lys	30	17	34341422	rs771329185	C	T	E	PASS	NA	p.Glu30Lys	p.Glu30Lys	c.88G>A	missense	NA	3	246188	0	1.219e-05	0	15302	0	0	9850	0	0	17238	0	0	22290	0	1	111660	0	2	33582	0	0	5484	0	0	30782	0	1.219e-05	<1/10,000
CCL23	NTc.Cm42	Thr	29	Ile	29	17	34341424	.	G	A	E	PASS	NA	p.Thr29Ile	p.Thr29Ile	c.86C>T	missense	NA	1	246188	0	4.062e-06	0	15302	0	0	9850	0	0	17236	0	0	22290	0	1	111664	0	0	33582	0	0	5484	0	0	30780	0	4.062e-06	<1/10,000
CCL23	NTc.Cm45	Asp	26	Glu	26	17	34341432	rs777141235	A	T	E	PASS	NA	p.Asp26Glu	p.Asp26Glu	c.78T>A	missense	NA	3	246152	0	1.219e-05	0	15300	0	0	9850	0	0	17238	0	0	22288	0	2	111628	0	0	33582	0	1	5484	0	0	30782	0	1.219e-05	<1/10,000
CCL23	NTc.Cm45	Asp	26	Val	26	17	34341433	.	T	A	E	PASS	NA	p.Asp26Val	p.Asp26Val	c.77A>T	missense	NA	1	246146	0	4.063e-06	0	15302	0	0	9848	0	0	17238	0	0	22284	0	1	111626	0	0	33582	0	0	5484	0	0	30782	0	4.063e-06	<1/10,000
CCL23	NTc.Cm45	Asp	26	Gly	26	17	34341433	.	T	C	E	PASS	NA	p.Asp26Gly	p.Asp26Gly	c.77A>G	missense	NA	1	246146	0	4.063e-06	0	15302	0	0	9848	0	0	17238	0	0	22284	0	1	111626	0	0	33582	0	0	5484	0	0	30782	0	4.063e-06	<1/10,000
CCL23	NTc.Cm48	Val	23	Leu	23	17	34344868	rs766654541	C	G	G	NA	PASS	p.Val23Leu	p.Val23Leu	c.67G>C	missense	NA	1	30960	0	3.23e-05	1	8730	0	0	302	0	0	1622	0	0	3494	0	0	14994	0	0	838	0	0	980	0	0	0	0	3.23e-05	<1/10,000
CCL23	NTc.Cm48	Val	23	Ile	23	17	34344868	rs766654541	C	T	E G	PASS	PASS	p.Val23Ile	p.Val23Ile	c.67G>A	missense	NA	2	276858	0	7.224e-06	0	24014	0	0	10146	0	0	18856	0	0	25784	0	1	126418	0	0	34408	0	0	6462	0	1	30770	0	7.224e-06	<1/10,000
CCL23	NTc.Cm49	Arg	22	Gln	22	17	34344870	rs140430245	C	T	E	PASS	NA	p.Arg22Gln	p.Arg22Gln	c.65G>A	missense	NA	1	245856	0	4.067e-06	1	15284	0	0	9846	0	0	17232	0	0	22284	0	0	111388	0	0	33568	0	0	5480	0	0	30774	0	4.067e-06	<1/10,000
CCL23	NTc.Cm49	Arg	22	Trp	22	17	34344871	rs769009492	G	A	E	PASS	NA	p.Arg22Trp	p.Arg22Trp	c.64C>T	missense	NA	9	245884	0	3.66e-05	0	15286	0	0	9844	0	0	17234	0	0	22292	0	5	111402	0	2	33566	0	0	5482	0	2	30778	0	3.66e-05	<1/10,000
CCL23	NTc.Cm52	Ser	19	Phe	19	17	34344879	.	G	A	E	PASS	NA	p.Ser19Phe	p.Ser19Phe	c.56C>T	missense	NA	1	245938	0	4.066e-06	0	15288	0	0	9842	0	0	17240	0	0	22294	0	1	111450	0	0	33566	0	0	5482	0	0	30776	0	4.066e-06	<1/10,000
CCL23	NTc.Cm55	Ala	16	Asp	16	17	34344888	.	G	T	E	PASS	NA	p.Ala16Asp	p.Ala16Asp	c.47C>A	missense	NA	1	245984	0	4.065e-06	0	15286	0	0	9844	0	1	17242	0	0	22292	0	0	111492	0	0	33568	0	0	5484	0	0	30776	0	4.065e-06	<1/10,000
CCL23	NTc.Cm60	Leu	11	Phe	11	17	34344904	rs200802399	G	A	E G	PASS	PASS	p.Leu11Phe	p.Leu11Phe	c.31C>T	missense	NA	182	276920	0	0.0006572	0	23996	0	17	10144	0	6	18862	0	110	25776	0	30	126504	0	7	34404	0	9	6458	0	3	30776	0	0.0006572	<1/1,000
CCL23	NTc.Cm62	Ser	9	Tyr	9	17	34344909	.	G	T	E	PASS	NA	p.Ser9Tyr	p.Ser9Tyr	c.26C>A	missense	NA	1	245948	0	4.066e-06	0	15274	0	0	9840	0	0	17236	0	0	22274	0	1	111502	0	0	33568	0	0	5480	0	0	30774	0	4.066e-06	<1/10,000
CCL23	NTc.Cm64	Ala	7	Asp	7	17	34344915	.	G	T	E	PASS	NA	p.Ala7Asp	p.Ala7Asp	c.20C>A	missense	NA	1	245816	0	4.068e-06	0	15242	0	0	9842	0	0	17236	0	0	22238	0	0	111442	0	1	33564	0	0	5476	0	0	30776	0	4.068e-06	<1/10,000
CCL23	NTc.Cm66	Val	5	Met	5	17	34344922	rs759487613	C	T	E	PASS	NA	p.Val5Met	p.Val5Met	c.13G>A	missense	NA	8	245854	0	3.254e-05	0	15268	0	0	9836	0	0	17236	0	0	22256	0	3	111444	0	2	33566	0	0	5480	0	3	30768	0	3.254e-05	<1/10,000
CCL24	CT.29	Thr	118	Ile	193	7	75441121	.	G	A	E	PASS	NA	p.Thr118Ile	p.Thr118Ile	c.353C>T	missense	NA	1	244902	0	4.083e-06	0	15296	0	0	9776	0	0	17230	0	0	22196	0	0	110748	0	0	33494	0	1	5462	0	0	30700	0	4.083e-06	<1/10,000
CCL24	CT.28	Thr	117	Ile	192	7	75441124	rs782337842	G	A	E	PASS	NA	p.Thr117Ile	p.Thr117Ile	c.350C>T	missense	NA	3	244980	0	1.225e-05	0	15298	0	0	9780	0	0	17232	0	0	22200	0	3	110776	0	0	33506	0	0	5460	0	0	30728	0	1.225e-05	<1/10,000
CCL24	CT.22	Arg	111	Ser	186	7	75441141	.	T	G	E	PASS	NA	p.Arg111Ser	p.Arg111Ser	c.333A>C	missense	NA	1	245756	0	4.069e-06	0	15300	0	0	9828	0	0	17228	0	0	22246	0	1	111370	0	0	33548	0	0	5466	0	0	30770	0	4.069e-06	<1/10,000
CCL24	CT.21	Gln	110	Glu	185	7	75441146	rs11465313	G	C	E G	PASS	PASS	p.Gln110Glu	p.Gln110Glu	c.328C>G	missense	NA	479	276690	5	0.001731	456	23960	5	0	10132	0	0	18848	0	0	25742	0	1	126388	0	19	34392	0	3	6452	0	0	30776	0	0.001731	<1%
CCL24	CT.18	Gly	107	Val	182	7	75441154	rs782002431	C	A	E G	PASS	PASS	p.Gly107Val	p.Gly107Val	c.320G>T	missense	NA	15	276754	0	5.42e-05	0	23970	0	0	10136	0	0	18842	0	0	25738	0	3	126446	0	11	34392	0	1	6454	0	0	30776	0	5.42e-05	<1/10,000
CCL24	CT.15	Ala	104	Ser	179	7	75441164	.	C	A	G	NA	PASS	p.Ala104Ser	p.Ala104Ser	c.310G>T	missense	NA	1	30814	0	3.245e-05	0	8658	0	0	302	0	0	1604	0	0	3488	0	1	14952	0	0	836	0	0	974	0	0	0	0	3.245e-05	<1/10,000
CCL24	CT.14	Val	103	Ala	178	7	75441166	rs782809664	A	G	E	PASS	NA	p.Val103Ala	p.Val103Ala	c.308T>C	missense	NA	7	246032	0	2.845e-05	0	15300	0	0	9842	0	0	17246	0	0	22240	0	3	111580	0	3	33564	0	1	5480	0	0	30780	0	2.845e-05	<1/10,000
CCL24	CT.14	Val	103	Met	178	7	75441167	.	C	T	E	PASS	NA	p.Val103Met	p.Val103Met	c.307G>A	missense	NA	1	246020	0	4.065e-06	0	15302	0	0	9842	0	0	17244	0	0	22228	0	0	111576	0	0	33566	0	0	5480	0	1	30782	0	4.065e-06	<1/10,000
CCL24	CT.13	Ala	102	Glu	177	7	75441169	.	G	T	E	PASS	NA	p.Ala102Glu	p.Ala102Glu	c.305C>A	missense	NA	2	246042	0	8.129e-06	1	15298	0	0	9842	0	0	17246	0	0	22224	0	0	111602	0	1	33568	0	0	5480	0	0	30782	0	8.129e-06	<1/10,000
CCL24	CT.13	Ala	102	Thr	177	7	75441170	rs11465312	C	T	E G	PASS	PASS	p.Ala102Thr	p.Ala102Thr	c.304G>A	missense	NA	495	276838	5	0.001788	470	23932	5	0	10140	0	0	18852	0	0	25726	0	1	126554	0	20	34400	0	4	6454	0	0	30780	0	0.001788	<1%
CCL24	CT.11	Ala	100	Val	175	7	75441175	rs537064463	G	A	E	PASS	NA	p.Ala100Val	p.Ala100Val	c.299C>T	missense	NA	3	246074	0	1.219e-05	0	15304	0	0	9842	0	0	17242	0	0	22238	0	0	111624	0	3	33568	0	0	5476	0	0	30780	0	1.219e-05	<1/10,000
CCL24	CT.9	Pro	98	Ser	173	7	75441182	rs141617150	G	A	E	PASS	NA	p.Pro98Ser	p.Pro98Ser	c.292C>T	missense	NA	1	246062	0	4.064e-06	0	15302	0	0	9838	0	0	17240	0	0	22226	0	1	111626	0	0	33566	0	0	5482	0	0	30782	0	4.064e-06	<1/10,000
CCL24	CT.9	Pro	98	Ala	173	7	75441182	rs141617150	G	C	E G	PASS	PASS	p.Pro98Ala	p.Pro98Ala	c.292C>G	missense	NA	3	276770	0	1.084e-05	0	23920	0	0	10140	0	0	18830	0	0	25712	0	3	126540	0	0	34398	0	0	6448	0	0	30782	0	1.084e-05	<1/10,000
CCL24	CT.7	Ala	96	Ser	171	7	75441188	rs558869841	C	A	E G	PASS	PASS	p.Ala96Ser	p.Ala96Ser	c.286G>T	missense	NA	15	276692	1	5.421e-05	0	23876	0	0	10140	0	0	18832	0	0	25696	0	0	126512	0	0	34408	0	1	6446	0	14	30782	1	5.421e-05	<1/10,000
CCL24	CT.7	Ala	96	Pro	171	7	75441188	rs558869841	C	G	E	PASS	NA	p.Ala96Pro	p.Ala96Pro	c.286G>C	missense	NA	1	246036	0	4.064e-06	1	15300	0	0	9838	0	0	17246	0	0	22208	0	0	111604	0	0	33574	0	0	5484	0	0	30782	0	4.064e-06	<1/10,000
CCL24	CT.7	Ala	96	Thr	171	7	75441188	rs558869841	C	T	E G	PASS	PASS	p.Ala96Thr	p.Ala96Thr	c.286G>A	missense	NA	4	276692	0	1.446e-05	1	23876	0	0	10140	0	0	18832	0	0	25696	0	3	126512	0	0	34408	0	0	6446	0	0	30782	0	1.446e-05	<1/10,000
CCL24	CT.5	Lys	94	Arg	169	7	75441193	rs373981058	T	C	E G	PASS	PASS	p.Lys94Arg	p.Lys94Arg	c.281A>G	missense	NA	4	276672	0	1.446e-05	2	23852	0	0	10142	0	0	18828	0	0	25688	0	0	126528	0	0	34410	0	1	6442	0	1	30782	0	1.446e-05	<1/10,000
CCL24	CT.4	Gln	93	Glu	168	7	75441197	rs782361483	G	C	E	PASS	NA	p.Gln93Glu	p.Gln93Glu	c.277C>G	missense	NA	1	245996	0	4.065e-06	0	15302	0	0	9840	0	1	17244	0	0	22172	0	0	111602	0	0	33574	0	0	5480	0	0	30782	0	4.065e-06	<1/10,000
CCL24	CT.2	Ala	91	Asp	166	7	75441202	rs782373030	G	T	E	PASS	NA	p.Ala91Asp	p.Ala91Asp	c.272C>A	missense	NA	2	245972	0	8.131e-06	0	15298	0	0	9840	0	0	17240	0	0	22148	0	2	111608	0	0	33574	0	0	5484	0	0	30780	0	8.131e-06	<1/10,000
CCL24	CT.2	Ala	91	Thr	166	7	75441203	.	C	T	E	PASS	NA	p.Ala91Thr	p.Ala91Thr	c.271G>A	missense	NA	1	245954	0	4.066e-06	0	15302	0	0	9840	0	0	17242	0	0	22144	0	0	111594	0	0	33574	0	0	5478	0	1	30780	0	4.066e-06	<1/10,000
CCL24	H.7	Met	86	Val	161	7	75441218	rs782325742	T	C	E	PASS	NA	p.Met86Val	p.Met86Val	c.256A>G	missense	NA	6	245952	0	2.44e-05	0	15304	0	0	9834	0	0	17246	0	0	22128	0	4	111606	0	2	33572	0	0	5480	0	0	30782	0	2.44e-05	<1/10,000
CCL24	H.3	Val	82	Ile	157	7	75441230	.	C	T	E	PASS	NA	p.Val82Ile	p.Val82Ile	c.244G>A	missense	NA	1	245850	0	4.068e-06	0	15300	0	0	9834	0	0	17246	0	0	22084	0	1	111566	0	0	33558	0	0	5482	0	0	30780	0	4.068e-06	<1/10,000
CCL24	H.2	Trp	81	Gly	156	7	75441233	rs145957811	A	C	E	PASS	NA	p.Trp81Gly	p.Trp81Gly	c.241T>G	missense	NA	1	245490	0	4.073e-06	1	15270	0	0	9820	0	0	17174	0	0	22068	0	0	111446	0	0	33486	0	0	5472	0	0	30754	0	4.073e-06	<1/10,000
CCL24	b3h.3	Lys	78	Arg	151	7	75441241	.	T	C	G	NA	PASS	p.Lys78Arg	p.Lys78Arg	c.233A>G	missense	NA	2	30388	0	6.582e-05	0	8434	0	0	300	0	0	1570	0	0	3472	0	2	14820	0	0	828	0	0	964	0	0	0	0	6.582e-05	<1/10,000
CCL24	b3h.1	Asp	76	Glu	149	7	75441246	rs782724968	G	T	E	PASS	NA	p.Asp76Glu	p.Asp76Glu	c.228C>A	missense	NA	4	245590	0	1.629e-05	0	15298	0	0	9828	0	0	17236	0	0	21928	0	0	111514	0	0	33538	0	0	5476	0	4	30772	0	1.629e-05	<1/10,000
CCL24	b3h.1	Asp	76	Asn	149	7	75441248	.	C	T	E G	PASS	PASS	p.Asp76Asn	p.Asp76Asn	c.226G>A	missense	NA	3	275536	0	1.089e-05	0	23652	0	0	10122	0	0	18768	0	0	25374	0	1	126152	0	1	34302	0	0	6432	0	1	30734	0	1.089e-05	<1/10,000
CCL24	B3.3	Cys	74	Tyr	147	7	75441253	rs782792607	C	T	E	PASS	NA	p.Cys74Tyr	p.Cys74Tyr	c.221G>A	missense	NA	1	245400	0	4.075e-06	0	15296	0	0	9826	0	0	17222	0	0	21878	0	1	111444	0	0	33502	0	0	5470	0	0	30762	0	4.075e-06	<1/10,000
CCL24	B3.1	Gln	72	Arg	145	7	75441259	rs781810964	T	C	E	PASS	NA	p.Gln72Arg	p.Gln72Arg	c.215A>G	missense	NA	2	243658	0	8.208e-06	0	15174	0	0	9762	0	0	16986	0	0	21790	0	2	110744	0	0	33204	0	0	5424	0	0	30574	0	8.208e-06	<1/10,000
CCL24	B2.2	Val	63	Met	128	7	75442628	.	C	T	G	NA	PASS	p.Val63Met	p.Val63Met	c.187G>A	missense	NA	1	30942	0	3.232e-05	0	8718	0	0	302	0	0	1622	0	0	3494	0	1	14988	0	0	838	0	0	980	0	0	0	0	3.232e-05	<1/10,000
CCL24	B2.1	Gly	62	Glu	127	7	75442630	.	C	T	G	NA	PASS	p.Gly62Glu	p.Gly62Glu	c.185G>A	missense	NA	1	30932	0	3.233e-05	0	8722	0	0	302	0	0	1620	0	0	3492	0	1	14978	0	0	838	0	0	980	0	0	0	0	3.233e-05	<1/10,000
CCL24	b1b2.16	Ala	61	Val	117	7	75442633	rs782431043	G	A	E	PASS	NA	p.Ala61Val	p.Ala61Val	c.182C>T	missense	NA	1	245674	0	4.07e-06	0	15296	0	0	9838	0	0	17242	0	0	21932	0	1	111536	0	0	33576	0	0	5476	0	0	30778	0	4.07e-06	<1/10,000
CCL24	b1b2.13	Leu	59	Val	114	7	75442640	rs782214075	G	C	E	PASS	NA	p.Leu59Val	p.Leu59Val	c.175C>G	missense	NA	1	245802	0	4.068e-06	0	15298	0	0	9842	0	1	17240	0	0	22018	0	0	111572	0	0	33578	0	0	5476	0	0	30778	0	4.068e-06	<1/10,000
CCL24	b1b2.6	Ser	54	Arg	107	7	75442653	rs138783577	G	T	E G	PASS	PASS	p.Ser54Arg	p.Ser54Arg	c.162C>A	missense	NA	3	276812	0	1.084e-05	0	24008	0	0	10152	0	1	18864	0	0	25550	0	2	126580	0	0	34416	0	0	6462	0	0	30780	0	1.084e-05	<1/10,000
CCL24	b1b2.4	Ser	53	Ala	105	7	75442658	rs782328673	A	C	E	PASS	NA	p.Ser53Ala	p.Ser53Ala	c.157T>G	missense	NA	1	245960	0	4.066e-06	0	15298	0	0	9848	0	0	17240	0	0	22106	0	0	111626	0	0	33580	0	0	5480	0	1	30782	0	4.066e-06	<1/10,000
CCL24	b1b2.4	Ser	53	Pro	105	7	75442658	rs782328673	A	G	E	PASS	NA	p.Ser53Pro	p.Ser53Pro	c.157T>C	missense	NA	2	245960	0	8.131e-06	0	15298	0	0	9848	0	0	17240	0	0	22106	0	2	111626	0	0	33580	0	0	5480	0	0	30782	0	8.131e-06	<1/10,000
CCL24	B1.6	Gln	51	Leu	100	7	75442663	.	T	A	E	PASS	NA	p.Gln51Leu	p.Gln51Leu	c.152A>T	missense	NA	1	245962	0	4.066e-06	0	15298	0	0	9850	0	0	17240	0	0	22114	0	1	111616	0	0	33580	0	0	5482	0	0	30782	0	4.066e-06	<1/10,000
CCL24	B1.1	Arg	46	Leu	95	7	75442678	rs782346041	C	A	E	PASS	NA	p.Arg46Leu	p.Arg46Leu	c.137G>T	missense	NA	9	245958	0	3.659e-05	0	15296	0	0	9848	0	0	17242	0	1	22100	0	8	111626	0	0	33582	0	0	5482	0	0	30782	0	3.659e-05	<1/10,000
CCL24	B1.1	Arg	46	Gln	95	7	75442678	rs782346041	C	T	E G	PASS	PASS	p.Arg46Gln	p.Arg46Gln	c.137G>A	missense	NA	6	276916	0	2.167e-05	0	24022	0	0	10150	0	1	18864	0	0	25594	0	5	126620	0	0	34420	0	0	6464	0	0	30782	0	2.167e-05	<1/10,000
CCL24	B1.1	Arg	46	Gly	95	7	75442679	rs201399079	G	C	E	PASS	NA	p.Arg46Gly	p.Arg46Gly	c.136C>G	missense	NA	1	245938	0	4.066e-06	0	15302	0	0	9846	0	0	17240	0	0	22082	0	0	111628	0	0	33580	0	0	5480	0	1	30780	0	4.066e-06	<1/10,000
CCL24	cxb1.16	Asn	45	Thr	91	7	75442681	.	T	G	G	NA	PASS	p.Asn45Thr	p.Asn45Thr	c.134A>C	missense	NA	1	30934	0	3.233e-05	0	8722	0	0	302	0	0	1622	0	0	3492	0	1	14978	0	0	838	0	0	980	0	0	0	0	3.233e-05	<1/10,000
CCL24	cxb1.15	Glu	44	Lys	90	7	75442685	.	C	T	E	PASS	NA	p.Glu44Lys	p.Glu44Lys	c.130G>A	missense	NA	1	245940	0	4.066e-06	0	15300	0	0	9848	0	0	17242	0	0	22070	0	1	111642	0	0	33578	0	0	5480	0	0	30780	0	4.066e-06	<1/10,000
CCL24	cxb1.8	Lys	40	Arg	83	7	75442696	.	T	C	E	PASS	NA	p.Lys40Arg	p.Lys40Arg	c.119A>G	missense	NA	1	245940	0	4.066e-06	0	15302	0	0	9842	0	0	17246	0	0	22086	0	0	111624	0	1	33578	0	0	5480	0	0	30782	0	4.066e-06	<1/10,000
CCL24	cxb1.1	Met	35	Val	76	7	75442712	rs782058236	T	C	E	PASS	NA	p.Met35Val	p.Met35Val	c.103A>G	missense	NA	1	245856	0	4.067e-06	0	15304	0	0	9842	0	0	17244	0	0	22010	0	0	111614	0	0	33582	0	0	5480	0	1	30780	0	4.067e-06	<1/10,000
CCL24	NTc.Cm2	Ser	31	Phe	69	7	75442723	rs11465293	G	A	E G	PASS	PASS	p.Ser31Phe	p.Ser31Phe	c.92C>T	missense	NA	11257	276610	285	0.0407	970	24022	21	120	10144	3	580	18860	12	1894	25398	59	5586	126534	132	570	34414	8	293	6458	9	1244	30780	41	0.0407	<5%
CCL24	NTc.Cm4	Ile	29	Leu	67	7	75442730	rs2302006	T	G	E G	PASS	PASS	p.Ile29Leu	p.Ile29Leu	c.85A>C	missense	NA	76875	274804	13514	0.2797	6646	23814	975	2816	10116	374	10487	18646	2966	4028	25264	337	23577	125824	2243	16982	34048	4409	1664	6428	247	10675	30664	1963	0.2797	>=5%
CCL24	NTc.Cm7	Ser	26	Cys	64	7	75442738	.	G	C	E	PASS	NA	p.Ser26Cys	p.Ser26Cys	c.77C>G	missense	NA	1	245458	0	4.074e-06	1	15286	0	0	9828	0	0	17242	0	0	21822	0	0	111450	0	0	33574	0	0	5476	0	0	30780	0	4.074e-06	<1/10,000
CCL24	NTc.Cm9	Thr	24	Met	62	7	75442963	rs200038952	G	A	E G	PASS	PASS	p.Thr24Met	p.Thr24Met	c.71C>T	missense	NA	9	276970	0	3.249e-05	1	24040	0	0	10134	0	2	18870	0	0	25792	0	3	126478	0	3	34416	0	0	6458	0	0	30782	0	3.249e-05	<1/10,000
CCL24	NTc.Cm9	Thr	24	Lys	62	7	75442963	rs200038952	G	T	E	PASS	NA	p.Thr24Lys	p.Thr24Lys	c.71C>A	missense	NA	1	245996	0	4.065e-06	1	15304	0	0	9832	0	0	17248	0	0	22298	0	0	111478	0	0	33578	0	0	5476	0	0	30782	0	4.065e-06	<1/10,000
CCL24	NTc.Cm10	Pro	23	Leu	61	7	75442966	rs782355653	G	A	E	PASS	NA	p.Pro23Leu	p.Pro23Leu	c.68C>T	missense	NA	3	245992	0	1.22e-05	0	15302	0	0	9830	0	0	17248	0	0	22300	0	3	111480	0	0	33576	0	0	5476	0	0	30780	0	1.22e-05	<1/10,000
CCL24	NTc.Cm23	Ser	10	Arg	48	7	75443004	rs782257140	G	T	E	PASS	NA	p.Ser10Arg	p.Ser10Arg	c.30C>A	missense	NA	2	245934	0	8.132e-06	0	15304	0	0	9828	0	0	17248	0	0	22300	0	1	111424	0	0	33568	0	0	5480	0	1	30782	0	8.132e-06	<1/10,000
CCL24	NTc.Cm23	Ser	10	Asn	48	7	75443005	rs562220612	C	T	E	PASS	NA	p.Ser10Asn	p.Ser10Asn	c.29G>A	missense	NA	5	245930	0	2.033e-05	0	15302	0	0	9828	0	5	17248	0	0	22298	0	0	111422	0	0	33570	0	0	5480	0	0	30782	0	2.033e-05	<1/10,000
CCL24	NTc.Cm24	Thr	9	Ile	47	7	75443008	rs782028480	G	A	E	PASS	NA	p.Thr9Ile	p.Thr9Ile	c.26C>T	missense	NA	1	245902	0	4.067e-06	0	15300	0	0	9828	0	0	17246	0	0	22288	0	1	111406	0	0	33572	0	0	5480	0	0	30782	0	4.067e-06	<1/10,000
CCL24	NTc.Cm26	Ile	7	Leu	45	7	75443015	rs782141375	T	A	E	PASS	NA	p.Ile7Leu	p.Ile7Leu	c.19A>T	missense	NA	1	245876	0	4.067e-06	0	15296	0	0	9824	0	0	17246	0	0	22298	0	1	111382	0	0	33570	0	0	5478	0	0	30782	0	4.067e-06	<1/10,000
CCL24	NTc.Cm26	Ile	7	Val	45	7	75443015	rs782141375	T	C	E	PASS	NA	p.Ile7Val	p.Ile7Val	c.19A>G	missense	NA	1	245876	0	4.067e-06	0	15296	0	0	9824	0	1	17246	0	0	22298	0	0	111382	0	0	33570	0	0	5478	0	0	30782	0	4.067e-06	<1/10,000
CCL24	NTc.Cm30	Gly	3	Ala	41	7	75443026	rs529320164	C	G	E	PASS	NA	p.Gly3Ala	p.Gly3Ala	c.8G>C	missense	NA	21	245770	0	8.545e-05	0	15292	0	0	9820	0	0	17246	0	0	22296	0	0	111288	0	0	33570	0	2	5478	0	19	30780	0	8.545e-05	<1/10,000
CCL24	NTc.Cm31	Ala	2	Thr	40	7	75443030	rs782085727	C	T	E G	PASS	PASS	p.Ala2Thr	p.Ala2Thr	c.4G>A	missense	NA	2	276718	0	7.228e-06	0	24020	0	0	10124	0	0	18866	0	0	25788	0	1	126276	0	0	34408	0	0	6458	0	1	30778	0	7.228e-06	<1/10,000
CCL25	NTc.Cm26	Trp	4	Cys	45	19	8117945	rs374838188	G	T	E G	PASS	PASS	p.Trp4Cys	p.Trp4Cys	c.12G>T	missense	NA	22	178874	0	0.000123	22	16050	0	0	8466	0	0	12098	0	0	18338	0	0	71240	0	0	24992	0	0	4792	0	0	22898	0	0.000123	<1/1,000
CCL25	NTc.Cm18	Gly	12	Ser	53	19	8117967	rs201104316	G	A	E G	RF	PASS	p.Gly12Ser	p.Gly12Ser	c.34G>A	missense	NA	1	30900	0	3.236e-05	0	8710	0	0	302	0	1	1618	0	0	3492	0	0	14958	0	0	838	0	0	982	0	0	0	0	3.236e-05	<1/10,000
CCL25	NTc.Cm10	Ala	20	Thr	61	19	8117991	rs760092914	G	A	E G	RF	PASS	p.Ala20Thr	p.Ala20Thr	c.58G>A	missense	NA	1	30894	0	3.237e-05	0	8712	0	0	302	0	0	1620	0	0	3494	0	1	14946	0	0	838	0	0	982	0	0	0	0	3.237e-05	<1/10,000
CCL25	NTc.Cm7	Thr	23	Ala	64	19	8118000	rs960173	A	G	E G	PASS	PASS	p.Thr23Ala	p.Thr23Ala	c.67A>G	missense	NA	3317	183220	57	0.0181	72	16672	0	211	8534	2	0	12382	0	573	18590	13	1907	74002	32	219	25228	6	103	4844	0	232	22968	4	0.0181	<5%
CCL25	NTc.Cm3	Phe	27	Leu	68	19	8121041	rs758806404	T	C	E	PASS	NA	p.Phe27Leu	p.Phe27Leu	c.79T>C	missense	NA	2	189160	0	1.057e-05	0	14630	0	0	4828	0	0	15590	0	0	19170	0	0	89234	0	0	23744	0	0	3996	0	2	17968	0	1.057e-05	<1/10,000
CCL25	cxb1.10	Pro	37	Leu	85	19	8121072	rs776069708	C	T	E	PASS	NA	p.Pro37Leu	p.Pro37Leu	c.110C>T	missense	NA	1	203086	0	4.924e-06	0	14824	0	0	5990	0	0	16280	0	0	19824	0	1	94100	0	0	26554	0	0	4358	0	0	21156	0	4.924e-06	<1/10,000
CCL25	cxb1.11	Ile	38	Val	86	19	8121074	rs199918432	A	G	E	PASS	NA	p.Ile38Val	p.Ile38Val	c.112A>G	missense	NA	5	203568	0	2.456e-05	0	14810	0	0	5998	0	0	16286	0	0	19844	0	5	94284	0	0	26648	0	0	4364	0	0	21334	0	2.456e-05	<1/10,000
CCL25	cxb1.11	Ile	38	Thr	86	19	8121075	rs769482360	T	C	E	PASS	NA	p.Ile38Thr	p.Ile38Thr	c.113T>C	missense	NA	1	203768	0	4.908e-06	1	14812	0	0	6038	0	0	16302	0	0	19844	0	0	94338	0	0	26680	0	0	4388	0	0	21366	0	4.908e-06	<1/10,000
CCL25	B1.2	Leu	43	Val	96	19	8121089	rs766109565	C	G	E G	PASS	PASS	p.Leu43Val	p.Leu43Val	c.127C>G	missense	NA	3	242166	0	1.239e-05	3	23628	0	0	6962	0	0	18176	0	0	23734	0	0	111770	0	0	29100	0	0	5588	0	0	23208	0	1.239e-05	<1/10,000
CCL25	B1.3	Arg	44	Trp	97	19	8121092	rs143413416	C	T	E G	PASS	PASS	p.Arg44Trp	p.Arg44Trp	c.130C>T	missense	NA	992	243384	20	0.004076	822	23634	19	8	7122	0	0	18172	0	2	23764	0	44	112464	0	93	29048	0	20	5616	1	3	23564	0	0.004076	<1%
CCL25	B1.4	Arg	45	Cys	98	19	8121095	rs76328169	C	T	E G	PASS	PASS	p.Arg45Cys	p.Arg45Cys	c.133C>T	missense	NA	50	245402	0	0.0002037	45	23626	0	0	7316	0	1	18214	0	0	23880	0	1	113264	0	2	29328	0	1	5662	0	0	24112	0	0.0002037	<1/1,000
CCL25	B1.4	Arg	45	His	98	19	8121096	rs74959615	G	A	E G	PASS	PASS	p.Arg45His	p.Arg45His	c.134G>A	missense	NA	14465	247036	517	0.05855	412	23646	4	329	7490	10	4	18262	0	2145	23978	96	8983	113868	331	1236	29556	30	411	5706	20	945	24530	26	0.05855	>=5%
CCL25	B1.5	Ala	46	Thr	99	19	8121098	rs750634500	G	A	E G	RF	PASS	p.Ala46Thr	p.Ala46Thr	c.136G>A	missense	NA	1	30834	0	3.243e-05	0	8696	0	0	302	0	0	1610	0	1	3492	0	0	14916	0	0	838	0	0	980	0	0	0	0	3.243e-05	<1/10,000
CCL25	B1.5	Ala	46	Ser	99	19	8121098	rs750634500	G	T	E	PASS	NA	p.Ala46Ser	p.Ala46Ser	c.136G>T	missense	NA	1	222012	0	4.504e-06	0	15062	0	0	7644	0	0	16914	0	0	20814	0	1	100766	0	0	30204	0	0	4886	0	0	25722	0	4.504e-06	<1/10,000
CCL25	B1.6	Trp	47	Cys	100	19	8121103	.	G	C	E	PASS	NA	p.Trp47Cys	p.Trp47Cys	c.141G>C	missense	NA	1	225620	0	4.432e-06	0	15098	0	0	7952	0	0	16972	0	0	21020	0	0	102230	0	1	30700	0	0	4962	0	0	26686	0	4.432e-06	<1/10,000
CCL25	b1b2.2	Arg	50	Trp	103	19	8121110	rs115082157	C	T	E G	PASS	PASS	p.Arg50Trp	p.Arg50Trp	c.148C>T	missense	NA	278	257680	1	0.001079	266	23738	1	0	8438	0	0	18554	0	0	24552	0	0	117760	0	10	31520	0	1	5962	0	1	27156	0	0.001079	<1%
CCL25	b1b2.2	Arg	50	Gln	103	19	8121111	rs747395720	G	A	E	PASS	NA	p.Arg50Gln	p.Arg50Gln	c.149G>A	missense	NA	14	227436	0	6.156e-05	0	15074	0	0	8192	0	0	16962	0	1	21112	0	5	103074	0	2	30732	0	0	5004	0	6	27286	0	6.156e-05	<1/10,000
CCL25	b1b2.6	Val	54	Met	107	19	8121122	rs373981042	G	A	E G	PASS	PASS	p.Val54Met	p.Val54Met	c.160G>A	missense	NA	7	260358	0	2.689e-05	6	23754	0	0	8718	0	0	18642	0	0	24722	0	0	118704	0	1	31932	0	0	6042	0	0	27844	0	2.689e-05	<1/10,000
CCL25	b1b2.9	Gly	56	Arg	110	19	8121128	rs772868826	G	A	E G	RF	PASS	p.Gly56Arg	p.Gly56Arg	c.166G>A	missense	NA	1	30582	0	3.27e-05	1	8602	0	0	302	0	0	1604	0	0	3480	0	0	14786	0	0	836	0	0	972	0	0	0	0	3.27e-05	<1/10,000
CCL25	b1b2.13	Asn	59	Ser	114	19	8121138	rs568790594	A	G	E G	PASS	PASS	p.Asn59Ser	p.Asn59Ser	c.176A>G	missense	NA	72	260872	0	0.000276	0	23510	0	0	8900	0	0	18552	0	0	24622	0	5	119162	0	0	31738	0	0	6014	0	67	28374	0	0.000276	<1/1,000
CCL25	B2.2	Ala	63	Val	128	19	8121150	rs774085160	C	T	E G	PASS	PASS	p.Ala63Val	p.Ala63Val	c.188C>T	missense	NA	7	256440	0	2.73e-05	5	22612	0	0	8730	0	0	18384	0	0	23592	0	2	117704	0	0	31142	0	0	5844	0	0	28432	0	2.73e-05	<1/10,000
CCL25	B2.5	Tyr	66	His	131	19	8121254	.	T	C	G	NA	PASS	p.Tyr66His	p.Tyr66His	c.196T>C	missense	NA	1	30942	0	3.232e-05	1	8730	0	0	302	0	0	1620	0	0	3492	0	0	14980	0	0	838	0	0	980	0	0	0	0	3.232e-05	<1/10,000
CCL25	B2.5	Tyr	66	Cys	131	19	8121255	rs763101242	A	G	E	PASS	NA	p.Tyr66Cys	p.Tyr66Cys	c.197A>G	missense	NA	1	244094	0	4.097e-06	0	15078	0	0	9776	0	0	17182	0	0	22088	0	1	110614	0	0	33418	0	0	5440	0	0	30498	0	4.097e-06	<1/10,000
CCL25	B2.6	Leu	67	Phe	132	19	8121257	rs751762620	C	T	E	PASS	NA	p.Leu67Phe	p.Leu67Phe	c.199C>T	missense	NA	4	244298	1	1.637e-05	0	15114	0	0	9770	0	0	17194	0	0	22110	0	0	110704	0	0	33428	0	0	5430	0	4	30548	1	1.637e-05	<1/10,000
CCL25	b2b3.11	His	71	Tyr	143	19	8121269	rs761501099	C	T	G	NA	PASS	p.His71Tyr	p.His71Tyr	c.211C>T	missense	NA	1	30956	0	3.23e-05	0	8730	0	0	302	0	0	1622	0	0	3492	0	1	14992	0	0	838	0	0	980	0	0	0	0	3.23e-05	<1/10,000
CCL25	B3.2	Val	74	Leu	146	19	8121278	rs767860072	G	T	E	PASS	NA	p.Val74Leu	p.Val74Leu	c.220G>T	missense	NA	1	245224	0	4.078e-06	0	15200	0	0	9810	0	0	17228	0	0	22212	0	1	111140	0	0	33502	0	0	5466	0	0	30666	0	4.078e-06	<1/10,000
CCL25	B3.4	Gly	76	Arg	148	19	8121284	rs376926429	G	A	E	PASS	NA	p.Gly76Arg	p.Gly76Arg	c.226G>A	missense	NA	1	245272	0	4.077e-06	1	15200	0	0	9812	0	0	17226	0	0	22210	0	0	111184	0	0	33506	0	0	5462	0	0	30672	0	4.077e-06	<1/10,000
CCL25	H.1	Arg	81	Lys	155	19	8121300	rs778243829	G	A	E	PASS	NA	p.Arg81Lys	p.Arg81Lys	c.242G>A	missense	NA	1	245662	0	4.071e-06	0	15248	0	0	9820	0	0	17232	0	0	22258	0	0	111352	0	1	33552	0	0	5466	0	0	30734	0	4.071e-06	<1/10,000
CCL25	H.5	Arg	85	Thr	159	19	8121312	.	G	C	E	PASS	NA	p.Arg85Thr	p.Arg85Thr	c.254G>C	missense	NA	1	245862	0	4.067e-06	0	15268	0	0	9830	0	1	17240	0	0	22270	0	0	111450	0	0	33568	0	0	5478	0	0	30758	0	4.067e-06	<1/10,000
CCL25	H.7	Met	87	Val	161	19	8121317	.	A	G	E	PASS	NA	p.Met87Val	p.Met87Val	c.259A>G	missense	NA	1	245902	0	4.067e-06	0	15266	0	0	9840	0	1	17238	0	0	22278	0	0	111482	0	0	33562	0	0	5476	0	0	30760	0	4.067e-06	<1/10,000
CCL25	H.7	Met	87	Thr	161	19	8121318	.	T	C	E	PASS	NA	p.Met87Thr	p.Met87Thr	c.260T>C	missense	NA	1	245914	0	4.066e-06	0	15264	0	0	9838	0	0	17240	0	0	22278	0	1	111490	0	0	33564	0	0	5478	0	0	30762	0	4.066e-06	<1/10,000
CCL25	H.8	Lys	88	Thr	162	19	8121321	.	A	C	E	PASS	NA	p.Lys88Thr	p.Lys88Thr	c.263A>C	missense	NA	1	245942	0	4.066e-06	0	15270	0	0	9836	0	0	17240	0	0	22274	0	0	111520	0	0	33566	0	0	5478	0	1	30758	0	4.066e-06	<1/10,000
CCL25	H.9	Leu	89	Phe	163	19	8121323	.	C	T	E	PASS	NA	p.Leu89Phe	p.Leu89Phe	c.265C>T	missense	NA	1	245928	0	4.066e-06	0	15264	0	0	9838	0	0	17238	0	0	22276	0	0	111500	0	1	33570	0	0	5478	0	0	30764	0	4.066e-06	<1/10,000
CCL25	CT.3	Arg	93	Gly	167	19	8121335	rs745477577	C	G	E	PASS	NA	p.Arg93Gly	p.Arg93Gly	c.277C>G	missense	NA	1	245976	0	4.065e-06	0	15264	0	0	9838	0	0	17244	0	0	22280	0	1	111528	0	0	33578	0	0	5480	0	0	30764	0	4.065e-06	<1/10,000
CCL25	CT.3	Arg	93	Gln	167	19	8121336	rs541796418	G	A	E	PASS	NA	p.Arg93Gln	p.Arg93Gln	c.278G>A	missense	NA	3	245998	0	1.22e-05	0	15266	0	0	9838	0	2	17244	0	0	22280	0	0	111544	0	0	33578	0	0	5480	0	1	30768	0	1.22e-05	<1/10,000
CCL25	CT.11	His	101	Arg	175	19	8121360	rs2032887	A	G	E G	PASS	PASS	p.His101Arg	p.His101Arg	c.302A>G	missense	NA	66025	276640	8236	0.2387	6240	23976	856	2526	10140	315	1837	18852	92	7515	25730	1130	30010	126350	3491	10443	34382	1549	1591	6450	205	5863	30760	598	0.2387	>=5%
CCL25	CT.13	Asn	103	Ser	177	19	8121366	rs746785886	A	G	E	PASS	NA	p.Asn103Ser	p.Asn103Ser	c.308A>G	missense	NA	3	245946	0	1.22e-05	0	15272	0	0	9836	0	0	17238	0	0	22292	0	0	111492	0	0	33578	0	0	5474	0	3	30764	0	1.22e-05	<1/10,000
CCL25	CT.14	Thr	104	Met	178	19	8121369	rs1129763	C	T	E G	PASS	PASS	p.Thr104Met	p.Thr104Met	c.311C>T	missense	NA	35815	276714	2544	0.1294	669	23994	10	1185	10136	59	2243	18850	125	4284	25754	350	19116	126360	1493	3419	34402	171	916	6454	61	3983	30764	275	0.1294	>=5%
CCL25	CT.16	Thr	106	Asn	180	19	8121375	rs185286852	C	A	E	PASS	NA	p.Thr106Asn	p.Thr106Asn	c.317C>A	missense	NA	3	245896	0	1.22e-05	1	15274	0	0	9832	0	0	17240	0	0	22294	0	0	111436	0	1	33574	0	0	5474	0	1	30772	0	1.22e-05	<1/10,000
CCL25	CT.16	Thr	106	Ile	180	19	8121375	rs185286852	C	T	E	PASS	NA	p.Thr106Ile	p.Thr106Ile	c.317C>T	missense	NA	1	245896	0	4.067e-06	0	15274	0	0	9832	0	0	17240	0	0	22294	0	1	111436	0	0	33574	0	0	5474	0	0	30772	0	4.067e-06	<1/10,000
CCL25	CT.18	Gln	108	Pro	182	19	8121381	rs759732582	A	C	E	PASS	NA	p.Gln108Pro	p.Gln108Pro	c.323A>C	missense	NA	1	245844	0	4.068e-06	0	15270	0	0	9832	0	0	17242	0	0	22288	0	0	111396	0	0	33568	0	0	5476	0	1	30772	0	4.068e-06	<1/10,000
CCL25	CT.19	Ala	109	Pro	183	19	8121383	rs767632883	G	C	E	PASS	NA	p.Ala109Pro	p.Ala109Pro	c.325G>C	missense	NA	1	245846	0	4.068e-06	0	15274	0	0	9832	0	0	17242	0	0	22278	0	1	111404	0	0	33568	0	0	5476	0	0	30772	0	4.068e-06	<1/10,000
CCL25	CT.20	Gly	110	Asp	184	19	8122688	.	G	A	E	PASS	NA	p.Gly110Asp	p.Gly110Asp	c.329G>A	missense	NA	1	242216	0	4.129e-06	0	15148	0	0	9784	0	1	17112	0	0	22270	0	0	108470	0	0	33386	0	0	5398	0	0	30648	0	4.129e-06	<1/10,000
CCL25	CT.22	His	112	Arg	186	19	8122694	.	A	G	E	PASS	NA	p.His112Arg	p.His112Arg	c.335A>G	missense	NA	1	242986	0	4.115e-06	0	15206	0	0	9804	0	0	17174	0	0	22282	0	0	108922	0	1	33468	0	0	5424	0	0	30706	0	4.115e-06	<1/10,000
CCL25	CT.28	Ser	118	Thr	192	19	8122712	rs761062468	G	C	E	PASS	NA	p.Ser118Thr	p.Ser118Thr	c.353G>C	missense	NA	1	243448	0	4.108e-06	1	15248	0	0	9840	0	0	17206	0	0	22298	0	0	109154	0	0	33520	0	0	5446	0	0	30736	0	4.108e-06	<1/10,000
CCL25	CT.35	Ser	125	Leu	199	19	8122733	.	C	T	E	PASS	NA	p.Ser125Leu	p.Ser125Leu	c.374C>T	missense	NA	1	243594	0	4.105e-06	0	15272	0	0	9838	0	1	17218	0	0	22300	0	0	109232	0	0	33530	0	0	5448	0	0	30756	0	4.105e-06	<1/10,000
CCL25	CT.37	Ser	127	Pro	201	19	8122738	.	T	C	E	PASS	NA	p.Ser127Pro	p.Ser127Pro	c.379T>C	missense	NA	1	243630	0	4.105e-06	0	15274	0	0	9842	0	0	17232	0	1	22300	0	0	109232	0	0	33540	0	0	5452	0	0	30758	0	4.105e-06	<1/10,000
CCL25	CT.38	Lys	128	Asn	202	19	8122743	rs762315293	G	C	E	PASS	NA	p.Lys128Asn	p.Lys128Asn	c.384G>C	missense	NA	3	243636	0	1.231e-05	3	15276	0	0	9842	0	0	17232	0	0	22300	0	0	109226	0	0	33540	0	0	5454	0	0	30766	0	1.231e-05	<1/10,000
CCL25	CT.47	Lys	137	Arg	211	19	8122769	rs199862339	A	G	E	PASS	NA	p.Lys137Arg	p.Lys137Arg	c.410A>G	missense	NA	1	243660	0	4.104e-06	0	15278	0	0	9842	0	0	17232	0	0	22300	0	0	109240	0	1	33542	0	0	5454	0	0	30772	0	4.104e-06	<1/10,000
CCL25	CT.49	Asn	139	Ser	213	19	8122775	rs766159244	A	G	E	PASS	NA	p.Asn139Ser	p.Asn139Ser	c.416A>G	missense	NA	2	243648	0	8.209e-06	0	15282	0	0	9842	0	0	17230	0	0	22300	0	0	109230	0	2	33544	0	0	5456	0	0	30764	0	8.209e-06	<1/10,000
CCL25	CT.51	Ser	141	Pro	215	19	8122780	rs369179808	T	C	E	PASS	NA	p.Ser141Pro	p.Ser141Pro	c.421T>C	missense	NA	1	243628	0	4.105e-06	0	15280	0	0	9836	0	0	17232	0	0	22300	0	1	109218	0	0	33542	0	0	5456	0	0	30764	0	4.105e-06	<1/10,000
CCL25	CT.52	Leu	142	Phe	216	19	8122783	.	C	T	E	PASS	NA	p.Leu142Phe	p.Leu142Phe	c.424C>T	missense	NA	1	243586	0	4.105e-06	0	15282	0	0	9832	0	1	17220	0	0	22296	0	0	109198	0	0	33540	0	0	5454	0	0	30764	0	4.105e-06	<1/10,000
CCL25	CT.55	Ser	145	Leu	219	19	8122793	rs781062243	C	T	E	PASS	NA	p.Ser145Leu	p.Ser145Leu	c.434C>T	missense	NA	1	243506	0	4.107e-06	0	15282	0	0	9820	0	0	17222	0	0	22282	0	1	109162	0	0	33536	0	0	5450	0	0	30752	0	4.107e-06	<1/10,000
CCL25	CT.59	Gly	149	Val	223	19	8127102	.	G	T	E	PASS	NA	p.Gly149Val	p.Gly149Val	c.446G>T	missense	NA	1	246050	0	4.064e-06	0	15286	0	0	9850	0	0	17248	0	0	22300	0	1	111532	0	0	33578	0	0	5476	0	0	30780	0	4.064e-06	<1/10,000
CCL26	CT.4	Lys	92	Thr	168	7	75399021	rs782135180	T	G	E G	PASS	PASS	p.Lys92Thr	p.Lys92Thr	c.275A>C	missense	NA	3	277190	0	1.082e-05	0	24016	0	0	10152	0	0	18864	0	0	25792	0	2	126706	0	0	34414	0	1	6464	0	0	30782	0	1.082e-05	<1/10,000
CCL26	CT.3	Pro	91	Leu	167	7	75399024	rs782034776	G	A	E	PASS	NA	p.Pro91Leu	p.Pro91Leu	c.272C>T	missense	NA	5	246218	0	2.031e-05	1	15292	0	0	9850	0	0	17246	0	0	22298	0	4	111696	0	0	33576	0	0	5482	0	0	30778	0	2.031e-05	<1/10,000
CCL26	H.8	Ser	86	Tyr	162	7	75399039	rs782716091	G	T	E	PASS	NA	p.Ser86Tyr	p.Ser86Tyr	c.257C>A	missense	NA	1	246242	0	4.061e-06	0	15298	0	0	9850	0	0	17248	0	0	22300	0	0	111704	0	0	33578	0	0	5482	0	1	30782	0	4.061e-06	<1/10,000
CCL26	H.7	Ile	85	Val	161	7	75399043	rs190045425	T	C	G	NA	PASS	p.Ile85Val	p.Ile85Val	c.253A>G	missense	NA	2	30962	0	6.46e-05	2	8732	0	0	302	0	0	1622	0	0	3494	0	0	14992	0	0	838	0	0	982	0	0	0	0	6.46e-05	<1/10,000
CCL26	H.5	Lys	83	Thr	159	7	75399048	rs767218615	T	G	E	PASS	NA	p.Lys83Thr	p.Lys83Thr	c.248A>C	missense	NA	1	246236	0	4.061e-06	0	15298	0	0	9850	0	0	17248	0	0	22300	0	0	111700	0	0	33576	0	1	5482	0	0	30782	0	4.061e-06	<1/10,000
CCL26	H.4	Gln	82	Pro	158	7	75399051	rs781867529	T	G	E	PASS	NA	p.Gln82Pro	p.Gln82Pro	c.245A>C	missense	NA	1	246240	0	4.061e-06	0	15298	0	0	9850	0	0	17248	0	0	22300	0	1	111704	0	0	33578	0	0	5480	0	0	30782	0	4.061e-06	<1/10,000
CCL26	H.2	Trp	80	Leu	156	7	75399057	rs781876515	C	A	E	PASS	NA	p.Trp80Leu	p.Trp80Leu	c.239G>T	missense	NA	1	246226	0	4.061e-06	0	15300	0	0	9850	0	0	17248	0	1	22300	0	0	111694	0	0	33570	0	0	5482	0	0	30782	0	4.061e-06	<1/10,000
CCL26	H.2	Trp	80	Ser	156	7	75399057	rs781876515	C	G	E	PASS	NA	p.Trp80Ser	p.Trp80Ser	c.239G>C	missense	NA	1	246226	0	4.061e-06	0	15300	0	0	9850	0	1	17248	0	0	22300	0	0	111694	0	0	33570	0	0	5482	0	0	30782	0	4.061e-06	<1/10,000
CCL26	H.2	Trp	80	Arg	156	7	75399058	rs201280389	A	G	E	PASS	NA	p.Trp80Arg	p.Trp80Arg	c.238T>C	missense	NA	1	246212	0	4.062e-06	0	15300	0	0	9850	0	0	17246	0	0	22298	0	1	111692	0	0	33566	0	0	5482	0	0	30778	0	4.062e-06	<1/10,000
CCL26	b3h.4	Lys	78	Glu	152	7	75399064	rs200493866	T	C	E G	PASS	PASS	p.Lys78Glu	p.Lys78Glu	c.232A>G	missense	NA	98	277216	0	0.0003535	1	24036	0	0	10152	0	20	18870	0	0	25794	0	2	126710	0	0	34408	0	0	6464	0	75	30782	0	0.0003535	<1/1,000
CCL26	b3h.3	Arg	77	Lys	151	7	75399066	rs782624721	C	T	E	PASS	NA	p.Arg77Lys	p.Arg77Lys	c.230G>A	missense	NA	1	246198	0	4.062e-06	0	15294	0	0	9848	0	0	17248	0	0	22300	0	1	111676	0	0	33570	0	0	5482	0	0	30780	0	4.062e-06	<1/10,000
CCL26	b3h.2	Pro	76	Ser	150	7	75399070	rs782526716	G	A	E G	PASS	PASS	p.Pro76Ser	p.Pro76Ser	c.226C>T	missense	NA	2	277056	0	7.219e-06	2	24014	0	0	10152	0	0	18866	0	0	25770	0	0	126616	0	0	34408	0	0	6454	0	0	30776	0	7.219e-06	<1/10,000
CCL26	b3h.2	Pro	76	Thr	150	7	75399070	rs782526716	G	T	E	PASS	NA	p.Pro76Thr	p.Pro76Thr	c.226C>A	missense	NA	1	246184	0	4.062e-06	0	15296	0	0	9850	0	1	17244	0	0	22298	0	0	111670	0	0	33570	0	0	5480	0	0	30776	0	4.062e-06	<1/10,000
CCL26	B3.3	Cys	73	Tyr	147	7	75399078	.	C	T	E	PASS	NA	p.Cys73Tyr	p.Cys73Tyr	c.218G>A	missense	NA	1	246194	0	4.062e-06	0	15300	0	0	9850	0	0	17246	0	0	22300	0	1	111674	0	0	33566	0	0	5482	0	0	30776	0	4.062e-06	<1/10,000
CCL26	B3.2	Val	72	Ile	146	7	75399082	rs782417763	C	T	E G	RF|AC0	PASS	p.Val72Ile	p.Val72Ile	c.214G>A	missense	NA	1	30976	0	3.228e-05	0	8734	0	0	302	0	1	1622	0	0	3494	0	0	15006	0	0	838	0	0	980	0	0	0	0	3.228e-05	<1/10,000
CCL26	b2b3.11	Gly	69	Ser	143	7	75399091	.	C	T	E	PASS	NA	p.Gly69Ser	p.Gly69Ser	c.205G>A	missense	NA	1	246134	0	4.063e-06	0	15300	0	0	9848	0	0	17242	0	0	22298	0	1	111626	0	0	33562	0	0	5482	0	0	30776	0	4.063e-06	<1/10,000
CCL26	B2.6	Thr	66	Ile	132	7	75399099	rs781937402	G	A	E	PASS	NA	p.Thr66Ile	p.Thr66Ile	c.197C>T	missense	NA	1	246012	0	4.065e-06	0	15298	0	0	9844	0	0	17242	0	0	22292	0	1	111538	0	0	33546	0	0	5480	0	0	30772	0	4.065e-06	<1/10,000
CCL26	B2.5	Thr	65	Ile	131	7	75399102	rs782357907	G	A	E	PASS	NA	p.Thr65Ile	p.Thr65Ile	c.194C>T	missense	NA	1	245986	0	4.065e-06	0	15294	0	0	9846	0	1	17242	0	0	22300	0	0	111514	0	0	33544	0	0	5480	0	0	30766	0	4.065e-06	<1/10,000
CCL26	B2.4	Phe	64	Leu	130	7	75399106	.	A	G	E	PASS	NA	p.Phe64Leu	p.Phe64Leu	c.190T>C	missense	NA	1	246004	0	4.065e-06	0	15298	0	0	9846	0	0	17240	0	0	22300	0	0	111528	0	1	33548	0	0	5478	0	0	30766	0	4.065e-06	<1/10,000
CCL26	B2.3	Ile	63	Arg	129	7	75401207	rs782203805	A	C	E G	PASS	PASS	p.Ile63Arg	p.Ile63Arg	c.188T>G	missense	NA	19	277008	0	6.859e-05	0	24038	0	0	10136	0	0	18866	0	0	25790	0	16	126518	0	2	34414	0	1	6464	0	0	30782	0	6.859e-05	<1/10,000
CCL26	B2.2	Val	62	Gly	128	7	75401210	rs782392140	A	C	E	PASS	NA	p.Val62Gly	p.Val62Gly	c.185T>G	missense	NA	1	246050	0	4.064e-06	0	15304	0	0	9836	0	0	17246	0	0	22296	0	0	111528	0	0	33578	0	0	5480	0	1	30782	0	4.064e-06	<1/10,000
CCL26	B2.1	Ala	61	Thr	127	7	75401214	rs781987275	C	T	E	PASS	NA	p.Ala61Thr	p.Ala61Thr	c.181G>A	missense	NA	5	246060	0	2.032e-05	0	15304	0	0	9838	0	0	17246	0	0	22298	0	5	111534	0	0	33578	0	0	5480	0	0	30782	0	2.032e-05	<1/10,000
CCL26	b1b2.16	Arg	60	Gln	117	7	75401216	rs782291287	C	T	E	PASS	NA	p.Arg60Gln	p.Arg60Gln	c.179G>A	missense	NA	3	246074	0	1.219e-05	1	15304	0	0	9840	0	0	17244	0	0	22300	0	1	111546	0	0	33578	0	1	5482	0	0	30780	0	1.219e-05	<1/10,000
CCL26	b1b2.16	Arg	60	Trp	117	7	75401217	rs150951637	G	A	E G	PASS	PASS	p.Arg60Trp	p.Arg60Trp	c.178C>T	missense	NA	5	277056	0	1.805e-05	0	24036	0	0	10140	0	0	18868	0	0	25792	0	5	126560	0	0	34418	0	0	6460	0	0	30782	0	1.805e-05	<1/10,000
CCL26	b1b2.13	Ser	58	Cys	114	7	75401222	.	G	C	E G	PASS	PASS	p.Ser58Cys	p.Ser58Cys	c.173C>G	missense	NA	2	277100	0	7.218e-06	2	24038	0	0	10144	0	0	18868	0	0	25792	0	0	126592	0	0	34418	0	0	6466	0	0	30782	0	7.218e-06	<1/10,000
CCL26	b1b2.13	Ser	58	Thr	114	7	75401223	.	A	T	E	PASS	NA	p.Ser58Thr	p.Ser58Thr	c.172T>A	missense	NA	1	246128	0	4.063e-06	0	15304	0	0	9842	0	0	17248	0	0	22300	0	1	111588	0	0	33580	0	0	5484	0	0	30782	0	4.063e-06	<1/10,000
CCL26	b1b2.10	Ser	56	Arg	111	7	75401227	rs781930354	G	T	E	PASS	NA	p.Ser56Arg	p.Ser56Arg	c.168C>A	missense	NA	2	246152	0	8.125e-06	0	15304	0	0	9842	0	0	17248	0	0	22300	0	0	111612	0	0	33580	0	0	5484	0	2	30782	0	8.125e-06	<1/10,000
CCL26	B1.5	Tyr	50	Asp	99	7	75401247	rs782045148	A	C	E	PASS	NA	p.Tyr50Asp	p.Tyr50Asp	c.148T>G	missense	NA	3	246212	0	1.218e-05	0	15304	0	0	9846	0	0	17248	0	0	22300	0	0	111666	0	0	33582	0	0	5486	0	3	30780	0	1.218e-05	<1/10,000
CCL26	B1.4	Ser	49	Thr	98	7	75401249	.	C	G	E	PASS	NA	p.Ser49Thr	p.Ser49Thr	c.146G>C	missense	NA	1	246202	0	4.062e-06	0	15304	0	0	9846	0	0	17248	0	0	22300	0	1	111656	0	0	33582	0	0	5486	0	0	30780	0	4.062e-06	<1/10,000
CCL26	B1.3	Arg	48	Gln	97	7	75401252	rs782727471	C	T	E G	PASS	PASS	p.Arg48Gln	p.Arg48Gln	c.143G>A	missense	NA	20	277180	0	7.216e-05	3	24032	0	0	10148	0	0	18870	0	0	25788	0	14	126672	0	0	34420	0	0	6468	0	3	30782	0	7.216e-05	<1/10,000
CCL26	cxb1.16	Thr	45	Ile	91	7	75401261	rs782124988	G	A	E	PASS	NA	p.Thr45Ile	p.Thr45Ile	c.134C>T	missense	NA	1	246222	0	4.061e-06	0	15304	0	0	9848	0	0	17248	0	0	22300	0	1	111672	0	0	33582	0	0	5486	0	0	30782	0	4.061e-06	<1/10,000
CCL26	cxb1.15	Trp	44	Arg	90	7	75401265	rs782452632	A	T	E	PASS	NA	p.Trp44Arg	p.Trp44Arg	c.130T>A	missense	NA	1	246220	0	4.061e-06	0	15304	0	0	9848	0	0	17248	0	0	22300	0	1	111670	0	0	33582	0	0	5486	0	0	30782	0	4.061e-06	<1/10,000
CCL26	cxb1.14	Pro	43	Ser	89	7	75401268	rs781838946	G	A	E	PASS	NA	p.Pro43Ser	p.Pro43Ser	c.127C>T	missense	NA	4	246222	0	1.625e-05	0	15304	0	0	9846	0	0	17248	0	0	22300	0	0	111674	0	0	33582	0	0	5486	0	4	30782	0	1.625e-05	<1/10,000
CCL26	cxb1.8	Lys	40	Asn	83	7	75401275	.	C	G	G	NA	PASS	p.Lys40Asn	p.Lys40Asn	c.120G>C	missense	NA	1	30970	0	3.229e-05	1	8732	0	0	302	0	0	1616	0	0	3494	0	0	15006	0	0	838	0	0	982	0	0	0	0	3.229e-05	<1/10,000
CCL26	cxb1.8	Lys	40	Arg	83	7	75401276	rs782477570	T	C	E	PASS	NA	p.Lys40Arg	p.Lys40Arg	c.119A>G	missense	NA	2	246226	0	8.123e-06	0	15304	0	0	9848	0	0	17248	0	0	22300	0	0	111678	0	0	33580	0	0	5486	0	2	30782	0	8.123e-06	<1/10,000
CCL26	cxb1.7	His	39	Tyr	82	7	75401280	.	G	A	E	PASS	NA	p.His39Tyr	p.His39Tyr	c.115C>T	missense	NA	1	246228	0	4.061e-06	0	15304	0	0	9848	0	1	17248	0	0	22300	0	0	111680	0	0	33580	0	0	5486	0	0	30782	0	4.061e-06	<1/10,000
CCL26	cxb1.6	Ser	38	Arg	81	7	75401281	rs200168842	G	T	E G	PASS	PASS	p.Ser38Arg	p.Ser38Arg	c.114C>A	missense	NA	98	277210	0	0.0003535	1	24036	0	0	10150	0	20	18868	0	0	25794	0	2	126694	0	0	34418	0	0	6468	0	75	30782	0	0.0003535	<1/1,000
CCL26	CX.5	Cys	34	Phe	75	7	75401294	rs781853481	C	A	E	PASS	NA	p.Cys34Phe	p.Cys34Phe	c.101G>T	missense	NA	2	246242	0	8.122e-06	0	15302	0	0	9844	0	0	17248	0	0	22300	0	2	111698	0	0	33582	0	0	5486	0	0	30782	0	8.122e-06	<1/10,000
CCL26	CX.5	Cys	34	Ser	75	7	75401294	rs781853481	C	G	E	PASS	NA	p.Cys34Ser	p.Cys34Ser	c.101G>C	missense	NA	1	246242	0	4.061e-06	0	15302	0	0	9844	0	1	17248	0	0	22300	0	0	111698	0	0	33582	0	0	5486	0	0	30782	0	4.061e-06	<1/10,000
CCL26	CX.5	Cys	34	Tyr	75	7	75401294	rs781853481	C	T	E	PASS	NA	p.Cys34Tyr	p.Cys34Tyr	c.101G>A	missense	NA	1	246242	0	4.061e-06	0	15302	0	0	9844	0	0	17248	0	0	22300	0	1	111698	0	0	33582	0	0	5486	0	0	30782	0	4.061e-06	<1/10,000
CCL26	NTc.Cm3	Ser	30	Phe	68	7	75401306	rs782340530	G	A	E	PASS	NA	p.Ser30Phe	p.Ser30Phe	c.89C>T	missense	NA	1	246238	0	4.061e-06	0	15304	0	0	9844	0	0	17248	0	0	22300	0	0	111692	0	0	33582	0	1	5486	0	0	30782	0	4.061e-06	<1/10,000
CCL26	NTc.Cm4	Ile	29	Met	67	7	75401308	rs782547321	T	C	E	PASS	NA	p.Ile29Met	p.Ile29Met	c.87A>G	missense	NA	1	246234	0	4.061e-06	1	15302	0	0	9844	0	0	17248	0	0	22300	0	0	111692	0	0	33582	0	0	5484	0	0	30782	0	4.061e-06	<1/10,000
CCL26	NTc.Cm6	Ser	27	Ile	65	7	75401315	rs143820988	C	A	E G	PASS	PASS	p.Ser27Ile	p.Ser27Ile	c.80G>T	missense	NA	9	277194	0	3.247e-05	8	24038	0	0	10142	0	0	18866	0	0	25790	0	0	126692	0	1	34420	0	0	6464	0	0	30782	0	3.247e-05	<1/10,000
CCL26	NTc.Cm10	Ala	23	Asp	61	7	75401427	.	G	T	G	NA	PASS	p.Ala23Asp	p.Ala23Asp	c.68C>A	missense	NA	1	30962	0	3.23e-05	0	8734	0	0	302	0	0	1622	0	0	3492	0	1	14992	0	0	838	0	0	982	0	0	0	0	3.23e-05	<1/10,000
CCL26	NTc.Cm14	His	19	Gln	57	7	75401438	.	G	C	E	PASS	NA	p.His19Gln	p.His19Gln	c.57C>G	missense	NA	2	174444	0	1.146e-05	0	9530	0	0	8646	0	2	11600	0	0	17620	0	0	72248	0	0	25372	0	0	4312	0	0	25116	0	1.146e-05	<1/10,000
CCL26	NTc.Cm15	Leu	18	Arg	56	7	75401442	rs11465333	A	C	E G	PASS	PASS	p.Leu18Arg	p.Leu18Arg	c.53T>G	missense	NA	594	200456	5	0.002963	529	17906	5	0	8862	0	0	12938	0	0	20646	0	7	84332	0	51	25872	0	5	5206	0	2	24694	0	0.002963	<1%
CCL26	NTc.Cm16	Ser	17	Thr	55	7	75401445	.	C	G	E	PASS	NA	p.Ser17Thr	p.Ser17Thr	c.50G>C	missense	NA	1	168082	0	5.949e-06	1	9072	0	0	8540	0	0	11260	0	0	16998	0	0	68538	0	0	24926	0	0	4214	0	0	24534	0	5.949e-06	<1/10,000
CCL26	NTc.Cm16	Ser	17	Asn	55	7	75401445	.	C	T	E	PASS	NA	p.Ser17Asn	p.Ser17Asn	c.50G>A	missense	NA	1	168082	0	5.949e-06	1	9072	0	0	8540	0	0	11260	0	0	16998	0	0	68538	0	0	24926	0	0	4214	0	0	24534	0	5.949e-06	<1/10,000
CCL26	NTc.Cm27	Leu	6	Ser	44	7	75401478	rs550054284	A	G	E	PASS	NA	p.Leu6Ser	p.Leu6Ser	c.17T>C	missense	NA	1	152416	0	6.561e-06	0	7988	0	0	8306	0	0	10396	0	0	15380	0	0	59160	0	0	24120	0	0	3926	0	1	23140	0	6.561e-06	<1/10,000
CCL26	NTc.Cm30	Gly	3	Ala	41	7	75401487	rs571499401	C	G	E	PASS	NA	p.Gly3Ala	p.Gly3Ala	c.8G>C	missense	NA	16	150980	0	0.000106	0	7902	0	0	8284	0	0	10352	0	0	15252	0	0	58238	0	2	24060	0	0	3888	0	14	23004	0	0.000106	<1/1,000
CCL26	NTc.Cm31	Met	2	Ile	40	7	75401489	rs782287971	C	T	E G	RF|AC0	PASS	p.Met2Ile	p.Met2Ile	c.6G>A	missense	NA	1	30956	0	3.23e-05	0	8730	0	0	302	0	0	1616	0	0	3492	0	1	14998	0	0	836	0	0	982	0	0	0	0	3.23e-05	<1/10,000
CCL26	NTc.Cm31	Met	2	Val	40	7	75401491	.	T	C	E	PASS	NA	p.Met2Val	p.Met2Val	c.4A>G	missense	NA	2	150646	0	1.328e-05	0	7874	0	0	8278	0	0	10332	0	0	15214	0	2	58056	0	0	24050	0	0	3882	0	0	22960	0	1.328e-05	<1/10,000
CCL27	CT.19	Met	111	Arg	183	9	34661948	rs765689651	A	C	E	PASS	NA	p.Met111Arg	p.Met111Arg	c.332T>G	missense	NA	1	246218	0	4.061e-06	0	15296	0	0	9838	0	0	17244	0	0	22298	0	0	111708	0	0	33574	0	0	5484	0	1	30776	0	4.061e-06	<1/10,000
CCL27	CT.17	Arg	109	Trp	181	9	34661955	rs753209224	T	A	E G	PASS	PASS	p.Arg109Trp	p.Arg109Trp	c.325A>T	missense	NA	2	277220	0	7.214e-06	0	24030	0	0	10150	0	2	18868	0	0	25794	0	0	126712	0	0	34418	0	0	6466	0	0	30782	0	7.214e-06	<1/10,000
CCL27	CT.15	Met	107	Ile	179	9	34661959	rs146856209	C	G	E G	PASS	PASS	p.Met107Ile	p.Met107Ile	c.321G>C	missense	NA	79	277204	0	0.000285	62	24032	0	0	10152	0	0	18868	0	0	25794	0	3	126696	0	12	34414	0	2	6466	0	0	30782	0	0.000285	<1/1,000
CCL27	CT.10	Lys	102	Asn	174	9	34661974	rs751839862	C	G	E	PASS	NA	p.Lys102Asn	p.Lys102Asn	c.306G>C	missense	NA	2	246260	0	8.121e-06	0	15302	0	0	9850	0	0	17248	0	0	22300	0	2	111714	0	0	33580	0	0	5484	0	0	30782	0	8.121e-06	<1/10,000
CCL27	CT.10	Lys	102	Arg	174	9	34661975	.	T	C	E	PASS	NA	p.Lys102Arg	p.Lys102Arg	c.305A>G	missense	NA	1	246266	0	4.061e-06	0	15304	0	0	9850	0	0	17248	0	0	22300	0	0	111718	0	0	33580	0	0	5484	0	1	30782	0	4.061e-06	<1/10,000
CCL27	CT.4	Leu	96	Phe	168	9	34661994	rs11575584	G	A	E G	PASS	PASS	p.Leu96Phe	p.Leu96Phe	c.286C>T	missense	NA	14905	277216	464	0.05377	296	24034	0	501	10152	14	172	18870	3	1817	25792	68	7828	126698	243	1624	34420	28	372	6468	14	2295	30782	94	0.05377	>=5%
CCL27	CT.3	Lys	95	Asn	167	9	34661995	.	C	A	E	PASS	NA	p.Lys95Asn	p.Lys95Asn	c.285G>T	missense	NA	2	246266	0	8.121e-06	0	15304	0	0	9850	0	2	17248	0	0	22300	0	0	111714	0	0	33582	0	0	5486	0	0	30782	0	8.121e-06	<1/10,000
CCL27	CT.1	Glu	93	Gly	165	9	34662002	rs756169320	T	C	E	PASS	NA	p.Glu93Gly	p.Glu93Gly	c.278A>G	missense	NA	1	246266	0	4.061e-06	0	15304	0	0	9850	0	0	17248	0	0	22300	0	1	111716	0	0	33582	0	0	5484	0	0	30782	0	4.061e-06	<1/10,000
CCL27	CT.1	Glu	93	Lys	165	9	34662003	.	C	T	G	NA	PASS	p.Glu93Lys	p.Glu93Lys	c.277G>A	missense	NA	1	30962	0	3.23e-05	0	8730	0	0	302	0	0	1620	0	0	3492	0	1	14998	0	0	838	0	0	982	0	0	0	0	3.23e-05	<1/10,000
CCL27	H.9	His	91	Gln	163	9	34662007	rs143438860	G	C	E	PASS	NA	p.His91Gln	p.His91Gln	c.273C>G	missense	NA	1	246268	0	4.061e-06	1	15304	0	0	9850	0	0	17248	0	0	22300	0	0	111718	0	0	33582	0	0	5484	0	0	30782	0	4.061e-06	<1/10,000
CCL27	H.9	His	91	Arg	163	9	34662008	rs571243731	T	C	E G	PASS	PASS	p.His91Arg	p.His91Arg	c.272A>G	missense	NA	7	277230	0	2.525e-05	7	24036	0	0	10152	0	0	18868	0	0	25794	0	0	126712	0	0	34420	0	0	6466	0	0	30782	0	2.525e-05	<1/10,000
CCL27	H.9	His	91	Asp	163	9	34662009	.	G	C	E	PASS	NA	p.His91Asp	p.His91Asp	c.271C>G	missense	NA	1	246262	0	4.061e-06	1	15304	0	0	9850	0	0	17248	0	0	22298	0	0	111714	0	0	33582	0	0	5484	0	0	30782	0	4.061e-06	<1/10,000
CCL27	H.8	Glu	90	Gln	162	9	34662012	rs368357107	C	G	E	PASS	NA	p.Glu90Gln	p.Glu90Gln	c.268G>C	missense	NA	1	246266	0	4.061e-06	0	15304	0	0	9850	0	0	17248	0	0	22300	0	1	111716	0	0	33582	0	0	5484	0	0	30782	0	4.061e-06	<1/10,000
CCL27	H.8	Glu	90	Lys	162	9	34662012	rs368357107	C	T	E	PASS	NA	p.Glu90Lys	p.Glu90Lys	c.268G>A	missense	NA	1	246266	0	4.061e-06	0	15304	0	0	9850	0	0	17248	0	0	22300	0	0	111716	0	0	33582	0	0	5484	0	1	30782	0	4.061e-06	<1/10,000
CCL27	H.1	Pro	83	His	155	9	34662032	.	G	T	G	NA	PASS	p.Pro83His	p.Pro83His	c.248C>A	missense	NA	1	30954	0	3.231e-05	0	8728	0	0	302	0	0	1620	0	0	3494	0	1	14990	0	0	838	0	0	982	0	0	0	0	3.231e-05	<1/10,000
CCL27	b3h.4	Asn	82	Tyr	152	9	34662036	.	T	A	G	NA	PASS	p.Asn82Tyr	p.Asn82Tyr	c.244A>T	missense	NA	1	30936	0	3.232e-05	0	8728	0	0	302	0	0	1622	0	0	3494	0	1	14974	0	0	836	0	0	980	0	0	0	0	3.232e-05	<1/10,000
CCL27	b3h.2	Pro	80	Ser	150	9	34662042	rs772954013	G	A	E G	PASS	PASS	p.Pro80Ser	p.Pro80Ser	c.238C>T	missense	NA	2	277222	0	7.214e-06	0	24028	0	0	10152	0	0	18870	0	0	25792	0	2	126710	0	0	34420	0	0	6468	0	0	30782	0	7.214e-06	<1/10,000
CCL27	b3h.2	Pro	80	Thr	150	9	34662042	rs772954013	G	T	E	PASS	NA	p.Pro80Thr	p.Pro80Thr	c.238C>A	missense	NA	2	246266	0	8.121e-06	0	15304	0	0	9850	0	0	17248	0	0	22298	0	2	111716	0	0	33582	0	0	5486	0	0	30782	0	8.121e-06	<1/10,000
CCL27	b3h.1	His	79	Tyr	149	9	34662045	rs770444502	G	A	E	PASS	NA	p.His79Tyr	p.His79Tyr	c.235C>T	missense	NA	2	246266	0	8.121e-06	0	15304	0	0	9850	0	0	17248	0	0	22300	0	2	111716	0	0	33582	0	0	5484	0	0	30782	0	8.121e-06	<1/10,000
CCL27	B3.4	Ile	78	Val	148	9	34662048	rs11575594	T	C	E G	PASS	PASS	p.Ile78Val	p.Ile78Val	c.232A>G	missense	NA	2460	277220	108	0.008874	2197	24028	106	0	10152	0	0	18866	0	0	25792	0	37	126714	0	196	34420	2	25	6466	0	5	30782	0	0.008874	<1%
CCL27	B3.1	Ser	75	Gly	145	9	34662057	.	T	C	E	PASS	NA	p.Ser75Gly	p.Ser75Gly	c.223A>G	missense	NA	1	246264	0	4.061e-06	0	15304	0	0	9850	0	0	17248	0	0	22294	0	1	111720	0	0	33582	0	0	5484	0	0	30782	0	4.061e-06	<1/10,000
CCL27	b2b3.12	Arg	74	His	144	9	34662059	rs763504687	C	T	E	PASS	NA	p.Arg74His	p.Arg74His	c.221G>A	missense	NA	5	246260	0	2.03e-05	0	15304	0	0	9850	0	0	17248	0	0	22296	0	4	111714	0	0	33582	0	0	5484	0	1	30782	0	2.03e-05	<1/10,000
CCL27	b2b3.12	Arg	74	Cys	144	9	34662060	rs754147532	G	A	E G	PASS	PASS	p.Arg74Cys	p.Arg74Cys	c.220C>T	missense	NA	10	277198	0	3.608e-05	2	24028	0	0	10152	0	0	18868	0	0	25788	0	3	126694	0	2	34420	0	2	6466	0	1	30782	0	3.608e-05	<1/10,000
CCL27	b2b3.2	Ala	72	Thr	134	9	34662066	.	C	T	E	PASS	NA	p.Ala72Thr	p.Ala72Thr	c.214G>A	missense	NA	1	246256	0	4.061e-06	0	15302	0	0	9850	0	1	17248	0	0	22296	0	0	111712	0	0	33582	0	0	5484	0	0	30782	0	4.061e-06	<1/10,000
CCL27	B2.4	Leu	69	His	130	9	34662074	.	A	T	E	PASS	NA	p.Leu69His	p.Leu69His	c.206T>A	missense	NA	1	246252	0	4.061e-06	0	15304	0	0	9850	0	0	17248	0	0	22288	0	1	111714	0	0	33582	0	0	5484	0	0	30782	0	4.061e-06	<1/10,000
CCL27	B2.4	Leu	69	Phe	130	9	34662075	rs150523347	G	A	E G	PASS	PASS	p.Leu69Phe	p.Leu69Phe	c.205C>T	missense	NA	39	277188	0	0.0001407	0	24030	0	0	10152	0	0	18866	0	0	25774	0	38	126700	0	0	34418	0	1	6466	0	0	30782	0	0.0001407	<1/1,000
CCL27	B2.3	Val	68	Gly	129	9	34662281	.	A	C	E	PASS	NA	p.Val68Gly	p.Val68Gly	c.203T>G	missense	NA	1	246026	0	4.065e-06	0	15294	0	0	9846	0	1	17248	0	0	22174	0	0	111632	0	0	33568	0	0	5484	0	0	30780	0	4.065e-06	<1/10,000
CCL27	B2.3	Val	68	Leu	129	9	34662282	rs372580675	C	A	E	PASS	NA	p.Val68Leu	p.Val68Leu	c.202G>T	missense	NA	1	245980	0	4.065e-06	0	15284	0	0	9848	0	0	17248	0	0	22156	0	0	111612	0	1	33572	0	0	5482	0	0	30778	0	4.065e-06	<1/10,000
CCL27	B2.3	Val	68	Met	129	9	34662282	rs372580675	C	T	E	PASS	NA	p.Val68Met	p.Val68Met	c.202G>A	missense	NA	6	245980	0	2.439e-05	2	15284	0	0	9848	0	0	17248	0	1	22156	0	1	111612	0	1	33572	0	0	5482	0	1	30778	0	2.439e-05	<1/10,000
CCL27	b1b2.14	Leu	64	Arg	115	9	34662293	rs567908347	A	C	E	PASS	NA	p.Leu64Arg	p.Leu64Arg	c.191T>G	missense	NA	3	246098	0	1.219e-05	0	15300	0	0	9846	0	0	17248	0	0	22196	0	0	111668	0	0	33576	0	0	5484	0	3	30780	0	1.219e-05	<1/10,000
CCL27	b1b2.9	Gly	60	Ala	110	9	34662305	rs536857410	C	G	E	PASS	NA	p.Gly60Ala	p.Gly60Ala	c.179G>C	missense	NA	10	246148	0	4.063e-05	0	15302	0	0	9848	0	0	17248	0	0	22230	0	0	111674	0	0	33580	0	0	5484	0	10	30782	0	4.063e-05	<1/10,000
CCL27	b1b2.9	Gly	60	Arg	110	9	34662306	rs758902263	C	G	E	PASS	NA	p.Gly60Arg	p.Gly60Arg	c.178G>C	missense	NA	1	246132	0	4.063e-06	0	15302	0	0	9848	0	0	17248	0	0	22220	0	1	111664	0	0	33582	0	0	5486	0	0	30782	0	4.063e-06	<1/10,000
CCL27	b1b2.9	Gly	60	Arg	110	9	34662306	rs758902263	C	T	E G	PASS	PASS	p.Gly60Arg	p.Gly60Arg	c.178G>A	missense	NA	25	277002	1	9.025e-05	0	23990	0	0	10150	0	6	18868	0	0	25714	0	5	126622	0	2	34420	0	1	6456	0	11	30782	1	9.025e-05	<1/10,000
CCL27	b1b2.6	Glu	57	Gln	107	9	34662315	rs767832324	C	G	E	PASS	NA	p.Glu57Gln	p.Glu57Gln	c.169G>C	missense	NA	1	246168	0	4.062e-06	0	15302	0	0	9850	0	1	17248	0	0	22242	0	0	111682	0	0	33580	0	0	5484	0	0	30780	0	4.062e-06	<1/10,000
CCL27	B1.5	Val	53	Met	99	9	34662327	rs566973169	C	T	E	PASS	NA	p.Val53Met	p.Val53Met	c.157G>A	missense	NA	1	246194	0	4.062e-06	0	15302	0	0	9850	0	1	17248	0	0	22252	0	0	111694	0	0	33580	0	0	5486	0	0	30782	0	4.062e-06	<1/10,000
CCL27	B1.4	Gln	52	Lys	98	9	34662330	rs369271670	G	T	E G	PASS	PASS	p.Gln52Lys	p.Gln52Lys	c.154C>A	missense	NA	8	277086	0	2.887e-05	0	24000	0	0	10152	0	0	18868	0	0	25746	0	8	126662	0	0	34416	0	0	6460	0	0	30782	0	2.887e-05	<1/10,000
CCL27	B1.1	Lys	49	Thr	95	9	34662338	rs765300639	T	G	E G	PASS	PASS	p.Lys49Thr	p.Lys49Thr	c.146A>C	missense	NA	8	277118	0	2.887e-05	1	24014	0	0	10152	0	0	18868	0	0	25748	0	7	126676	0	0	34418	0	0	6462	0	0	30780	0	2.887e-05	<1/10,000
CCL27	cxb1.19	Arg	48	Met	94	9	34662341	.	C	A	E	PASS	NA	p.Arg48Met	p.Arg48Met	c.143G>T	missense	NA	2	246190	0	8.124e-06	0	15302	0	0	9846	0	0	17248	0	0	22250	0	2	111696	0	0	33580	0	0	5486	0	0	30782	0	8.124e-06	<1/10,000
CCL27	cxb1.16	Lys	45	Thr	91	9	34662350	.	T	G	E	PASS	NA	p.Lys45Thr	p.Lys45Thr	c.134A>C	missense	NA	1	246200	0	4.062e-06	0	15302	0	0	9846	0	0	17248	0	0	22258	0	0	111696	0	0	33582	0	0	5486	0	1	30782	0	4.062e-06	<1/10,000
CCL27	cxb1.11	Leu	42	Phe	86	9	34662360	rs758318262	G	A	E	PASS	NA	p.Leu42Phe	p.Leu42Phe	c.124C>T	missense	NA	2	246218	0	8.123e-06	0	15304	0	0	9850	0	0	17248	0	0	22268	0	2	111700	0	0	33580	0	0	5486	0	0	30782	0	8.123e-06	<1/10,000
CCL27	cxb1.7	Arg	39	Gln	82	9	34662368	rs777698595	C	T	E G	PASS	PASS	p.Arg39Gln	p.Arg39Gln	c.116G>A	missense	NA	14	277116	1	5.052e-05	3	24010	0	0	10152	0	0	18866	0	0	25760	0	0	126666	0	2	34418	0	0	6462	0	9	30782	1	5.052e-05	<1/10,000
CCL27	cxb1.1	Thr	35	Pro	76	9	34662381	.	T	G	G	NA	PASS	p.Thr35Pro	p.Thr35Pro	c.103A>C	missense	NA	1	30896	0	3.237e-05	0	8702	0	0	302	0	0	1618	0	0	3494	0	1	14972	0	0	836	0	0	972	0	0	0	0	3.237e-05	<1/10,000
CCL27	CX.5	Cys	34	Tyr	75	9	34662383	rs780649595	C	T	E G	PASS	PASS	p.Cys34Tyr	p.Cys34Tyr	c.101G>A	missense	NA	3	277108	0	1.083e-05	0	24010	0	0	10152	0	0	18868	0	0	25764	0	3	126658	0	0	34414	0	0	6460	0	0	30782	0	1.083e-05	<1/10,000
CCL27	CX.5	Cys	34	Gly	75	9	34662384	rs745404870	A	C	E	PASS	NA	p.Cys34Gly	p.Cys34Gly	c.100T>G	missense	NA	1	246200	0	4.062e-06	1	15300	0	0	9850	0	0	17248	0	0	22278	0	0	111680	0	0	33576	0	0	5486	0	0	30782	0	4.062e-06	<1/10,000
CCL27	NTc.Cm2	Thr	31	Ser	69	9	34662392	rs777894934	G	C	E	PASS	NA	p.Thr31Ser	p.Thr31Ser	c.92C>G	missense	NA	1	246176	0	4.062e-06	0	15302	0	0	9848	0	0	17248	0	0	22268	0	1	111674	0	0	33568	0	0	5486	0	0	30782	0	4.062e-06	<1/10,000
CCL27	NTc.Cm3	Ser	30	Arg	68	9	34662394	rs138596477	G	T	E G	PASS	PASS	p.Ser30Arg	p.Ser30Arg	c.90C>A	missense	NA	9	277100	0	3.248e-05	9	24010	0	0	10150	0	0	18870	0	0	25768	0	0	126652	0	0	34406	0	0	6462	0	0	30782	0	3.248e-05	<1/10,000
CCL27	NTc.Cm3	Ser	30	Gly	68	9	34662396	rs774878528	T	C	E	PASS	NA	p.Ser30Gly	p.Ser30Gly	c.88A>G	missense	NA	2	246170	0	8.124e-06	0	15302	0	0	9848	0	0	17248	0	0	22276	0	0	111662	0	0	33568	0	0	5486	0	2	30780	0	8.124e-06	<1/10,000
CCL27	NTc.Cm9	Ala	24	Gly	62	9	34662413	rs772480150	G	C	E	PASS	NA	p.Ala24Gly	p.Ala24Gly	c.71C>G	missense	NA	3	246084	0	1.219e-05	0	15300	0	0	9834	0	0	17248	0	0	22246	0	0	111636	0	0	33560	0	0	5482	0	3	30778	0	1.219e-05	<1/10,000
CCL27	NTc.Cm12	Pro	21	Ser	59	9	34662570	rs747432777	G	A	E	PASS	NA	p.Pro21Ser	p.Pro21Ser	c.61C>T	missense	NA	8	246022	1	3.252e-05	0	15304	0	0	9836	0	0	17246	0	0	22258	0	0	111562	0	0	33560	0	0	5480	0	8	30776	1	3.252e-05	<1/10,000
CCL27	NTc.Cm13	Asp	20	Gly	58	9	34662572	rs771169712	T	C	E G	PASS	PASS	p.Asp20Gly	p.Asp20Gly	c.59A>G	missense	NA	2	276890	0	7.223e-06	0	24012	0	0	10112	0	0	18868	0	0	25756	0	2	126536	0	0	34390	0	0	6460	0	0	30756	0	7.223e-06	<1/10,000
CCL27	NTc.Cm14	Pro	19	Gln	57	9	34662575	.	G	T	E	PASS	NA	p.Pro19Gln	p.Pro19Gln	c.56C>A	missense	NA	1	245976	0	4.065e-06	0	15304	0	0	9826	0	0	17246	0	1	22264	0	0	111534	0	0	33556	0	0	5480	0	0	30766	0	4.065e-06	<1/10,000
CCL27	NTc.Cm15	Ser	18	Asn	56	9	34662578	.	C	T	E	PASS	NA	p.Ser18Asn	p.Ser18Asn	c.53G>A	missense	NA	1	245950	0	4.066e-06	0	15304	0	0	9824	0	0	17246	0	0	22270	0	1	111522	0	0	33550	0	0	5478	0	0	30756	0	4.066e-06	<1/10,000
CCL27	NTc.Cm19	Ser	14	Pro	52	9	34662591	rs759823376	A	G	E	PASS	NA	p.Ser14Pro	p.Ser14Pro	c.40T>C	missense	NA	2	245900	0	8.133e-06	0	15304	0	0	9818	0	0	17246	0	0	22270	0	1	111498	0	1	33528	0	0	5480	0	0	30756	0	8.133e-06	<1/10,000
CCL27	NTc.Cm22	Leu	11	Met	49	9	34662600	rs763070893	G	T	E	PASS	NA	p.Leu11Met	p.Leu11Met	c.31C>A	missense	NA	1	245778	0	4.069e-06	0	15302	0	0	9800	0	0	17242	0	0	22254	0	0	111468	0	0	33496	0	0	5474	0	1	30742	0	4.069e-06	<1/10,000
CCL27	NTc.Cm26	Phe	7	Val	45	9	34662612	rs764112145	A	C	E	PASS	NA	p.Phe7Val	p.Phe7Val	c.19T>G	missense	NA	1	245364	0	4.076e-06	0	15294	0	0	9754	0	0	17240	0	0	22232	0	0	111264	0	1	33438	0	0	5450	0	0	30692	0	4.076e-06	<1/10,000
CCL27	NTc.Cm30	Gly	3	Glu	41	9	34662623	rs141733148	C	T	E G	PASS	PASS	p.Gly3Glu	p.Gly3Glu	c.8G>A	missense	NA	87	274798	0	0.0003166	1	23966	0	5	9908	0	0	18824	0	0	25608	0	64	125622	0	14	33970	0	3	6400	0	0	30500	0	0.0003166	<1/1,000
CCL28	CT.39	Tyr	127	Cys	203	5	43381966	.	T	C	E	PASS	NA	p.Tyr127Cys	p.Tyr127Cys	c.380A>G	missense	NA	1	245176	0	4.079e-06	0	15300	0	0	9762	0	0	17240	0	1	22170	0	0	111160	0	0	33516	0	0	5468	0	0	30560	0	4.079e-06	<1/10,000
CCL28	CT.38	Pro	126	Leu	202	5	43381969	rs748953326	G	A	E	PASS	NA	p.Pro126Leu	p.Pro126Leu	c.377C>T	missense	NA	1	245280	0	4.077e-06	0	15302	0	0	9782	0	0	17236	0	0	22192	0	1	111192	0	0	33526	0	0	5466	0	0	30584	0	4.077e-06	<1/10,000
CCL28	CT.38	Pro	126	His	202	5	43381969	rs748953326	G	T	E G	PASS	PASS	p.Pro126His	p.Pro126His	c.377C>A	missense	NA	7	276254	0	2.534e-05	0	24034	0	0	10084	0	0	18856	0	0	25686	0	1	126198	0	6	34364	0	0	6448	0	0	30584	0	2.534e-05	<1/10,000
CCL28	CT.34	Gly	122	Val	198	5	43381981	rs536619886	C	A	E	PASS	NA	p.Gly122Val	p.Gly122Val	c.365G>T	missense	NA	1	245700	0	4.07e-06	0	15300	0	0	9814	0	0	17244	0	0	22260	0	0	111400	0	0	33546	0	0	5476	0	1	30660	0	4.07e-06	<1/10,000
CCL28	CT.34	Gly	122	Ser	198	5	43381982	rs756952541	C	T	G	NA	PASS	p.Gly122Ser	p.Gly122Ser	c.364G>A	missense	NA	1	30972	0	3.229e-05	1	8730	0	0	302	0	0	1622	0	0	3494	0	0	15004	0	0	838	0	0	982	0	0	0	0	3.229e-05	<1/10,000
CCL28	CT.33	Tyr	121	His	197	5	43381985	rs761490471	A	G	E G	PASS	PASS	p.Tyr121His	p.Tyr121His	c.361T>C	missense	NA	2	276880	0	7.223e-06	0	24038	0	0	10124	0	0	18870	0	0	25764	0	2	126500	0	0	34390	0	0	6460	0	0	30734	0	7.223e-06	<1/10,000
CCL28	CT.32	Thr	120	Ala	196	5	43381988	rs369418958	T	C	E	PASS	NA	p.Thr120Ala	p.Thr120Ala	c.358A>G	missense	NA	1	245972	0	4.066e-06	0	15304	0	0	9834	0	0	17246	0	0	22274	0	1	111534	0	0	33564	0	0	5480	0	0	30736	0	4.066e-06	<1/10,000
CCL28	CT.31	Glu	119	Lys	195	5	43381991	rs773277594	C	T	E	PASS	NA	p.Glu119Lys	p.Glu119Lys	c.355G>A	missense	NA	3	245908	0	1.22e-05	2	15304	0	0	9822	0	0	17246	0	0	22262	0	1	111508	0	0	33554	0	0	5476	0	0	30736	0	1.22e-05	<1/10,000
CCL28	CT.30	His	118	Tyr	194	5	43381994	rs766576325	G	A	E	PASS	NA	p.His118Tyr	p.His118Tyr	c.352C>T	missense	NA	1	246034	0	4.064e-06	0	15304	0	0	9842	0	0	17246	0	0	22282	0	1	111558	0	0	33572	0	0	5484	0	0	30746	0	4.064e-06	<1/10,000
CCL28	CT.26	His	114	Arg	190	5	43382005	rs373231205	T	C	E G	PASS	PASS	p.His114Arg	p.His114Arg	c.341A>G	missense	NA	19	277198	0	6.854e-05	1	24036	0	0	10148	0	0	18870	0	0	25786	0	17	126696	0	0	34418	0	0	6466	0	1	30778	0	6.854e-05	<1/10,000
CCL28	CT.26	His	114	Tyr	190	5	43382006	rs759865947	G	A	E	PASS	NA	p.His114Tyr	p.His114Tyr	c.340C>T	missense	NA	1	246216	0	4.061e-06	0	15304	0	0	9848	0	0	17248	0	0	22296	0	1	111680	0	0	33576	0	0	5484	0	0	30780	0	4.061e-06	<1/10,000
CCL28	CT.25	Ala	113	Thr	189	5	43382009	rs140844384	C	T	E G	PASS	PASS	p.Ala113Thr	p.Ala113Thr	c.337G>A	missense	NA	345	277192	0	0.001245	322	24028	0	0	10148	0	0	18866	0	0	25794	0	2	126702	0	18	34410	0	3	6466	0	0	30778	0	0.001245	<1%
CCL28	CT.24	Arg	112	Gly	188	5	43382012	rs147611356	T	C	E	PASS	NA	p.Arg112Gly	p.Arg112Gly	c.334A>G	missense	NA	1	246246	0	4.061e-06	1	15304	0	0	9846	0	0	17248	0	0	22298	0	0	111704	0	0	33580	0	0	5486	0	0	30780	0	4.061e-06	<1/10,000
CCL28	CT.22	Ser	110	Gly	186	5	43382018	rs201008741	T	C	E	PASS	NA	p.Ser110Gly	p.Ser110Gly	c.328A>G	missense	NA	2	246260	0	8.121e-06	0	15304	0	0	9850	0	0	17248	0	0	22300	0	2	111712	0	0	33580	0	0	5486	0	0	30780	0	8.121e-06	<1/10,000
CCL28	CT.18	Gly	106	Val	182	5	43382029	rs142198885	C	A	E G	PASS	PASS	p.Gly106Val	p.Gly106Val	c.317G>T	missense	NA	43	277230	0	0.0001551	42	24032	0	0	10152	0	0	18868	0	0	25794	0	0	126722	0	1	34412	0	0	6468	0	0	30782	0	0.0001551	<1/1,000
CCL28	CT.16	His	104	Tyr	180	5	43382036	.	G	A	E	PASS	NA	p.His104Tyr	p.His104Tyr	c.310C>T	missense	NA	1	246248	0	4.061e-06	0	15304	0	0	9850	0	0	17248	0	0	22298	0	1	111704	0	0	33576	0	0	5486	0	0	30782	0	4.061e-06	<1/10,000
CCL28	CT.12	His	100	Arg	176	5	43382047	rs752069451	T	C	E	PASS	NA	p.His100Arg	p.His100Arg	c.299A>G	missense	NA	2	246258	0	8.122e-06	0	15304	0	0	9850	0	0	17248	0	0	22300	0	0	111712	0	0	33576	0	0	5486	0	2	30782	0	8.122e-06	<1/10,000
CCL28	CT.10	Val	98	Phe	174	5	43382054	rs779562332	C	A	E	PASS	NA	p.Val98Phe	p.Val98Phe	c.292G>T	missense	NA	9	246256	0	3.655e-05	0	15304	0	0	9850	0	0	17248	0	0	22300	0	0	111710	0	0	33576	0	0	5486	0	9	30782	0	3.655e-05	<1/10,000
CCL28	CT.3	Lys	91	Arg	167	5	43382074	rs754701122	T	C	E	PASS	NA	p.Lys91Arg	p.Lys91Arg	c.272A>G	missense	NA	1	246244	0	4.061e-06	0	15304	0	0	9850	0	0	17248	0	0	22298	0	1	111700	0	0	33576	0	0	5486	0	0	30782	0	4.061e-06	<1/10,000
CCL28	CT.2	Ala	90	Thr	166	5	43382078	.	C	T	E	PASS	NA	p.Ala90Thr	p.Ala90Thr	c.268G>A	missense	NA	1	246228	0	4.061e-06	0	15304	0	0	9850	0	0	17246	0	0	22298	0	1	111686	0	0	33576	0	0	5486	0	0	30782	0	4.061e-06	<1/10,000
CCL28	CT.1	Ala	89	Val	165	5	43382080	rs778415956	G	A	E	PASS	NA	p.Ala89Val	p.Ala89Val	c.266C>T	missense	NA	2	246218	0	8.123e-06	0	15304	0	0	9850	0	2	17248	0	0	22298	0	0	111678	0	0	33574	0	0	5486	0	0	30780	0	8.123e-06	<1/10,000
CCL28	H.4	Lys	82	Gln	158	5	43382102	.	T	G	E	PASS	NA	p.Lys82Gln	p.Lys82Gln	c.244A>C	missense	NA	1	246202	0	4.062e-06	0	15304	0	0	9850	0	0	17248	0	0	22296	0	1	111676	0	0	33566	0	0	5484	0	0	30778	0	4.062e-06	<1/10,000
CCL28	H.3	Val	81	Phe	157	5	43382105	.	C	A	E	PASS	NA	p.Val81Phe	p.Val81Phe	c.241G>T	missense	NA	1	246152	0	4.063e-06	0	15304	0	0	9848	0	0	17244	0	0	22296	0	0	111642	0	1	33560	0	0	5484	0	0	30774	0	4.063e-06	<1/10,000
CCL28	H.1	His	79	Arg	155	5	43382110	rs376170872	T	C	E G	PASS	PASS	p.His79Arg	p.His79Arg	c.236A>G	missense	NA	21	276990	0	7.582e-05	1	24032	0	13	10146	0	0	18868	0	0	25788	0	4	126578	0	3	34376	0	0	6466	0	0	30736	0	7.582e-05	<1/10,000
CCL28	b3h.3	His	77	Gln	151	5	43382115	.	G	C	E	PASS	NA	p.His77Gln	p.His77Gln	c.231C>G	missense	NA	1	245748	0	4.069e-06	0	15298	0	0	9840	0	1	17236	0	0	22290	0	0	111432	0	0	33488	0	0	5482	0	0	30682	0	4.069e-06	<1/10,000
CCL28	b3h.2	Pro	76	Leu	150	5	43382119	rs370644785	G	A	E	PASS	NA	p.Pro76Leu	p.Pro76Leu	c.227C>T	missense	NA	3	245102	0	1.224e-05	0	15296	0	0	9822	0	1	17226	0	0	22284	0	1	111136	0	0	33382	0	0	5472	0	1	30484	0	1.224e-05	<1/10,000
CCL28	b3h.1	Ser	75	Arg	149	5	43382121	.	G	T	E	PASS	NA	p.Ser75Arg	p.Ser75Arg	c.225C>A	missense	NA	1	245150	0	4.079e-06	0	15288	0	0	9826	0	0	17206	0	0	22282	0	1	111120	0	0	33394	0	0	5474	0	0	30560	0	4.079e-06	<1/10,000
CCL28	B3.3	Cys	73	Ser	147	5	43382128	rs770947837	C	G	E G	PASS	PASS	p.Cys73Ser	p.Cys73Ser	c.218G>C	missense	NA	2	275800	0	7.252e-06	2	24024	0	0	10120	0	0	18822	0	0	25770	0	0	125980	0	0	34170	0	0	6450	0	0	30464	0	7.252e-06	<1/10,000
CCL28	b2b3.11	Arg	69	Leu	143	5	43382140	rs202209667	C	A	E	PASS	NA	p.Arg69Leu	p.Arg69Leu	c.206G>T	missense	NA	7	242350	0	2.888e-05	0	15256	0	0	9690	0	3	17108	0	0	22250	0	1	110286	0	1	32636	0	0	5404	0	2	29720	0	2.888e-05	<1/10,000
CCL28	b2b3.11	Arg	69	His	143	5	43382140	rs202209667	C	T	E	PASS	NA	p.Arg69His	p.Arg69His	c.206G>A	missense	NA	6	242350	0	2.476e-05	2	15256	0	0	9690	0	0	17108	0	0	22250	0	2	110286	0	2	32636	0	0	5404	0	0	29720	0	2.476e-05	<1/10,000
CCL28	b2b3.11	Arg	69	Cys	143	5	43382141	rs202066434	G	A	E	PASS	NA	p.Arg69Cys	p.Arg69Cys	c.205C>T	missense	NA	1	242380	0	4.126e-06	0	15258	0	0	9692	0	0	17116	0	0	22252	0	1	110312	0	0	32644	0	0	5410	0	0	29696	0	4.126e-06	<1/10,000
CCL28	B2.5	His	66	Gln	131	5	43382148	.	A	C	E	PASS	NA	p.His66Gln	p.His66Gln	c.198T>G	missense	NA	1	239902	0	4.168e-06	0	15200	0	0	9550	0	0	16998	0	0	22190	0	1	109632	0	0	31900	0	0	5346	0	0	29086	0	4.168e-06	<1/10,000
CCL28	B2.3	Ile	64	Met	129	5	43382154	rs775572990	G	C	E	PASS	NA	p.Ile64Met	p.Ile64Met	c.192C>G	missense	NA	4	238060	0	1.68e-05	0	15110	0	0	9474	0	0	16902	0	0	22138	0	4	109134	0	0	31286	0	0	5294	0	0	28722	0	1.68e-05	<1/10,000
CCL28	B2.3	Ile	64	Thr	129	5	43388452	.	A	G	E	PASS	NA	p.Ile64Thr	p.Ile64Thr	c.191T>C	missense	NA	1	246164	0	4.062e-06	0	15304	0	0	9850	0	0	17248	0	0	22284	0	1	111634	0	0	33578	0	0	5484	0	0	30782	0	4.062e-06	<1/10,000
CCL28	b1b2.13	Asp	59	Glu	114	5	43388466	.	G	T	E	PASS	NA	p.Asp59Glu	p.Asp59Glu	c.177C>A	missense	NA	1	246210	0	4.062e-06	0	15304	0	0	9850	0	0	17248	0	0	22292	0	0	111674	0	0	33580	0	0	5482	0	1	30780	0	4.062e-06	<1/10,000
CCL28	b1b2.13	Asp	59	Val	114	5	43388467	.	T	A	E	PASS	NA	p.Asp59Val	p.Asp59Val	c.176A>T	missense	NA	3	246206	0	1.218e-05	0	15304	0	0	9850	0	0	17248	0	0	22290	0	3	111672	0	0	33580	0	0	5484	0	0	30778	0	1.218e-05	<1/10,000
CCL28	b1b2.13	Asp	59	Asn	114	5	43388468	rs567855239	C	T	E	PASS	NA	p.Asp59Asn	p.Asp59Asn	c.175G>A	missense	NA	13	246212	0	5.28e-05	0	15302	0	0	9850	0	0	17248	0	0	22294	0	0	111674	0	0	33580	0	0	5484	0	13	30780	0	5.28e-05	<1/10,000
CCL28	b1b2.6	Arg	53	Ser	107	5	43388484	.	T	G	E	PASS	NA	p.Arg53Ser	p.Arg53Ser	c.159A>C	missense	NA	2	246242	0	8.122e-06	0	15304	0	0	9850	0	0	17248	0	0	22296	0	0	111704	0	2	33574	0	0	5484	0	0	30782	0	8.122e-06	<1/10,000
CCL28	B1.6	Arg	50	His	100	5	43388494	rs775586405	C	T	E	PASS	NA	p.Arg50His	p.Arg50His	c.149G>A	missense	NA	8	246224	0	3.249e-05	1	15304	0	0	9850	0	2	17248	0	1	22292	0	2	111688	0	1	33576	0	0	5484	0	1	30782	0	3.249e-05	<1/10,000
CCL28	B1.6	Arg	50	Cys	100	5	43388495	.	G	A	E	PASS	NA	p.Arg50Cys	p.Arg50Cys	c.148C>T	missense	NA	1	246234	0	4.061e-06	0	15304	0	0	9850	0	0	17248	0	0	22294	0	1	111700	0	0	33574	0	0	5484	0	0	30780	0	4.061e-06	<1/10,000
CCL28	B1.4	Met	48	Ile	98	5	43388499	rs548680827	C	T	E	PASS	NA	p.Met48Ile	p.Met48Ile	c.144G>A	missense	NA	1	246248	0	4.061e-06	0	15304	0	0	9850	0	0	17248	0	0	22300	0	0	111700	0	0	33580	0	0	5484	0	1	30782	0	4.061e-06	<1/10,000
CCL28	B1.4	Met	48	Lys	98	5	43388500	rs148903142	A	T	E G	PASS	PASS	p.Met48Lys	p.Met48Lys	c.143T>A	missense	NA	68	277228	0	0.0002453	0	24030	0	0	10152	0	0	18870	0	0	25794	0	65	126718	0	3	34416	0	0	6466	0	0	30782	0	0.0002453	<1/1,000
CCL28	B1.2	Val	46	Met	96	5	43388507	rs143639235	C	T	E	PASS	NA	p.Val46Met	p.Val46Met	c.136G>A	missense	NA	2	246246	0	8.122e-06	1	15304	0	0	9850	0	0	17248	0	0	22300	0	1	111700	0	0	33578	0	0	5484	0	0	30782	0	8.122e-06	<1/10,000
CCL28	cxb1.16	Glu	44	Val	91	5	43388512	rs762144412	T	A	E	PASS	NA	p.Glu44Val	p.Glu44Val	c.131A>T	missense	NA	1	246238	0	4.061e-06	0	15304	0	0	9850	0	0	17248	0	0	22298	0	1	111696	0	0	33578	0	0	5484	0	0	30780	0	4.061e-06	<1/10,000
CCL28	cxb1.8	His	37	Arg	83	5	43388533	rs768077629	T	C	E G	PASS	PASS	p.His37Arg	p.His37Arg	c.110A>G	missense	NA	3	277192	0	1.082e-05	0	24026	0	0	10152	0	0	18870	0	0	25790	0	2	126698	0	0	34410	0	0	6464	0	1	30782	0	1.082e-05	<1/10,000
CCL28	cxb1.1	Thr	32	Met	76	5	43388548	rs372245704	G	A	E G	PASS	PASS	p.Thr32Met	p.Thr32Met	c.95C>T	missense	NA	5	277146	0	1.804e-05	0	24022	0	0	10152	0	1	18868	0	0	25774	0	3	126676	0	1	34410	0	0	6464	0	0	30780	0	1.804e-05	<1/10,000
CCL28	cxb1.1	Thr	32	Ala	76	5	43388549	.	T	C	E	PASS	NA	p.Thr32Ala	p.Thr32Ala	c.94A>G	missense	NA	1	246192	0	4.062e-06	0	15302	0	0	9850	0	0	17248	0	0	22292	0	1	111668	0	0	33570	0	0	5482	0	0	30780	0	4.062e-06	<1/10,000
CCL28	NTc.Cm1	Ser	29	Thr	70	5	43388557	.	C	G	G	NA	PASS	p.Ser29Thr	p.Ser29Thr	c.86G>C	missense	NA	1	30972	0	3.229e-05	0	8728	0	0	302	0	0	1620	0	0	3494	0	1	15008	0	0	838	0	0	982	0	0	0	0	3.229e-05	<1/10,000
CCL28	NTc.Cm3	Ala	27	Thr	68	5	43388564	rs752207921	C	T	E	PASS	NA	p.Ala27Thr	p.Ala27Thr	c.79G>A	missense	NA	1	246088	0	4.064e-06	0	15296	0	0	9842	0	0	17246	0	0	22266	0	0	111628	0	0	33560	0	0	5484	0	1	30766	0	4.064e-06	<1/10,000
CCL28	NTc.Cm4	Ile	26	Thr	67	5	43388566	rs758022631	A	G	E	PASS	NA	p.Ile26Thr	p.Ile26Thr	c.77T>C	missense	NA	6	246026	0	2.439e-05	0	15292	0	0	9848	0	0	17244	0	0	22266	0	3	111592	0	1	33552	0	2	5480	0	0	30752	0	2.439e-05	<1/10,000
CCL28	NTc.Cm5	Pro	25	Ser	66	5	43388570	rs201749292	G	A	E	PASS	NA	p.Pro25Ser	p.Pro25Ser	c.73C>T	missense	NA	1	245952	0	4.066e-06	1	15290	0	0	9846	0	0	17242	0	0	22254	0	0	111568	0	0	33540	0	0	5480	0	0	30732	0	4.066e-06	<1/10,000
CCL28	NTc.Cm6	Leu	24	Val	65	5	43388573	rs751454835	G	C	E	PASS	NA	p.Leu24Val	p.Leu24Val	c.70C>G	missense	NA	2	245814	0	8.136e-06	0	15280	0	0	9842	0	0	17236	0	0	22230	0	2	111520	0	0	33508	0	0	5480	0	0	30718	0	8.136e-06	<1/10,000
CCL28	NTc.Cm8	Ala	22	Thr	63	5	43412355	rs200938945	C	T	E	PASS	NA	p.Ala22Thr	p.Ala22Thr	c.64G>A	missense	NA	5	242262	0	2.064e-05	0	15046	0	0	9704	0	0	17184	0	0	21892	0	4	109612	0	1	33332	0	0	5398	0	0	30094	0	2.064e-05	<1/10,000
CCL28	NTc.Cm9	Glu	21	Lys	62	5	43412358	rs750193455	C	T	E	PASS	NA	p.Glu21Lys	p.Glu21Lys	c.61G>A	missense	NA	1	242658	0	4.121e-06	0	15070	0	0	9722	0	0	17190	0	0	21940	0	1	109812	0	0	33364	0	0	5414	0	0	30146	0	4.121e-06	<1/10,000
CCL28	NTc.Cm12	His	18	Arg	59	5	43412366	rs144226885	T	C	E G	PASS	PASS	p.His18Arg	p.His18Arg	c.53A>G	missense	NA	94	274360	0	0.0003426	89	23846	0	0	10052	0	0	18824	0	0	25502	0	3	125234	0	0	34254	0	0	6410	0	2	30238	0	0.0003426	<1/1,000
CCL28	NTc.Cm14	Ala	16	Ser	57	5	43412373	.	C	A	G	NA	PASS	p.Ala16Ser	p.Ala16Ser	c.46G>T	missense	NA	1	30974	0	3.229e-05	1	8732	0	0	302	0	0	1620	0	0	3494	0	0	15006	0	0	838	0	0	982	0	0	0	0	3.229e-05	<1/10,000
CCL28	NTc.Cm17	Val	13	Asp	54	5	43412381	rs748391100	A	T	E	PASS	NA	p.Val13Asp	p.Val13Asp	c.38T>A	missense	NA	3	244234	0	1.228e-05	0	15180	0	0	9768	0	0	17220	0	0	22084	0	0	110702	0	3	33474	0	0	5444	0	0	30362	0	1.228e-05	<1/10,000
CCL28	NTc.Cm19	Leu	11	Phe	52	5	43412386	.	C	A	E	PASS	NA	p.Leu11Phe	p.Leu11Phe	c.33G>T	missense	NA	1	244292	0	4.093e-06	0	15182	0	0	9776	0	0	17222	0	0	22082	0	1	110708	0	0	33470	0	0	5450	0	0	30402	0	4.093e-06	<1/10,000
CCL28	NTc.Cm20	Ala	10	Val	51	5	43412390	rs773484562	G	A	E	PASS	NA	p.Ala10Val	p.Ala10Val	c.29C>T	missense	NA	1	244176	0	4.095e-06	0	15192	0	0	9778	0	0	17222	0	0	22036	0	1	110636	0	0	33472	0	0	5452	0	0	30388	0	4.095e-06	<1/10,000
CCL28	NTc.Cm20	Ala	10	Ser	51	5	43412391	rs761075220	C	A	E	PASS	NA	p.Ala10Ser	p.Ala10Ser	c.28G>T	missense	NA	1	244212	0	4.095e-06	1	15190	0	0	9778	0	0	17216	0	0	22056	0	0	110646	0	0	33468	0	0	5446	0	0	30412	0	4.095e-06	<1/10,000
CCL28	NTc.Cm21	Val	9	Met	50	5	43412394	rs771396483	C	T	E G	RF	PASS	p.Val9Met	p.Val9Met	c.25G>A	missense	NA	1	30978	0	3.228e-05	0	8730	0	0	302	0	1	1622	0	0	3494	0	0	15010	0	0	838	0	0	982	0	0	0	0	3.228e-05	<1/10,000
CCL28	NTc.Cm22	Ile	8	Leu	49	5	43412397	rs760055890	T	G	E	PASS	NA	p.Ile8Leu	p.Ile8Leu	c.22A>C	missense	NA	1	244182	0	4.095e-06	0	15176	0	0	9776	0	0	17218	0	0	22052	0	1	110646	0	0	33466	0	0	5442	0	0	30406	0	4.095e-06	<1/10,000
CCL28	NTc.Cm23	Ala	7	Thr	48	5	43412400	rs572634306	C	T	E G	PASS	PASS	p.Ala7Thr	p.Ala7Thr	c.19G>A	missense	NA	27	274892	0	9.822e-05	0	23886	0	0	10068	0	0	18838	0	6	25494	0	2	125548	0	18	34290	0	1	6410	0	0	30358	0	9.822e-05	<1/10,000
CCL28	NTc.Cm27	Gln	3	Glu	44	5	43412412	.	G	C	E	PASS	NA	p.Gln3Glu	p.Gln3Glu	c.7C>G	missense	NA	2	243598	0	8.21e-06	0	15126	0	0	9744	0	0	17204	0	0	21920	0	2	110430	0	0	33436	0	0	5432	0	0	30306	0	8.21e-06	<1/10,000
CCL28	NTc.Cm28	Gln	2	Leu	43	5	43412414	.	T	A	E	PASS	NA	p.Gln2Leu	p.Gln2Leu	c.5A>T	missense	NA	1	243358	0	4.109e-06	1	15100	0	0	9726	0	0	17200	0	0	21902	0	0	110300	0	0	33428	0	0	5432	0	0	30270	0	4.109e-06	<1/10,000
CXCL1	NTc.Cm40	Arg	3	His	31	4	74735195	rs200382055	G	A	E G	PASS	PASS	p.Arg3His	p.Arg3His	c.8G>A	missense	NA	18	193978	0	9.279e-05	0	16662	0	0	8646	0	0	13038	0	11	17780	0	2	80862	0	3	26380	0	2	5082	0	0	25528	0	9.279e-05	<1/10,000
CXCL1	NTc.Cm40	Arg	3	Pro	31	4	74735195	rs200382055	G	C	E G	RF|AC0	PASS	p.Arg3Pro	p.Arg3Pro	c.8G>C	missense	NA	1	30914	0	3.235e-05	0	8710	0	0	302	0	0	1622	0	0	3492	0	1	14970	0	0	838	0	0	980	0	0	0	0	3.235e-05	<1/10,000
CXCL1	NTc.Cm38	Ala	5	Thr	33	4	74735200	rs762637615	G	A	E	PASS	NA	p.Ala5Thr	p.Ala5Thr	c.13G>A	missense	NA	11	171192	0	6.426e-05	0	8490	0	0	8476	0	0	11942	0	0	15288	0	1	70438	0	1	26184	0	0	4234	0	9	26140	0	6.426e-05	<1/10,000
CXCL1	NTc.Cm37	Leu	6	Phe	34	4	74735203	rs773966205	C	T	E	PASS	NA	p.Leu6Phe	p.Leu6Phe	c.16C>T	missense	NA	6	175418	0	3.42e-05	0	8772	0	0	8550	0	6	12170	0	0	15830	0	0	72806	0	0	26542	0	0	4314	0	0	26434	0	3.42e-05	<1/10,000
CXCL1	NTc.Cm15	Ala	28	Ser	56	4	74735269	rs200543208	G	T	E G	PASS	PASS	p.Ala28Ser	p.Ala28Ser	c.82G>T	missense	NA	36	260526	0	0.0001382	19	21924	0	1	9766	0	3	18036	0	0	24930	0	7	115904	0	3	33384	0	3	6174	0	0	30408	0	0.0001382	<1/1,000
CXCL1	NTc.Cm15	Ala	28	Val	56	4	74735270	rs531055521	C	T	E	PASS	NA	p.Ala28Val	p.Ala28Val	c.83C>T	missense	NA	3	230666	0	1.301e-05	0	13308	0	0	9474	0	3	16506	0	0	21532	0	0	101502	0	0	32674	0	0	5216	0	0	30454	0	1.301e-05	<1/10,000
CXCL1	NTc.Cm14	Gly	29	Ser	57	4	74735272	rs772788390	G	A	E G	PASS	PASS	p.Gly29Ser	p.Gly29Ser	c.85G>A	missense	NA	11	262260	0	4.194e-05	1	22112	0	0	9792	0	2	18176	0	1	25084	0	6	116864	0	1	33564	0	0	6200	0	0	30468	0	4.194e-05	<1/10,000
CXCL1	NTc.Cm13	Arg	30	Gln	58	4	74735276	rs760514000	G	A	E	PASS	NA	p.Arg30Gln	p.Arg30Gln	c.89G>A	missense	NA	3	231852	0	1.294e-05	0	13478	0	0	9500	0	0	16548	0	0	21630	0	0	102116	0	0	32862	0	0	5244	0	3	30474	0	1.294e-05	<1/10,000
CXCL1	NTc.Cm12	Arg	31	His	59	4	74735279	rs548620036	G	A	E G	PASS	PASS	p.Arg31His	p.Arg31His	c.92G>A	missense	NA	7	263482	0	2.657e-05	7	22262	0	0	9816	0	0	18274	0	0	25168	0	0	117450	0	0	33802	0	0	6218	0	0	30492	0	2.657e-05	<1/10,000
CXCL1	NTc.Cm11	Ala	32	Thr	60	4	74735281	rs759378371	G	A	E	PASS	NA	p.Ala32Thr	p.Ala32Thr	c.94G>A	missense	NA	1	233478	0	4.283e-06	0	13678	0	0	9532	0	0	16726	0	0	21738	0	0	102964	0	0	33044	0	1	5268	0	0	30528	0	4.283e-06	<1/10,000
CXCL1	NTc.Cm11	Ala	32	Val	60	4	74735282	rs765043445	C	T	E	PASS	NA	p.Ala32Val	p.Ala32Val	c.95C>T	missense	NA	4	234388	0	1.707e-05	0	13774	0	0	9550	0	0	16764	0	0	21808	0	0	103536	0	0	33112	0	0	5286	0	4	30558	0	1.707e-05	<1/10,000
CXCL1	NTc.Cm7	Ser	36	Pro	64	4	74735391	rs374657089	T	C	E G	PASS	PASS	p.Ser36Pro	p.Ser36Pro	c.106T>C	missense	NA	10	277040	0	3.61e-05	0	24014	0	0	10152	0	0	18870	0	0	25794	0	7	126556	0	2	34416	0	1	6456	0	0	30782	0	3.61e-05	<1/10,000
CXCL1	NTc.Cm6	Val	37	Leu	65	4	74735394	rs754028324	G	C	E G	PASS	PASS	p.Val37Leu	p.Val37Leu	c.109G>C	missense	NA	9	277070	0	3.248e-05	0	24024	0	0	10152	0	0	18870	0	0	25792	0	6	126576	0	2	34416	0	1	6458	0	0	30782	0	3.248e-05	<1/10,000
CXCL1	NTc.Cm5	Ala	38	Val	66	4	74735398	rs201091698	C	T	E	PASS	NA	p.Ala38Val	p.Ala38Val	c.113C>T	missense	NA	43	246164	0	0.0001747	0	15302	0	0	9850	0	0	17248	0	0	22300	0	8	111620	0	8	33580	0	7	5482	0	20	30782	0	0.0001747	<1/1,000
CXCL1	NTc.Cm4	Thr	39	Ala	67	4	74735400	.	A	G	G	NA	PASS	p.Thr39Ala	p.Thr39Ala	c.115A>G	missense	NA	1	30930	0	3.233e-05	0	8722	0	0	302	0	0	1620	0	0	3494	0	1	14980	0	0	838	0	0	974	0	0	0	0	3.233e-05	<1/10,000
CXCL1	NTc.Cm2	Leu	41	Pro	69	4	74735407	.	T	C	E	PASS	NA	p.Leu41Pro	p.Leu41Pro	c.122T>C	missense	NA	1	246198	0	4.062e-06	0	15302	0	0	9850	0	0	17248	0	0	22300	0	0	111654	0	1	33580	0	0	5482	0	0	30782	0	4.062e-06	<1/10,000
CXCL1	NTc.Cm1	Arg	42	Gly	70	4	74735409	rs752979975	C	G	E	PASS	NA	p.Arg42Gly	p.Arg42Gly	c.124C>G	missense	NA	1	246202	0	4.062e-06	0	15302	0	0	9850	0	0	17248	0	0	22300	0	0	111656	0	0	33582	0	0	5482	0	1	30782	0	4.062e-06	<1/10,000
CXCL1	cxb1.8	Gln	50	Lys	83	4	74735433	rs200234866	C	A	E	PASS	NA	p.Gln50Lys	p.Gln50Lys	c.148C>A	missense	NA	4	246258	0	1.624e-05	0	15304	0	0	9850	0	0	17248	0	0	22300	0	4	111710	0	0	33582	0	0	5482	0	0	30782	0	1.624e-05	<1/10,000
CXCL1	cxb1.10	Gly	51	Arg	85	4	74735436	rs745452423	G	A	E	PASS	NA	p.Gly51Arg	p.Gly51Arg	c.151G>A	missense	NA	2	246256	0	8.122e-06	0	15304	0	0	9850	0	2	17248	0	0	22300	0	0	111708	0	0	33582	0	0	5482	0	0	30782	0	8.122e-06	<1/10,000
CXCL1	cxb1.14	His	53	Gln	89	4	74735444	rs769691514	C	A	E	PASS	NA	p.His53Gln	p.His53Gln	c.159C>A	missense	NA	1	246256	0	4.061e-06	0	15304	0	0	9850	0	0	17248	0	1	22300	0	0	111708	0	0	33582	0	0	5482	0	0	30782	0	4.061e-06	<1/10,000
CXCL1	cxb1.15	Pro	54	Leu	90	4	74735446	rs779990786	C	T	E	PASS	NA	p.Pro54Leu	p.Pro54Leu	c.161C>T	missense	NA	6	246254	0	2.437e-05	0	15304	0	0	9848	0	1	17248	0	0	22300	0	5	111708	0	0	33582	0	0	5482	0	0	30782	0	2.437e-05	<1/10,000
CXCL1	cxb1.16	Lys	55	Asn	91	4	74735450	rs749211456	G	T	E	PASS	NA	p.Lys55Asn	p.Lys55Asn	c.165G>T	missense	NA	1	246260	0	4.061e-06	0	15304	0	0	9850	0	0	17248	0	0	22300	0	1	111712	0	0	33582	0	0	5482	0	0	30782	0	4.061e-06	<1/10,000
CXCL1	B1.1	Asn	56	Asp	95	4	74735451	rs768428003	A	G	E	PASS	NA	p.Asn56Asp	p.Asn56Asp	c.166A>G	missense	NA	9	246262	0	3.655e-05	0	15304	0	8	9850	0	0	17248	0	0	22300	0	0	111714	0	0	33582	0	1	5482	0	0	30782	0	3.655e-05	<1/10,000
CXCL1	B1.2	Ile	57	Thr	96	4	74735455	rs201545979	T	C	E	PASS	NA	p.Ile57Thr	p.Ile57Thr	c.170T>C	missense	NA	9	246260	0	3.655e-05	0	15304	0	0	9850	0	0	17248	0	1	22300	0	8	111712	0	0	33582	0	0	5482	0	0	30782	0	3.655e-05	<1/10,000
CXCL1	B1.3	Gln	58	Pro	97	4	74735458	rs760965523	A	C	E	PASS	NA	p.Gln58Pro	p.Gln58Pro	c.173A>C	missense	NA	1	246258	0	4.061e-06	0	15304	0	1	9850	0	0	17248	0	0	22300	0	0	111710	0	0	33582	0	0	5482	0	0	30782	0	4.061e-06	<1/10,000
CXCL1	B1.3	Gln	58	Arg	97	4	74735458	rs760965523	A	G	E	PASS	NA	p.Gln58Arg	p.Gln58Arg	c.173A>G	missense	NA	1	246258	0	4.061e-06	0	15304	0	0	9850	0	0	17248	0	0	22300	0	0	111710	0	0	33582	0	0	5482	0	1	30782	0	4.061e-06	<1/10,000
CXCL1	B1.6	Asn	61	Lys	100	4	74735468	rs201293315	C	G	E	PASS	NA	p.Asn61Lys	p.Asn61Lys	c.183C>G	missense	NA	39	246254	0	0.0001584	1	15304	0	0	9850	0	0	17248	0	2	22300	0	6	111706	0	3	33582	0	0	5482	0	27	30782	0	0.0001584	<1/1,000
CXCL1	B1.7	Val	62	Met	101	4	74735469	rs186092967	G	A	E	PASS	NA	p.Val62Met	p.Val62Met	c.184G>A	missense	NA	5	246254	0	2.03e-05	0	15304	0	0	9850	0	0	17248	0	0	22300	0	5	111706	0	0	33582	0	0	5482	0	0	30782	0	2.03e-05	<1/10,000
CXCL1	B1.7	Val	62	Leu	101	4	74735469	rs186092967	G	C	E G	PASS	PASS	p.Val62Leu	p.Val62Leu	c.184G>C	missense	NA	311	277178	1	0.001122	15	24010	0	0	10152	0	0	18868	0	18	25794	0	259	126698	1	11	34418	0	8	6456	0	0	30782	0	0.001122	<1%
CXCL1	B1.7	Val	62	Leu	101	4	74735469	rs186092967	G	T	E G	PASS	PASS	p.Val62Leu	p.Val62Leu	c.184G>T	missense	NA	8	277178	0	2.886e-05	0	24010	0	0	10152	0	0	18868	0	0	25794	0	2	126698	0	6	34418	0	0	6456	0	0	30782	0	2.886e-05	<1/10,000
CXCL1	b1b2.4	Lys	63	Arg	105	4	74735473	.	A	G	E	PASS	NA	p.Lys63Arg	p.Lys63Arg	c.188A>G	missense	NA	1	246256	0	4.061e-06	0	15304	0	0	9850	0	0	17248	0	1	22300	0	0	111708	0	0	33582	0	0	5482	0	0	30782	0	4.061e-06	<1/10,000
CXCL1	b1b2.6	Ser	64	Tyr	107	4	74735476	rs751931366	C	A	E	PASS	NA	p.Ser64Tyr	p.Ser64Tyr	c.191C>A	missense	NA	1	246248	0	4.061e-06	0	15304	0	0	9848	0	0	17246	0	0	22300	0	1	111704	0	0	33582	0	0	5482	0	0	30782	0	4.061e-06	<1/10,000
CXCL1	b1b2.7	Pro	65	Thr	108	4	74735478	rs201878466	C	A	E	PASS	NA	p.Pro65Thr	p.Pro65Thr	c.193C>A	missense	NA	1	246258	0	4.061e-06	0	15304	0	0	9850	0	1	17248	0	0	22300	0	0	111710	0	0	33582	0	0	5482	0	0	30782	0	4.061e-06	<1/10,000
CXCL1	b1b2.7	Pro	65	Ser	108	4	74735478	rs201878466	C	T	E G	PASS	PASS	p.Pro65Ser	p.Pro65Ser	c.193C>T	missense	NA	10	277188	0	3.608e-05	9	24010	0	0	10152	0	1	18864	0	0	25794	0	0	126710	0	0	34418	0	0	6458	0	0	30782	0	3.608e-05	<1/10,000
CXCL1	b1b2.10	His	68	Asp	111	4	74735487	rs749188314	C	G	E	PASS	NA	p.His68Asp	p.His68Asp	c.202C>G	missense	NA	1	246230	0	4.061e-06	0	15304	0	0	9848	0	0	17248	0	0	22298	0	0	111690	0	0	33578	0	0	5482	0	1	30782	0	4.061e-06	<1/10,000
CXCL1	b1b2.10	His	68	Arg	111	4	74735488	rs754924062	A	G	E	PASS	NA	p.His68Arg	p.His68Arg	c.203A>G	missense	NA	2	246230	0	8.122e-06	0	15304	0	0	9848	0	0	17248	0	0	22300	0	2	111688	0	0	33580	0	0	5482	0	0	30780	0	8.122e-06	<1/10,000
CXCL1	b1b2.12	Cys	69	Tyr	113	4	74735491	rs778764212	G	A	E	PASS	NA	p.Cys69Tyr	p.Cys69Tyr	c.206G>A	missense	NA	1	246228	0	4.061e-06	0	15304	0	0	9848	0	0	17248	0	0	22300	0	1	111688	0	0	33578	0	0	5482	0	0	30780	0	4.061e-06	<1/10,000
CXCL1	b1b2.13	Ala	70	Val	114	4	74735494	rs145342393	C	T	E G	PASS	PASS	p.Ala70Val	p.Ala70Val	c.209C>T	missense	NA	587	277148	5	0.002118	552	24014	5	0	10146	0	0	18864	0	0	25790	0	3	126680	0	26	34416	0	5	6456	0	1	30782	0	0.002118	<1%
CXCL1	b1b2.16	Thr	72	Ile	117	4	74735500	.	C	T	E	PASS	NA	p.Thr72Ile	p.Thr72Ile	c.215C>T	missense	NA	2	246206	0	8.123e-06	0	15304	0	0	9846	0	0	17248	0	0	22296	0	0	111676	0	2	33578	0	0	5480	0	0	30778	0	8.123e-06	<1/10,000
CXCL1	B2.1	Glu	73	Val	127	4	74735503	rs190901425	A	T	E	PASS	NA	p.Glu73Val	p.Glu73Val	c.218A>T	missense	NA	2	246174	0	8.124e-06	0	15302	0	0	9838	0	2	17246	0	0	22286	0	0	111666	0	0	33576	0	0	5482	0	0	30778	0	8.124e-06	<1/10,000
CXCL1	B2.3	Ile	75	Leu	129	4	74735508	rs199785807	A	C	E	PASS	NA	p.Ile75Leu	p.Ile75Leu	c.223A>C	missense	NA	1	246164	0	4.062e-06	0	15302	0	0	9840	0	0	17248	0	0	22284	0	0	111654	0	0	33576	0	0	5482	0	1	30778	0	4.062e-06	<1/10,000
CXCL1	B2.3	Ile	75	Thr	129	4	74735509	rs746126781	T	C	E	PASS	NA	p.Ile75Thr	p.Ile75Thr	c.224T>C	missense	NA	1	246172	0	4.062e-06	0	15302	0	0	9844	0	0	17248	0	0	22286	0	1	111656	0	0	33576	0	0	5482	0	0	30778	0	4.062e-06	<1/10,000
CXCL1	B2.4	Ala	76	Val	130	4	74735625	.	C	T	E	PASS	NA	p.Ala76Val	p.Ala76Val	c.227C>T	missense	NA	1	246236	0	4.061e-06	0	15298	0	0	9850	0	0	17248	0	0	22300	0	0	111696	0	1	33582	0	0	5480	0	0	30782	0	4.061e-06	<1/10,000
CXCL1	b2b3.11	Gly	81	Arg	143	4	74735639	rs200169557	G	C	E	PASS	NA	p.Gly81Arg	p.Gly81Arg	c.241G>C	missense	NA	4	246250	0	1.624e-05	4	15298	0	0	9850	0	0	17248	0	0	22300	0	0	111708	0	0	33582	0	0	5482	0	0	30782	0	1.624e-05	<1/10,000
CXCL1	b2b3.12	Arg	82	Trp	144	4	74735642	rs201545716	C	T	E	PASS	NA	p.Arg82Trp	p.Arg82Trp	c.244C>T	missense	NA	1	246256	0	4.061e-06	0	15300	0	0	9850	0	0	17248	0	0	22300	0	1	111712	0	0	33582	0	0	5482	0	0	30782	0	4.061e-06	<1/10,000
CXCL1	b2b3.12	Arg	82	Gln	144	4	74735643	rs773534431	G	A	E G	PASS	RF	p.Arg82Gln	p.Arg82Gln	c.245G>A	missense	NA	2	246252	0	8.122e-06	1	15300	0	0	9850	0	0	17248	0	0	22300	0	1	111708	0	0	33582	0	0	5482	0	0	30782	0	8.122e-06	<1/10,000
CXCL1	B3.1	Lys	83	Ile	145	4	74735646	rs760994074	A	T	E	PASS	NA	p.Lys83Ile	p.Lys83Ile	c.248A>T	missense	NA	2	246254	0	8.122e-06	0	15298	0	0	9850	0	0	17248	0	0	22300	0	0	111712	0	0	33582	0	0	5482	0	2	30782	0	8.122e-06	<1/10,000
CXCL1	B3.1	Lys	83	Asn	145	4	74735647	.	A	C	E	PASS	NA	p.Lys83Asn	p.Lys83Asn	c.249A>C	missense	NA	1	246254	0	4.061e-06	0	15298	0	0	9850	0	0	17248	0	0	22300	0	1	111712	0	0	33582	0	0	5482	0	0	30782	0	4.061e-06	<1/10,000
CXCL1	b3h.4	Ser	90	Thr	152	4	74735666	rs771347748	T	A	E	PASS	NA	p.Ser90Thr	p.Ser90Thr	c.268T>A	missense	NA	2	246252	0	8.122e-06	0	15294	0	0	9850	0	0	17248	0	0	22300	0	0	111714	0	2	33582	0	0	5482	0	0	30782	0	8.122e-06	<1/10,000
CXCL1	H.2	Ile	92	Met	156	4	74735674	rs776106343	A	G	E	PASS	NA	p.Ile92Met	p.Ile92Met	c.276A>G	missense	NA	4	246248	0	1.624e-05	0	15296	0	0	9850	0	3	17248	0	0	22300	0	1	111710	0	0	33580	0	0	5482	0	0	30782	0	1.624e-05	<1/10,000
CXCL1	H.7	Ile	97	Met	161	4	74735689	rs759232302	C	G	E	PASS	NA	p.Ile97Met	p.Ile97Met	c.291C>G	missense	NA	3	246234	0	1.218e-05	0	15290	0	0	9850	0	3	17248	0	0	22300	0	0	111704	0	0	33578	0	0	5482	0	0	30782	0	1.218e-05	<1/10,000
CXCL1	H.8	Glu	98	Lys	162	4	74735690	rs201003859	G	A	E	PASS	NA	p.Glu98Lys	p.Glu98Lys	c.292G>A	missense	NA	16	246228	0	6.498e-05	0	15288	0	0	9850	0	1	17248	0	0	22300	0	7	111702	0	1	33578	0	0	5482	0	7	30780	0	6.498e-05	<1/10,000
CXCL1	H.8	Glu	98	Gly	162	4	74735691	.	A	G	E	PASS	NA	p.Glu98Gly	p.Glu98Gly	c.293A>G	missense	NA	1	246232	0	4.061e-06	0	15288	0	0	9850	0	0	17248	0	0	22300	0	0	111704	0	0	33578	0	0	5482	0	1	30782	0	4.061e-06	<1/10,000
CXCL1	H.10	Met	100	Val	164	4	74735696	rs201361001	A	G	E	PASS	NA	p.Met100Val	p.Met100Val	c.298A>G	missense	NA	4	246228	0	1.625e-05	0	15290	0	0	9850	0	0	17248	0	0	22300	0	4	111696	0	0	33580	0	0	5482	0	0	30782	0	1.625e-05	<1/10,000
CXCL1	CT.2	Asn	102	Asp	166	4	74735702	rs762980706	A	G	E G	PASS	PASS	p.Asn102Asp	p.Asn102Asp	c.304A>G	missense	NA	7	277186	0	2.525e-05	0	24020	0	0	10152	0	0	18870	0	0	25792	0	7	126690	0	0	34416	0	0	6464	0	0	30782	0	2.525e-05	<1/10,000
CXCL1	CT.2	Asn	102	Lys	166	4	74735704	rs549189473	C	A	E G	PASS	RF	p.Asn102Lys	p.Asn102Lys	c.306C>A	missense	NA	2	246184	0	8.124e-06	0	15290	0	0	9848	0	0	17244	0	0	22298	0	2	111662	0	0	33578	0	0	5482	0	0	30782	0	8.124e-06	<1/10,000
CXCL1	CT.4	Asp	104	Asn	168	4	74736239	rs748982870	G	A	E	PASS	NA	p.Asp104Asn	p.Asp104Asn	c.310G>A	missense	NA	1	245906	0	4.067e-06	0	15304	0	0	9848	0	0	17248	0	0	22300	0	1	111368	0	0	33580	0	0	5480	0	0	30778	0	4.067e-06	<1/10,000
CXCL2	CT.4	Gly	104	Asp	168	4	74963486	rs374968834	C	T	E G	PASS	PASS	p.Gly104Asp	p.Gly104Asp	c.311G>A	missense	NA	12	272554	0	4.403e-05	0	23820	0	0	9948	0	0	18484	0	0	25580	0	12	124790	0	0	33292	0	0	6344	0	0	30296	0	4.403e-05	<1/10,000
CXCL2	CT.2	Lys	102	Thr	166	4	74964321	rs201836008	T	G	E	PASS	NA	p.Lys102Thr	p.Lys102Thr	c.305A>C	missense	NA	18	246076	0	7.315e-05	0	15304	0	0	9850	0	0	17248	0	0	22296	0	0	111710	0	0	33450	0	0	5478	0	18	30740	0	7.315e-05	<1/10,000
CXCL2	CT.1	Leu	101	Pro	165	4	74964324	rs769965449	A	G	E	PASS	NA	p.Leu101Pro	p.Leu101Pro	c.302T>C	missense	NA	2	246076	0	8.128e-06	0	15304	0	0	9850	0	0	17248	0	0	22300	0	2	111706	0	0	33442	0	0	5480	0	0	30746	0	8.128e-06	<1/10,000
CXCL2	H.10	Met	100	Leu	164	4	74964328	rs6832638	T	A	E G	PASS	PASS	p.Met100Leu	p.Met100Leu	c.298A>T	missense	NA	115	277060	1	0.0004151	100	24034	1	0	10152	0	0	18864	0	0	25794	0	0	126730	0	13	34280	0	2	6460	0	0	30746	0	0.0004151	<1/1,000
CXCL2	H.6	Ile	96	Thr	160	4	74964339	.	A	G	E	PASS	NA	p.Ile96Thr	p.Ile96Thr	c.287T>C	missense	NA	1	246120	0	4.063e-06	0	15304	0	0	9850	0	1	17248	0	0	22300	0	0	111712	0	0	33466	0	0	5484	0	0	30756	0	4.063e-06	<1/10,000
CXCL2	H.5	Lys	95	Asn	159	4	74964341	rs769226365	T	A	E	PASS	NA	p.Lys95Asn	p.Lys95Asn	c.285A>T	missense	NA	1	246150	0	4.063e-06	0	15304	0	0	9850	0	0	17248	0	0	22300	0	1	111712	0	0	33494	0	0	5484	0	0	30758	0	4.063e-06	<1/10,000
CXCL2	H.2	Met	92	Val	156	4	74964352	rs775002602	T	C	E	PASS	NA	p.Met92Val	p.Met92Val	c.274A>G	missense	NA	2	246156	0	8.125e-06	0	15304	0	0	9850	0	2	17248	0	0	22300	0	0	111716	0	0	33482	0	0	5486	0	0	30770	0	8.125e-06	<1/10,000
CXCL2	H.1	Pro	91	Ser	155	4	74964355	rs762044384	G	A	E G	PASS	PASS	p.Pro91Ser	p.Pro91Ser	c.271C>T	missense	NA	2	277100	0	7.218e-06	0	24024	0	0	10152	0	0	18868	0	0	25794	0	2	126724	0	0	34308	0	0	6462	0	0	30768	0	7.218e-06	<1/10,000
CXCL2	b3h.4	Ser	90	Leu	152	4	74964357	rs760413015	G	A	E	PASS	NA	p.Ser90Leu	p.Ser90Leu	c.269C>T	missense	NA	1	246126	0	4.063e-06	0	15304	0	0	9850	0	0	17248	0	0	22300	0	1	111712	0	0	33466	0	0	5482	0	0	30764	0	4.063e-06	<1/10,000
CXCL2	b3h.4	Ser	90	Ala	152	4	74964358	.	A	C	E	PASS	NA	p.Ser90Ala	p.Ser90Ala	c.268T>G	missense	NA	1	246152	0	4.063e-06	0	15304	0	0	9850	0	0	17248	0	0	22300	0	1	111716	0	0	33482	0	0	5484	0	0	30768	0	4.063e-06	<1/10,000
CXCL2	b3h.3	Ala	89	Thr	151	4	74964361	rs377707814	C	T	E	PASS	NA	p.Ala89Thr	p.Ala89Thr	c.265G>A	missense	NA	12	246086	0	4.876e-05	0	15304	0	0	9850	0	0	17242	0	0	22300	0	3	111712	0	0	33450	0	0	5476	0	9	30752	0	4.876e-05	<1/10,000
CXCL2	b3h.2	Pro	88	Leu	150	4	74964363	rs754490441	G	A	E	PASS	NA	p.Pro88Leu	p.Pro88Leu	c.263C>T	missense	NA	3	246120	0	1.219e-05	0	15304	0	0	9850	0	0	17244	0	0	22300	0	0	111714	0	3	33472	0	0	5476	0	0	30760	0	1.219e-05	<1/10,000
CXCL2	b3h.2	Pro	88	Ser	150	4	74964364	rs146575633	G	A	E G	PASS	PASS	p.Pro88Ser	p.Pro88Ser	c.262C>T	missense	NA	4	277102	0	1.444e-05	0	24026	0	0	10152	0	0	18868	0	0	25794	0	4	126726	0	0	34316	0	0	6458	0	0	30762	0	1.444e-05	<1/10,000
CXCL2	b3h.1	Asn	87	Lys	149	4	74964365	rs752706721	G	T	E	PASS	NA	p.Asn87Lys	p.Asn87Lys	c.261C>A	missense	NA	2	246128	0	8.126e-06	0	15304	0	0	9850	0	0	17246	0	0	22300	0	2	111710	0	0	33474	0	0	5480	0	0	30764	0	8.126e-06	<1/10,000
CXCL2	B3.2	Ala	84	Pro	146	4	74964376	rs777667311	C	G	E	PASS	NA	p.Ala84Pro	p.Ala84Pro	c.250G>C	missense	NA	1	246134	0	4.063e-06	0	15304	0	0	9850	0	0	17244	0	0	22300	0	0	111710	0	0	33484	0	0	5480	0	1	30762	0	4.063e-06	<1/10,000
CXCL2	b2b3.11	Gly	81	Ala	143	4	74964384	rs756460806	C	G	E	PASS	NA	p.Gly81Ala	p.Gly81Ala	c.242G>C	missense	NA	1	246116	0	4.063e-06	1	15304	0	0	9850	0	0	17246	0	0	22298	0	0	111704	0	0	33474	0	0	5478	0	0	30762	0	4.063e-06	<1/10,000
CXCL2	B2.6	Leu	78	Val	132	4	74964394	.	G	C	G	NA	PASS	p.Leu78Val	p.Leu78Val	c.232C>G	missense	NA	1	30974	0	3.229e-05	1	8728	0	0	302	0	0	1622	0	0	3494	0	0	15010	0	0	838	0	0	980	0	0	0	0	3.229e-05	<1/10,000
CXCL2	B2.5	Thr	77	Pro	131	4	74964397	.	T	G	E	PASS	NA	p.Thr77Pro	p.Thr77Pro	c.229A>C	missense	NA	1	246140	0	4.063e-06	0	15304	0	0	9850	0	1	17248	0	0	22300	0	0	111712	0	0	33486	0	0	5478	0	0	30762	0	4.063e-06	<1/10,000
CXCL2	B2.4	Ala	76	Thr	130	4	74964400	.	C	T	E	PASS	NA	p.Ala76Thr	p.Ala76Thr	c.226G>A	missense	NA	2	246164	0	8.125e-06	0	15304	0	0	9850	0	0	17246	0	0	22300	0	2	111714	0	0	33498	0	0	5478	0	0	30774	0	8.125e-06	<1/10,000
CXCL2	b1b2.16	Thr	72	Ala	117	4	74964526	rs773598787	T	C	E	PASS	NA	p.Thr72Ala	p.Thr72Ala	c.214A>G	missense	NA	1	246150	0	4.063e-06	0	15304	0	0	9840	0	0	17246	0	0	22280	0	1	111654	0	0	33570	0	0	5482	0	0	30774	0	4.063e-06	<1/10,000
CXCL2	b1b2.10	His	68	Arg	111	4	74964537	rs201552328	T	C	E	PASS	NA	p.His68Arg	p.His68Arg	c.203A>G	missense	NA	2	246204	0	8.123e-06	0	15304	0	0	9840	0	0	17248	0	0	22296	0	2	111682	0	0	33576	0	0	5482	0	0	30776	0	8.123e-06	<1/10,000
CXCL2	b1b2.8	Gly	66	Val	109	4	74964543	rs775126279	C	A	E G	PASS	PASS	p.Gly66Val	p.Gly66Val	c.197G>T	missense	NA	2	277198	0	7.215e-06	2	24038	0	0	10150	0	0	18870	0	0	25792	0	0	126694	0	0	34414	0	0	6464	0	0	30776	0	7.215e-06	<1/10,000
CXCL2	b1b2.8	Gly	66	Arg	109	4	74964544	.	C	T	E	PASS	NA	p.Gly66Arg	p.Gly66Arg	c.196G>A	missense	NA	2	246226	0	8.123e-06	0	15304	0	0	9848	0	1	17248	0	0	22298	0	1	111696	0	0	33570	0	0	5484	0	0	30778	0	8.123e-06	<1/10,000
CXCL2	b1b2.7	Pro	65	Leu	108	4	74964546	rs764022735	G	A	E	PASS	NA	p.Pro65Leu	p.Pro65Leu	c.194C>T	missense	NA	1	246238	0	4.061e-06	0	15302	0	0	9848	0	0	17246	0	0	22298	0	1	111712	0	0	33570	0	0	5484	0	0	30778	0	4.061e-06	<1/10,000
CXCL2	b1b2.4	Lys	63	Arg	105	4	74964552	rs757065479	T	C	E	PASS	NA	p.Lys63Arg	p.Lys63Arg	c.188A>G	missense	NA	1	246240	0	4.061e-06	0	15304	0	0	9850	0	0	17244	0	0	22300	0	1	111706	0	0	33576	0	0	5482	0	0	30778	0	4.061e-06	<1/10,000
CXCL2	B1.5	Val	60	Met	99	4	74964562	rs767468602	C	T	E	PASS	NA	p.Val60Met	p.Val60Met	c.178G>A	missense	NA	1	246256	0	4.061e-06	0	15304	0	0	9850	0	0	17248	0	1	22298	0	0	111714	0	0	33580	0	0	5484	0	0	30778	0	4.061e-06	<1/10,000
CXCL2	B1.2	Ile	57	Leu	96	4	74964571	.	T	G	E	PASS	NA	p.Ile57Leu	p.Ile57Leu	c.169A>C	missense	NA	1	246254	0	4.061e-06	0	15304	0	0	9850	0	0	17248	0	0	22298	0	1	111712	0	0	33580	0	0	5482	0	0	30780	0	4.061e-06	<1/10,000
CXCL2	B1.1	Asn	56	Lys	95	4	74964572	rs148727820	G	C	E G	PASS	PASS	p.Asn56Lys	p.Asn56Lys	c.168C>G	missense	NA	35	277218	0	0.0001263	3	24036	0	0	10152	0	0	18870	0	0	25790	0	32	126714	0	0	34414	0	0	6464	0	0	30778	0	0.0001263	<1/1,000
CXCL2	cxb1.16	Lys	55	Asn	91	4	74964575	rs755316953	C	A	E	PASS	NA	p.Lys55Asn	p.Lys55Asn	c.165G>T	missense	NA	1	246248	0	4.061e-06	0	15304	0	0	9850	0	1	17248	0	0	22296	0	0	111710	0	0	33578	0	0	5482	0	0	30780	0	4.061e-06	<1/10,000
CXCL2	cxb1.15	Leu	54	Val	90	4	74964580	rs778843350	G	C	E	PASS	NA	p.Leu54Val	p.Leu54Val	c.160C>G	missense	NA	1	246234	0	4.061e-06	0	15304	0	0	9850	0	0	17248	0	0	22300	0	1	111696	0	0	33572	0	0	5484	0	0	30780	0	4.061e-06	<1/10,000
CXCL2	cxb1.14	His	53	Arg	89	4	74964582	rs199906828	T	C	E	PASS	NA	p.His53Arg	p.His53Arg	c.158A>G	missense	NA	5	246234	0	2.031e-05	1	15304	0	0	9848	0	0	17248	0	0	22300	0	4	111698	0	0	33574	0	0	5482	0	0	30780	0	2.031e-05	<1/10,000
CXCL2	cxb1.8	Gln	50	Arg	83	4	74964591	rs758440195	T	C	E	PASS	NA	p.Gln50Arg	p.Gln50Arg	c.149A>G	missense	NA	1	246244	0	4.061e-06	0	15304	0	0	9850	0	1	17248	0	0	22300	0	0	111704	0	0	33578	0	0	5480	0	0	30780	0	4.061e-06	<1/10,000
CXCL2	cxb1.6	Leu	49	Arg	81	4	74964594	.	A	C	E	PASS	NA	p.Leu49Arg	p.Leu49Arg	c.146T>G	missense	NA	1	246240	0	4.061e-06	0	15304	0	0	9850	0	0	17248	0	0	22300	0	1	111696	0	0	33580	0	0	5480	0	0	30782	0	4.061e-06	<1/10,000
CXCL2	cxb1.5	Thr	48	Ile	80	4	74964597	.	G	A	E	PASS	NA	p.Thr48Ile	p.Thr48Ile	c.143C>T	missense	NA	1	246234	0	4.061e-06	0	15304	0	0	9850	0	0	17248	0	0	22300	0	0	111692	0	0	33578	0	0	5480	0	1	30782	0	4.061e-06	<1/10,000
CXCL2	cxb1.5	Thr	48	Asn	80	4	74964597	.	G	T	E	PASS	NA	p.Thr48Asn	p.Thr48Asn	c.143C>A	missense	NA	1	246234	0	4.061e-06	0	15304	0	0	9850	0	0	17248	0	0	22300	0	0	111692	0	0	33578	0	0	5480	0	1	30782	0	4.061e-06	<1/10,000
CXCL2	cxb1.1	Leu	46	Phe	76	4	74964602	.	C	A	E	PASS	NA	p.Leu46Phe	p.Leu46Phe	c.138G>T	missense	NA	1	246218	0	4.061e-06	0	15300	0	0	9850	0	0	17248	0	0	22300	0	0	111682	0	0	33576	0	0	5480	0	1	30782	0	4.061e-06	<1/10,000
CXCL2	CX.4	Gln	44	Pro	74	4	74964609	.	T	G	E	PASS	NA	p.Gln44Pro	p.Gln44Pro	c.131A>C	missense	NA	4	246200	0	1.625e-05	0	15300	0	0	9848	0	0	17248	0	0	22300	0	0	111670	0	4	33574	0	0	5482	0	0	30778	0	1.625e-05	<1/10,000
CXCL2	NTc.Cm1	Arg	42	Cys	70	4	74964616	.	G	A	G	NA	PASS	p.Arg42Cys	p.Arg42Cys	c.124C>T	missense	NA	1	30958	0	3.23e-05	1	8728	0	0	302	0	0	1622	0	0	3494	0	0	14998	0	0	836	0	0	978	0	0	0	0	3.23e-05	<1/10,000
CXCL2	NTc.Cm2	Leu	41	Pro	69	4	74964618	rs781608529	A	G	E	PASS	NA	p.Leu41Pro	p.Leu41Pro	c.122T>C	missense	NA	1	245908	0	4.067e-06	0	15290	0	0	9826	0	0	17220	0	0	22292	0	1	111568	0	0	33504	0	0	5476	0	0	30732	0	4.067e-06	<1/10,000
CXCL2	NTc.Cm4	Thr	39	Ala	67	4	74964625	rs142264518	T	C	E G	PASS	PASS	p.Thr39Ala	p.Thr39Ala	c.115A>G	missense	NA	1491	276718	11	0.005388	36	24002	0	70	10122	0	0	18838	0	57	25786	0	956	126470	4	184	34312	1	37	6446	1	151	30742	5	0.005388	<1%
CXCL2	NTc.Cm7	Pro	36	His	64	4	74964633	rs776739890	G	T	E	PASS	NA	p.Pro36His	p.Pro36His	c.107C>A	missense	NA	1	245446	0	4.074e-06	0	15258	0	0	9810	0	0	17172	0	0	22284	0	0	111296	0	0	33446	0	1	5462	0	0	30718	0	4.074e-06	<1/10,000
CXCL2	NTc.Cm8	Ala	35	Thr	63	4	74964637	rs774403935	C	T	E G	PASS	PASS	p.Ala35Thr	p.Ala35Thr	c.103G>A	missense	NA	9	275672	0	3.265e-05	0	23920	0	0	10078	0	0	18708	0	4	25768	0	2	126038	0	0	34078	0	3	6430	0	0	30652	0	3.265e-05	<1/10,000
CXCL2	NTc.Cm13	Arg	30	Trp	58	4	74964750	.	G	A	E	PASS	NA	p.Arg30Trp	p.Arg30Trp	c.88C>T	missense	NA	2	71002	0	2.817e-05	0	1208	0	0	3962	0	0	2316	0	0	14056	0	1	25516	0	1	10978	0	0	1784	0	0	11182	0	2.817e-05	<1/10,000
CXCL2	NTc.Cm14	Ser	29	Gly	57	4	74964753	.	T	C	E G	RF|AC0	PASS	p.Ser29Gly	p.Ser29Gly	c.85A>G	missense	NA	1	30788	0	3.248e-05	0	8666	0	0	302	0	0	1620	0	0	3450	0	1	14950	0	0	820	0	0	980	0	0	0	0	3.248e-05	<1/10,000
CXCL2	NTc.Cm15	Ala	28	Val	56	4	74964755	.	G	A	E	PASS	NA	p.Ala28Val	p.Ala28Val	c.83C>T	missense	NA	1	73700	0	1.357e-05	0	1204	0	0	4304	0	0	2398	0	0	14144	0	0	26354	0	0	11456	0	0	1858	0	1	11982	0	1.357e-05	<1/10,000
CXCL2	NTc.Cm15	Ala	28	Ser	56	4	74964756	rs201152585	C	A	E G	PASS	PASS	p.Ala28Ser	p.Ala28Ser	c.82G>T	missense	NA	5	104440	0	4.787e-05	0	9884	0	0	4634	0	0	3996	0	0	17560	0	3	41270	0	1	12234	0	1	2852	0	0	12010	0	4.787e-05	<1/10,000
CXCL2	NTc.Cm19	Leu	24	Phe	52	4	74964768	rs199782155	G	A	E G	PASS	PASS	p.Leu24Phe	p.Leu24Phe	c.70C>T	missense	NA	53	120228	0	0.0004408	53	9990	0	0	6106	0	0	4624	0	0	18304	0	0	45932	0	0	16218	0	0	3316	0	0	15738	0	0.0004408	<1/1,000
CXCL2	NTc.Cm26	Arg	17	Pro	45	4	74964788	.	C	G	E	PASS	NA	p.Arg17Pro	p.Arg17Pro	c.50G>C	missense	NA	1	92300	0	1.083e-05	0	1320	0	0	6284	0	0	3018	0	0	14440	0	1	31996	0	0	15954	0	0	2384	0	0	16904	0	1.083e-05	<1/10,000
CXCL2	NTc.Cm29	Arg	14	Gln	42	4	74964797	.	C	T	E	PASS	NA	p.Arg14Gln	p.Arg14Gln	c.41G>A	missense	NA	1	93364	0	1.071e-05	0	1384	0	0	6408	0	0	3024	0	0	14042	0	1	32684	0	0	16174	0	0	2416	0	0	17232	0	1.071e-05	<1/10,000
CXCL2	NTc.Cm38	Thr	5	Met	33	4	74964824	rs773261820	G	A	G	NA	PASS	p.Thr5Met	p.Thr5Met	c.14C>T	missense	NA	2	30922	0	6.468e-05	1	8708	0	0	302	0	0	1620	0	0	3484	0	1	14996	0	0	834	0	0	978	0	0	0	0	6.468e-05	<1/10,000
CXCL2	NTc.Cm40	Arg	3	His	31	4	74964830	rs186397980	C	T	E G	PASS	PASS	p.Arg3His	p.Arg3His	c.8G>A	missense	NA	1518	121116	22	0.01253	48	10142	0	106	6670	0	0	4676	0	63	14800	0	1038	46598	19	122	17554	1	43	3366	1	98	17310	1	0.01253	<5%
CXCL2	NTc.Cm41	Ala	2	Ser	30	4	74964834	.	C	A	G	NA	PASS	p.Ala2Ser	p.Ala2Ser	c.4G>T	missense	NA	1	30936	0	3.232e-05	0	8714	0	0	302	0	0	1622	0	0	3484	0	1	14996	0	0	838	0	0	980	0	0	0	0	3.232e-05	<1/10,000
CXCL3	CT.7	Asn	107	Lys	171	4	74902982	rs778446314	G	T	E	PASS	NA	p.Asn107Lys	p.Asn107Lys	c.321C>A	missense	NA	1	246250	0	4.061e-06	0	15304	0	0	9850	0	0	17248	0	0	22296	0	1	111702	0	0	33582	0	0	5486	0	0	30782	0	4.061e-06	<1/10,000
CXCL3	CT.7	Asn	107	Asp	171	4	74902984	rs199913594	T	C	E	PASS	NA	p.Asn107Asp	p.Asn107Asp	c.319A>G	missense	NA	4	246256	0	1.624e-05	0	15304	0	0	9850	0	0	17248	0	0	22296	0	3	111708	0	0	33582	0	0	5486	0	1	30782	0	1.624e-05	<1/10,000
CXCL3	CT.5	Ser	105	Asn	169	4	74902989	rs758397992	C	T	E	PASS	NA	p.Ser105Asn	p.Ser105Asn	c.314G>A	missense	NA	1	246254	0	4.061e-06	0	15304	0	0	9850	0	0	17248	0	0	22294	0	1	111708	0	0	33582	0	0	5486	0	0	30782	0	4.061e-06	<1/10,000
CXCL3	CT.4	Gly	104	Arg	168	4	74902993	rs770763315	C	T	E	PASS	NA	p.Gly104Arg	p.Gly104Arg	c.310G>A	missense	NA	1	246258	0	4.061e-06	0	15304	0	0	9850	0	0	17248	0	0	22298	0	1	111710	0	0	33582	0	0	5484	0	0	30782	0	4.061e-06	<1/10,000
CXCL3	CT.3	Lys	103	Met	167	4	74903810	.	T	A	E	PASS	NA	p.Lys103Met	p.Lys103Met	c.308A>T	missense	NA	1	246068	0	4.064e-06	0	15304	0	0	9850	0	1	17246	0	0	22300	0	0	111712	0	0	33428	0	0	5476	0	0	30752	0	4.064e-06	<1/10,000
CXCL3	CT.2	Asn	102	Lys	166	4	74903812	rs779165994	G	T	E	PASS	NA	p.Asn102Lys	p.Asn102Lys	c.306C>A	missense	NA	1	246082	0	4.064e-06	0	15302	0	0	9850	0	0	17246	0	0	22300	0	1	111712	0	0	33428	0	0	5478	0	0	30766	0	4.064e-06	<1/10,000
CXCL3	CT.1	Leu	101	Pro	165	4	74903816	rs749486824	A	G	E	PASS	NA	p.Leu101Pro	p.Leu101Pro	c.302T>C	missense	NA	2	246058	0	8.128e-06	0	15302	0	0	9844	0	0	17242	0	0	22300	0	0	111700	0	0	33438	0	2	5476	0	0	30756	0	8.128e-06	<1/10,000
CXCL3	H.10	Ile	100	Met	164	4	74903818	rs779120236	T	C	E	PASS	NA	p.Ile100Met	p.Ile100Met	c.300A>G	missense	NA	1	246126	0	4.063e-06	0	15304	0	0	9850	0	0	17248	0	0	22300	0	1	111712	0	0	33472	0	0	5478	0	0	30762	0	4.063e-06	<1/10,000
CXCL3	H.10	Ile	100	Leu	164	4	74903820	.	T	A	E	PASS	NA	p.Ile100Leu	p.Ile100Leu	c.298A>T	missense	NA	1	246122	0	4.063e-06	0	15304	0	0	9850	0	0	17248	0	0	22300	0	1	111710	0	0	33464	0	0	5476	0	0	30770	0	4.063e-06	<1/10,000
CXCL3	H.10	Ile	100	Val	164	4	74903820	.	T	C	E	PASS	NA	p.Ile100Val	p.Ile100Val	c.298A>G	missense	NA	3	246122	0	1.219e-05	0	15304	0	0	9850	0	0	17248	0	3	22300	0	0	111710	0	0	33464	0	0	5476	0	0	30770	0	1.219e-05	<1/10,000
CXCL3	H.9	Lys	99	Asn	163	4	74903821	rs748177839	C	A	E	PASS	NA	p.Lys99Asn	p.Lys99Asn	c.297G>T	missense	NA	1	246104	0	4.063e-06	0	15304	0	0	9850	0	0	17242	0	0	22300	0	1	111704	0	0	33454	0	0	5480	0	0	30770	0	4.063e-06	<1/10,000
CXCL3	H.8	Glu	98	Lys	162	4	74903826	.	C	T	E	PASS	NA	p.Glu98Lys	p.Glu98Lys	c.292G>A	missense	NA	3	246116	0	1.219e-05	0	15304	0	0	9850	0	0	17248	0	3	22300	0	0	111710	0	0	33460	0	0	5476	0	0	30768	0	1.219e-05	<1/10,000
CXCL3	H.7	Ile	97	Met	161	4	74903827	rs201123855	G	C	E	PASS	NA	p.Ile97Met	p.Ile97Met	c.291C>G	missense	NA	1	246134	0	4.063e-06	0	15304	0	0	9848	0	0	17246	0	0	22300	0	1	111708	0	0	33480	0	0	5482	0	0	30766	0	4.063e-06	<1/10,000
CXCL3	H.4	Gln	94	Lys	158	4	74903838	rs773545719	G	T	E G	PASS	PASS	p.Gln94Lys	p.Gln94Lys	c.280C>A	missense	NA	2	277078	0	7.218e-06	2	24028	0	0	10150	0	0	18868	0	0	25794	0	0	126704	0	0	34310	0	0	6460	0	0	30764	0	7.218e-06	<1/10,000
CXCL3	H.2	Met	92	Lys	156	4	74903843	rs761297973	A	T	E	PASS	NA	p.Met92Lys	p.Met92Lys	c.275T>A	missense	NA	4	246150	0	1.625e-05	0	15304	0	0	9848	0	0	17246	0	0	22300	0	2	111718	0	0	33486	0	0	5480	0	2	30768	0	1.625e-05	<1/10,000
CXCL3	H.1	Pro	91	Leu	155	4	74903846	rs771173483	G	A	E	PASS	NA	p.Pro91Leu	p.Pro91Leu	c.272C>T	missense	NA	1	246090	0	4.064e-06	0	15302	0	0	9848	0	0	17248	0	0	22300	0	1	111708	0	0	33452	0	0	5476	0	0	30756	0	4.064e-06	<1/10,000
CXCL3	b3h.3	Ala	89	Val	151	4	74903852	rs201940372	G	A	E	PASS	NA	p.Ala89Val	p.Ala89Val	c.266C>T	missense	NA	5	246112	0	2.032e-05	0	15302	0	0	9848	0	0	17248	0	0	22300	0	5	111712	0	0	33462	0	0	5476	0	0	30764	0	2.032e-05	<1/10,000
CXCL3	b3h.3	Ala	89	Thr	151	4	74903853	rs759175981	C	T	E	PASS	NA	p.Ala89Thr	p.Ala89Thr	c.265G>A	missense	NA	1	246044	0	4.064e-06	0	15296	0	0	9848	0	0	17244	0	0	22300	0	0	111702	0	0	33430	0	0	5466	0	1	30758	0	4.064e-06	<1/10,000
CXCL3	B3.3	Cys	85	Arg	147	4	74903865	rs764813946	A	G	E	PASS	NA	p.Cys85Arg	p.Cys85Arg	c.253T>C	missense	NA	1	246070	0	4.064e-06	0	15302	0	0	9850	0	0	17248	0	0	22300	0	0	111708	0	0	33450	0	0	5456	0	1	30756	0	4.064e-06	<1/10,000
CXCL3	B3.2	Ala	84	Val	146	4	74903867	rs775129846	G	A	E	PASS	NA	p.Ala84Val	p.Ala84Val	c.251C>T	missense	NA	3	246064	0	1.219e-05	1	15302	0	0	9850	0	1	17248	0	0	22300	0	0	111710	0	1	33440	0	0	5460	0	0	30754	0	1.219e-05	<1/10,000
CXCL3	B3.2	Ala	84	Ser	146	4	74903868	rs149422615	C	A	E G	PASS	PASS	p.Ala84Ser	p.Ala84Ser	c.250G>T	missense	NA	6	277012	0	2.166e-05	6	24028	0	0	10152	0	0	18870	0	0	25794	0	0	126706	0	0	34272	0	0	6440	0	0	30750	0	2.166e-05	<1/10,000
CXCL3	B3.1	Lys	83	Glu	145	4	74903871	rs763680466	T	C	E	PASS	NA	p.Lys83Glu	p.Lys83Glu	c.247A>G	missense	NA	1	246062	0	4.064e-06	0	15300	0	0	9850	0	0	17248	0	0	22298	0	1	111708	0	0	33442	0	0	5462	0	0	30754	0	4.064e-06	<1/10,000
CXCL3	b2b3.12	Lys	82	Asn	144	4	74903872	rs751429690	C	A	E	PASS	NA	p.Lys82Asn	p.Lys82Asn	c.246G>T	missense	NA	1	246062	0	4.064e-06	0	15300	0	0	9850	0	0	17246	0	0	22300	0	0	111708	0	0	33438	0	0	5462	0	1	30758	0	4.064e-06	<1/10,000
CXCL3	b2b3.12	Lys	82	Arg	144	4	74903873	.	T	C	E	PASS	NA	p.Lys82Arg	p.Lys82Arg	c.245A>G	missense	NA	1	246072	0	4.064e-06	0	15300	0	0	9850	0	0	17248	0	1	22300	0	0	111712	0	0	33444	0	0	5460	0	0	30758	0	4.064e-06	<1/10,000
CXCL3	b2b3.12	Lys	82	Gln	144	4	74903874	rs757258068	T	G	E	PASS	NA	p.Lys82Gln	p.Lys82Gln	c.244A>C	missense	NA	7	246076	0	2.845e-05	1	15302	0	0	9850	0	0	17246	0	1	22300	0	2	111710	0	3	33442	0	0	5464	0	0	30762	0	2.845e-05	<1/10,000
CXCL3	B2.6	Leu	78	Phe	132	4	74903886	rs750297189	G	A	E	PASS	NA	p.Leu78Phe	p.Leu78Phe	c.232C>T	missense	NA	1	246066	0	4.064e-06	0	15300	0	0	9850	0	0	17246	0	0	22300	0	1	111710	0	0	33440	0	0	5464	0	0	30756	0	4.064e-06	<1/10,000
CXCL3	B2.1	Glu	73	Lys	127	4	74904014	rs202147554	C	T	E	PASS	NA	p.Glu73Lys	p.Glu73Lys	c.217G>A	missense	NA	1	246104	0	4.063e-06	0	15298	0	0	9824	0	0	17230	0	0	22294	0	1	111668	0	0	33530	0	0	5482	0	0	30778	0	4.063e-06	<1/10,000
CXCL3	b1b2.16	Thr	72	Ile	117	4	74904016	.	G	A	E	PASS	NA	p.Thr72Ile	p.Thr72Ile	c.215C>T	missense	NA	1	246122	0	4.063e-06	0	15298	0	0	9820	0	0	17228	0	0	22298	0	1	111684	0	0	33532	0	0	5482	0	0	30780	0	4.063e-06	<1/10,000
CXCL3	b1b2.16	Thr	72	Ala	117	4	74904017	.	T	C	E	PASS	NA	p.Thr72Ala	p.Thr72Ala	c.214A>G	missense	NA	1	246104	0	4.063e-06	0	15298	0	0	9818	0	0	17226	0	0	22298	0	0	111674	0	0	33530	0	0	5482	0	1	30778	0	4.063e-06	<1/10,000
CXCL3	b1b2.10	His	68	Tyr	111	4	74904029	.	G	A	E	PASS	NA	p.His68Tyr	p.His68Tyr	c.202C>T	missense	NA	2	246180	0	8.124e-06	0	15304	0	0	9836	0	0	17240	0	0	22300	0	0	111692	0	2	33552	0	0	5484	0	0	30772	0	8.124e-06	<1/10,000
CXCL3	b1b2.8	Gly	66	Glu	109	4	74904034	rs180805941	C	T	E G	PASS	PASS	p.Gly66Glu	p.Gly66Glu	c.197G>A	missense	NA	34	277150	0	0.0001227	0	24026	0	0	10148	0	0	18860	0	9	25792	0	25	126686	0	0	34398	0	0	6460	0	0	30780	0	0.0001227	<1/1,000
CXCL3	b1b2.8	Gly	66	Arg	109	4	74904035	rs771736648	C	T	E	PASS	NA	p.Gly66Arg	p.Gly66Arg	c.196G>A	missense	NA	2	246168	0	8.125e-06	0	15302	0	0	9842	0	0	17234	0	0	22300	0	0	111692	0	0	33546	0	0	5484	0	2	30768	0	8.125e-06	<1/10,000
CXCL3	b1b2.7	Pro	65	Leu	108	4	74904037	rs773263184	G	A	E	PASS	NA	p.Pro65Leu	p.Pro65Leu	c.194C>T	missense	NA	1	246180	0	4.062e-06	0	15304	0	0	9842	0	0	17236	0	0	22300	0	1	111694	0	0	33550	0	0	5482	0	0	30772	0	4.062e-06	<1/10,000
CXCL3	b1b2.7	Pro	65	Arg	108	4	74904037	rs773263184	G	C	E	PASS	NA	p.Pro65Arg	p.Pro65Arg	c.194C>G	missense	NA	1	246180	0	4.062e-06	0	15304	0	0	9842	0	0	17236	0	0	22300	0	1	111694	0	0	33550	0	0	5482	0	0	30772	0	4.062e-06	<1/10,000
CXCL3	b1b2.7	Pro	65	Thr	108	4	74904038	.	G	T	E	PASS	NA	p.Pro65Thr	p.Pro65Thr	c.193C>A	missense	NA	1	246228	0	4.061e-06	0	15304	0	0	9842	0	0	17246	0	0	22300	0	0	111706	0	0	33568	0	0	5482	0	1	30780	0	4.061e-06	<1/10,000
CXCL3	b1b2.6	Ser	64	Phe	107	4	74904040	rs200604462	G	A	E G	PASS	PASS	p.Ser64Phe	p.Ser64Phe	c.191C>T	missense	NA	21	277172	0	7.577e-05	0	24034	0	0	10144	0	21	18870	0	0	25792	0	0	126690	0	0	34404	0	0	6462	0	0	30776	0	7.577e-05	<1/10,000
CXCL3	b1b2.6	Ser	64	Tyr	107	4	74904040	rs200604462	G	T	E	PASS	NA	p.Ser64Tyr	p.Ser64Tyr	c.191C>A	missense	NA	1	246216	0	4.061e-06	0	15304	0	0	9842	0	0	17248	0	0	22300	0	1	111696	0	0	33566	0	0	5484	0	0	30776	0	4.061e-06	<1/10,000
CXCL3	b1b2.6	Ser	64	Ala	107	4	74904041	rs200035503	A	C	E	PASS	NA	p.Ser64Ala	p.Ser64Ala	c.190T>G	missense	NA	2	246214	0	8.123e-06	0	15304	0	0	9840	0	0	17246	0	0	22300	0	2	111704	0	0	33560	0	0	5482	0	0	30778	0	8.123e-06	<1/10,000
CXCL3	b1b2.4	Arg	63	Lys	105	4	74904043	rs759263459	C	T	E G	RF	PASS	p.Arg63Lys	p.Arg63Lys	c.188G>A	missense	NA	3	30944	0	9.695e-05	0	8728	0	0	302	0	0	1620	0	0	3494	0	3	14984	0	0	838	0	0	978	0	0	0	0	9.695e-05	<1/10,000
CXCL3	B1.7	Val	62	Ile	101	4	74904047	rs751763259	C	T	E	PASS	NA	p.Val62Ile	p.Val62Ile	c.184G>A	missense	NA	3	246238	0	1.218e-05	0	15304	0	0	9840	0	0	17248	0	0	22300	0	0	111706	0	3	33574	0	0	5484	0	0	30782	0	1.218e-05	<1/10,000
CXCL3	B1.6	Asn	61	Ser	100	4	74904049	rs369343727	T	C	E	PASS	NA	p.Asn61Ser	p.Asn61Ser	c.182A>G	missense	NA	1	246234	0	4.061e-06	0	15304	0	0	9840	0	0	17246	0	0	22300	0	1	111708	0	0	33572	0	0	5484	0	0	30780	0	4.061e-06	<1/10,000
CXCL3	B1.4	Ser	59	Cys	98	4	74904056	rs750896756	T	A	E	PASS	NA	p.Ser59Cys	p.Ser59Cys	c.175A>T	missense	NA	4	246254	0	1.624e-05	0	15304	0	0	9848	0	0	17248	0	0	22300	0	0	111714	0	4	33576	0	0	5484	0	0	30780	0	1.624e-05	<1/10,000
CXCL3	cxb1.16	Lys	55	Arg	91	4	74904067	rs780382958	T	C	E	PASS	NA	p.Lys55Arg	p.Lys55Arg	c.164A>G	missense	NA	4	246250	0	1.624e-05	0	15304	0	0	9848	0	0	17248	0	0	22300	0	0	111714	0	4	33572	0	0	5484	0	0	30780	0	1.624e-05	<1/10,000
CXCL3	cxb1.8	Gln	50	Lys	83	4	74904083	rs768904602	G	T	E	PASS	NA	p.Gln50Lys	p.Gln50Lys	c.148C>A	missense	NA	1	246226	0	4.061e-06	1	15304	0	0	9848	0	0	17246	0	0	22300	0	0	111694	0	0	33572	0	0	5484	0	0	30778	0	4.061e-06	<1/10,000
CXCL3	cxb1.5	Thr	48	Ala	80	4	74904089	.	T	C	E	PASS	NA	p.Thr48Ala	p.Thr48Ala	c.142A>G	missense	NA	1	246224	0	4.061e-06	0	15302	0	0	9848	0	0	17248	0	0	22300	0	1	111694	0	0	33572	0	0	5482	0	0	30778	0	4.061e-06	<1/10,000
CXCL3	cxb1.2	Gln	47	Arg	77	4	74904091	.	T	C	E	PASS	NA	p.Gln47Arg	p.Gln47Arg	c.140A>G	missense	NA	1	246216	0	4.061e-06	0	15304	0	0	9848	0	0	17246	0	0	22300	0	0	111692	0	1	33566	0	0	5482	0	0	30778	0	4.061e-06	<1/10,000
CXCL3	CX.1	Cys	43	Tyr	71	4	74904103	rs771679590	C	T	E	PASS	NA	p.Cys43Tyr	p.Cys43Tyr	c.128G>A	missense	NA	1	246112	0	4.063e-06	0	15302	0	0	9848	0	0	17240	0	0	22300	0	0	111630	0	0	33540	0	0	5482	0	1	30770	0	4.063e-06	<1/10,000
CXCL3	NTc.Cm1	Arg	42	Leu	70	4	74904106	rs760681177	C	A	E	PASS	NA	p.Arg42Leu	p.Arg42Leu	c.125G>T	missense	NA	2	246100	0	8.127e-06	0	15300	0	0	9846	0	0	17238	0	0	22300	0	0	111634	0	0	33528	0	0	5482	0	2	30772	0	8.127e-06	<1/10,000
CXCL3	NTc.Cm1	Arg	42	Cys	70	4	74904107	.	G	A	E	PASS	NA	p.Arg42Cys	p.Arg42Cys	c.124C>T	missense	NA	1	246108	0	4.063e-06	0	15298	0	0	9846	0	0	17238	0	0	22300	0	1	111648	0	0	33532	0	0	5480	0	0	30766	0	4.063e-06	<1/10,000
CXCL3	NTc.Cm5	Val	38	Ala	66	4	74904118	rs776438863	A	G	E	PASS	NA	p.Val38Ala	p.Val38Ala	c.113T>C	missense	NA	2	245954	0	8.132e-06	0	15300	0	0	9844	0	0	17220	0	0	22298	0	2	111564	0	0	33502	0	0	5470	0	0	30756	0	8.132e-06	<1/10,000
CXCL3	NTc.Cm6	Val	37	Ala	65	4	74904121	rs764966050	A	G	E	PASS	NA	p.Val37Ala	p.Val37Ala	c.110T>C	missense	NA	4	245902	0	1.627e-05	0	15296	0	0	9840	0	0	17216	0	0	22298	0	4	111540	0	0	33498	0	0	5468	0	0	30746	0	1.627e-05	<1/10,000
CXCL3	NTc.Cm6	Val	37	Met	65	4	74904122	rs200553995	C	T	E	PASS	NA	p.Val37Met	p.Val37Met	c.109G>A	missense	NA	5	245886	0	2.033e-05	0	15294	0	0	9842	0	0	17212	0	0	22298	0	5	111522	0	0	33494	0	0	5472	0	0	30752	0	2.033e-05	<1/10,000
CXCL3	NTc.Cm8	Ala	35	Val	63	4	74904127	rs767580060	G	A	E	PASS	NA	p.Ala35Val	p.Ala35Val	c.104C>T	missense	NA	1	245726	0	4.07e-06	0	15292	0	0	9830	0	0	17192	0	0	22298	0	0	111418	0	0	33484	0	0	5472	0	1	30740	0	4.07e-06	<1/10,000
CXCL3	NTc.Cm8	Ala	35	Gly	63	4	74904127	rs767580060	G	C	E	PASS	NA	p.Ala35Gly	p.Ala35Gly	c.104C>G	missense	NA	2	245726	0	8.139e-06	0	15292	0	0	9830	0	0	17192	0	0	22298	0	2	111418	0	0	33484	0	0	5472	0	0	30740	0	8.139e-06	<1/10,000
CXCL3	NTc.Cm9	Gly	34	Ala	62	4	74904130	.	C	G	E	PASS	NA	p.Gly34Ala	p.Gly34Ala	c.101G>C	missense	NA	1	245204	0	4.078e-06	0	15242	0	0	9810	0	0	17128	0	0	22298	0	1	111262	0	0	33336	0	0	5462	0	0	30666	0	4.078e-06	<1/10,000
CXCL3	NTc.Cm10	Ala	33	Val	61	4	74904231	rs766477754	G	A	E	PASS	NA	p.Ala33Val	p.Ala33Val	c.98C>T	missense	NA	1	83154	0	1.203e-05	0	1830	0	0	4610	0	1	2886	0	0	15120	0	0	31762	0	0	11408	0	0	2004	0	0	13534	0	1.203e-05	<1/10,000
CXCL3	NTc.Cm11	Ala	32	Val	60	4	74904234	.	G	A	E	PASS	NA	p.Ala32Val	p.Ala32Val	c.95C>T	missense	NA	1	80668	0	1.24e-05	0	1678	0	0	4498	0	0	2744	0	0	14970	0	0	30528	0	1	11126	0	0	1958	0	0	13166	0	1.24e-05	<1/10,000
CXCL3	NTc.Cm11	Ala	32	Ser	60	4	74904235	.	C	A	E	PASS	NA	p.Ala32Ser	p.Ala32Ser	c.94G>T	missense	NA	1	77484	0	1.291e-05	0	1516	0	0	4322	0	0	2512	0	0	14804	0	0	29104	0	1	10714	0	0	1862	0	0	12650	0	1.291e-05	<1/10,000
CXCL3	NTc.Cm26	Arg	17	Leu	45	4	74904279	.	C	A	G	NA	PASS	p.Arg17Leu	p.Arg17Leu	c.50G>T	missense	NA	1	30880	0	3.238e-05	1	8692	0	0	300	0	0	1622	0	0	3472	0	0	14984	0	0	828	0	0	982	0	0	0	0	3.238e-05	<1/10,000
CXCL3	NTc.Cm32	Ser	11	Arg	39	4	74904296	rs182216932	G	T	E G	PASS	PASS	p.Ser11Arg	p.Ser11Arg	c.33C>A	missense	NA	2746	117068	105	0.02346	232	10432	4	11	6150	0	718	4016	65	86	15740	0	527	46630	2	430	15456	9	52	3220	0	690	15424	25	0.02346	<5%
CXCL3	NTc.Cm34	Ala	9	Val	37	4	74904303	.	G	A	G	NA	PASS	p.Ala9Val	p.Ala9Val	c.26C>T	missense	NA	1	30922	0	3.234e-05	0	8708	0	0	300	0	0	1622	0	0	3482	0	1	14994	0	0	836	0	0	980	0	0	0	0	3.234e-05	<1/10,000
CXCL3	NTc.Cm37	Leu	6	Phe	34	4	74904313	.	G	A	G	NA	PASS	p.Leu6Phe	p.Leu6Phe	c.16C>T	missense	NA	1	30916	0	3.235e-05	1	8704	0	0	300	0	0	1622	0	0	3484	0	0	14988	0	0	838	0	0	980	0	0	0	0	3.235e-05	<1/10,000
CXCL3	NTc.Cm40	His	3	Arg	31	4	74904321	rs352043	T	C	E G	PASS	PASS	p.His3Arg	p.His3Arg	c.8A>G	missense	NA	31	109352	0	0.0002835	16	10506	0	0	5674	0	7	3876	0	0	12838	0	4	44054	0	3	15060	0	1	3100	0	0	14244	0	0.0002835	<1/1,000
CXCL4	CT.3	Ser	101	Thr	167	4	74846925	rs111283987	C	G	E	PASS	NA	p.Ser101Thr	p.Ser101Thr	c.302G>C	missense	NA	2	246260	0	8.121e-06	0	15300	0	0	9850	0	0	17248	0	0	22300	0	1	111714	0	0	33582	0	0	5484	0	1	30782	0	8.121e-06	<1/10,000
CXCL4	CT.2	Glu	100	Asp	166	4	74846927	.	C	G	E	PASS	NA	p.Glu100Asp	p.Glu100Asp	c.300G>C	missense	NA	1	246262	0	4.061e-06	0	15300	0	1	9850	0	0	17248	0	0	22300	0	0	111716	0	0	33582	0	0	5484	0	0	30782	0	4.061e-06	<1/10,000
CXCL4	H.10	Leu	98	Phe	164	4	74846935	.	G	A	G	NA	PASS	p.Leu98Phe	p.Leu98Phe	c.292C>T	missense	NA	1	30984	0	3.227e-05	0	8732	0	0	302	0	0	1622	0	0	3492	0	1	15016	0	0	838	0	0	982	0	0	0	0	3.227e-05	<1/10,000
CXCL4	H.8	Lys	96	Asn	162	4	74846939	.	C	A	E	PASS	NA	p.Lys96Asn	p.Lys96Asn	c.288G>T	missense	NA	1	246266	0	4.061e-06	0	15300	0	0	9850	0	0	17248	0	0	22300	0	1	111718	0	0	33582	0	0	5486	0	0	30782	0	4.061e-06	<1/10,000
CXCL4	H.6	Ile	94	Leu	160	4	74846947	.	T	G	E	PASS	NA	p.Ile94Leu	p.Ile94Leu	c.280A>C	missense	NA	1	246270	0	4.061e-06	0	15302	0	0	9850	0	1	17248	0	0	22300	0	0	111720	0	0	33582	0	0	5486	0	0	30782	0	4.061e-06	<1/10,000
CXCL4	H.4	Lys	92	Gln	158	4	74846953	rs746934074	T	G	E	PASS	NA	p.Lys92Gln	p.Lys92Gln	c.274A>C	missense	NA	2	246268	0	8.121e-06	1	15304	0	0	9850	0	0	17248	0	0	22300	0	1	111716	0	0	33582	0	0	5486	0	0	30782	0	8.121e-06	<1/10,000
CXCL4	H.3	Tyr	91	Cys	157	4	74846955	.	T	C	E	PASS	NA	p.Tyr91Cys	p.Tyr91Cys	c.272A>G	missense	NA	4	246268	0	1.624e-05	0	15304	0	0	9850	0	0	17248	0	0	22300	0	0	111718	0	4	33582	0	0	5486	0	0	30780	0	1.624e-05	<1/10,000
CXCL4	H.1	Pro	89	Leu	155	4	74846961	rs753905048	G	A	E	PASS	NA	p.Pro89Leu	p.Pro89Leu	c.266C>T	missense	NA	9	246266	0	3.655e-05	0	15304	0	0	9850	0	0	17248	0	0	22300	0	9	111714	0	0	33582	0	0	5486	0	0	30782	0	3.655e-05	<1/10,000
CXCL4	b3h.4	Ala	88	Gly	152	4	74846964	rs776380939	G	C	E	PASS	NA	p.Ala88Gly	p.Ala88Gly	c.263C>G	missense	NA	1	246270	0	4.061e-06	0	15304	0	0	9850	0	0	17248	0	0	22300	0	1	111718	0	0	33582	0	0	5486	0	0	30782	0	4.061e-06	<1/10,000
CXCL4	b3h.3	Gln	87	Arg	151	4	74846967	.	T	C	E	PASS	NA	p.Gln87Arg	p.Gln87Arg	c.260A>G	missense	NA	1	246272	0	4.061e-06	0	15304	0	0	9850	0	0	17248	0	0	22300	0	1	111720	0	0	33582	0	0	5486	0	0	30782	0	4.061e-06	<1/10,000
CXCL4	B3.4	Leu	84	Phe	148	4	74846975	rs199976537	C	G	E G	PASS	PASS	p.Leu84Phe	p.Leu84Phe	c.252G>C	missense	NA	6	277264	0	2.164e-05	0	24040	0	0	10152	0	0	18870	0	0	25794	0	6	126738	0	0	34420	0	0	6468	0	0	30782	0	2.164e-05	<1/10,000
CXCL4	B3.4	Leu	84	Val	148	4	74846977	rs201899718	A	C	E	PASS	NA	p.Leu84Val	p.Leu84Val	c.250T>G	missense	NA	3	246270	0	1.218e-05	1	15304	0	0	9850	0	0	17248	0	0	22300	0	2	111720	0	0	33582	0	0	5486	0	0	30780	0	1.218e-05	<1/10,000
CXCL4	B3.2	Ile	82	Asn	146	4	74846982	rs767579474	A	T	E	PASS	NA	p.Ile82Asn	p.Ile82Asn	c.245T>A	missense	NA	2	246272	0	8.121e-06	0	15304	0	0	9850	0	0	17248	0	0	22300	0	0	111720	0	2	33582	0	0	5486	0	0	30782	0	8.121e-06	<1/10,000
CXCL4	B3.2	Ile	82	Val	146	4	74846983	.	T	C	E	PASS	NA	p.Ile82Val	p.Ile82Val	c.244A>G	missense	NA	1	246268	0	4.061e-06	0	15304	0	0	9848	0	0	17248	0	0	22300	0	0	111718	0	1	33582	0	0	5486	0	0	30782	0	4.061e-06	<1/10,000
CXCL4	b2b3.12	Arg	80	Ser	144	4	74846987	rs4694	C	G	E	PASS	NA	p.Arg80Ser	p.Arg80Ser	c.240G>C	missense	NA	1	246270	0	4.061e-06	0	15304	0	0	9850	0	0	17248	0	0	22300	0	1	111718	0	0	33582	0	0	5486	0	0	30782	0	4.061e-06	<1/10,000
CXCL4	b2b3.12	Arg	80	Lys	144	4	74846988	rs750593879	C	T	E G	PASS	PASS	p.Arg80Lys	p.Arg80Lys	c.239G>A	missense	NA	5	277256	0	1.803e-05	0	24040	0	0	10152	0	5	18868	0	0	25790	0	0	126736	0	0	34420	0	0	6468	0	0	30782	0	1.803e-05	<1/10,000
CXCL4	B2.5	Thr	75	Met	131	4	74847003	rs142397385	G	A	E	PASS	NA	p.Thr75Met	p.Thr75Met	c.224C>T	missense	NA	1	246270	0	4.061e-06	0	15304	0	0	9850	0	0	17248	0	0	22300	0	1	111718	0	0	33582	0	0	5486	0	0	30782	0	4.061e-06	<1/10,000
CXCL4	B2.5	Thr	75	Lys	131	4	74847003	rs142397385	G	T	E	PASS	NA	p.Thr75Lys	p.Thr75Lys	c.224C>A	missense	NA	1	246270	0	4.061e-06	0	15304	0	0	9850	0	0	17248	0	0	22300	0	1	111718	0	0	33582	0	0	5486	0	0	30782	0	4.061e-06	<1/10,000
CXCL4	B2.3	Ile	73	Arg	129	4	74847134	rs749081610	A	C	E	PASS	NA	p.Ile73Arg	p.Ile73Arg	c.218T>G	missense	NA	1	246196	0	4.062e-06	0	15304	0	0	9846	0	0	17248	0	0	22298	0	0	111654	0	0	33582	0	0	5486	0	1	30778	0	4.062e-06	<1/10,000
CXCL4	B2.2	Leu	72	Val	128	4	74847138	rs773524830	G	C	E	PASS	NA	p.Leu72Val	p.Leu72Val	c.214C>G	missense	NA	2	246198	0	8.124e-06	0	15304	0	0	9850	0	0	17248	0	0	22298	0	2	111654	0	0	33582	0	0	5486	0	0	30776	0	8.124e-06	<1/10,000
CXCL4	b1b2.16	Ala	70	Asp	117	4	74847143	rs139635008	G	T	E	PASS	NA	p.Ala70Asp	p.Ala70Asp	c.209C>A	missense	NA	18	246184	0	7.312e-05	0	15304	0	16	9850	0	0	17248	0	0	22298	0	1	111638	0	0	33580	0	1	5486	0	0	30780	0	7.312e-05	<1/10,000
CXCL4	b1b2.13	Pro	68	Ser	114	4	74847150	rs776632658	G	A	E	PASS	NA	p.Pro68Ser	p.Pro68Ser	c.202C>T	missense	NA	1	246206	0	4.062e-06	0	15304	0	0	9848	0	0	17248	0	0	22296	0	1	111660	0	0	33582	0	0	5486	0	0	30782	0	4.062e-06	<1/10,000
CXCL4	b1b2.13	Pro	68	Ala	114	4	74847150	rs776632658	G	C	G	NA	PASS	p.Pro68Ala	p.Pro68Ala	c.202C>G	missense	NA	1	30962	0	3.23e-05	0	8728	0	0	300	0	0	1622	0	0	3490	0	1	15004	0	0	838	0	0	980	0	0	0	0	3.23e-05	<1/10,000
CXCL4	b1b2.9	Pro	65	Leu	110	4	74847158	rs374382692	G	A	E	PASS	NA	p.Pro65Leu	p.Pro65Leu	c.194C>T	missense	NA	5	246200	0	2.031e-05	0	15304	0	0	9850	0	0	17248	0	0	22292	0	3	111660	0	1	33582	0	1	5486	0	0	30778	0	2.031e-05	<1/10,000
CXCL4	b1b2.8	Gly	64	Arg	109	4	74847162	rs765704070	C	G	E	PASS	NA	p.Gly64Arg	p.Gly64Arg	c.190G>C	missense	NA	1	246186	0	4.062e-06	0	15302	0	0	9850	0	1	17248	0	0	22294	0	0	111650	0	0	33580	0	0	5486	0	0	30776	0	4.062e-06	<1/10,000
CXCL4	b1b2.8	Gly	64	Arg	109	4	74847162	rs765704070	C	T	E	PASS	NA	p.Gly64Arg	p.Gly64Arg	c.190G>A	missense	NA	2	246186	0	8.124e-06	0	15302	0	0	9850	0	0	17248	0	0	22294	0	0	111650	0	0	33580	0	0	5486	0	2	30776	0	8.124e-06	<1/10,000
CXCL4	b1b2.7	Ala	63	Asp	108	4	74847164	rs763257073	G	T	E	PASS	NA	p.Ala63Asp	p.Ala63Asp	c.188C>A	missense	NA	1	246194	0	4.062e-06	0	15302	0	0	9850	0	0	17248	0	0	22292	0	1	111656	0	0	33580	0	0	5486	0	0	30780	0	4.062e-06	<1/10,000
CXCL4	b1b2.7	Ala	63	Pro	108	4	74847165	.	C	G	E	PASS	NA	p.Ala63Pro	p.Ala63Pro	c.187G>C	missense	NA	1	246194	0	4.062e-06	0	15302	0	0	9850	0	0	17248	0	0	22294	0	0	111654	0	1	33582	0	0	5486	0	0	30778	0	4.062e-06	<1/10,000
CXCL4	B1.6	Glu	59	Gln	100	4	74847177	rs764474600	C	G	E	PASS	NA	p.Glu59Gln	p.Glu59Gln	c.175G>C	missense	NA	1	246178	0	4.062e-06	0	15296	0	0	9850	0	0	17248	0	0	22288	0	1	111646	0	0	33582	0	0	5486	0	0	30782	0	4.062e-06	<1/10,000
CXCL4	B1.4	Ser	57	Arg	98	4	74847181	rs756919582	G	T	E	PASS	NA	p.Ser57Arg	p.Ser57Arg	c.171C>A	missense	NA	1	246176	0	4.062e-06	0	15300	0	0	9850	0	1	17248	0	0	22282	0	0	111650	0	0	33580	0	0	5484	0	0	30782	0	4.062e-06	<1/10,000
CXCL4	B1.3	Thr	56	Asn	97	4	74847185	rs367951530	G	T	E G	PASS	PASS	p.Thr56Asn	p.Thr56Asn	c.167C>A	missense	NA	27	277130	0	9.743e-05	0	24030	0	0	10152	0	1	18868	0	3	25774	0	17	126642	0	2	34416	0	1	6466	0	3	30782	0	9.743e-05	<1/10,000
CXCL4	B1.2	Ile	55	Met	96	4	74847187	rs749971685	G	C	E	PASS	NA	p.Ile55Met	p.Ile55Met	c.165C>G	missense	NA	1	246156	0	4.062e-06	0	15298	0	0	9850	0	0	17246	0	0	22278	0	0	111644	0	0	33576	0	0	5482	0	1	30782	0	4.062e-06	<1/10,000
CXCL4	B1.2	Ile	55	Thr	96	4	74847188	rs756052383	A	G	E	PASS	NA	p.Ile55Thr	p.Ile55Thr	c.164T>C	missense	NA	1	246162	0	4.062e-06	0	15298	0	0	9848	0	0	17248	0	0	22278	0	1	111644	0	0	33578	0	0	5486	0	0	30782	0	4.062e-06	<1/10,000
CXCL4	B1.1	His	54	Tyr	95	4	74847192	rs753842279	G	A	E	PASS	NA	p.His54Tyr	p.His54Tyr	c.160C>T	missense	NA	1	246126	0	4.063e-06	0	15294	0	0	9848	0	0	17248	0	0	22270	0	1	111622	0	0	33578	0	0	5484	0	0	30782	0	4.063e-06	<1/10,000
CXCL4	B1.1	His	54	Asn	95	4	74847192	rs753842279	G	T	E G	PASS	PASS	p.His54Asn	p.His54Asn	c.160C>A	missense	NA	4	277088	0	1.444e-05	0	24022	0	0	10150	0	4	18870	0	0	25764	0	0	126620	0	0	34416	0	0	6464	0	0	30782	0	1.444e-05	<1/10,000
CXCL4	cxb1.16	Arg	53	Trp	91	4	74847195	.	T	A	G	NA	PASS	p.Arg53Trp	p.Arg53Trp	c.157A>T	missense	NA	2	30950	0	6.462e-05	0	8726	0	0	302	0	0	1622	0	0	3492	0	2	14992	0	0	838	0	0	978	0	0	0	0	6.462e-05	<1/10,000
CXCL4	cxb1.14	Arg	51	Cys	89	4	74847201	.	G	A	E G	PASS	PASS	p.Arg51Cys	p.Arg51Cys	c.151C>T	missense	NA	20	276896	0	7.223e-05	0	24012	0	0	10150	0	0	18854	0	0	25722	0	4	126512	0	15	34410	0	1	6460	0	0	30776	0	7.223e-05	<1/10,000
CXCL4	cxb1.8	Ser	48	Tyr	83	4	74847209	.	G	T	E	PASS	NA	p.Ser48Tyr	p.Ser48Tyr	c.143C>A	missense	NA	1	245842	0	4.068e-06	0	15272	0	0	9840	0	0	17240	0	1	22216	0	0	111460	0	0	33564	0	0	5478	0	0	30772	0	4.068e-06	<1/10,000
CXCL4	cxb1.5	Thr	46	Ser	80	4	74847215	.	G	C	G	NA	PASS	p.Thr46Ser	p.Thr46Ser	c.137C>G	missense	NA	1	30954	0	3.231e-05	0	8726	0	0	302	0	0	1622	0	0	3494	0	0	14992	0	0	838	0	1	980	0	0	0	0	3.231e-05	<1/10,000
CXCL4	CX.5	Cys	43	Tyr	75	4	74847224	rs771346319	C	T	E G	PASS	PASS	p.Cys43Tyr	p.Cys43Tyr	c.128G>A	missense	NA	7	276374	0	2.533e-05	0	23954	0	0	10138	0	0	18852	0	0	25640	0	0	126234	0	7	34364	0	0	6442	0	0	30750	0	2.533e-05	<1/10,000
CXCL4	CX.5	Cys	43	Arg	75	4	74847225	rs781299844	A	G	E	PASS	NA	p.Cys43Arg	p.Cys43Arg	c.127T>C	missense	NA	1	245344	0	4.076e-06	0	15216	0	0	9836	0	0	17226	0	0	22138	0	1	111198	0	0	33520	0	0	5460	0	0	30750	0	4.076e-06	<1/10,000
CXCL4	NTc.Cm7	Glu	34	Lys	64	4	74847252	.	C	T	G	NA	PASS	p.Glu34Lys	p.Glu34Lys	c.100G>A	missense	NA	1	30950	0	3.231e-05	1	8728	0	0	302	0	0	1620	0	0	3492	0	0	14990	0	0	838	0	0	980	0	0	0	0	3.231e-05	<1/10,000
CXCL4	NTc.Cm9	Glu	32	Val	62	4	74847257	rs763456646	T	A	E	PASS	NA	p.Glu32Val	p.Glu32Val	c.95A>T	missense	NA	1	240950	0	4.15e-06	0	14908	0	0	9714	0	0	16936	0	0	21594	0	1	108890	0	0	33148	0	0	5378	0	0	30382	0	4.15e-06	<1/10,000
CXCL4	NTc.Cm9	Glu	32	Gly	62	4	74847257	rs763456646	T	C	E	PASS	NA	p.Glu32Gly	p.Glu32Gly	c.95A>G	missense	NA	1	240950	0	4.15e-06	0	14908	0	0	9714	0	0	16936	0	0	21594	0	0	108890	0	1	33148	0	0	5378	0	0	30382	0	4.15e-06	<1/10,000
CXCL4	NTc.Cm11	Ser	30	Arg	60	4	74847581	rs749785500	G	T	E	PASS	NA	p.Ser30Arg	p.Ser30Arg	c.90C>A	missense	NA	7	147132	0	4.758e-05	0	7416	0	0	8200	0	0	10208	0	0	15048	0	0	55726	0	2	23928	0	0	3798	0	5	22808	0	4.758e-05	<1/10,000
CXCL4	NTc.Cm12	Ala	29	Thr	59	4	74847586	rs542589815	C	T	E	PASS	NA	p.Ala29Thr	p.Ala29Thr	c.85G>A	missense	NA	2	147438	0	1.357e-05	0	7448	0	0	8214	0	0	10212	0	0	15056	0	0	55962	0	0	23930	0	0	3804	0	2	22812	0	1.357e-05	<1/10,000
CXCL4	NTc.Cm13	Phe	28	Ile	58	4	74847589	.	A	T	E	PASS	NA	p.Phe28Ile	p.Phe28Ile	c.82T>A	missense	NA	1	147558	0	6.777e-06	0	7468	0	0	8216	0	0	10220	0	0	15052	0	0	56054	0	1	23922	0	0	3806	0	0	22820	0	6.777e-06	<1/10,000
CXCL4	NTc.Cm14	Ala	27	Pro	57	4	74847592	.	C	G	E	PASS	NA	p.Ala27Pro	p.Ala27Pro	c.79G>C	missense	NA	1	147548	0	6.777e-06	0	7464	0	0	8216	0	0	10218	0	0	15050	0	1	56052	0	0	23926	0	0	3806	0	0	22816	0	6.777e-06	<1/10,000
CXCL4	NTc.Cm14	Ala	27	Thr	57	4	74847592	.	C	T	E G	AC0	PASS	p.Ala27Thr	p.Ala27Thr	c.79G>A	missense	NA	1	30798	0	3.247e-05	0	8696	0	0	302	0	0	1618	0	1	3476	0	0	14900	0	0	836	0	0	970	0	0	0	0	3.247e-05	<1/10,000
CXCL4	NTc.Cm16	Val	25	Met	55	4	74847598	rs116796864	C	T	E G	PASS	PASS	p.Val25Met	p.Val25Met	c.73G>A	missense	NA	121	178550	0	0.0006777	0	16152	0	0	8524	0	110	11840	0	0	18516	0	0	71138	0	0	24780	0	1	4778	0	10	22822	0	0.0006777	<1/1,000
CXCL4	NTc.Cm17	Leu	24	Val	54	4	74847601	.	G	C	E	PASS	NA	p.Leu24Val	p.Leu24Val	c.70C>G	missense	NA	1	147434	0	6.783e-06	0	7406	0	0	8202	0	0	10218	0	0	15052	0	1	56000	0	0	23936	0	0	3802	0	0	22818	0	6.783e-06	<1/10,000
CXCL4	NTc.Cm28	Gly	13	Arg	43	4	74847634	.	C	T	E	PASS	NA	p.Gly13Arg	p.Gly13Arg	c.37G>A	missense	NA	1	147672	0	6.772e-06	0	7420	0	0	8202	0	0	10220	0	0	15054	0	0	56216	0	1	23930	0	0	3812	0	0	22818	0	6.772e-06	<1/10,000
CXCL4	NTc.Cm33	Cys	8	Trp	38	4	74847647	.	G	C	E	PASS	NA	p.Cys8Trp	p.Cys8Trp	c.24C>G	missense	NA	1	147552	0	6.777e-06	0	7394	0	0	8192	0	0	10198	0	0	15050	0	1	56170	0	0	23926	0	0	3804	0	0	22818	0	6.777e-06	<1/10,000
CXCL4	NTc.Cm34	Phe	7	Leu	37	4	74847652	.	A	G	E	PASS	NA	p.Phe7Leu	p.Phe7Leu	c.19T>C	missense	NA	3	147504	0	2.034e-05	0	7396	0	0	8188	0	3	10186	0	0	15046	0	0	56140	0	0	23924	0	0	3806	0	0	22818	0	2.034e-05	<1/10,000
CXCL4	NTc.Cm37	Ala	4	Val	34	4	74847660	rs566602689	G	A	E	PASS	NA	p.Ala4Val	p.Ala4Val	c.11C>T	missense	NA	1	147456	0	6.782e-06	0	7384	0	0	8184	0	0	10202	0	0	15040	0	0	56092	0	0	23930	0	0	3804	0	1	22820	0	6.782e-06	<1/10,000
CXCL4L1	NTc.Cm42	Ser	2	Asn	29	4	74719084	rs760795008	G	A	E	PASS	NA	p.Ser2Asn	p.Ser2Asn	c.5G>A	missense	NA	1	244660	0	4.087e-06	0	15110	0	0	9812	0	0	17224	0	0	21984	0	1	110788	0	0	33540	0	0	5452	0	0	30750	0	4.087e-06	<1/10,000
CXCL4L1	NTc.Cm40	Ala	4	Thr	31	4	74719089	rs145723340	G	A	E	PASS	NA	p.Ala4Thr	p.Ala4Thr	c.10G>A	missense	NA	3	244522	0	1.227e-05	0	15052	0	0	9816	0	3	17218	0	0	21980	0	0	110716	0	0	33538	0	0	5448	0	0	30754	0	1.227e-05	<1/10,000
CXCL4L1	NTc.Cm40	Ala	4	Ser	31	4	74719089	rs145723340	G	T	E G	PASS	PASS	p.Ala4Ser	p.Ala4Ser	c.10G>T	missense	NA	136	275472	1	0.0004937	2	23778	0	6	10116	0	0	18838	0	3	25472	0	117	125714	1	5	34374	0	3	6426	0	0	30754	0	0.0004937	<1/1,000
CXCL4L1	NTc.Cm40	Ala	4	Glu	31	4	74719090	.	C	A	G	NA	PASS	p.Ala4Glu	p.Ala4Glu	c.11C>A	missense	NA	1	30970	0	3.229e-05	0	8732	0	0	300	0	0	1622	0	0	3494	0	1	15002	0	0	838	0	0	982	0	0	0	0	3.229e-05	<1/10,000
CXCL4L1	NTc.Cm40	Ala	4	Val	31	4	74719090	.	C	T	E	PASS	NA	p.Ala4Val	p.Ala4Val	c.11C>T	missense	NA	1	244564	0	4.089e-06	0	15054	0	0	9810	0	0	17216	0	0	22008	0	0	110730	0	1	33542	0	0	5454	0	0	30750	0	4.089e-06	<1/10,000
CXCL4L1	NTc.Cm37	Ser	7	Cys	34	4	74719099	rs765426968	C	G	E	PASS	NA	p.Ser7Cys	p.Ser7Cys	c.20C>G	missense	NA	1	244640	0	4.088e-06	0	15010	0	0	9808	0	0	17226	0	0	22080	0	0	110740	0	1	33548	0	0	5462	0	0	30766	0	4.088e-06	<1/10,000
CXCL4L1	NTc.Cm37	Ser	7	Phe	34	4	74719099	rs765426968	C	T	E G	PASS	PASS	p.Ser7Phe	p.Ser7Phe	c.20C>T	missense	NA	2	275610	0	7.257e-06	0	23744	0	0	10110	0	0	18846	0	0	25572	0	2	125744	0	0	34386	0	0	6442	0	0	30766	0	7.257e-06	<1/10,000
CXCL4L1	NTc.Cm36	Arg	8	Cys	35	4	74719101	rs777945620	C	T	E	PASS	NA	p.Arg8Cys	p.Arg8Cys	c.22C>T	missense	NA	1	244860	0	4.084e-06	0	15060	0	0	9816	0	0	17224	0	1	22118	0	0	110846	0	0	33554	0	0	5468	0	0	30774	0	4.084e-06	<1/10,000
CXCL4L1	NTc.Cm36	Arg	8	Leu	35	4	74719102	.	G	T	G	NA	PASS	p.Arg8Leu	p.Arg8Leu	c.23G>T	missense	NA	1	30960	0	3.23e-05	0	8728	0	0	302	0	0	1620	0	0	3494	0	1	15000	0	0	836	0	0	980	0	0	0	0	3.23e-05	<1/10,000
CXCL4L1	NTc.Cm34	Thr	10	Ile	37	4	74719108	.	C	T	E G	PASS	PASS	p.Thr10Ile	p.Thr10Ile	c.29C>T	missense	NA	2	275990	0	7.247e-06	2	23824	0	0	10112	0	0	18850	0	0	25638	0	0	125950	0	0	34390	0	0	6450	0	0	30776	0	7.247e-06	<1/10,000
CXCL4L1	NTc.Cm33	Arg	11	Ser	38	4	74719110	rs747468751	C	A	E	PASS	NA	p.Arg11Ser	p.Arg11Ser	c.31C>A	missense	NA	2	244974	0	8.164e-06	0	15106	0	0	9810	0	0	17228	0	0	22122	0	0	110918	0	0	33550	0	0	5468	0	2	30772	0	8.164e-06	<1/10,000
CXCL4L1	NTc.Cm33	Arg	11	His	38	4	74719111	.	G	A	E G	PASS	PASS	p.Arg11His	p.Arg11His	c.32G>A	missense	NA	6	276002	0	2.174e-05	2	23842	0	0	10114	0	0	18852	0	0	25628	0	0	125950	0	4	34394	0	0	6446	0	0	30776	0	2.174e-05	<1/10,000
CXCL4L1	NTc.Cm32	Ala	12	Thr	39	4	74719113	rs780938382	G	A	E G	PASS	PASS	p.Ala12Thr	p.Ala12Thr	c.34G>A	missense	NA	4	275980	0	1.449e-05	1	23836	0	0	10114	0	0	18854	0	0	25598	0	2	125960	0	0	34390	0	0	6452	0	1	30776	0	1.449e-05	<1/10,000
CXCL4L1	NTc.Cm31	Thr	13	Ser	40	4	74719117	.	C	G	E	PASS	NA	p.Thr13Ser	p.Thr13Ser	c.38C>G	missense	NA	1	245348	0	4.076e-06	0	15158	0	0	9822	0	0	17240	0	0	22166	0	1	111150	0	0	33562	0	0	5472	0	0	30778	0	4.076e-06	<1/10,000
CXCL4L1	NTc.Cm30	Arg	14	Leu	41	4	74719120	rs745362865	G	T	E	PASS	NA	p.Arg14Leu	p.Arg14Leu	c.41G>T	missense	NA	1	245310	0	4.076e-06	0	15146	0	0	9820	0	0	17236	0	0	22152	0	1	111142	0	0	33558	0	0	5478	0	0	30778	0	4.076e-06	<1/10,000
CXCL4L1	NTc.Cm29	Gln	15	Arg	42	4	74719123	rs769388789	A	G	E	PASS	NA	p.Gln15Arg	p.Gln15Arg	c.44A>G	missense	NA	1	245462	0	4.074e-06	0	15180	0	0	9820	0	0	17242	0	0	22166	0	1	111236	0	0	33562	0	0	5478	0	0	30778	0	4.074e-06	<1/10,000
CXCL4L1	NTc.Cm28	Glu	16	Ala	43	4	74719126	.	A	C	E	PASS	NA	p.Glu16Ala	p.Glu16Ala	c.47A>C	missense	NA	1	245562	0	4.072e-06	0	15214	0	0	9830	0	0	17242	0	0	22168	0	1	111288	0	0	33564	0	0	5476	0	0	30780	0	4.072e-06	<1/10,000
CXCL4L1	NTc.Cm27	Met	17	Leu	44	4	74719128	rs774984680	A	T	E	PASS	NA	p.Met17Leu	p.Met17Leu	c.49A>T	missense	NA	1	245534	0	4.073e-06	0	15228	0	0	9832	0	0	17244	0	0	22140	0	1	111268	0	0	33562	0	0	5480	0	0	30780	0	4.073e-06	<1/10,000
CXCL4L1	NTc.Cm27	Met	17	Ile	44	4	74719130	.	G	A	E	PASS	NA	p.Met17Ile	p.Met17Ile	c.51G>A	missense	NA	6	245468	0	2.444e-05	0	15216	0	0	9828	0	0	17244	0	0	22142	0	0	111232	0	6	33558	0	0	5474	0	0	30774	0	2.444e-05	<1/10,000
CXCL4L1	NTc.Cm23	Ala	21	Gly	48	4	74719141	rs768697609	C	G	E	PASS	NA	p.Ala21Gly	p.Ala21Gly	c.62C>G	missense	NA	1	245274	0	4.077e-06	0	15176	0	0	9826	0	0	17236	0	0	22132	0	1	111114	0	0	33554	0	0	5470	0	0	30766	0	4.077e-06	<1/10,000
CXCL4L1	NTc.Cm23	Ala	21	Val	48	4	74719141	rs768697609	C	T	E	PASS	NA	p.Ala21Val	p.Ala21Val	c.62C>T	missense	NA	7	245274	0	2.854e-05	0	15176	0	0	9826	0	0	17236	0	0	22132	0	7	111114	0	0	33554	0	0	5470	0	0	30766	0	2.854e-05	<1/10,000
CXCL4L1	NTc.Cm18	Pro	26	Leu	53	4	74719156	rs774011807	C	T	E	PASS	NA	p.Pro26Leu	p.Pro26Leu	c.77C>T	missense	NA	1	244744	0	4.086e-06	0	15134	0	0	9818	0	0	17222	0	0	22052	0	0	110822	0	1	33526	0	0	5458	0	0	30712	0	4.086e-06	<1/10,000
CXCL4L1	NTc.Cm17	Val	27	Leu	54	4	74719158	.	G	C	E	PASS	NA	p.Val27Leu	p.Val27Leu	c.79G>C	missense	NA	2	244694	0	8.173e-06	0	15128	0	0	9810	0	0	17216	0	0	22052	0	0	110812	0	2	33522	0	0	5454	0	0	30700	0	8.173e-06	<1/10,000
CXCL4L1	NTc.Cm17	Val	27	Ala	54	4	74719159	rs761704747	T	C	E	PASS	NA	p.Val27Ala	p.Val27Ala	c.80T>C	missense	NA	1	244598	0	4.088e-06	0	15116	0	0	9808	0	0	17214	0	0	22046	0	1	110764	0	0	33518	0	0	5448	0	0	30684	0	4.088e-06	<1/10,000
CXCL4L1	NTc.Cm12	Ala	32	Val	59	4	74719174	rs771032499	C	T	E	PASS	NA	p.Ala32Val	p.Ala32Val	c.95C>T	missense	NA	1	240628	0	4.156e-06	0	14682	0	0	9724	0	0	17036	0	0	21650	0	0	108738	0	0	33294	0	0	5386	0	1	30118	0	4.156e-06	<1/10,000
CXCL4L1	NTc.Cm8	Ala	36	Pro	63	4	74719505	.	G	C	E	PASS	NA	p.Ala36Pro	p.Ala36Pro	c.106G>C	missense	NA	1	235904	0	4.239e-06	0	13876	0	0	9572	0	0	16808	0	0	21276	0	1	106298	0	0	32792	0	0	5278	0	0	30004	0	4.239e-06	<1/10,000
CXCL4L1	NTc.Cm5	Asp	39	Asn	66	4	74719514	.	G	A	E	PASS	NA	p.Asp39Asn	p.Asp39Asn	c.115G>A	missense	NA	1	238866	0	4.186e-06	0	14206	0	0	9644	0	0	16984	0	0	21552	0	1	107816	0	0	33086	0	0	5344	0	0	30234	0	4.186e-06	<1/10,000
CXCL4L1	NTc.Cm5	Asp	39	Val	66	4	74719515	rs764486288	A	T	E	PASS	NA	p.Asp39Val	p.Asp39Val	c.116A>T	missense	NA	2	239188	0	8.362e-06	0	14240	0	0	9658	0	2	16998	0	0	21576	0	0	108006	0	0	33108	0	0	5356	0	0	30246	0	8.362e-06	<1/10,000
CXCL4L1	NTc.Cm4	Gly	40	Arg	67	4	74719517	rs752058536	G	A	E	PASS	NA	p.Gly40Arg	p.Gly40Arg	c.118G>A	missense	NA	5	239472	0	2.088e-05	0	14246	0	0	9670	0	5	17002	0	0	21622	0	0	108190	0	0	33128	0	0	5356	0	0	30258	0	2.088e-05	<1/10,000
CXCL4L1	NTc.Cm4	Gly	40	Glu	67	4	74719518	.	G	A	E	PASS	NA	p.Gly40Glu	p.Gly40Glu	c.119G>A	missense	NA	1	239580	0	4.174e-06	0	14270	0	0	9676	0	0	17004	0	0	21604	0	0	108250	0	1	33154	0	0	5358	0	0	30264	0	4.174e-06	<1/10,000
CXCL4L1	NTc.Cm3	Asp	41	Glu	68	4	74719522	.	C	A	E	PASS	NA	p.Asp41Glu	p.Asp41Glu	c.123C>A	missense	NA	1	240854	0	4.152e-06	0	14424	0	0	9706	0	0	17110	0	0	21724	0	0	108908	0	0	33242	0	0	5374	0	1	30366	0	4.152e-06	<1/10,000
CXCL4L1	NTc.Cm2	Leu	42	Gln	69	4	74719524	rs767811035	T	A	E G	PASS	PASS	p.Leu42Gln	p.Leu42Gln	c.125T>A	missense	NA	4	272324	0	1.469e-05	3	23164	0	0	10034	0	0	18746	0	0	25266	0	0	124188	0	1	34120	0	0	6376	0	0	30430	0	1.469e-05	<1/10,000
CXCL4L1	NTc.Cm2	Leu	42	Arg	69	4	74719524	rs767811035	T	G	E	PASS	NA	p.Leu42Arg	p.Leu42Arg	c.125T>G	missense	NA	1	241410	0	4.142e-06	0	14454	0	0	9732	0	0	17124	0	0	21772	0	1	109220	0	0	33282	0	0	5396	0	0	30430	0	4.142e-06	<1/10,000
CXCL4L1	CX.1	Cys	44	Phe	71	4	74719530	rs750843343	G	T	E	PASS	NA	p.Cys44Phe	p.Cys44Phe	c.131G>T	missense	NA	1	242946	0	4.116e-06	0	14676	0	0	9768	0	0	17180	0	0	21926	0	1	110014	0	0	33408	0	0	5422	0	0	30552	0	4.116e-06	<1/10,000
CXCL4L1	CX.4	Leu	45	Pro	74	4	74719533	.	T	C	E	PASS	NA	p.Leu45Pro	p.Leu45Pro	c.134T>C	missense	NA	1	243374	0	4.109e-06	0	14726	0	0	9780	0	0	17204	0	0	21970	0	1	110272	0	0	33430	0	0	5432	0	0	30560	0	4.109e-06	<1/10,000
CXCL4L1	CX.5	Cys	46	Tyr	75	4	74719536	rs779720324	G	A	E	PASS	NA	p.Cys46Tyr	p.Cys46Tyr	c.137G>A	missense	NA	3	243714	0	1.231e-05	0	14768	0	0	9788	0	0	17196	0	0	22004	0	3	110446	0	0	33468	0	0	5436	0	0	30608	0	1.231e-05	<1/10,000
CXCL4L1	B1.1	His	57	Asp	95	4	74719568	rs4812	C	G	E G	PASS	PASS	p.His57Asp	p.His57Asp	c.169C>G	missense	NA	9	276306	0	3.257e-05	9	23682	0	0	10142	0	0	18864	0	0	25720	0	0	126314	0	0	34404	0	0	6446	0	0	30734	0	3.257e-05	<1/10,000
CXCL4L1	B1.2	Ile	58	Val	96	4	74719571	rs778315756	A	G	E	PASS	NA	p.Ile58Val	p.Ile58Val	c.172A>G	missense	NA	2	245574	0	8.144e-06	0	15100	0	0	9846	0	0	17246	0	0	22234	0	0	111368	0	2	33568	0	0	5476	0	0	30736	0	8.144e-06	<1/10,000
CXCL4L1	B1.6	Glu	62	Asp	100	4	74719585	rs748049136	G	T	E G	PASS	PASS	p.Glu62Asp	p.Glu62Asp	c.186G>T	missense	NA	3	276194	0	1.086e-05	3	23578	0	0	10140	0	0	18866	0	0	25740	0	0	126284	0	0	34402	0	0	6452	0	0	30732	0	1.086e-05	<1/10,000
CXCL4L1	b1b2.4	Ile	64	Met	105	4	74719591	rs372559874	C	G	E	PASS	NA	p.Ile64Met	p.Ile64Met	c.192C>G	missense	NA	1	245526	0	4.073e-06	0	15090	0	0	9842	0	0	17246	0	0	22248	0	1	111342	0	0	33562	0	0	5468	0	0	30728	0	4.073e-06	<1/10,000
CXCL4L1	b1b2.9	Pro	68	Arg	110	4	74719602	.	C	G	E	PASS	NA	p.Pro68Arg	p.Pro68Arg	c.203C>G	missense	NA	1	245236	0	4.078e-06	0	15054	0	0	9834	0	0	17244	0	0	22216	0	0	111184	0	0	33556	0	0	5466	0	1	30682	0	4.078e-06	<1/10,000
CXCL4L1	b1b2.10	His	69	Tyr	111	4	74719604	rs140256823	C	T	E G	PASS	PASS	p.His69Tyr	p.His69Tyr	c.205C>T	missense	NA	119	275590	2	0.0004318	0	23366	0	0	10132	0	0	18866	0	52	25676	0	65	126034	2	1	34392	0	1	6442	0	0	30682	0	0.0004318	<1/1,000
CXCL4L1	b1b2.10	His	69	Arg	111	4	74719605	.	A	G	G	NA	PASS	p.His69Arg	p.His69Arg	c.206A>G	missense	NA	1	30316	0	3.299e-05	0	8286	0	0	296	0	0	1622	0	0	3468	0	0	14836	0	1	832	0	0	976	0	0	0	0	3.299e-05	<1/10,000
CXCL4L1	b1b2.13	Pro	71	Ser	114	4	74719610	rs768744664	C	T	E G	PASS	PASS	p.Pro71Ser	p.Pro71Ser	c.211C>T	missense	NA	4	275556	0	1.452e-05	0	23348	0	0	10122	0	1	18864	0	0	25682	0	3	126028	0	0	34390	0	0	6442	0	0	30680	0	1.452e-05	<1/10,000
CXCL4L1	B2.1	Gln	74	Arg	127	4	74719620	rs768077502	A	G	E	PASS	NA	p.Gln74Arg	p.Gln74Arg	c.221A>G	missense	NA	1	244628	0	4.088e-06	0	14898	0	0	9812	0	0	17244	0	0	22182	0	0	110936	0	0	33528	0	1	5452	0	0	30576	0	4.088e-06	<1/10,000
CXCL4L1	B2.2	Leu	75	Val	128	4	74719622	.	C	G	G	NA	PASS	p.Leu75Val	p.Leu75Val	c.223C>G	missense	NA	4	30288	1	0.0001321	4	8252	1	0	296	0	0	1620	0	0	3464	0	0	14846	0	0	832	0	0	978	0	0	0	0	0.0001321	<1/1,000
CXCL4L1	B2.3	Ile	76	Leu	129	4	74719625	rs761076699	A	C	E G	PASS	PASS	p.Ile76Leu	p.Ile76Leu	c.226A>C	missense	NA	9	274606	0	3.277e-05	0	23028	0	0	10102	0	9	18862	0	0	25636	0	0	125644	0	0	34352	0	0	6428	0	0	30554	0	3.277e-05	<1/10,000
CXCL4L1	B2.3	Ile	76	Leu	129	4	74719625	rs761076699	A	T	E	PASS	NA	p.Ile76Leu	p.Ile76Leu	c.226A>T	missense	NA	2	244442	0	8.182e-06	0	14854	0	0	9806	0	0	17244	0	0	22174	0	0	110838	0	0	33520	0	0	5452	0	2	30554	0	8.182e-06	<1/10,000
CXCL4L1	B2.4	Ala	77	Gly	130	4	74719754	rs201668251	C	G	G	NA	PASS	p.Ala77Gly	p.Ala77Gly	c.230C>G	missense	NA	1	30976	0	3.228e-05	0	8730	0	0	302	0	0	1620	0	0	3492	0	1	15016	0	0	836	0	0	980	0	0	0	0	3.228e-05	<1/10,000
CXCL4L1	B2.5	Thr	78	Lys	131	4	74719757	.	C	A	E	PASS	NA	p.Thr78Lys	p.Thr78Lys	c.233C>A	missense	NA	1	246240	0	4.061e-06	0	15304	0	0	9850	0	0	17246	0	0	22296	0	0	111700	0	0	33580	0	0	5482	0	1	30782	0	4.061e-06	<1/10,000
CXCL4L1	B2.6	Leu	79	Pro	132	4	74719760	rs764868014	T	C	E	PASS	NA	p.Leu79Pro	p.Leu79Pro	c.236T>C	missense	NA	4	246254	0	1.624e-05	2	15304	0	0	9850	0	0	17248	0	0	22300	0	0	111706	0	0	33580	0	0	5484	0	2	30782	0	1.624e-05	<1/10,000
CXCL4L1	b2b3.4	Asn	81	Ile	136	4	74719766	rs752224215	A	T	E	PASS	NA	p.Asn81Ile	p.Asn81Ile	c.242A>T	missense	NA	4	246264	0	1.624e-05	0	15304	0	0	9850	0	0	17248	0	0	22298	0	0	111716	0	4	33582	0	0	5484	0	0	30782	0	1.624e-05	<1/10,000
CXCL4L1	b2b3.11	Gly	82	Ala	143	4	74719769	rs370845013	G	C	E G	PASS	PASS	p.Gly82Ala	p.Gly82Ala	c.245G>C	missense	NA	26	277248	0	9.378e-05	0	24038	0	0	10152	0	0	18868	0	1	25794	0	22	126730	0	1	34420	0	2	6464	0	0	30782	0	9.378e-05	<1/10,000
CXCL4L1	b2b3.11	Gly	82	Val	143	4	74719769	rs370845013	G	T	E	PASS	NA	p.Gly82Val	p.Gly82Val	c.245G>T	missense	NA	3	246264	0	1.218e-05	0	15304	0	0	9850	0	0	17248	0	0	22300	0	0	111714	0	0	33582	0	0	5484	0	3	30782	0	1.218e-05	<1/10,000
CXCL4L1	b2b3.12	Arg	83	Gly	144	4	74719771	.	A	G	G	NA	PASS	p.Arg83Gly	p.Arg83Gly	c.247A>G	missense	NA	5	30980	0	0.0001614	0	8732	0	0	302	0	0	1620	0	0	3494	0	5	15012	0	0	838	0	0	982	0	0	0	0	0.0001614	<1/1,000
CXCL4L1	B3.4	Leu	87	Met	148	4	74719783	rs144390629	T	A	E G	PASS	PASS	p.Leu87Met	p.Leu87Met	c.259T>A	missense	NA	594	277246	6	0.002143	3	24040	0	282	10146	5	0	18870	0	1	25794	0	157	126728	0	100	34420	1	41	6466	0	10	30782	0	0.002143	<1%
CXCL4L1	b3h.1	Asp	88	Ala	149	4	74719787	rs780985161	A	C	E	PASS	NA	p.Asp88Ala	p.Asp88Ala	c.263A>C	missense	NA	1	246264	0	4.061e-06	0	15304	0	0	9850	0	0	17248	0	0	22300	0	0	111714	0	0	33582	0	0	5484	0	1	30782	0	4.061e-06	<1/10,000
CXCL4L1	b3h.1	Asp	88	Glu	149	4	74719788	rs745714654	T	A	G	NA	PASS	p.Asp88Glu	p.Asp88Glu	c.264T>A	missense	NA	1	30984	0	3.227e-05	1	8734	0	0	302	0	0	1620	0	0	3494	0	0	15014	0	0	838	0	0	982	0	0	0	0	3.227e-05	<1/10,000
CXCL4L1	b3h.4	Ala	91	Thr	152	4	74719795	.	G	A	G	NA	PASS	p.Ala91Thr	p.Ala91Thr	c.271G>A	missense	NA	1	30988	0	3.227e-05	1	8734	0	0	302	0	0	1622	0	0	3494	0	0	15016	0	0	838	0	0	982	0	0	0	0	3.227e-05	<1/10,000
CXCL4L1	H.1	Leu	92	Pro	155	4	74719799	rs373676570	T	C	E G	PASS	PASS	p.Leu92Pro	p.Leu92Pro	c.275T>C	missense	NA	13	277242	0	4.689e-05	6	24038	0	0	10152	0	0	18868	0	0	25794	0	2	126726	0	0	34416	0	0	6466	0	5	30782	0	4.689e-05	<1/10,000
CXCL4L1	H.3	Tyr	94	His	157	4	74719804	rs546737103	T	C	E	PASS	NA	p.Tyr94His	p.Tyr94His	c.280T>C	missense	NA	2	246250	0	8.122e-06	0	15304	0	0	9850	0	0	17248	0	0	22296	0	1	111708	0	0	33578	0	0	5484	0	1	30782	0	8.122e-06	<1/10,000
CXCL4L1	H.4	Lys	95	Asn	158	4	74719809	.	G	C	E	PASS	NA	p.Lys95Asn	p.Lys95Asn	c.285G>C	missense	NA	1	246256	0	4.061e-06	0	15304	0	0	9850	0	0	17248	0	0	22298	0	0	111712	0	0	33578	0	0	5484	0	1	30782	0	4.061e-06	<1/10,000
CXCL4L1	H.4	Lys	95	Asn	158	4	74719809	.	G	T	E	PASS	NA	p.Lys95Asn	p.Lys95Asn	c.285G>T	missense	NA	1	246256	0	4.061e-06	0	15304	0	0	9850	0	0	17248	0	0	22298	0	1	111712	0	0	33578	0	0	5484	0	0	30782	0	4.061e-06	<1/10,000
CXCL4L1	H.6	Ile	97	Thr	160	4	74719814	rs777831802	T	C	E	PASS	NA	p.Ile97Thr	p.Ile97Thr	c.290T>C	missense	NA	2	246242	0	8.122e-06	0	15304	0	0	9848	0	0	17248	0	0	22296	0	2	111702	0	0	33578	0	0	5484	0	0	30782	0	8.122e-06	<1/10,000
CXCL4L1	H.7	Ile	98	Leu	161	4	74719816	rs771488055	A	C	E	PASS	NA	p.Ile98Leu	p.Ile98Leu	c.292A>C	missense	NA	1	246238	0	4.061e-06	0	15304	0	0	9846	0	0	17248	0	0	22296	0	0	111700	0	1	33578	0	0	5484	0	0	30782	0	4.061e-06	<1/10,000
CXCL4L1	H.7	Ile	98	Val	161	4	74719816	rs771488055	A	G	E G	PASS	PASS	p.Ile98Val	p.Ile98Val	c.292A>G	missense	NA	6	277220	0	2.164e-05	0	24036	0	0	10148	0	4	18868	0	0	25790	0	2	126714	0	0	34416	0	0	6466	0	0	30782	0	2.164e-05	<1/10,000
CXCL5	CT.7	Glu	113	Gly	171	4	74863361	rs199779476	T	C	E G	PASS	PASS	p.Glu113Gly	p.Glu113Gly	c.338A>G	missense	NA	18	274548	0	6.556e-05	0	23842	0	0	10100	0	0	18626	0	10	25716	0	8	125832	0	0	33804	0	0	6398	0	0	30230	0	6.556e-05	<1/10,000
CXCL5	CT.7	Glu	113	Lys	171	4	74863362	rs751235100	C	T	E	PASS	NA	p.Glu113Lys	p.Glu113Lys	c.337G>A	missense	NA	1	243412	0	4.108e-06	0	15084	0	0	9792	0	0	16982	0	0	22226	0	1	110742	0	0	32954	0	0	5404	0	0	30228	0	4.108e-06	<1/10,000
CXCL5	CT.5	Asn	111	Ser	169	4	74863367	rs199513293	T	C	E	PASS	NA	p.Asn111Ser	p.Asn111Ser	c.332A>G	missense	NA	1	243164	0	4.112e-06	1	15092	0	0	9780	0	0	16972	0	0	22202	0	0	110716	0	0	32834	0	0	5410	0	0	30158	0	4.112e-06	<1/10,000
CXCL5	CT.3	Gly	109	Cys	167	4	74863730	rs111813861	C	A	E	PASS	NA	p.Gly109Cys	p.Gly109Cys	c.325G>T	missense	NA	1	246198	0	4.062e-06	0	15290	0	0	9850	0	0	17238	0	0	22296	0	1	111692	0	0	33576	0	0	5484	0	0	30772	0	4.062e-06	<1/10,000
CXCL5	CT.3	Gly	109	Arg	167	4	74863730	rs111813861	C	G	E G	PASS	PASS	p.Gly109Arg	p.Gly109Arg	c.325G>C	missense	NA	134	277170	0	0.0004835	124	24016	0	0	10152	0	0	18858	0	0	25790	0	2	126704	0	8	34414	0	0	6464	0	0	30772	0	0.0004835	<1/1,000
CXCL5	CT.1	Leu	107	Phe	165	4	74863734	rs753834662	C	A	E	PASS	NA	p.Leu107Phe	p.Leu107Phe	c.321G>T	missense	NA	1	246212	0	4.062e-06	0	15292	0	0	9850	0	0	17242	0	0	22298	0	1	111702	0	0	33574	0	0	5486	0	0	30768	0	4.062e-06	<1/10,000
CXCL5	H.9	Lys	105	Ile	163	4	74863741	rs754782309	T	A	E G	PASS	PASS	p.Lys105Ile	p.Lys105Ile	c.314A>T	missense	NA	5	277186	0	1.804e-05	0	24024	0	0	10152	0	0	18864	0	0	25790	0	1	126710	0	0	34408	0	0	6468	0	4	30770	0	1.804e-05	<1/10,000
CXCL5	H.7	Ile	103	Val	161	4	74863748	rs751708366	T	C	E	PASS	NA	p.Ile103Val	p.Ile103Val	c.307A>G	missense	NA	1	246222	0	4.061e-06	0	15292	0	0	9850	0	0	17244	0	0	22298	0	0	111704	0	1	33574	0	0	5486	0	0	30774	0	4.061e-06	<1/10,000
CXCL5	H.6	Val	102	Ile	160	4	74863751	.	C	T	E	PASS	NA	p.Val102Ile	p.Val102Ile	c.304G>A	missense	NA	2	246190	0	8.124e-06	0	15290	0	0	9850	0	2	17234	0	0	22298	0	0	111702	0	0	33572	0	0	5486	0	0	30758	0	8.124e-06	<1/10,000
CXCL5	H.5	Lys	101	Asn	159	4	74863752	rs765018221	T	A	E	PASS	NA	p.Lys101Asn	p.Lys101Asn	c.303A>T	missense	NA	3	246202	0	1.219e-05	0	15290	0	0	9850	0	0	17238	0	0	22298	0	3	111704	0	0	33574	0	0	5486	0	0	30762	0	1.219e-05	<1/10,000
CXCL5	H.3	Leu	99	Val	157	4	74863760	rs746016952	G	C	E	PASS	NA	p.Leu99Val	p.Leu99Val	c.295C>G	missense	NA	1	246122	0	4.063e-06	0	15286	0	0	9850	0	1	17222	0	0	22298	0	0	111692	0	0	33560	0	0	5482	0	0	30732	0	4.063e-06	<1/10,000
CXCL5	H.2	Phe	98	Ser	156	4	74863762	rs756196974	A	G	E	PASS	NA	p.Phe98Ser	p.Phe98Ser	c.293T>C	missense	NA	1	246124	0	4.063e-06	0	15288	0	0	9850	0	0	17218	0	0	22298	0	0	111694	0	0	33560	0	0	5482	0	1	30734	0	4.063e-06	<1/10,000
CXCL5	H.2	Phe	98	Val	156	4	74863763	rs780470589	A	C	E	PASS	NA	p.Phe98Val	p.Phe98Val	c.292T>G	missense	NA	1	246152	0	4.063e-06	0	15290	0	0	9850	0	0	17224	0	0	22298	0	1	111696	0	0	33568	0	0	5484	0	0	30742	0	4.063e-06	<1/10,000
CXCL5	b3h.4	Ala	96	Gly	152	4	74863768	.	G	C	E	PASS	NA	p.Ala96Gly	p.Ala96Gly	c.287C>G	missense	NA	1	246160	0	4.062e-06	0	15284	0	0	9850	0	0	17232	0	0	22298	0	1	111694	0	0	33568	0	0	5484	0	0	30750	0	4.062e-06	<1/10,000
CXCL5	b3h.4	Ala	96	Ser	152	4	74863769	rs201793265	C	A	E	PASS	NA	p.Ala96Ser	p.Ala96Ser	c.286G>T	missense	NA	5	246158	0	2.031e-05	0	15282	0	0	9848	0	0	17230	0	0	22298	0	0	111696	0	0	33566	0	0	5484	0	5	30754	0	2.031e-05	<1/10,000
CXCL5	b3h.2	Pro	94	Ala	150	4	74863775	.	G	C	G	NA	PASS	p.Pro94Ala	p.Pro94Ala	c.280C>G	missense	NA	1	30968	0	3.229e-05	0	8730	0	0	302	0	0	1622	0	0	3494	0	1	15000	0	0	838	0	0	982	0	0	0	0	3.229e-05	<1/10,000
CXCL5	b2b3.12	Lys	88	Asn	144	4	74863791	rs200883747	C	A	E	PASS	NA	p.Lys88Asn	p.Lys88Asn	c.264G>T	missense	NA	1	246080	0	4.064e-06	0	15276	0	0	9846	0	0	17202	0	0	22298	0	0	111692	0	0	33554	0	0	5484	0	1	30728	0	4.064e-06	<1/10,000
CXCL5	b2b3.2	Lys	85	Asn	134	4	74863800	rs747755561	C	A	E	PASS	NA	p.Lys85Asn	p.Lys85Asn	c.255G>T	missense	NA	1	246040	0	4.064e-06	0	15288	0	0	9846	0	0	17212	0	0	22292	0	1	111678	0	0	33536	0	0	5482	0	0	30706	0	4.064e-06	<1/10,000
CXCL5	B2.5	Ser	83	Cys	131	4	74863807	.	G	C	E	PASS	NA	p.Ser83Cys	p.Ser83Cys	c.248C>G	missense	NA	1	246024	0	4.065e-06	0	15286	0	0	9850	0	0	17210	0	0	22296	0	1	111656	0	0	33540	0	0	5482	0	0	30704	0	4.065e-06	<1/10,000
CXCL5	B2.4	Ala	82	Gly	130	4	74863810	.	G	C	E	PASS	NA	p.Ala82Gly	p.Ala82Gly	c.245C>G	missense	NA	3	245864	0	1.22e-05	0	15278	0	0	9842	0	0	17200	0	0	22296	0	0	111622	0	3	33462	0	0	5480	0	0	30684	0	1.22e-05	<1/10,000
CXCL5	B2.4	Ala	82	Pro	130	4	74863811	rs772756603	C	G	E G	PASS	PASS	p.Ala82Pro	p.Ala82Pro	c.244G>C	missense	NA	2	276842	0	7.224e-06	0	24010	0	0	10144	0	0	18826	0	0	25784	0	2	126632	0	0	34304	0	0	6454	0	0	30688	0	7.224e-06	<1/10,000
CXCL5	B2.2	Val	80	Ala	128	4	74863926	rs757406987	A	G	E	PASS	NA	p.Val80Ala	p.Val80Ala	c.239T>C	missense	NA	2	246236	0	8.122e-06	0	15304	0	0	9850	0	0	17248	0	0	22298	0	2	111704	0	0	33582	0	0	5484	0	0	30766	0	8.122e-06	<1/10,000
CXCL5	b1b2.16	Val	78	Met	117	4	74863933	rs767718489	C	T	E	PASS	NA	p.Val78Met	p.Val78Met	c.232G>A	missense	NA	1	246240	0	4.061e-06	0	15304	0	0	9848	0	0	17248	0	0	22300	0	1	111704	0	0	33582	0	0	5484	0	0	30770	0	4.061e-06	<1/10,000
CXCL5	b1b2.13	Ser	76	Pro	114	4	74863939	.	A	G	G	NA	PASS	p.Ser76Pro	p.Ser76Pro	c.226T>C	missense	NA	1	30980	0	3.228e-05	1	8732	0	0	302	0	0	1620	0	0	3494	0	0	15012	0	0	838	0	0	982	0	0	0	0	3.228e-05	<1/10,000
CXCL5	b1b2.12	Cys	75	Tyr	113	4	74863941	rs756143598	C	T	E	PASS	NA	p.Cys75Tyr	p.Cys75Tyr	c.224G>A	missense	NA	2	246258	0	8.122e-06	0	15304	0	0	9850	0	0	17248	0	0	22300	0	1	111708	0	1	33582	0	0	5484	0	0	30782	0	8.122e-06	<1/10,000
CXCL5	b1b2.10	Gln	74	Arg	111	4	74863944	rs200220379	T	C	E	PASS	NA	p.Gln74Arg	p.Gln74Arg	c.221A>G	missense	NA	4	246264	0	1.624e-05	0	15304	0	0	9850	0	0	17248	0	0	22300	0	0	111716	0	3	33582	0	0	5484	0	1	30780	0	1.624e-05	<1/10,000
CXCL5	b1b2.9	Pro	73	Arg	110	4	74863947	rs201539502	G	C	E	PASS	NA	p.Pro73Arg	p.Pro73Arg	c.218C>G	missense	NA	1	246266	0	4.061e-06	0	15304	0	0	9850	0	0	17248	0	0	22300	0	1	111718	0	0	33582	0	0	5484	0	0	30780	0	4.061e-06	<1/10,000
CXCL5	b1b2.9	Pro	73	Ser	110	4	74863948	rs369811933	G	A	E	PASS	NA	p.Pro73Ser	p.Pro73Ser	c.217C>T	missense	NA	1	246268	0	4.061e-06	0	15304	0	0	9850	0	0	17248	0	0	22300	0	1	111718	0	0	33582	0	0	5484	0	0	30782	0	4.061e-06	<1/10,000
CXCL5	b1b2.8	Gly	72	Asp	109	4	74863950	rs199676653	C	T	E	PASS	NA	p.Gly72Asp	p.Gly72Asp	c.215G>A	missense	NA	3	246262	0	1.218e-05	0	15304	0	0	9850	0	0	17248	0	0	22300	0	3	111714	0	0	33582	0	0	5484	0	0	30780	0	1.218e-05	<1/10,000
CXCL5	b1b2.7	Ile	71	Val	108	4	74863954	rs772330492	T	C	E	PASS	NA	p.Ile71Val	p.Ile71Val	c.211A>G	missense	NA	3	246266	0	1.218e-05	0	15304	0	0	9850	0	0	17248	0	0	22300	0	3	111716	0	0	33582	0	0	5484	0	0	30782	0	1.218e-05	<1/10,000
CXCL5	b1b2.6	Ala	70	Pro	107	4	74863957	rs200635427	C	G	E	PASS	NA	p.Ala70Pro	p.Ala70Pro	c.208G>C	missense	NA	1	246264	0	4.061e-06	0	15304	0	0	9850	0	0	17248	0	0	22298	0	1	111716	0	0	33582	0	0	5484	0	0	30782	0	4.061e-06	<1/10,000
CXCL5	b1b2.6	Ala	70	Thr	107	4	74863957	rs200635427	C	T	E	PASS	NA	p.Ala70Thr	p.Ala70Thr	c.208G>A	missense	NA	4	246264	0	1.624e-05	0	15304	0	0	9850	0	0	17248	0	0	22298	0	2	111716	0	0	33582	0	0	5484	0	2	30782	0	1.624e-05	<1/10,000
CXCL5	B1.6	Gln	67	Glu	100	4	74863966	rs770545074	G	C	E	PASS	NA	p.Gln67Glu	p.Gln67Glu	c.199C>G	missense	NA	2	246270	0	8.121e-06	0	15304	0	0	9850	0	0	17248	0	0	22300	0	0	111718	0	0	33582	0	0	5486	0	2	30782	0	8.121e-06	<1/10,000
CXCL5	B1.5	Leu	66	Arg	99	4	74863968	.	A	C	E	PASS	NA	p.Leu66Arg	p.Leu66Arg	c.197T>G	missense	NA	1	246270	0	4.061e-06	0	15304	0	0	9850	0	0	17248	0	0	22300	0	0	111718	0	1	33582	0	0	5486	0	0	30782	0	4.061e-06	<1/10,000
CXCL5	B1.5	Leu	66	Met	99	4	74863969	rs776321799	G	T	E	PASS	NA	p.Leu66Met	p.Leu66Met	c.196C>A	missense	NA	1	246270	0	4.061e-06	0	15304	0	0	9850	0	0	17248	0	0	22300	0	0	111718	0	0	33582	0	0	5486	0	1	30782	0	4.061e-06	<1/10,000
CXCL5	B1.4	Asn	65	Ser	98	4	74863971	rs759542018	T	C	E	PASS	NA	p.Asn65Ser	p.Asn65Ser	c.194A>G	missense	NA	2	246266	0	8.121e-06	0	15304	0	0	9850	0	1	17248	0	0	22300	0	0	111718	0	0	33582	0	0	5484	0	1	30780	0	8.121e-06	<1/10,000
CXCL5	B1.4	Asn	65	Asp	98	4	74863972	rs201283785	T	C	E G	PASS	PASS	p.Asn65Asp	p.Asn65Asp	c.193A>G	missense	NA	7	277248	0	2.525e-05	1	24034	0	0	10152	0	0	18870	0	0	25794	0	6	126730	0	0	34420	0	0	6466	0	0	30782	0	2.525e-05	<1/10,000
CXCL5	B1.4	Asn	65	His	98	4	74863972	rs201283785	T	G	E	PASS	NA	p.Asn65His	p.Asn65His	c.193A>C	missense	NA	1	246270	0	4.061e-06	0	15304	0	0	9850	0	0	17248	0	0	22300	0	1	111720	0	0	33582	0	0	5484	0	0	30782	0	4.061e-06	<1/10,000
CXCL5	B1.2	Ile	63	Met	96	4	74863976	rs775301113	G	C	E	PASS	NA	p.Ile63Met	p.Ile63Met	c.189C>G	missense	NA	2	246268	0	8.121e-06	0	15304	0	0	9850	0	0	17248	0	2	22300	0	0	111718	0	0	33582	0	0	5484	0	0	30782	0	8.121e-06	<1/10,000
CXCL5	cxb1.15	Pro	60	Arg	90	4	74863986	rs200608132	G	C	E	PASS	NA	p.Pro60Arg	p.Pro60Arg	c.179C>G	missense	NA	1	246268	0	4.061e-06	0	15304	0	0	9850	0	0	17248	0	0	22300	0	1	111720	0	0	33582	0	0	5482	0	0	30782	0	4.061e-06	<1/10,000
CXCL5	cxb1.10	Gly	57	Arg	85	4	74863996	rs563521523	C	G	E	PASS	NA	p.Gly57Arg	p.Gly57Arg	c.169G>C	missense	NA	8	246262	0	3.249e-05	0	15304	0	0	9850	0	0	17248	0	0	22300	0	7	111712	0	1	33582	0	0	5484	0	0	30782	0	3.249e-05	<1/10,000
CXCL5	cxb1.10	Gly	57	Arg	85	4	74863996	rs563521523	C	T	E G	PASS	PASS	p.Gly57Arg	p.Gly57Arg	c.169G>A	missense	NA	4	277248	0	1.443e-05	2	24038	0	0	10152	0	1	18870	0	0	25794	0	0	126726	0	0	34420	0	1	6466	0	0	30782	0	1.443e-05	<1/10,000
CXCL5	NTc.Cm1	Arg	48	Cys	70	4	74864023	rs779413033	G	A	E	PASS	NA	p.Arg48Cys	p.Arg48Cys	c.142C>T	missense	NA	2	246252	0	8.122e-06	0	15304	0	0	9850	0	0	17248	0	0	22290	0	2	111712	0	0	33582	0	0	5484	0	0	30782	0	8.122e-06	<1/10,000
CXCL5	NTc.Cm1	Arg	48	Gly	70	4	74864023	rs779413033	G	C	E	PASS	NA	p.Arg48Gly	p.Arg48Gly	c.142C>G	missense	NA	2	246252	0	8.122e-06	0	15304	0	0	9850	0	2	17248	0	0	22290	0	0	111712	0	0	33582	0	0	5484	0	0	30782	0	8.122e-06	<1/10,000
CXCL5	NTc.Cm4	Arg	45	Gly	67	4	74864032	.	T	C	E	PASS	NA	p.Arg45Gly	p.Arg45Gly	c.133A>G	missense	NA	2	246232	0	8.122e-06	0	15304	0	0	9850	0	2	17248	0	0	22288	0	0	111696	0	0	33580	0	0	5484	0	0	30782	0	8.122e-06	<1/10,000
CXCL5	NTc.Cm8	Ala	41	Ser	63	4	74864044	rs193295351	C	A	E	PASS	NA	p.Ala41Ser	p.Ala41Ser	c.121G>T	missense	NA	1	246156	0	4.062e-06	0	15304	0	0	9844	0	0	17248	0	0	22258	0	1	111668	0	0	33580	0	0	5482	0	0	30772	0	4.062e-06	<1/10,000
CXCL5	NTc.Cm11	Gly	38	Val	60	4	74864052	.	C	A	E	PASS	NA	p.Gly38Val	p.Gly38Val	c.113G>T	missense	NA	1	246132	0	4.063e-06	0	15304	0	0	9842	0	0	17248	0	0	22264	0	0	111660	0	1	33576	0	0	5476	0	0	30762	0	4.063e-06	<1/10,000
CXCL5	NTc.Cm12	Ala	37	Thr	59	4	74864190	.	C	T	G	NA	PASS	p.Ala37Thr	p.Ala37Thr	c.109G>A	missense	NA	1	30974	0	3.229e-05	1	8726	0	0	302	0	0	1622	0	0	3494	0	0	15012	0	0	838	0	0	980	0	0	0	0	3.229e-05	<1/10,000
CXCL5	NTc.Cm14	Ala	35	Val	57	4	74864195	rs752029068	G	A	E	PASS	NA	p.Ala35Val	p.Ala35Val	c.104C>T	missense	NA	1	220310	0	4.539e-06	0	12780	0	0	9304	0	0	15624	0	0	20396	0	0	96916	0	1	31004	0	0	5038	0	0	29248	0	4.539e-06	<1/10,000
CXCL5	NTc.Cm16	Pro	33	Leu	55	4	74864201	.	G	A	E	PASS	NA	p.Pro33Leu	p.Pro33Leu	c.98C>T	missense	NA	1	216830	0	4.612e-06	0	12430	0	0	9252	0	0	15356	0	0	20210	0	0	95116	0	1	30502	0	0	4982	0	0	28982	0	4.612e-06	<1/10,000
CXCL5	NTc.Cm17	Gly	32	Glu	54	4	74864204	rs762829954	C	T	E	PASS	NA	p.Gly32Glu	p.Gly32Glu	c.95G>A	missense	NA	1	216644	0	4.616e-06	0	12382	0	0	9260	0	0	15374	0	0	20204	0	0	95036	0	1	30434	0	0	4970	0	0	28984	0	4.616e-06	<1/10,000
CXCL5	NTc.Cm17	Gly	32	Arg	54	4	74864205	.	C	T	E	PASS	NA	p.Gly32Arg	p.Gly32Arg	c.94G>A	missense	NA	1	215698	0	4.636e-06	0	12294	0	0	9248	0	0	15284	0	0	20146	0	1	94488	0	0	30326	0	0	4942	0	0	28970	0	4.636e-06	<1/10,000
CXCL5	NTc.Cm26	Val	23	Leu	45	4	74864232	.	C	G	E	PASS	NA	p.Val23Leu	p.Val23Leu	c.67G>C	missense	NA	2	209514	0	9.546e-06	0	11858	0	0	9184	0	0	14614	0	0	19876	0	2	91360	0	0	29652	0	0	4850	0	0	28120	0	9.546e-06	<1/10,000
CXCL5	NTc.Cm29	Ala	20	Val	42	4	74864240	rs200262255	G	A	E G	PASS	PASS	p.Ala20Val	p.Ala20Val	c.59C>T	missense	NA	12	243892	0	4.92e-05	0	20810	0	0	9532	0	0	16520	0	0	23564	0	12	108372	0	0	30932	0	0	5862	0	0	28300	0	4.92e-05	<1/10,000
CXCL5	NTc.Cm30	Cys	19	Phe	41	4	74864243	rs768539018	C	A	E	PASS	NA	p.Cys19Phe	p.Cys19Phe	c.56G>T	missense	NA	4	213738	0	1.871e-05	0	12154	0	0	9234	0	0	14972	0	0	20194	0	0	93782	0	4	30192	0	0	4888	0	0	28322	0	1.871e-05	<1/10,000
CXCL5	NTc.Cm40	Ala	9	Asp	31	4	74864273	.	G	T	E G	RF	PASS	p.Ala9Asp	p.Ala9Asp	c.26C>A	missense	NA	1	30972	0	3.229e-05	0	8728	0	0	302	0	0	1620	0	0	3492	0	1	15012	0	0	838	0	0	980	0	0	0	0	3.229e-05	<1/10,000
CXCL5	NTc.Cm43	Ser	6	Gly	28	4	74864283	rs757654186	T	C	E	PASS	NA	p.Ser6Gly	p.Ser6Gly	c.16A>G	missense	NA	2	199384	0	1.003e-05	0	11022	0	0	8988	0	2	13828	0	0	19252	0	0	86314	0	0	28730	0	0	4680	0	0	26570	0	1.003e-05	<1/10,000
CXCL5	NTc.Cm47	Ser	2	Asn	24	4	74864294	rs200226758	C	T	E	PASS	NA	p.Ser2Asn	p.Ser2Asn	c.5G>A	missense	NA	7	194010	0	3.608e-05	0	10560	0	0	8920	0	0	13338	0	0	18902	0	7	83452	0	0	28146	0	0	4562	0	0	26130	0	3.608e-05	<1/10,000
CXCL6	NTc.Cm45	Pro	4	Arg	26	4	74702478	.	C	G	E G	PASS	PASS	p.Pro4Arg	p.Pro4Arg	c.11C>G	missense	NA	5	268844	0	1.86e-05	1	23060	0	0	9928	0	0	18578	0	0	24948	0	3	121676	0	0	33976	0	1	6272	0	0	30406	0	1.86e-05	<1/10,000
CXCL6	NTc.Cm44	Ser	5	Cys	27	4	74702481	rs185031743	C	G	E	PASS	NA	p.Ser5Cys	p.Ser5Cys	c.14C>G	missense	NA	2	238828	0	8.374e-06	0	14414	0	0	9644	0	0	17022	0	0	21554	0	2	107176	0	0	33238	0	0	5314	0	0	30466	0	8.374e-06	<1/10,000
CXCL6	NTc.Cm39	Arg	10	Gly	32	4	74702495	rs527824063	C	G	E	PASS	NA	p.Arg10Gly	p.Arg10Gly	c.28C>G	missense	NA	21	240194	0	8.743e-05	0	14524	0	0	9674	0	0	17108	0	0	21716	0	0	107898	0	0	33342	0	0	5354	0	21	30578	0	8.743e-05	<1/10,000
CXCL6	NTc.Cm38	Val	11	Phe	33	4	74702498	rs748771639	G	T	E G	PASS	PASS	p.Val11Phe	p.Val11Phe	c.31G>T	missense	NA	3	271586	0	1.105e-05	0	23280	0	0	10000	0	0	18750	0	0	25266	0	3	123102	0	0	34214	0	0	6344	0	0	30630	0	1.105e-05	<1/10,000
CXCL6	NTc.Cm37	Pro	12	Leu	34	4	74702502	rs747964724	C	T	E	PASS	NA	p.Pro12Leu	p.Pro12Leu	c.35C>T	missense	NA	2	240378	0	8.32e-06	0	14516	0	0	9694	0	1	17110	0	0	21786	0	1	107910	0	0	33378	0	0	5352	0	0	30632	0	8.32e-06	<1/10,000
CXCL6	NTc.Cm36	Gly	13	Asp	35	4	74702505	.	G	A	E G	PASS	PASS	p.Gly13Asp	p.Gly13Asp	c.38G>A	missense	NA	2	271972	0	7.354e-06	1	23324	0	0	10022	0	0	18762	0	0	25304	0	0	123298	0	1	34244	0	0	6350	0	0	30668	0	7.354e-06	<1/10,000
CXCL6	NTc.Cm36	Gly	13	Val	35	4	74702505	.	G	T	E	PASS	NA	p.Gly13Val	p.Gly13Val	c.38G>T	missense	NA	1	241046	0	4.149e-06	0	14604	0	0	9720	0	0	17140	0	0	21812	0	0	108324	0	0	33410	0	0	5368	0	1	30668	0	4.149e-06	<1/10,000
CXCL6	NTc.Cm35	Pro	14	Leu	36	4	74702508	rs772873323	C	T	E	PASS	NA	p.Pro14Leu	p.Pro14Leu	c.41C>T	missense	NA	1	240866	0	4.152e-06	0	14598	0	0	9712	0	1	17144	0	0	21806	0	0	108178	0	0	33412	0	0	5352	0	0	30664	0	4.152e-06	<1/10,000
CXCL6	NTc.Cm34	Ser	15	Leu	37	4	74702511	.	C	T	E	PASS	NA	p.Ser15Leu	p.Ser15Leu	c.44C>T	missense	NA	1	241072	0	4.148e-06	0	14638	0	0	9710	0	0	17150	0	0	21824	0	0	108310	0	0	33410	0	0	5356	0	1	30674	0	4.148e-06	<1/10,000
CXCL6	NTc.Cm32	Ser	17	Tyr	39	4	74702517	rs765528134	C	A	E	PASS	NA	p.Ser17Tyr	p.Ser17Tyr	c.50C>A	missense	NA	4	241396	0	1.657e-05	0	14724	0	0	9722	0	4	17144	0	0	21862	0	0	108430	0	0	33450	0	0	5380	0	0	30684	0	1.657e-05	<1/10,000
CXCL6	NTc.Cm31	Leu	18	Phe	40	4	74702521	rs764229919	G	T	E	PASS	NA	p.Leu18Phe	p.Leu18Phe	c.54G>T	missense	NA	5	241182	0	2.073e-05	0	14708	0	0	9726	0	0	17124	0	0	21860	0	0	108296	0	0	33408	0	0	5372	0	5	30688	0	2.073e-05	<1/10,000
CXCL6	NTc.Cm29	Ala	20	Gly	42	4	74702526	rs751664645	C	G	E	PASS	NA	p.Ala20Gly	p.Ala20Gly	c.59C>G	missense	NA	1	240052	0	4.166e-06	0	14574	0	0	9682	0	0	17040	0	0	21778	0	0	107636	0	1	33362	0	0	5346	0	0	30634	0	4.166e-06	<1/10,000
CXCL6	NTc.Cm29	Ala	20	Val	42	4	74702526	rs751664645	C	T	E	PASS	NA	p.Ala20Val	p.Ala20Val	c.59C>T	missense	NA	1	240052	0	4.166e-06	0	14574	0	0	9682	0	0	17040	0	0	21778	0	0	107636	0	1	33362	0	0	5346	0	0	30634	0	4.166e-06	<1/10,000
CXCL6	NTc.Cm25	Leu	24	Gln	46	4	74702538	rs756549378	T	A	E	PASS	NA	p.Leu24Gln	p.Leu24Gln	c.71T>A	missense	NA	1	240812	0	4.153e-06	0	14640	0	0	9716	0	0	17024	0	0	21964	0	1	108038	0	0	33402	0	0	5378	0	0	30650	0	4.153e-06	<1/10,000
CXCL6	NTc.Cm17	Gly	32	Arg	54	4	74702561	rs747748225	G	A	E	PASS	NA	p.Gly32Arg	p.Gly32Arg	c.94G>A	missense	NA	2	241396	0	8.285e-06	0	14742	0	0	9704	0	0	16990	0	0	22016	0	2	108486	0	0	33414	0	0	5406	0	0	30638	0	8.285e-06	<1/10,000
CXCL6	NTc.Cm14	Ala	35	Thr	57	4	74702570	rs770802849	G	A	E G	PASS	PASS	p.Ala35Thr	p.Ala35Thr	c.103G>A	missense	NA	6	272818	0	2.199e-05	0	23538	0	0	10016	0	6	18656	0	0	25492	0	0	123822	0	0	34260	0	0	6400	0	0	30634	0	2.199e-05	<1/10,000
CXCL6	NTc.Cm14	Ala	35	Val	57	4	74702571	rs776601097	C	T	E	PASS	NA	p.Ala35Val	p.Ala35Val	c.104C>T	missense	NA	3	242068	0	1.239e-05	0	14846	0	0	9706	0	0	17036	0	0	22028	0	0	108948	0	3	33442	0	0	5420	0	0	30642	0	1.239e-05	<1/10,000
CXCL6	NTc.Cm13	Ser	36	Ile	58	4	74702574	rs769013830	G	T	E	PASS	NA	p.Ser36Ile	p.Ser36Ile	c.107G>T	missense	NA	1	242262	0	4.128e-06	0	14876	0	0	9728	0	1	17058	0	0	22048	0	0	109060	0	0	33444	0	0	5420	0	0	30628	0	4.128e-06	<1/10,000
CXCL6	NTc.Cm12	Ala	37	Thr	59	4	74702576	rs774289824	G	A	E	PASS	NA	p.Ala37Thr	p.Ala37Thr	c.109G>A	missense	NA	1	242364	0	4.126e-06	0	14914	0	0	9728	0	0	17050	0	0	22036	0	1	109154	0	0	33446	0	0	5412	0	0	30624	0	4.126e-06	<1/10,000
CXCL6	NTc.Cm12	Ala	37	Ser	59	4	74702576	rs774289824	G	T	E	PASS	NA	p.Ala37Ser	p.Ala37Ser	c.109G>T	missense	NA	1	242364	0	4.126e-06	0	14914	0	0	9728	0	0	17050	0	0	22036	0	1	109154	0	0	33446	0	0	5412	0	0	30624	0	4.126e-06	<1/10,000
CXCL6	NTc.Cm11	Gly	38	Ser	60	4	74702683	rs773166962	G	A	E	PASS	NA	p.Gly38Ser	p.Gly38Ser	c.112G>A	missense	NA	1	239878	0	4.169e-06	0	15236	0	0	9078	0	0	16982	0	0	21876	0	1	109034	0	0	32562	0	0	5304	0	0	29806	0	4.169e-06	<1/10,000
CXCL6	NTc.Cm11	Gly	38	Arg	60	4	74702683	rs773166962	G	C	E	PASS	NA	p.Gly38Arg	p.Gly38Arg	c.112G>C	missense	NA	2	239878	0	8.338e-06	0	15236	0	0	9078	0	0	16982	0	0	21876	0	2	109034	0	0	32562	0	0	5304	0	0	29806	0	8.338e-06	<1/10,000
CXCL6	NTc.Cm11	Gly	38	Asp	60	4	74702684	rs373993894	G	A	E	PASS	NA	p.Gly38Asp	p.Gly38Asp	c.113G>A	missense	NA	1	240182	0	4.164e-06	0	15240	0	0	9118	0	0	16996	0	0	21900	0	0	109144	0	1	32626	0	0	5322	0	0	29836	0	4.164e-06	<1/10,000
CXCL6	NTc.Cm11	Gly	38	Val	60	4	74702684	rs373993894	G	T	E G	PASS	PASS	p.Gly38Val	p.Gly38Val	c.113G>T	missense	NA	6	271168	0	2.213e-05	1	23972	0	0	9420	0	0	18618	0	0	25394	0	5	124160	0	0	33464	0	0	6304	0	0	29836	0	2.213e-05	<1/10,000
CXCL6	NTc.Cm8	Ser	41	Phe	63	4	74702693	rs754194016	C	T	E G	PASS	PASS	p.Ser41Phe	p.Ser41Phe	c.122C>T	missense	NA	128	273084	2	0.0004687	0	23992	0	0	9650	0	0	18708	0	0	25530	0	0	124876	0	128	33836	2	0	6342	0	0	30150	0	0.0004687	<1/1,000
CXCL6	NTc.Cm7	Ala	42	Ser	64	4	74702695	rs759938113	G	T	E	PASS	NA	p.Ala42Ser	p.Ala42Ser	c.124G>T	missense	NA	1	242364	0	4.126e-06	0	15260	0	0	9366	0	0	17090	0	0	22040	0	1	109962	0	0	33072	0	0	5376	0	0	30198	0	4.126e-06	<1/10,000
CXCL6	NTc.Cm6	Val	43	Leu	65	4	74702698	rs752348723	G	C	E	PASS	NA	p.Val43Leu	p.Val43Leu	c.127G>C	missense	NA	3	242982	0	1.235e-05	0	15266	0	0	9454	0	1	17104	0	0	22084	0	2	110266	0	0	33110	0	0	5388	0	0	30310	0	1.235e-05	<1/10,000
CXCL6	NTc.Cm6	Val	43	Leu	65	4	74702698	rs752348723	G	T	E	PASS	NA	p.Val43Leu	p.Val43Leu	c.127G>T	missense	NA	1	242982	0	4.116e-06	0	15266	0	0	9454	0	0	17104	0	0	22084	0	1	110266	0	0	33110	0	0	5388	0	0	30310	0	4.116e-06	<1/10,000
CXCL6	NTc.Cm1	Arg	48	Cys	70	4	74702713	rs565771057	C	T	E	PASS	NA	p.Arg48Cys	p.Arg48Cys	c.142C>T	missense	NA	1	244646	0	4.088e-06	0	15286	0	0	9676	0	0	17182	0	0	22218	0	0	110972	0	0	33350	0	0	5434	0	1	30528	0	4.088e-06	<1/10,000
CXCL6	CX.5	Cys	51	Arg	75	4	74702722	.	T	C	G	NA	PASS	p.Cys51Arg	p.Cys51Arg	c.151T>C	missense	NA	2	30984	0	6.455e-05	0	8734	0	0	302	0	0	1622	0	0	3494	0	2	15014	0	0	838	0	0	980	0	0	0	0	6.455e-05	<1/10,000
CXCL6	CX.5	Cys	51	Tyr	75	4	74702723	rs757247423	G	A	E G	PASS	PASS	p.Cys51Tyr	p.Cys51Tyr	c.152G>A	missense	NA	2	276340	0	7.237e-06	0	24036	0	0	10050	0	0	18812	0	0	25760	0	2	126286	0	0	34286	0	0	6438	0	0	30672	0	7.237e-06	<1/10,000
[truncated: 4,977 more rows]
