# Supplementary material for: Encoding and decoding selectivity and promiscuity in the human chemokine-GPCR interaction network
Source: Cell. Author manuscript; Available in PMC 2025 Sep 15. (PMC12435897; doi:10.1016/j.cell.2025.03.046)
Supplement: MMC5 [file NIHMS2076408-supplement-MMC5.xlsx]

## Sheet: CK_GENEATLAS
Gene	EnsembleID	Trait_Id	Trait_Description	rsID	Allele	Imputation_Score	Beta	std_Beta	P_value	AA_Consequences	Transcript_ID	aa_ref	aa_alt	aa_pos	gene_symbol	aln_pos	CCN or CGN
CCL1	ENSG00000108702	clinical_c_L30	L30 Other dermatitis	rs61758325	C	0.653601	0.28809	0.046927	8.3095e-10	I63R	ENST00000225842	I	R	63	CCL1	129	B2.3
CCL1	ENSG00000108702	clinical_c_I42	I42 Cardiomyopathy	rs138527286	C	0.818675	0.0782	0.026274	0.0029177	I56V	ENST00000225842	I	V	56	CCL1	111	b1b2.10
CCL1	ENSG00000108702	clinical_c_F05	F05 Delirium, not induced by alcohol and other psychoactive substances	rs61758325	C	0.653601	0.32141	0.028867	8.6443e-29	I63R	ENST00000225842	I	R	63	CCL1	129	B2.3
CCL1	ENSG00000108702	clinical_c_M51	M51 Other intervertebral disk disorders	rs138527286	C	0.818675	0.18436	0.0624	0.0031317	I56V	ENST00000225842	I	V	56	CCL1	111	b1b2.10
CCL1	ENSG00000108702	clinical_c_E10	E10 Insulin-dependent diabetes mellitus	rs375118478	C	0.814907	0.018993	0.0067697	0.0050226	K94R	ENST00000225842	K	R	94	CCL1	170	CT.6
CCL1	ENSG00000108702	clinical_c_I26	I26 Pulmonary embolism	rs61758325	C	0.653601	0.19055	0.072	0.0081337	I63R	ENST00000225842	I	R	63	CCL1	129	B2.3
CCL1	ENSG00000108702	clinical_c_A08	A08 Viral and other specified intestinal infections	rs375118478	C	0.814907	0.012628	0.0037714	0.0008127	K94R	ENST00000225842	K	R	94	CCL1	170	CT.6
CCL1	ENSG00000108702	selfReported_n_1284	chronic/degenerative neurological problem	rs61758325	C	0.653601	0.30211	0.0603	5.4432e-07	I63R	ENST00000225842	I	R	63	CCL1	129	B2.3
CCL1	ENSG00000108702	clinical_c_Block_G30-G32	G30-G32 Other degenerative diseases of the nervous system	rs61758325	C	0.653601	0.31614	0.037811	6.2247e-17	I63R	ENST00000225842	I	R	63	CCL1	129	B2.3
CCL1	ENSG00000108702	clinical_c_I95	I95 Hypotension	rs61758325	C	0.653601	0.27497	0.084116	0.0010795	I63R	ENST00000225842	I	R	63	CCL1	129	B2.3
CCL1	ENSG00000108702	clinical_c_N03	N03 Chronic nephritic syndrome	rs375118478	C	0.814907	0.011846	0.0038276	0.0019692	K94R	ENST00000225842	K	R	94	CCL1	170	CT.6
CCL1	ENSG00000108702	selfReported_n_1265	neurology	rs375118478	C	0.814907	0.059118	0.020865	0.004606	K94R	ENST00000225842	K	R	94	CCL1	170	CT.6
CCL1	ENSG00000108702	30290-0.0	High light scatter reticulocyte percentage	rs375118478	C	0.814907	0.04142	0.014215	0.0035715	K94R	ENST00000225842	K	R	94	CCL1	170	CT.6
CCL1	ENSG00000108702	selfReported_n_1489	other neurological problem	rs375118478	C	0.814907	0.032801	0.0099202	0.00094491	K94R	ENST00000225842	K	R	94	CCL1	170	CT.6
CCL1	ENSG00000108702	clinical_c_Block_L20-L30	L20-L30 Dermatitis and eczema	rs61758325	C	0.653601	0.28567	0.067337	2.2116e-05	I63R	ENST00000225842	I	R	63	CCL1	129	B2.3
CCL1	ENSG00000108702	clinical_c_N95	N95 Menopausal and other perimenopausal disorders	rs138527286	C	0.818675	0.37737	0.14009	0.0070653	I56V	ENST00000225842	I	V	56	CCL1	111	b1b2.10
CCL1	ENSG00000108702	clinical_c_M24	M24 Other specific joint derangements	rs61758325	C	0.653601	0.30235	0.061369	8.3612e-07	I63R	ENST00000225842	I	R	63	CCL1	129	B2.3
CCL1	ENSG00000108702	clinical_c_L60	L60 Nail disorders	rs61758325	C	0.653601	0.10899	0.041001	0.007854	I63R	ENST00000225842	I	R	63	CCL1	129	B2.3
CCL1	ENSG00000108702	clinical_c_Block_M65-M68	M65-M68 Disorders of synovium and tendon	rs375118478	C	0.814907	0.032153	0.012347	0.0092092	K94R	ENST00000225842	K	R	94	CCL1	170	CT.6
CCL1	ENSG00000108702	clinical_c_M16	M16 Coxarthrosis [arthrosis of hip]	rs61758325	C	0.653601	0.34343	0.12622	0.0065116	I63R	ENST00000225842	I	R	63	CCL1	129	B2.3
CCL1	ENSG00000108702	clinical_c_G31	G31 Other degenerative diseases of nervous system, not elsewhere classified	rs61758325	C	0.653601	0.32365	0.029749	1.4567e-27	I63R	ENST00000225842	I	R	63	CCL1	129	B2.3
CCL1	ENSG00000108702	clinical_c_K91	K91 Postprocedural disorders of digestive system, not elsewhere classified	rs138527286	C	0.818675	0.077337	0.029397	0.0085199	I56V	ENST00000225842	I	V	56	CCL1	111	b1b2.10
CCL1	ENSG00000108702	clinical_c_M72	M72 Fibroblastic disorders	rs375118478	C	0.814907	0.028402	0.0079883	0.00037739	K94R	ENST00000225842	K	R	94	CCL1	170	CT.6
CCL1	ENSG00000108702	clinical_c_M72	M72 Fibroblastic disorders	rs61758325	C	0.653601	0.23776	0.073957	0.0013054	I63R	ENST00000225842	I	R	63	CCL1	129	B2.3
CCL1	ENSG00000108702	clinical_c_N85	N85 Other noninflammatory disorders of uterus, except cervix	rs138527286	C	0.818675	0.39647	0.101	8.6646e-05	I56V	ENST00000225842	I	V	56	CCL1	111	b1b2.10
CCL1	ENSG00000108702	clinical_c_H91	H91 Other hearing loss	rs138527286	C	0.818675	0.208	0.039317	1.2223e-07	I56V	ENST00000225842	I	V	56	CCL1	111	b1b2.10
CCL1	ENSG00000108702	selfReported_n_1131	chronic obstructive airways disease/copd	rs375118478	C	0.814907	0.015156	0.0049396	0.0021538	K94R	ENST00000225842	K	R	94	CCL1	170	CT.6
CCL1	ENSG00000108702	clinical_c_H35	H35 Other retinal disorders	rs375118478	C	0.814907	0.024963	0.0076374	0.0010811	K94R	ENST00000225842	K	R	94	CCL1	170	CT.6
CCL1	ENSG00000108702	clinical_c_Block_I95-I99	I95-I99 Other and unspecified disorders of the circulatory system	rs61758325	C	0.653601	0.28106	0.088751	0.0015411	I63R	ENST00000225842	I	R	63	CCL1	129	B2.3
CCL1	ENSG00000108702	clinical_c_K59	K59 Other functional intestinal disorders	rs375118478	C	0.814907	0.038026	0.013555	0.0050266	K94R	ENST00000225842	K	R	94	CCL1	170	CT.6
CCL1	ENSG00000108702	clinical_c_J33	J33 Nasal polyp	rs375118478	C	0.814907	0.024826	0.007308	0.00068119	K94R	ENST00000225842	K	R	94	CCL1	170	CT.6
CCL1	ENSG00000108702	clinical_c_I73	I73 Other peripheral vascular diseases	rs61758325	C	0.653601	0.33656	0.072734	3.7053e-06	I63R	ENST00000225842	I	R	63	CCL1	129	B2.3
CCL1	ENSG00000108702	clinical_c_K92	K92 Other diseases of digestive system	rs138527286	C	0.818675	0.20966	0.070569	0.002969	I56V	ENST00000225842	I	V	56	CCL1	111	b1b2.10
CCL1	ENSG00000108702	clinical_c_M22	M22 Disorders of patella	rs61758325	C	0.653601	0.16571	0.036865	6.9566e-06	I63R	ENST00000225842	I	R	63	CCL1	129	B2.3
CCL1	ENSG00000108702	selfReported_n_1545	chronic fatigue syndrome	rs61758325	C	0.653601	0.17031	0.051816	0.0010137	I63R	ENST00000225842	I	R	63	CCL1	129	B2.3
CCL1	ENSG00000108702	clinical_c_Block_H90-H95	H90-H95 Other disorders of ear	rs138527286	C	0.818675	0.19912	0.049773	6.3214e-05	I56V	ENST00000225842	I	V	56	CCL1	111	b1b2.10
CCL1	ENSG00000108702	clinical_c_N81	N81 Female genital prolapse	rs138527286	C	0.818675	0.38093	0.14383	0.0080848	I56V	ENST00000225842	I	V	56	CCL1	111	b1b2.10
CCL1	ENSG00000108702	clinical_c_Block_G20-G26	G20-G26 Extrapyramidal and movement disorders	rs61758325	C	0.653601	0.30002	0.053303	1.8185e-08	I63R	ENST00000225842	I	R	63	CCL1	129	B2.3
CCL1	ENSG00000108702	clinical_c_M46	M46 Other inflammatory spondylopathies	rs138527286	C	0.818675	0.21813	0.026378	1.3504e-16	I56V	ENST00000225842	I	V	56	CCL1	111	b1b2.10
CCL1	ENSG00000108702	clinical_c_I80	I80 Phlebitis and thrombophlebitis	rs61758325	C	0.653601	0.24453	0.073833	0.00092655	I63R	ENST00000225842	I	R	63	CCL1	129	B2.3
CCL1	ENSG00000108702	clinical_c_I89	I89 Other non-infective disorders of lymphatic vessels and lymph nodes	rs375118478	C	0.814907	0.010135	0.0033448	0.0024453	K94R	ENST00000225842	K	R	94	CCL1	170	CT.6
CCL1	ENSG00000108702	clinical_c_Block_H43-H45	H43-H45 Disorders of vitreous body and globe	rs375118478	C	0.814907	0.016685	0.0053841	0.0019425	K94R	ENST00000225842	K	R	94	CCL1	170	CT.6
CCL1	ENSG00000108702	clinical_c_Block_K90-K93	K90-K93 Other diseases of the digestive system	rs138527286	C	0.818675	0.2794	0.081607	0.00061774	I56V	ENST00000225842	I	V	56	CCL1	111	b1b2.10
CCL1	ENSG00000108702	clinical_c_Block_I70-I79	I70-I79 Diseases of arteries, arterioles and capillaries	rs61758325	C	0.653601	0.33161	0.10281	0.0012574	I63R	ENST00000225842	I	R	63	CCL1	129	B2.3
CCL1	ENSG00000108702	clinical_c_Block_M45-M49	M45-M49 Spondylopathies	rs61758325	C	0.653601	0.40213	0.12724	0.0015758	I63R	ENST00000225842	I	R	63	CCL1	129	B2.3
CCL1	ENSG00000108702	clinical_c_D75	D75 Other diseases of blood and blood-forming organs	rs61758325	C	0.653601	0.16301	0.030131	6.3022e-08	I63R	ENST00000225842	I	R	63	CCL1	129	B2.3
CCL1	ENSG00000108702	cancer_c_C43	C43 Malignant melanoma of skin	rs375118478	C	0.814907	0.020333	0.0061683	0.00097968	K94R	ENST00000225842	K	R	94	CCL1	170	CT.6
CCL1	ENSG00000108702	clinical_c_M65	M65 Synovitis and tenosynovitis	rs375118478	C	0.814907	0.025025	0.0093348	0.0073433	K94R	ENST00000225842	K	R	94	CCL1	170	CT.6
CCL1	ENSG00000108702	clinical_c_M07	M07 Psoriatic and enteropathic arthropathies	rs61758325	C	0.653601	0.088093	0.03209	0.0060474	I63R	ENST00000225842	I	R	63	CCL1	129	B2.3
CCL1	ENSG00000108702	clinical_c_M47	M47 Spondylosis	rs61758325	C	0.653601	0.32902	0.10333	0.0014518	I63R	ENST00000225842	I	R	63	CCL1	129	B2.3
CCL1	ENSG00000108702	clinical_c_M41	M41 Scoliosis	rs375118478	C	0.814907	0.015088	0.0042121	0.00034099	K94R	ENST00000225842	K	R	94	CCL1	170	CT.6
CCL1	ENSG00000108702	clinical_c_G20	G20 Parkinson's disease	rs61758325	C	0.653601	0.31735	0.040584	5.31e-15	I63R	ENST00000225842	I	R	63	CCL1	129	B2.3
CCL1	ENSG00000108702	clinical_c_Block_M70-M79	M70-M79 Other soft tissue disorders	rs375118478	C	0.814907	0.062446	0.020546	0.0023711	K94R	ENST00000225842	K	R	94	CCL1	170	CT.6
CCL1	ENSG00000108702	clinical_c_L89	L89 Decubitus ulcer	rs61758325	C	0.653601	0.32242	0.03025	1.6018e-26	I63R	ENST00000225842	I	R	63	CCL1	129	B2.3
CCL1	ENSG00000108702	clinical_c_K04	K04 Diseases of pulp and periapical tissues	rs61758325	C	0.653601	0.15906	0.058072	0.006164	I63R	ENST00000225842	I	R	63	CCL1	129	B2.3
CCL1	ENSG00000108702	selfReported_n_1415	vasculitis	rs375118478	C	0.814907	0.015189	0.0044776	0.00069339	K94R	ENST00000225842	K	R	94	CCL1	170	CT.6
CCL1	ENSG00000108702	clinical_c_Block_F00-F09	F00-F09 Organic, including symptomatic, mental disorders	rs61758325	C	0.653601	0.30786	0.047827	1.2209e-10	I63R	ENST00000225842	I	R	63	CCL1	129	B2.3
CCL1	ENSG00000108702	clinical_c_Block_H30-H36	H30-H36 Disorders of choroid and retina	rs61758325	C	0.653601	0.26687	0.10223	0.0090399	I63R	ENST00000225842	I	R	63	CCL1	129	B2.3
CCL2	ENSG00000108691	clinical_c_I44	I44 Atrioventricular and left bundle-branch block	rs190996557	A	0.792459	0.016996	0.0053535	0.0015001	A71T	ENST00000225831	A	T	71	CCL2	143	b2b3.11
CCL2	ENSG00000108691	cancer_c_C54	C54 Malignant neoplasm of corpus uteri	rs190996557	A	0.792459	0.014932	0.0057695	0.0096525	A71T	ENST00000225831	A	T	71	CCL2	143	b2b3.11
CCL2	ENSG00000108691	134-0.0	Number of self-reported cancers	rs190996557	A	0.792459	0.04694	0.017631	0.00776	A71T	ENST00000225831	A	T	71	CCL2	143	b2b3.11
CCL2	ENSG00000108691	selfReported_n_1574	abdominal hernia	rs190996557	A	0.792459	0.011599	0.0043263	0.0073409	A71T	ENST00000225831	A	T	71	CCL2	143	b2b3.11
CCL2	ENSG00000108691	cancer_c_Block_C00-C14	C00-C14 Malignant neoplasms of lip, oral cavity and pharynx	rs190996557	A	0.792459	0.0077193	0.0024223	0.0014388	A71T	ENST00000225831	A	T	71	CCL2	143	b2b3.11
CCL2	ENSG00000108691	clinical_c_M67	M67 Other disorders of synovium and tendon	rs190996557	A	0.792459	0.017096	0.0055096	0.0019165	A71T	ENST00000225831	A	T	71	CCL2	143	b2b3.11
CCL2	ENSG00000108691	clinical_c_N86	N86 Erosion and ectropion of cervix uteri	rs190996557	A	0.792459	0.017667	0.0050641	0.00048556	A71T	ENST00000225831	A	T	71	CCL2	143	b2b3.11
CCL7	ENSG00000108688	1727-0.0	Ease of skin tanning	rs143597570	C	0.556624	0.39061	0.11002	0.00038482	F38L	ENST00000378569	F	L	38	CCL7	80	cxb1.5
CCL7	ENSG00000108688	clinical_c_M51	M51 Other intervertebral disk disorders	rs139508575	C	0.478035	0.045753	0.017361	0.0084055	C59R	ENST00000378569	C	R	59	CCL7	113	b1b2.12
CCL7	ENSG00000108688	selfReported_n_1740	benign breast lump	rs143597570	C	0.556624	0.032986	0.012307	0.0073568	F38L	ENST00000378569	F	L	38	CCL7	80	cxb1.5
CCL7	ENSG00000108688	selfReported_n_1089	essential hypertension	rs202219506	T	0.267551	0.026455	0.0092147	0.0040916	E73D	ENST00000378569	E	D	73	CCL7	145	B3.1
CCL7	ENSG00000108688	1408-0.0	Cheese intake	rs139508575	C	0.478035	-0.41849	0.13116	0.0014193	C59R	ENST00000378569	C	R	59	CCL7	113	b1b2.12
CCL7	ENSG00000108688	selfReported_n_1163	gastric/stomach ulcers	rs143597570	C	0.556624	0.030528	0.011558	0.0082574	F38L	ENST00000378569	F	L	38	CCL7	80	cxb1.5
CCL7	ENSG00000108688	clinical_c_N75	N75 Diseases of Bartholin's gland	rs143597570	C	0.556624	0.02517	0.0097131	0.0095597	F38L	ENST00000378569	F	L	38	CCL7	80	cxb1.5
CCL7	ENSG00000108688	selfReported_n_1223	urinary frequency / incontinence	rs139508575	C	0.478035	0.020195	0.0078303	0.0099053	C59R	ENST00000378569	C	R	59	CCL7	113	b1b2.12
CCL7	ENSG00000108688	selfReported_n_1757	mumps / epidemic parotitis	rs143597570	C	0.556624	0.016903	0.0063214	0.0074977	F38L	ENST00000378569	F	L	38	CCL7	80	cxb1.5
CCL7	ENSG00000108688	selfReported_n_1280	peripheral nerve disorder	rs202219506	T	0.267551	0.027172	0.010187	0.007644	E73D	ENST00000378569	E	D	73	CCL7	145	B3.1
CCL7	ENSG00000108688	1369-0.0	Beef intake	rs143597570	C	0.556624	0.28553	0.10708	0.0076655	F38L	ENST00000378569	F	L	38	CCL7	80	cxb1.5
CCL7	ENSG00000108688	1369-0.0	Beef intake	rs202219506	T	0.267551	-0.29921	0.1082	0.0056886	E73D	ENST00000378569	E	D	73	CCL7	145	B3.1
CCL7	ENSG00000108688	clinical_c_O34	O34 Maternal care for known or suspected abnormality of pelvic organs	rs202219506	T	0.267551	0.042121	0.014483	0.0036338	E73D	ENST00000378569	E	D	73	CCL7	145	B3.1
CCL7	ENSG00000108688	selfReported_n_1619	menorrhagia (unknown cause)	rs139508575	C	0.478035	0.042143	0.012563	0.00079538	C59R	ENST00000378569	C	R	59	CCL7	113	b1b2.12
CCL7	ENSG00000108688	selfReported_n_1407	breast disease (not cancer)	rs143597570	C	0.556624	0.053098	0.020255	0.0087557	F38L	ENST00000378569	F	L	38	CCL7	80	cxb1.5
CCL7	ENSG00000108688	1289-0.0	Cooked vegetable intake	rs139508575	C	0.478035	0.57402	0.20652	0.0054453	C59R	ENST00000378569	C	R	59	CCL7	113	b1b2.12
CCL7	ENSG00000108688	clinical_c_K86	K86 Other diseases of pancreas	rs139508575	C	0.478035	0.020679	0.0069142	0.0027829	C59R	ENST00000378569	C	R	59	CCL7	113	b1b2.12
CCL7	ENSG00000108688	selfReported_n_1460	substance abuse/dependency	rs139508575	C	0.478035	0.023392	0.0054019	1.4885e-05	C59R	ENST00000378569	C	R	59	CCL7	113	b1b2.12
CCL7	ENSG00000108688	selfReported_n_1347	osteomyelitis	rs143597570	C	0.556624	0.017496	0.0053915	0.001174	F38L	ENST00000378569	F	L	38	CCL7	80	cxb1.5
CCL7	ENSG00000108688	clinical_c_L53	L53 Other erythematous conditions	rs139508575	C	0.478035	0.015472	0.0047619	0.0011573	C59R	ENST00000378569	C	R	59	CCL7	113	b1b2.12
CCL7	ENSG00000108688	selfReported_n_1290	epilepsy	rs202219506	T	0.267551	0.037584	0.012512	0.0026655	E73D	ENST00000378569	E	D	73	CCL7	145	B3.1
CCL7	ENSG00000108688	clinical_c_I67	I67 Other cerebrovascular diseases	rs143597570	C	0.556624	0.028866	0.01036	0.0053314	F38L	ENST00000378569	F	L	38	CCL7	80	cxb1.5
CCL7	ENSG00000108688	cancer_c_C83	C83 Diffuse non-Hodgkin's lymphoma	rs143597570	C	0.556624	0.018289	0.0053326	0.00060455	F38L	ENST00000378569	F	L	38	CCL7	80	cxb1.5
CCL7	ENSG00000108688	clinical_c_K61	K61 Abscess of anal and rectal regions	rs202219506	T	0.267551	0.021829	0.0078992	0.0057197	E73D	ENST00000378569	E	D	73	CCL7	145	B3.1
CCL7	ENSG00000108688	clinical_c_N32	N32 Other disorders of bladder	rs202219506	T	0.267551	0.068509	0.01972	0.00051281	E73D	ENST00000378569	E	D	73	CCL7	145	B3.1
CCL7	ENSG00000108688	clinical_c_K01	K01 Embedded and impacted teeth	rs202219506	T	0.267551	0.028268	0.00931	0.0023954	E73D	ENST00000378569	E	D	73	CCL7	145	B3.1
CCL7	ENSG00000108688	clinical_c_Block_O10-O16	O10-O16 Oedema, proteinuria and hypertensive disorders in pregnancy, childbirth and the puerperium	rs202219506	T	0.267551	0.034958	0.013506	0.0096445	E73D	ENST00000378569	E	D	73	CCL7	145	B3.1
CCL7	ENSG00000108688	selfReported_n_1317	mania/bipolar disorder/manic depression	rs143597570	C	0.556624	0.021972	0.0071982	0.0022695	F38L	ENST00000378569	F	L	38	CCL7	80	cxb1.5
CCL7	ENSG00000108688	clinical_c_Block_G70-G73	G70-G73 Diseases of myoneural junction and muscle	rs143597570	C	0.556624	0.019333	0.0048588	6.9252e-05	F38L	ENST00000378569	F	L	38	CCL7	80	cxb1.5
CCL7	ENSG00000108688	clinical_c_H18	H18 Other disorders of cornea	rs202219506	T	0.267551	0.019731	0.0054271	0.00027729	E73D	ENST00000378569	E	D	73	CCL7	145	B3.1
CCL7	ENSG00000108688	selfReported_n_1752	varicella zoster virus	rs139508575	C	0.478035	0.025276	0.0089789	0.0048769	C59R	ENST00000378569	C	R	59	CCL7	113	b1b2.12
CCL7	ENSG00000108688	clinical_c_F40	F40 Phobic anxiety disorders	rs139508575	C	0.478035	0.023204	0.0048837	2.0225e-06	C59R	ENST00000378569	C	R	59	CCL7	113	b1b2.12
CCL7	ENSG00000108688	selfReported_n_1696	fracture head & neck	rs139508575	C	0.478035	0.029246	0.0069625	2.6647e-05	C59R	ENST00000378569	C	R	59	CCL7	113	b1b2.12
CCL7	ENSG00000108688	1389-0.0	Pork intake	rs202219506	T	0.267551	-0.25071	0.094231	0.0078003	E73D	ENST00000378569	E	D	73	CCL7	145	B3.1
CCL7	ENSG00000108688	selfReported_n_1695	fracture	rs139508575	C	0.478035	0.062272	0.017534	0.00038305	C59R	ENST00000378569	C	R	59	CCL7	113	b1b2.12
CCL7	ENSG00000108688	selfReported_n_1713	other fractures	rs139508575	C	0.478035	0.014283	0.0053587	0.0076889	C59R	ENST00000378569	C	R	59	CCL7	113	b1b2.12
CCL7	ENSG00000108688	clinical_c_L91	L91 Hypertrophic disorders of skin	rs143597570	C	0.556624	0.021847	0.0070572	0.0019634	F38L	ENST00000378569	F	L	38	CCL7	80	cxb1.5
CCL7	ENSG00000108688	clinical_c_O69	O69 Labour and delivery complicated by umbilical cord complications	rs143597570	C	0.556624	0.024799	0.0089986	0.0058544	F38L	ENST00000378569	F	L	38	CCL7	80	cxb1.5
CCL8	ENSG00000108700	cancer_c_Block_C30-C39	C30-C39 Malignant neoplasms of respiratory and intrathoracic organs	rs35401229	T	0.802517	0.083928	0.028978	0.0037764	A14V	ENST00000394620	A	V	14	CCL8	51	NTc.Cm20
CCL8	ENSG00000108700	clinical_c_N12	N12 Tubulo-interstitial nephritis, not specified as acute or chronic	rs35401229	T	0.802517	0.063301	0.020785	0.0023235	A14V	ENST00000394620	A	V	14	CCL8	51	NTc.Cm20
CCL8	ENSG00000108700	cancer_c_Block_D00-D09	D00-D09 In situ neoplasms	rs35401229	T	0.802517	0.3358	0.054817	9.0308e-10	A14V	ENST00000394620	A	V	14	CCL8	51	NTc.Cm20
CCL8	ENSG00000108700	clinical_c_H25	H25 Senile cataract	rs34202026	T	1	0.0026111	0.0010029	0.0092265	E49V	ENST00000394620	E	V	49	CCL8	97	B1.3
CCL8	ENSG00000108700	selfReported_n_1089	essential hypertension	rs35401229	T	0.802517	0.15693	0.029543	1.0852e-07	A14V	ENST00000394620	A	V	14	CCL8	51	NTc.Cm20
CCL8	ENSG00000108700	clinical_c_K35	K35 Acute appendicitis	rs201901680	A	0.506219	0.043068	0.010638	5.1531e-05	V38M	ENST00000394620	V	M	38	CCL8	80	cxb1.5
CCL8	ENSG00000108700	30240-0.0	Reticulocyte percentage	rs34202026	T	1	-0.010241	0.0033463	0.0022119	E49V	ENST00000394620	E	V	49	CCL8	97	B1.3
CCL8	ENSG00000108700	clinical_c_N89	N89 Other noninflammatory disorders of vagina	rs35401229	T	0.802517	0.20794	0.045698	5.358e-06	A14V	ENST00000394620	A	V	14	CCL8	51	NTc.Cm20
CCL8	ENSG00000108700	clinical_c_O72	O72 Postpartum haemorrhage	rs201901680	A	0.506219	0.04081	0.012916	0.0015802	V38M	ENST00000394620	V	M	38	CCL8	80	cxb1.5
CCL8	ENSG00000108700	clinical_c_Block_L50-L54	L50-L54 Urticaria and erythema	rs34202026	T	1	0.0011324	0.00036463	0.0018983	E49V	ENST00000394620	E	V	49	CCL8	97	B1.3
CCL8	ENSG00000108700	clinical_c_J40	J40 Bronchitis, not specified as acute or chronic	rs35401229	T	0.802517	0.058132	0.017314	0.00078639	A14V	ENST00000394620	A	V	14	CCL8	51	NTc.Cm20
CCL8	ENSG00000108700	clinical_c_Block_M95-M99	M95-M99 Other disorders of the musculoskeletal system and connective tissue	rs117180331	A	1	0.0025131	0.00073974	0.0006806	H89N	ENST00000394620	H	N	89	CCL8	163	H.9
CCL8	ENSG00000108700	clinical_c_N80	N80 Endometriosis	rs34202026	T	1	0.003504	0.0012812	0.0062376	E49V	ENST00000394620	E	V	49	CCL8	97	B1.3
CCL8	ENSG00000108700	clinical_c_N80	N80 Endometriosis	rs35401229	T	0.802517	0.21178	0.071138	0.002911	A14V	ENST00000394620	A	V	14	CCL8	51	NTc.Cm20
CCL8	ENSG00000108700	cancer_c_D03	D03 Melanoma in situ	rs201901680	A	0.506219	0.019669	0.0058354	0.00075021	V38M	ENST00000394620	V	M	38	CCL8	80	cxb1.5
CCL8	ENSG00000108700	clinical_c_Block_D80-D89	D80-D89 Certain disorders involving the immune mechanism	rs201901680	A	0.506219	0.017137	0.0064033	0.007444	V38M	ENST00000394620	V	M	38	CCL8	80	cxb1.5
CCL8	ENSG00000108700	46-0.0	Hand grip strength (left)	rs1133763	C	0.987777	-0.063045	0.019287	0.0010802	K69Q	ENST00000394620	K	Q	69	CCL8	134	b2b3.2
CCL8	ENSG00000108700	selfReported_n_1301	retinal problem	rs34202026	T	1	0.0014714	0.00056198	0.0088409	E49V	ENST00000394620	E	V	49	CCL8	97	B1.3
CCL8	ENSG00000108700	selfReported_n_1504	anaemia	rs201901680	A	0.506219	0.035644	0.012751	0.005183	V38M	ENST00000394620	V	M	38	CCL8	80	cxb1.5
CCL8	ENSG00000108700	1438-0.0	Bread intake	rs35401229	T	0.802517	9.6486	3.4269	0.0048698	A14V	ENST00000394620	A	V	14	CCL8	51	NTc.Cm20
CCL8	ENSG00000108700	clinical_c_N95	N95 Menopausal and other perimenopausal disorders	rs201901680	A	0.506219	0.10692	0.035686	0.0027339	V38M	ENST00000394620	V	M	38	CCL8	80	cxb1.5
CCL8	ENSG00000108700	23107-0.0	Impedance of leg (right)	rs34202026	T	1	0.48613	0.18552	0.0087838	E49V	ENST00000394620	E	V	49	CCL8	97	B1.3
CCL8	ENSG00000108700	clinical_c_K86	K86 Other diseases of pancreas	rs35401229	T	0.802517	0.067918	0.023074	0.0032453	A14V	ENST00000394620	A	V	14	CCL8	51	NTc.Cm20
CCL8	ENSG00000108700	clinical_c_H81	H81 Disorders of vestibular function	rs201901680	A	0.506219	0.017746	0.0062131	0.0042883	V38M	ENST00000394620	V	M	38	CCL8	80	cxb1.5
CCL8	ENSG00000108700	clinical_c_N76	N76 Other inflammation of vagina and vulva	rs35401229	T	0.802517	0.1143	0.032238	0.00039207	A14V	ENST00000394620	A	V	14	CCL8	51	NTc.Cm20
CCL8	ENSG00000108700	cancer_c_C34	C34 Malignant neoplasm of bronchus and lung	rs35401229	T	0.802517	0.084442	0.026782	0.0016161	A14V	ENST00000394620	A	V	14	CCL8	51	NTc.Cm20
CCL8	ENSG00000108700	clinical_c_I12	I12 Hypertensive renal disease	rs35401229	T	0.802517	0.13256	0.026842	7.8787e-07	A14V	ENST00000394620	A	V	14	CCL8	51	NTc.Cm20
CCL8	ENSG00000108700	clinical_c_L57	L57 Skin changes due to chronic exposure to nonionising radiation	rs35401229	T	0.802517	0.10571	0.033373	0.0015379	A14V	ENST00000394620	A	V	14	CCL8	51	NTc.Cm20
CCL8	ENSG00000108700	47-0.0	Hand grip strength (right)	rs1133763	C	0.987777	-0.051561	0.019294	0.00753	K69Q	ENST00000394620	K	Q	69	CCL8	134	b2b3.2
CCL8	ENSG00000108700	23106-0.0	Impedance of whole body	rs34202026	T	1	1.0564	0.37828	0.0052276	E49V	ENST00000394620	E	V	49	CCL8	97	B1.3
CCL8	ENSG00000108700	clinical_c_N18	N18 Chronic renal failure	rs35401229	T	0.802517	0.12014	0.04574	0.0086244	A14V	ENST00000394620	A	V	14	CCL8	51	NTc.Cm20
CCL8	ENSG00000108700	clinical_c_K76	K76 Other diseases of liver	rs35401229	T	0.802517	0.12084	0.040122	0.0025975	A14V	ENST00000394620	A	V	14	CCL8	51	NTc.Cm20
CCL8	ENSG00000108700	selfReported_n_1303	glaucoma	rs35401229	T	0.802517	0.17626	0.044021	6.2296e-05	A14V	ENST00000394620	A	V	14	CCL8	51	NTc.Cm20
CCL8	ENSG00000108700	clinical_c_Block_I80-I89	I80-I89 Diseases of veins, lymphatic vessels and lymph nodes, not elsewhere classified	rs35401229	T	0.802517	0.36457	0.12661	0.0039843	A14V	ENST00000394620	A	V	14	CCL8	51	NTc.Cm20
CCL8	ENSG00000108700	clinical_c_O42	O42 Premature rupture of membranes	rs34202026	T	1	0.0024823	0.00067693	0.00024541	E49V	ENST00000394620	E	V	49	CCL8	97	B1.3
CCL8	ENSG00000108700	clinical_c_L29	L29 Pruritus	rs35401229	T	0.802517	0.063568	0.018975	0.00080793	A14V	ENST00000394620	A	V	14	CCL8	51	NTc.Cm20
CCL8	ENSG00000108700	clinical_c_A49	A49 Bacterial infection of unspecified site	rs35401229	T	0.802517	0.072881	0.018878	0.00011311	A14V	ENST00000394620	A	V	14	CCL8	51	NTc.Cm20
CCL8	ENSG00000108700	clinical_c_M72	M72 Fibroblastic disorders	rs1133763	C	0.987777	-0.00071892	0.00027584	0.0091527	K69Q	ENST00000394620	K	Q	69	CCL8	134	b2b3.2
CCL8	ENSG00000108700	clinical_c_Block_K35-K38	K35-K38 Diseases of appendix	rs201901680	A	0.506219	0.039509	0.011794	0.00080862	V38M	ENST00000394620	V	M	38	CCL8	80	cxb1.5
CCL8	ENSG00000108700	cancer_c_D04	D04 Carcinoma in situ of skin	rs35401229	T	0.802517	0.19187	0.020738	2.2105e-20	A14V	ENST00000394620	A	V	14	CCL8	51	NTc.Cm20
CCL8	ENSG00000108700	137-0.0	Number of treatments/medications taken	rs35401229	T	0.802517	3.2368	1.045	0.0019533	A14V	ENST00000394620	A	V	14	CCL8	51	NTc.Cm20
CCL8	ENSG00000108700	clinical_c_Block_M20-M25	M20-M25 Other joint disorders	rs1133763	C	0.987777	-0.0022104	0.00082738	0.0075513	K69Q	ENST00000394620	K	Q	69	CCL8	134	b2b3.2
CCL8	ENSG00000108700	selfReported_n_1540	psoriatic arthropathy	rs35401229	T	0.802517	0.057682	0.019479	0.0030636	A14V	ENST00000394620	A	V	14	CCL8	51	NTc.Cm20
CCL8	ENSG00000108700	clinical_c_K74	K74 Fibrosis and cirrhosis of liver	rs1133763	C	0.987777	-0.00034747	0.00012927	0.0071872	K69Q	ENST00000394620	K	Q	69	CCL8	134	b2b3.2
CCL8	ENSG00000108700	30060-0.0	Mean corpuscular haemoglobin concentration	rs201901680	A	0.506219	0.28151	0.10889	0.0097271	V38M	ENST00000394620	V	M	38	CCL8	80	cxb1.5
CCL8	ENSG00000108700	clinical_c_N85	N85 Other noninflammatory disorders of uterus, except cervix	rs201901680	A	0.506219	0.07471	0.02573	0.0036892	V38M	ENST00000394620	V	M	38	CCL8	80	cxb1.5
CCL8	ENSG00000108700	30190-0.0	Monocyte percentage	rs34202026	T	1	-0.050212	0.013019	0.00011493	E49V	ENST00000394620	E	V	49	CCL8	97	B1.3
CCL8	ENSG00000108700	clinical_c_D69	D69 Purpura and other haemorrhagic conditions	rs35401229	T	0.802517	0.080317	0.02801	0.0041379	A14V	ENST00000394620	A	V	14	CCL8	51	NTc.Cm20
CCL8	ENSG00000108700	selfReported_n_1539	sciatica	rs34202026	T	1	0.0019689	0.00070366	0.0051418	E49V	ENST00000394620	E	V	49	CCL8	97	B1.3
CCL8	ENSG00000108700	cancer_c_C83	C83 Diffuse non-Hodgkin's lymphoma	rs34202026	T	1	-0.00074089	0.0002834	0.0089409	E49V	ENST00000394620	E	V	49	CCL8	97	B1.3
CCL8	ENSG00000108700	selfReported_n_1153	oesophageal disorder	rs35401229	T	0.802517	0.34975	0.10734	0.001121	A14V	ENST00000394620	A	V	14	CCL8	51	NTc.Cm20
CCL8	ENSG00000108700	selfReported_n_1160	oesophagitis/barretts oesophagus	rs35401229	T	0.802517	0.07337	0.024538	0.0027891	A14V	ENST00000394620	A	V	14	CCL8	51	NTc.Cm20
CCL8	ENSG00000108700	clinical_c_K61	K61 Abscess of anal and rectal regions	rs35401229	T	0.802517	0.066136	0.025326	0.0090189	A14V	ENST00000394620	A	V	14	CCL8	51	NTc.Cm20
CCL8	ENSG00000108700	clinical_c_I85	I85 Oesophageal varices	rs35401229	T	0.802517	0.0662	0.015676	2.4123e-05	A14V	ENST00000394620	A	V	14	CCL8	51	NTc.Cm20
CCL8	ENSG00000108700	clinical_c_K59	K59 Other functional intestinal disorders	rs35401229	T	0.802517	0.2088	0.071592	0.0035406	A14V	ENST00000394620	A	V	14	CCL8	51	NTc.Cm20
CCL8	ENSG00000108700	selfReported_n_1132	emphysema/chronic bronchitis	rs34202026	T	1	-0.0027281	0.0010473	0.009193	E49V	ENST00000394620	E	V	49	CCL8	97	B1.3
CCL8	ENSG00000108700	23109-0.0	Impedance of arm (right)	rs34202026	T	1	0.5652	0.21663	0.0090777	E49V	ENST00000394620	E	V	49	CCL8	97	B1.3
CCL8	ENSG00000108700	clinical_c_L05	L05 Pilonidal cyst	rs35401229	T	0.802517	0.069447	0.015212	4.9916e-06	A14V	ENST00000394620	A	V	14	CCL8	51	NTc.Cm20
CCL8	ENSG00000108700	clinical_c_E83	E83 Disorders of mineral metabolism	rs1133763	C	0.987777	-0.00054887	0.00020592	0.0076901	K69Q	ENST00000394620	K	Q	69	CCL8	134	b2b3.2
CCL8	ENSG00000108700	selfReported_n_1213	renal/kidney failure	rs35401229	T	0.802517	0.070411	0.018171	0.00010669	A14V	ENST00000394620	A	V	14	CCL8	51	NTc.Cm20
CCL8	ENSG00000108700	709-0.0	Number in household	rs35401229	T	0.802517	-1.2366	0.44603	0.0055622	A14V	ENST00000394620	A	V	14	CCL8	51	NTc.Cm20
CCL8	ENSG00000108700	clinical_c_B07	B07 Viral warts	rs1133763	C	0.987777	0.0003372	0.00012014	0.0050064	K69Q	ENST00000394620	K	Q	69	CCL8	134	b2b3.2
CCL8	ENSG00000108700	clinical_c_N84	N84 Polyp of female genital tract	rs35401229	T	0.802517	0.31632	0.11661	0.0066731	A14V	ENST00000394620	A	V	14	CCL8	51	NTc.Cm20
CCL8	ENSG00000108700	clinical_c_M22	M22 Disorders of patella	rs1133763	C	0.987777	-0.00035448	0.0001375	0.0099354	K69Q	ENST00000394620	K	Q	69	CCL8	134	b2b3.2
CCL8	ENSG00000108700	clinical_c_J69	J69 Pneumonitis due to solids and liquids	rs35401229	T	0.802517	0.065835	0.016842	9.2728e-05	A14V	ENST00000394620	A	V	14	CCL8	51	NTc.Cm20
CCL8	ENSG00000108700	1717-0.0	Skin colour	rs117180331	A	1	0.019849	0.0076636	0.0095982	H89N	ENST00000394620	H	N	89	CCL8	163	H.9
CCL8	ENSG00000108700	clinical_c_M46	M46 Other inflammatory spondylopathies	rs34202026	T	1	-0.001105	0.00040177	0.0059538	E49V	ENST00000394620	E	V	49	CCL8	97	B1.3
CCL8	ENSG00000108700	30250-0.0	Reticulocyte count	rs34202026	T	1	-0.00040548	0.000152	0.0076396	E49V	ENST00000394620	E	V	49	CCL8	97	B1.3
CCL8	ENSG00000108700	30130-0.0	Monocyte count	rs34202026	T	1	-0.0037463	0.00097189	0.00011591	E49V	ENST00000394620	E	V	49	CCL8	97	B1.3
CCL8	ENSG00000108700	cancer_c_D06	D06 Carcinoma in situ of cervix uteri	rs35401229	T	0.802517	0.24603	0.049014	5.1802e-07	A14V	ENST00000394620	A	V	14	CCL8	51	NTc.Cm20
CCL8	ENSG00000108700	clinical_c_N97	N97 Female infertility	rs35401229	T	0.802517	0.22787	0.036557	4.5753e-10	A14V	ENST00000394620	A	V	14	CCL8	51	NTc.Cm20
CCL8	ENSG00000108700	clinical_c_G51	G51 Facial nerve disorders	rs34202026	T	1	0.0011955	0.00033167	0.00031301	E49V	ENST00000394620	E	V	49	CCL8	97	B1.3
CCL8	ENSG00000108700	20117-0.0	Alcohol drinker status	rs35401229	T	0.802517	-0.51572	0.16853	0.0022125	A14V	ENST00000394620	A	V	14	CCL8	51	NTc.Cm20
CCL8	ENSG00000108700	selfReported_n_1185	pancreatic disease	rs35401229	T	0.802517	0.069465	0.021187	0.0010431	A14V	ENST00000394620	A	V	14	CCL8	51	NTc.Cm20
CCL8	ENSG00000108700	clinical_c_Block_L55-L59	L55-L59 Radiation-related disorders of the skin and subcutaneous tissue	rs35401229	T	0.802517	0.10518	0.034201	0.0021023	A14V	ENST00000394620	A	V	14	CCL8	51	NTc.Cm20
CCL8	ENSG00000108700	selfReported_n_1262	disorder or pituitary gland	rs201901680	A	0.506219	0.013199	0.0047591	0.0055458	V38M	ENST00000394620	V	M	38	CCL8	80	cxb1.5
CCL8	ENSG00000108700	clinical_c_Block_A00-A09	A00-A09 Intestinal infectious diseases	rs117180331	A	1	-0.0063211	0.0023046	0.0060909	H89N	ENST00000394620	H	N	89	CCL8	163	H.9
CCL8	ENSG00000108700	clinical_c_Block_M86-M90	M86-M90 Other osteopathies	rs1133763	C	0.987777	-0.00073517	0.00025128	0.0034366	K69Q	ENST00000394620	K	Q	69	CCL8	134	b2b3.2
CCL8	ENSG00000108700	cancer_c_C43	C43 Malignant melanoma of skin	rs34202026	T	1	0.0019494	0.00053441	0.00026456	E49V	ENST00000394620	E	V	49	CCL8	97	B1.3
CCL8	ENSG00000108700	clinical_c_G40	G40 Epilepsy	rs35401229	T	0.802517	0.10728	0.041642	0.009988	A14V	ENST00000394620	A	V	14	CCL8	51	NTc.Cm20
CCL8	ENSG00000108700	clinical_c_I60	I60 Subarachnoid haemorrhage	rs35401229	T	0.802517	0.062776	0.019641	0.001393	A14V	ENST00000394620	A	V	14	CCL8	51	NTc.Cm20
CCL8	ENSG00000108700	clinical_c_H04	H04 Disorders of lachrymal system	rs34202026	T	1	-0.0014182	0.00053006	0.0074603	E49V	ENST00000394620	E	V	49	CCL8	97	B1.3
CCL8	ENSG00000108700	selfReported_n_1592	dry eyes	rs201901680	A	0.506219	0.012646	0.004834	0.008895	V38M	ENST00000394620	V	M	38	CCL8	80	cxb1.5
CCL8	ENSG00000108700	clinical_c_M53	M53 Other dorsopathies, not elsewhere classified	rs1133763	C	0.987777	-0.00028333	0.00010515	0.0070507	K69Q	ENST00000394620	K	Q	69	CCL8	134	b2b3.2
CCL8	ENSG00000108700	clinical_c_Block_J60-J70	J60-J70 Lung diseases due to external agents	rs35401229	T	0.802517	0.063226	0.021456	0.0032119	A14V	ENST00000394620	A	V	14	CCL8	51	NTc.Cm20
CCL8	ENSG00000108700	clinical_c_N86	N86 Erosion and ectropion of cervix uteri	rs34202026	T	1	0.002118	0.0006295	0.00076669	E49V	ENST00000394620	E	V	49	CCL8	97	B1.3
CCL8	ENSG00000108700	clinical_c_I83	I83 Varicose veins of lower extremities	rs35401229	T	0.802517	0.19772	0.069406	0.0043896	A14V	ENST00000394620	A	V	14	CCL8	51	NTc.Cm20
CCL11	ENSG00000172156	clinical_c_O75	O75 Other complications of labour and delivery, not elsewhere classified	rs34262946	C	0.875847	0.014988	0.0045895	0.001092	K86T	ENST00000305869	K	T	86	CCL11	162	H.8
CCL11	ENSG00000172156	clinical_c_F05	F05 Delirium, not induced by alcohol and other psychoactive substances	rs34262946	C	0.875847	0.0071691	0.0022121	0.0011919	K86T	ENST00000305869	K	T	86	CCL11	162	H.8
CCL11	ENSG00000172156	904-0.0	Number of days/week of vigorous physical activity 10+ minutes	rs1129844	A	0.983542	-0.014094	0.0050569	0.0053196	A23T	ENST00000305869	A	T	23	CCL11	60	NTc.Cm11
CCL11	ENSG00000172156	clinical_c_Block_E15-E16	E15-E16 Other disorders of glucose regulation and pancreatic internal secretion	rs140496790	A	0.802901	0.012417	0.0038942	0.0014301	P76H	ENST00000305869	P	H	76	CCL11	150	b3h.2
CCL11	ENSG00000172156	selfReported_n_1163	gastric/stomach ulcers	rs140496790	A	0.802901	0.018682	0.0069611	0.0072806	P76H	ENST00000305869	P	H	76	CCL11	150	b3h.2
CCL11	ENSG00000172156	clinical_c_K07	K07 Dentofacial anomalies [including malocclusion]	rs1129844	A	0.983542	-0.00030579	0.00010531	0.0036867	A23T	ENST00000305869	A	T	23	CCL11	60	NTc.Cm11
CCL11	ENSG00000172156	clinical_c_E16	E16 Other disorders of pancreatic internal secretion	rs140496790	A	0.802901	0.012425	0.0038883	0.0013955	P76H	ENST00000305869	P	H	76	CCL11	150	b3h.2
CCL11	ENSG00000172156	cancer_c_C67	C67 Malignant neoplasm of bladder	rs1129844	A	0.983542	0.00040688	0.00011925	0.00064522	A23T	ENST00000305869	A	T	23	CCL11	60	NTc.Cm11
CCL11	ENSG00000172156	selfReported_n_1513	blistering/desquamating skin disorder	rs140496790	A	0.802901	0.016679	0.0035186	2.1352e-06	P76H	ENST00000305869	P	H	76	CCL11	150	b3h.2
CCL11	ENSG00000172156	30200-0.0	Neutrophill percentage	rs1129844	A	0.983542	-0.056228	0.020053	0.0050475	A23T	ENST00000305869	A	T	23	CCL11	60	NTc.Cm11
CCL11	ENSG00000172156	cancer_c_C44	C44 Other malignant neoplasms of skin	rs140496790	A	0.802901	0.039622	0.014465	0.0061575	P76H	ENST00000305869	P	H	76	CCL11	150	b3h.2
CCL11	ENSG00000172156	clinical_c_B98	B98 Other specified infectious agents as the cause of diseases classified to other chapters	rs1129844	A	0.983542	0.00033736	0.00012503	0.0069707	A23T	ENST00000305869	A	T	23	CCL11	60	NTc.Cm11
CCL11	ENSG00000172156	selfReported_n_1597	back pain	rs34262946	C	0.875847	0.011751	0.0043202	0.0065304	K86T	ENST00000305869	K	T	86	CCL11	162	H.8
CCL11	ENSG00000172156	cancer_c_D04	D04 Carcinoma in situ of skin	rs140496790	A	0.802901	0.012021	0.0038556	0.0018227	P76H	ENST00000305869	P	H	76	CCL11	150	b3h.2
CCL11	ENSG00000172156	30100-0.0	Mean platelet (thrombocyte) volume	rs1129844	A	0.983542	-0.0070447	0.0020788	0.00070186	A23T	ENST00000305869	A	T	23	CCL11	60	NTc.Cm11
CCL11	ENSG00000172156	30190-0.0	Monocyte percentage	rs1129844	A	0.983542	0.033883	0.0049595	8.3821e-12	A23T	ENST00000305869	A	T	23	CCL11	60	NTc.Cm11
CCL11	ENSG00000172156	clinical_c_G44	G44 Other headache syndromes	rs140496790	A	0.802901	0.012212	0.0029281	3.0378e-05	P76H	ENST00000305869	P	H	76	CCL11	150	b3h.2
CCL11	ENSG00000172156	clinical_c_I45	I45 Other conduction disorders	rs34262946	C	0.875847	0.012073	0.0043134	0.0051283	K86T	ENST00000305869	K	T	86	CCL11	162	H.8
CCL11	ENSG00000172156	clinical_c_H11	H11 Other disorders of conjunctiva	rs34262946	C	0.875847	0.010203	0.0025463	6.1496e-05	K86T	ENST00000305869	K	T	86	CCL11	162	H.8
CCL11	ENSG00000172156	clinical_c_I34	I34 Nonrheumatic mitral valve disorders	rs34262946	C	0.875847	0.015897	0.0044581	0.00036283	K86T	ENST00000305869	K	T	86	CCL11	162	H.8
CCL11	ENSG00000172156	2277-0.0	Frequency of solarium/sunlamp use	rs34262946	C	0.875847	0.74315	0.26573	0.005164	K86T	ENST00000305869	K	T	86	CCL11	162	H.8
CCL11	ENSG00000172156	clinical_c_K01	K01 Embedded and impacted teeth	rs34262946	C	0.875847	0.014406	0.0040089	0.00032625	K86T	ENST00000305869	K	T	86	CCL11	162	H.8
CCL11	ENSG00000172156	clinical_c_L05	L05 Pilonidal cyst	rs34262946	C	0.875847	0.0070506	0.0020431	0.00055867	K86T	ENST00000305869	K	T	86	CCL11	162	H.8
CCL11	ENSG00000172156	clinical_c_Block_O10-O16	O10-O16 Oedema, proteinuria and hypertensive disorders in pregnancy, childbirth and the puerperium	rs140496790	A	0.802901	0.021149	0.0080736	0.0088041	P76H	ENST00000305869	P	H	76	CCL11	150	b3h.2
CCL11	ENSG00000172156	clinical_c_Block_H10-H13	H10-H13 Disorders of conjunctiva	rs34262946	C	0.875847	0.0094668	0.0029451	0.0013074	K86T	ENST00000305869	K	T	86	CCL11	162	H.8
CCL11	ENSG00000172156	selfReported_n_1416	connective tissue disorder	rs1129844	A	0.983542	0.00060876	0.00022326	0.0063969	A23T	ENST00000305869	A	T	23	CCL11	60	NTc.Cm11
CCL11	ENSG00000172156	clinical_c_K92	K92 Other diseases of digestive system	rs140496790	A	0.802901	0.041913	0.012181	0.00057986	P76H	ENST00000305869	P	H	76	CCL11	150	b3h.2
CCL11	ENSG00000172156	clinical_c_K50	K50 Crohn's disease [regional enteritis]	rs1129844	A	0.983542	0.0004907	0.00017733	0.0056542	A23T	ENST00000305869	A	T	23	CCL11	60	NTc.Cm11
CCL11	ENSG00000172156	30130-0.0	Monocyte count	rs1129844	A	0.983542	0.0020945	0.00037023	1.5381e-08	A23T	ENST00000305869	A	T	23	CCL11	60	NTc.Cm11
CCL11	ENSG00000172156	selfReported_n_1084	peripheral vascular disease	rs34262946	C	0.875847	0.0091491	0.0032404	0.0047507	K86T	ENST00000305869	K	T	86	CCL11	162	H.8
CCL11	ENSG00000172156	clinical_c_G91	G91 Hydrocephalus	rs34262946	C	0.875847	0.0057825	0.0019641	0.0032387	K86T	ENST00000305869	K	T	86	CCL11	162	H.8
CCL11	ENSG00000172156	clinical_c_K65	K65 Peritonitis	rs140496790	A	0.802901	0.011312	0.0036463	0.0019192	P76H	ENST00000305869	P	H	76	CCL11	150	b3h.2
CCL11	ENSG00000172156	1160-0.0	Sleep duration	rs34262946	C	0.875847	-0.1567	0.06061	0.0097284	K86T	ENST00000305869	K	T	86	CCL11	162	H.8
CCL11	ENSG00000172156	clinical_c_K56	K56 Paralytic ileus and intestinal obstruction without hernia	rs140496790	A	0.802901	0.025599	0.0080009	0.0013766	P76H	ENST00000305869	P	H	76	CCL11	150	b3h.2
CCL11	ENSG00000172156	clinical_c_K63	K63 Other diseases of intestine	rs140496790	A	0.802901	0.044818	0.014928	0.0026793	P76H	ENST00000305869	P	H	76	CCL11	150	b3h.2
CCL13	ENSG00000181374	clinical_c_E10	E10 Insulin-dependent diabetes mellitus	rs3136677	T	0.858893	0.033248	0.010779	0.0020381	A5S	ENST00000225844	A	S	5	CCL13	42	NTc.Cm29
CCL13	ENSG00000181374	clinical_c_E10	E10 Insulin-dependent diabetes mellitus	rs34566308	G	0.85077	0.045158	0.014739	0.0021852	N29S	ENST00000225844	N	S	29	CCL13	66	NTc.Cm5
CCL13	ENSG00000181374	clinical_c_K85	K85 Acute pancreatitis	rs3136677	T	0.858893	0.03423	0.0049693	5.6534e-12	A5S	ENST00000225844	A	S	5	CCL13	42	NTc.Cm29
CCL13	ENSG00000181374	clinical_c_K85	K85 Acute pancreatitis	rs34566308	G	0.85077	0.048619	0.0067951	8.3772e-13	N29S	ENST00000225844	N	S	29	CCL13	66	NTc.Cm5
CCL13	ENSG00000181374	clinical_c_H61	H61 Other disorders of external ear	rs34566308	G	0.85077	0.030015	0.0088695	0.00071428	N29S	ENST00000225844	N	S	29	CCL13	66	NTc.Cm5
CCL13	ENSG00000181374	clinical_c_Block_N00-N08	N00-N08 Glomerular diseases	rs3136677	T	0.858893	0.028741	0.0094924	0.0024634	A5S	ENST00000225844	A	S	5	CCL13	42	NTc.Cm29
CCL13	ENSG00000181374	clinical_c_Block_N00-N08	N00-N08 Glomerular diseases	rs34566308	G	0.85077	0.051533	0.01298	7.1846e-05	N29S	ENST00000225844	N	S	29	CCL13	66	NTc.Cm5
CCL13	ENSG00000181374	clinical_c_N03	N03 Chronic nephritic syndrome	rs34566308	G	0.85077	0.024065	0.0083337	0.0038816	N29S	ENST00000225844	N	S	29	CCL13	66	NTc.Cm5
CCL13	ENSG00000181374	selfReported_n_1301	retinal problem	rs34566308	G	0.85077	0.061086	0.014123	1.5225e-05	N29S	ENST00000225844	N	S	29	CCL13	66	NTc.Cm5
CCL13	ENSG00000181374	clinical_c_K26	K26 Duodenal ulcer	rs3136677	T	0.858893	0.029944	0.011538	0.0094501	A5S	ENST00000225844	A	S	5	CCL13	42	NTc.Cm29
CCL13	ENSG00000181374	clinical_c_K86	K86 Other diseases of pancreas	rs34566308	G	0.85077	0.02949	0.0095115	0.0019321	N29S	ENST00000225844	N	S	29	CCL13	66	NTc.Cm5
CCL13	ENSG00000181374	clinical_c_K05	K05 Gingivitis and periodontal diseases	rs3136677	T	0.858893	0.015387	0.0059638	0.0098801	A5S	ENST00000225844	A	S	5	CCL13	42	NTc.Cm29
CCL13	ENSG00000181374	cancer_c_C44	C44 Other malignant neoplasms of skin	rs34566308	G	0.85077	0.11165	0.032073	0.00049957	N29S	ENST00000225844	N	S	29	CCL13	66	NTc.Cm5
CCL13	ENSG00000181374	clinical_c_K75	K75 Other inflammatory liver diseases	rs3136677	T	0.858893	0.016421	0.0053949	0.0023358	A5S	ENST00000225844	A	S	5	CCL13	42	NTc.Cm29
CCL13	ENSG00000181374	clinical_c_Block_K80-K87	K80-K87 Disorders of gallbladder, biliary tract and pancreas	rs34566308	G	0.85077	0.13339	0.036492	0.00025698	N29S	ENST00000225844	N	S	29	CCL13	66	NTc.Cm5
CCL13	ENSG00000181374	clinical_c_K74	K74 Fibrosis and cirrhosis of liver	rs3136677	T	0.858893	0.016649	0.0059606	0.0052201	A5S	ENST00000225844	A	S	5	CCL13	42	NTc.Cm29
CCL13	ENSG00000181374	clinical_c_Block_I95-I99	I95-I99 Other and unspecified disorders of the circulatory system	rs3136677	T	0.858893	0.043076	0.015264	0.0047709	A5S	ENST00000225844	A	S	5	CCL13	42	NTc.Cm29
CCL13	ENSG00000181374	clinical_c_I85	I85 Oesophageal varices	rs3136677	T	0.858893	0.016244	0.0047258	0.00058755	A5S	ENST00000225844	A	S	5	CCL13	42	NTc.Cm29
CCL13	ENSG00000181374	selfReported_n_1521	inflammatory bowel disease	rs3136677	T	0.858893	0.03164	0.01219	0.0094438	A5S	ENST00000225844	A	S	5	CCL13	42	NTc.Cm29
CCL13	ENSG00000181374	selfReported_n_1521	inflammatory bowel disease	rs34566308	G	0.85077	0.045848	0.016669	0.0059497	N29S	ENST00000225844	N	S	29	CCL13	66	NTc.Cm5
CCL13	ENSG00000181374	selfReported_n_1213	renal/kidney failure	rs3136677	T	0.858893	0.014992	0.0054779	0.0062031	A5S	ENST00000225844	A	S	5	CCL13	42	NTc.Cm29
CCL13	ENSG00000181374	selfReported_n_1213	renal/kidney failure	rs34566308	G	0.85077	0.029445	0.0074905	8.4599e-05	N29S	ENST00000225844	N	S	29	CCL13	66	NTc.Cm5
CCL13	ENSG00000181374	selfReported_n_1466	ent disorder/not cancer	rs3136677	T	0.858893	0.086918	0.024906	0.00048342	A5S	ENST00000225844	A	S	5	CCL13	42	NTc.Cm29
CCL13	ENSG00000181374	cancer_c_Block_C43-C44	C43-C44 Melanoma and other malignant neoplasms of skin	rs34566308	G	0.85077	0.10343	0.03444	0.0026724	N29S	ENST00000225844	N	S	29	CCL13	66	NTc.Cm5
CCL13	ENSG00000181374	clinical_c_N84	N84 Polyp of female genital tract	rs3136677	T	0.858893	0.099952	0.038759	0.009915	A5S	ENST00000225844	A	S	5	CCL13	42	NTc.Cm29
CCL13	ENSG00000181374	clinical_c_Block_E20-E35	E20-E35 Disorders of other endocrine glands	rs34566308	G	0.85077	0.044629	0.014314	0.0018221	N29S	ENST00000225844	N	S	29	CCL13	66	NTc.Cm5
CCL13	ENSG00000181374	selfReported_n_1516	malabsorption/coeliac disease	rs34566308	G	0.85077	0.032892	0.011752	0.0051298	N29S	ENST00000225844	N	S	29	CCL13	66	NTc.Cm5
CCL13	ENSG00000181374	clinical_c_K50	K50 Crohn's disease [regional enteritis]	rs34566308	G	0.85077	0.034744	0.011698	0.0029767	N29S	ENST00000225844	N	S	29	CCL13	66	NTc.Cm5
CCL13	ENSG00000181374	clinical_c_J43	J43 Emphysema	rs3136677	T	0.858893	0.034831	0.008575	4.8689e-05	A5S	ENST00000225844	A	S	5	CCL13	42	NTc.Cm29
CCL13	ENSG00000181374	clinical_c_I89	I89 Other non-infective disorders of lymphatic vessels and lymph nodes	rs3136677	T	0.858893	0.015094	0.0053256	0.0045942	A5S	ENST00000225844	A	S	5	CCL13	42	NTc.Cm29
CCL13	ENSG00000181374	clinical_c_I89	I89 Other non-infective disorders of lymphatic vessels and lymph nodes	rs34566308	G	0.85077	0.029106	0.0072823	6.4236e-05	N29S	ENST00000225844	N	S	29	CCL13	66	NTc.Cm5
CCL13	ENSG00000181374	clinical_c_Block_E50-E64	E50-E64 Other nutritional deficiencies	rs34566308	G	0.85077	0.0276	0.010576	0.0090619	N29S	ENST00000225844	N	S	29	CCL13	66	NTc.Cm5
CCL13	ENSG00000181374	clinical_c_I31	I31 Other diseases of pericardium	rs34566308	G	0.85077	0.031289	0.0093092	0.00077644	N29S	ENST00000225844	N	S	29	CCL13	66	NTc.Cm5
CCL13	ENSG00000181374	selfReported_n_1185	pancreatic disease	rs34566308	G	0.85077	0.04172	0.0087336	1.7801e-06	N29S	ENST00000225844	N	S	29	CCL13	66	NTc.Cm5
CCL13	ENSG00000181374	selfReported_n_1469	ear/vestibular disorder	rs3136677	T	0.858893	0.066153	0.016223	4.5487e-05	A5S	ENST00000225844	A	S	5	CCL13	42	NTc.Cm29
CCL13	ENSG00000181374	selfReported_n_1469	ear/vestibular disorder	rs34566308	G	0.85077	0.088799	0.022184	6.2581e-05	N29S	ENST00000225844	N	S	29	CCL13	66	NTc.Cm5
CCL13	ENSG00000181374	clinical_c_M07	M07 Psoriatic and enteropathic arthropathies	rs3136677	T	0.858893	0.014816	0.0055188	0.0072618	A5S	ENST00000225844	A	S	5	CCL13	42	NTc.Cm29
CCL13	ENSG00000181374	clinical_c_M07	M07 Psoriatic and enteropathic arthropathies	rs34566308	G	0.85077	0.028497	0.0075465	0.0001593	N29S	ENST00000225844	N	S	29	CCL13	66	NTc.Cm5
CCL13	ENSG00000181374	clinical_c_N17	N17 Acute renal failure	rs34566308	G	0.85077	0.049771	0.018901	0.0084557	N29S	ENST00000225844	N	S	29	CCL13	66	NTc.Cm5
CCL13	ENSG00000181374	clinical_c_L92	L92 Granulomatous disorders of skin and subcutaneous tissue	rs3136677	T	0.858893	0.033588	0.0050125	2.0741e-11	A5S	ENST00000225844	A	S	5	CCL13	42	NTc.Cm29
CCL13	ENSG00000181374	clinical_c_L92	L92 Granulomatous disorders of skin and subcutaneous tissue	rs34566308	G	0.85077	0.063449	0.0068539	2.1054e-20	N29S	ENST00000225844	N	S	29	CCL13	66	NTc.Cm5
CCL13	ENSG00000181374	selfReported_n_1302	diabetic eye disease	rs3136677	T	0.858893	0.016288	0.0057854	0.0048737	A5S	ENST00000225844	A	S	5	CCL13	42	NTc.Cm29
CCL13	ENSG00000181374	clinical_c_L85	L85 Other epidermal thickening	rs3136677	T	0.858893	0.01637	0.0054386	0.0026126	A5S	ENST00000225844	A	S	5	CCL13	42	NTc.Cm29
CCL13	ENSG00000181374	clinical_c_L85	L85 Other epidermal thickening	rs34566308	G	0.85077	0.024633	0.0074368	0.00092538	N29S	ENST00000225844	N	S	29	CCL13	66	NTc.Cm5
CCL13	ENSG00000181374	selfReported_n_1248	type 2 diabetes	rs3136677	T	0.858893	0.046573	0.010564	1.0408e-05	A5S	ENST00000225844	A	S	5	CCL13	42	NTc.Cm29
CCL13	ENSG00000181374	selfReported_n_1248	type 2 diabetes	rs34566308	G	0.85077	0.074954	0.014446	2.1186e-07	N29S	ENST00000225844	N	S	29	CCL13	66	NTc.Cm5
CCL17	ENSG00000102970	clinical_c_K40	K40 Inguinal hernia	rs34379253	A	1	0.0026855	0.0010112	0.0079137	V67M	ENST00000219244	V	M	67	CCL17	134	b2b3.2
CCL17	ENSG00000102970	clinical_c_Block_I60-I69	I60-I69 Cerebrovascular diseases	rs34379253	A	1	-0.0021888	0.00075863	0.0039119	V67M	ENST00000219244	V	M	67	CCL17	134	b2b3.2
CCL17	ENSG00000102970	30210-0.0	Eosinophill percentage	rs34379253	A	1	0.025512	0.0081556	0.0017595	V67M	ENST00000219244	V	M	67	CCL17	134	b2b3.2
CCL17	ENSG00000102970	selfReported_n_1163	gastric/stomach ulcers	rs34693308	T	0.893215	0.033602	0.010444	0.0012939	K5N	ENST00000219244	K	N	5	CCL17	43	NTc.Cm28
CCL17	ENSG00000102970	selfReported_n_1685	osteopenia	rs34693308	T	0.893215	0.027501	0.0061226	7.0677e-06	K5N	ENST00000219244	K	N	5	CCL17	43	NTc.Cm28
CCL17	ENSG00000102970	selfReported_n_1293	spinal injury	rs34693308	T	0.893215	0.013582	0.0048521	0.0051232	K5N	ENST00000219244	K	N	5	CCL17	43	NTc.Cm28
CCL17	ENSG00000102970	clinical_c_O34	O34 Maternal care for known or suspected abnormality of pelvic organs	rs372506960	A	0.560934	0.052033	0.01192	1.2716e-05	V63I	ENST00000219244	V	I	63	CCL17	129	B2.3
CCL17	ENSG00000102970	clinical_c_N63	N63 Unspecified lump in breast	rs372506960	A	0.560934	0.031774	0.0065541	1.2478e-06	V63I	ENST00000219244	V	I	63	CCL17	129	B2.3
CCL17	ENSG00000102970	30290-0.0	High light scatter reticulocyte percentage	rs34379253	A	1	-0.0024759	0.00092996	0.0077604	V67M	ENST00000219244	V	M	67	CCL17	134	b2b3.2
CCL17	ENSG00000102970	clinical_c_Block_H80-H83	H80-H83 Diseases of inner ear	rs372506960	A	0.560934	0.021654	0.0075613	0.0041869	V63I	ENST00000219244	V	I	63	CCL17	129	B2.3
CCL17	ENSG00000102970	clinical_c_Block_O94-O99	O94-O99 Other obstetric conditions, not elsewhere classified	rs34693308	T	0.893215	0.058908	0.016846	0.00047092	K5N	ENST00000219244	K	N	5	CCL17	43	NTc.Cm28
CCL17	ENSG00000102970	clinical_c_H81	H81 Disorders of vestibular function	rs372506960	A	0.560934	0.025231	0.0052304	1.4085e-06	V63I	ENST00000219244	V	I	63	CCL17	129	B2.3
CCL17	ENSG00000102970	30280-0.0	Immature reticulocyte fraction	rs34379253	A	1	-0.00074023	0.0002798	0.0081551	V67M	ENST00000219244	V	M	67	CCL17	134	b2b3.2
CCL17	ENSG00000102970	clinical_c_O99	O99 Other maternal diseases classifiable elsewhere but complicating pregnancy, childbirth and the puerperium	rs34693308	T	0.893215	0.058904	0.016625	0.00039547	K5N	ENST00000219244	K	N	5	CCL17	43	NTc.Cm28
CCL17	ENSG00000102970	selfReported_n_1266	neurological injury/trauma	rs34693308	T	0.893215	0.024911	0.0091612	0.0065447	K5N	ENST00000219244	K	N	5	CCL17	43	NTc.Cm28
CCL17	ENSG00000102970	clinical_c_N87	N87 Dysplasia of cervix uteri	rs372506960	A	0.560934	0.035892	0.012137	0.0031044	V63I	ENST00000219244	V	I	63	CCL17	129	B2.3
CCL17	ENSG00000102970	clinical_c_B34	B34 Viral infection of unspecified site	rs34693308	T	0.893215	0.02311	0.0079909	0.0038279	K5N	ENST00000219244	K	N	5	CCL17	43	NTc.Cm28
CCL17	ENSG00000102970	30150-0.0	Eosinophill count	rs34379253	A	1	0.0021008	0.0005874	0.00034846	V67M	ENST00000219244	V	M	67	CCL17	134	b2b3.2
CCL17	ENSG00000102970	clinical_c_I85	I85 Oesophageal varices	rs34693308	T	0.893215	0.014331	0.0043719	0.0010454	K5N	ENST00000219244	K	N	5	CCL17	43	NTc.Cm28
CCL17	ENSG00000102970	clinical_c_K01	K01 Embedded and impacted teeth	rs34693308	T	0.893215	0.028752	0.0083272	0.00055476	K5N	ENST00000219244	K	N	5	CCL17	43	NTc.Cm28
CCL17	ENSG00000102970	cancer_c_C64	C64 Malignant neoplasm of kidney, except renal pelvis	rs372506960	A	0.560934	0.017755	0.0048024	0.000218	V63I	ENST00000219244	V	I	63	CCL17	129	B2.3
CCL17	ENSG00000102970	clinical_c_Block_G70-G73	G70-G73 Diseases of myoneural junction and muscle	rs372506960	A	0.560934	0.010744	0.0038081	0.0047827	V63I	ENST00000219244	V	I	63	CCL17	129	B2.3
CCL17	ENSG00000102970	clinical_c_N28	N28 Other disorders of kidney and ureter, not elsewhere classified	rs34693308	T	0.893215	0.035924	0.0093424	0.00012045	K5N	ENST00000219244	K	N	5	CCL17	43	NTc.Cm28
CCL17	ENSG00000102970	clinical_c_H18	H18 Other disorders of cornea	rs34693308	T	0.893215	0.018082	0.0048532	0.00019475	K5N	ENST00000219244	K	N	5	CCL17	43	NTc.Cm28
CCL17	ENSG00000102970	clinical_c_J69	J69 Pneumonitis due to solids and liquids	rs34693308	T	0.893215	0.013593	0.0046967	0.0038027	K5N	ENST00000219244	K	N	5	CCL17	43	NTc.Cm28
CCL17	ENSG00000102970	clinical_c_N81	N81 Female genital prolapse	rs34379253	A	1	0.0046639	0.0016053	0.0036693	V67M	ENST00000219244	V	M	67	CCL17	134	b2b3.2
CCL17	ENSG00000102970	clinical_c_J43	J43 Emphysema	rs34693308	T	0.893215	0.027354	0.0079321	0.0005637	K5N	ENST00000219244	K	N	5	CCL17	43	NTc.Cm28
CCL17	ENSG00000102970	selfReported_n_1454	other renal/kidney problem	rs34693308	T	0.893215	0.037733	0.0090836	3.268e-05	K5N	ENST00000219244	K	N	5	CCL17	43	NTc.Cm28
CCL17	ENSG00000102970	clinical_c_M87	M87 Osteonecrosis	rs372506960	A	0.560934	0.011585	0.0039267	0.003174	V63I	ENST00000219244	V	I	63	CCL17	129	B2.3
CCL17	ENSG00000102970	clinical_c_J30	J30 Vasomotor and allergic rhinitis	rs372506960	A	0.560934	0.020046	0.0053488	0.00017842	V63I	ENST00000219244	V	I	63	CCL17	129	B2.3
CCL17	ENSG00000102970	clinical_c_N23	N23 Unspecified renal colic	rs372506960	A	0.560934	0.032021	0.0072182	9.1596e-06	V63I	ENST00000219244	V	I	63	CCL17	129	B2.3
CCL17	ENSG00000102970	clinical_c_O46	O46 Antepartum haemorrhage, not elsewhere classified	rs34693308	T	0.893215	0.031943	0.010272	0.0018724	K5N	ENST00000219244	K	N	5	CCL17	43	NTc.Cm28
CCL17	ENSG00000102970	clinical_c_J32	J32 Chronic sinusitis	rs34693308	T	0.893215	0.024896	0.0095104	0.0088503	K5N	ENST00000219244	K	N	5	CCL17	43	NTc.Cm28
CCL17	ENSG00000102970	clinical_c_L81	L81 Other disorders of pigmentation	rs34693308	T	0.893215	0.026011	0.0053895	1.3924e-06	K5N	ENST00000219244	K	N	5	CCL17	43	NTc.Cm28
CCL17	ENSG00000102970	clinical_c_E14	E14 Unspecified diabetes mellitus	rs34693308	T	0.893215	0.02644	0.0092064	0.0040796	K5N	ENST00000219244	K	N	5	CCL17	43	NTc.Cm28
CCL17	ENSG00000102970	clinical_c_Block_B25-B34	B25-B34 Other viral diseases	rs34693308	T	0.893215	0.022493	0.0084284	0.0076154	K5N	ENST00000219244	K	N	5	CCL17	43	NTc.Cm28
CCL17	ENSG00000102970	clinical_c_Block_N25-N29	N25-N29 Other disorders of kidney and ureter	rs34693308	T	0.893215	0.035146	0.009763	0.00031831	K5N	ENST00000219244	K	N	5	CCL17	43	NTc.Cm28
CCL17	ENSG00000102970	1329-0.0	Oily fish intake	rs34693308	T	0.893215	0.28462	0.10575	0.0071158	K5N	ENST00000219244	K	N	5	CCL17	43	NTc.Cm28
CCL17	ENSG00000102970	selfReported_n_1713	other fractures	rs34693308	T	0.893215	0.012872	0.0049898	0.0098883	K5N	ENST00000219244	K	N	5	CCL17	43	NTc.Cm28
CCL17	ENSG00000102970	clinical_c_O69	O69 Labour and delivery complicated by umbilical cord complications	rs34693308	T	0.893215	0.032547	0.010137	0.0013242	K5N	ENST00000219244	K	N	5	CCL17	43	NTc.Cm28
CCL19	ENSG00000172724	20023-0.0	Mean time to correctly identify matches	rs147416046	C	0.538196	-28.745	10.947	0.0086442	L5V	ENST00000378800	L	V	5	CCL19	47	NTc.Cm24
CCL19	ENSG00000172724	clinical_c_H61	H61 Other disorders of external ear	rs147416046	C	0.538196	0.013649	0.0052788	0.0097194	L5V	ENST00000378800	L	V	5	CCL19	47	NTc.Cm24
CCL19	ENSG00000172724	clinical_c_N35	N35 Urethral stricture	rs147416046	C	0.538196	0.032535	0.0096217	0.00072128	L5V	ENST00000378800	L	V	5	CCL19	47	NTc.Cm24
CCL19	ENSG00000172724	clinical_c_D86	D86 Sarcoidosis	rs147416046	C	0.538196	0.010491	0.0039035	0.0071981	L5V	ENST00000378800	L	V	5	CCL19	47	NTc.Cm24
CCL19	ENSG00000172724	clinical_c_N41	N41 Inflammatory diseases of prostate	rs147416046	C	0.538196	0.051899	0.015826	0.0010406	L5V	ENST00000378800	L	V	5	CCL19	47	NTc.Cm24
CCL19	ENSG00000172724	cancer_c_Block_C43-C44	C43-C44 Melanoma and other malignant neoplasms of skin	rs147416046	C	0.538196	0.062198	0.020507	0.0024216	L5V	ENST00000378800	L	V	5	CCL19	47	NTc.Cm24
CCL19	ENSG00000172724	clinical_c_O82	O82 Single delivery by Caesarean section	rs147416046	C	0.538196	0.018537	0.006825	0.0066073	L5V	ENST00000378800	L	V	5	CCL19	47	NTc.Cm24
CCL20	ENSG00000115009	cancer_c_Block_C51-C58	C51-C58 Malignant neoplasms of female genital organs	rs144260473	C	0.588466	0.6327	0.083099	2.669e-14	Y36H	ENST00000358813	Y	H	36	CCL20	80	cxb1.5
CCL20	ENSG00000115009	clinical_c_Block_N17-N19	N17-N19 Renal failure	rs144260473	C	0.588466	0.22791	0.084869	0.0072442	Y36H	ENST00000358813	Y	H	36	CCL20	80	cxb1.5
CCL20	ENSG00000115009	clinical_c_K08	K08 Other disorders of teeth and supporting structures	rs144260473	C	0.588466	0.12611	0.047995	0.0086001	Y36H	ENST00000358813	Y	H	36	CCL20	80	cxb1.5
CCL20	ENSG00000115009	selfReported_n_1092	heart attack/myocardial infarction	rs144260473	C	0.588466	0.22641	0.087447	0.009623	Y36H	ENST00000358813	Y	H	36	CCL20	80	cxb1.5
CCL20	ENSG00000115009	selfReported_n_1250	hyperthyroidism/thyrotoxicosis	rs144260473	C	0.588466	0.33647	0.051856	8.6764e-11	Y36H	ENST00000358813	Y	H	36	CCL20	80	cxb1.5
CCL20	ENSG00000115009	cancer_c_C61	C61 Malignant neoplasm of prostate	rs144260473	C	0.588466	0.51284	0.15435	0.00089174	Y36H	ENST00000358813	Y	H	36	CCL20	80	cxb1.5
CCL20	ENSG00000115009	selfReported_n_1660	respiratory infection	rs144260473	C	0.588466	0.18757	0.072026	0.0092095	Y36H	ENST00000358813	Y	H	36	CCL20	80	cxb1.5
CCL20	ENSG00000115009	clinical_c_N18	N18 Chronic renal failure	rs144260473	C	0.588466	0.24648	0.062114	7.2442e-05	Y36H	ENST00000358813	Y	H	36	CCL20	80	cxb1.5
CCL20	ENSG00000115009	clinical_c_M70	M70 Soft tissue disorders related to use, overuse and pressure	rs144260473	C	0.588466	0.26094	0.037585	3.8515e-12	Y36H	ENST00000358813	Y	H	36	CCL20	80	cxb1.5
CCL20	ENSG00000115009	clinical_c_J44	J44 Other chronic obstructive pulmonary disease	rs144260473	C	0.588466	0.25266	0.083516	0.0024842	Y36H	ENST00000358813	Y	H	36	CCL20	80	cxb1.5
CCL20	ENSG00000115009	selfReported_n_1443	pneumonia	rs144260473	C	0.588466	0.18845	0.071313	0.0082271	Y36H	ENST00000358813	Y	H	36	CCL20	80	cxb1.5
CCL20	ENSG00000115009	clinical_c_H02	H02 Other disorders of eyelid	rs144260473	C	0.588466	0.29637	0.070253	2.4587e-05	Y36H	ENST00000358813	Y	H	36	CCL20	80	cxb1.5
CCL20	ENSG00000115009	clinical_c_I47	I47 Paroxysmal tachycardia	rs144260473	C	0.588466	0.25004	0.052953	2.3376e-06	Y36H	ENST00000358813	Y	H	36	CCL20	80	cxb1.5
CCL20	ENSG00000115009	clinical_c_Block_H00-H06	H00-H06 Disorders of eyelid, lacrimal system and orbit	rs144260473	C	0.588466	0.27423	0.091075	0.0026038	Y36H	ENST00000358813	Y	H	36	CCL20	80	cxb1.5
CCL20	ENSG00000115009	clinical_c_J98	J98 Other respiratory disorders	rs144260473	C	0.588466	0.24987	0.052811	2.2307e-06	Y36H	ENST00000358813	Y	H	36	CCL20	80	cxb1.5
CCL20	ENSG00000115009	clinical_c_L03	L03 Cellulitis	rs144260473	C	0.588466	0.23847	0.078159	0.0022804	Y36H	ENST00000358813	Y	H	36	CCL20	80	cxb1.5
CCL20	ENSG00000115009	clinical_c_I50	I50 Heart failure	rs144260473	C	0.588466	0.24907	0.067718	0.00023508	Y36H	ENST00000358813	Y	H	36	CCL20	80	cxb1.5
CCL20	ENSG00000115009	clinical_c_Block_J95-J99	J95-J99 Other diseases of the respiratory system	rs144260473	C	0.588466	0.2377	0.067888	0.00046309	Y36H	ENST00000358813	Y	H	36	CCL20	80	cxb1.5
CCL20	ENSG00000115009	cancer_c_Block_C60-C63	C60-C63 Malignant neoplasms of male genital organs	rs144260473	C	0.588466	0.5102	0.15932	0.001363	Y36H	ENST00000358813	Y	H	36	CCL20	80	cxb1.5
CCL20	ENSG00000115009	cancer_c_C56	C56 Malignant neoplasm of ovary	rs144260473	C	0.588466	0.64269	0.047517	1.1427e-41	Y36H	ENST00000358813	Y	H	36	CCL20	80	cxb1.5
CCL22	ENSG00000102962	clinical_c_N12	N12 Tubulo-interstitial nephritis, not specified as acute or chronic	rs4359426	C	1	0.00067622	0.00023162	0.0035066	D2A	ENST00000219235	D	A	2	CCL22	37	NTc.Cm34
CCL22	ENSG00000102962	selfReported_n_1560	pneumothorax	rs41398344	C	1	0.0014989	0.00056192	0.0076417	Y40H	ENST00000219235	Y	H	40	CCL22	80	cxb1.5
CCL22	ENSG00000102962	selfReported_n_1099	transient ischaemic attack (tia)	rs41398344	C	1	0.0020922	0.00064893	0.0012638	Y40H	ENST00000219235	Y	H	40	CCL22	80	cxb1.5
CCL22	ENSG00000102962	clinical_c_O75	O75 Other complications of labour and delivery, not elsewhere classified	rs376546990	A	0.831605	0.019269	0.0060869	0.0015472	R48H	ENST00000219235	R	H	48	CCL22	91	cxb1.16
CCL22	ENSG00000102962	1727-0.0	Ease of skin tanning	rs41398344	C	1	0.026107	0.0091622	0.0043805	Y40H	ENST00000219235	Y	H	40	CCL22	80	cxb1.5
CCL22	ENSG00000102962	30030-0.0	Haematocrit percentage	rs4359426	C	1	0.043492	0.011922	0.00026435	D2A	ENST00000219235	D	A	2	CCL22	37	NTc.Cm34
CCL22	ENSG00000102962	30210-0.0	Eosinophill percentage	rs41398344	C	1	-0.075666	0.015766	1.5932e-06	Y40H	ENST00000219235	Y	H	40	CCL22	80	cxb1.5
CCL22	ENSG00000102962	1408-0.0	Cheese intake	rs4359426	C	1	0.013361	0.0048812	0.0061971	D2A	ENST00000219235	D	A	2	CCL22	37	NTc.Cm34
CCL22	ENSG00000102962	clinical_c_Block_O30-O48	O30-O48 Maternal care related to the fetus and amniotic cavity and possible delivery problems	rs4359426	C	1	0.003219	0.0010566	0.0023141	D2A	ENST00000219235	D	A	2	CCL22	37	NTc.Cm34
CCL22	ENSG00000102962	clinical_c_J03	J03 Acute tonsillitis	rs376546990	A	0.831605	0.011436	0.0029963	0.00013527	R48H	ENST00000219235	R	H	48	CCL22	91	cxb1.16
CCL22	ENSG00000102962	selfReported_n_1223	urinary frequency / incontinence	rs147844594	T	1	0.0066851	0.0018707	0.00035209	P61L	ENST00000219235	P	L	61	CCL22	114	b1b2.13
CCL22	ENSG00000102962	30220-0.0	Basophill percentage	rs4359426	C	1	0.0060617	0.0020536	0.0031604	D2A	ENST00000219235	D	A	2	CCL22	37	NTc.Cm34
CCL22	ENSG00000102962	clinical_c_Block_F10-F19	F10-F19 Mental and behavioural disorders due to psychoactive substance use	rs147844594	T	1	0.015901	0.0058976	0.0070134	P61L	ENST00000219235	P	L	61	CCL22	114	b1b2.13
CCL22	ENSG00000102962	clinical_c_Block_H80-H83	H80-H83 Diseases of inner ear	rs376546990	A	0.831605	0.026555	0.0057148	3.3727e-06	R48H	ENST00000219235	R	H	48	CCL22	91	cxb1.16
CCL22	ENSG00000102962	clinical_c_K52	K52 Other non-infective gastro-enteritis and colitis	rs147844594	T	1	0.01843	0.0061177	0.0025899	P61L	ENST00000219235	P	L	61	CCL22	114	b1b2.13
CCL22	ENSG00000102962	selfReported_n_1557	varicose veins	rs41398344	C	1	0.0018449	0.00063274	0.0035494	Y40H	ENST00000219235	Y	H	40	CCL22	80	cxb1.5
CCL22	ENSG00000102962	selfReported_n_1159	gastro-oesophageal reflux (gord) / gastric reflux	rs147844594	T	1	0.017028	0.0063236	0.0070856	P61L	ENST00000219235	P	L	61	CCL22	114	b1b2.13
CCL22	ENSG00000102962	selfReported_n_1556	other venous/lymphatic disease	rs41398344	C	1	0.0020952	0.00068041	0.0020747	Y40H	ENST00000219235	Y	H	40	CCL22	80	cxb1.5
CCL22	ENSG00000102962	clinical_c_O68	O68 Labour and delivery complicated by foetal stress [distress]	rs147844594	T	1	0.016935	0.0050015	0.0007093	P61L	ENST00000219235	P	L	61	CCL22	114	b1b2.13
CCL22	ENSG00000102962	clinical_c_A09	A09 Diarrhoea and gastro-enteritis of presumed infectious origin	rs376546990	A	0.831605	0.024574	0.0089465	0.0060197	R48H	ENST00000219235	R	H	48	CCL22	91	cxb1.16
CCL22	ENSG00000102962	30020-0.0	Haemoglobin concentration	rs4359426	C	1	0.013142	0.0040434	0.001153	D2A	ENST00000219235	D	A	2	CCL22	37	NTc.Cm34
CCL22	ENSG00000102962	clinical_c_M94	M94 Other disorders of cartilage	rs376546990	A	0.831605	0.0091075	0.0034562	0.0084105	R48H	ENST00000219235	R	H	48	CCL22	91	cxb1.16
CCL22	ENSG00000102962	clinical_c_Block_I80-I89	I80-I89 Diseases of veins, lymphatic vessels and lymph nodes, not elsewhere classified	rs376546990	A	0.831605	0.063199	0.023155	0.006345	R48H	ENST00000219235	R	H	48	CCL22	91	cxb1.16
CCL22	ENSG00000102962	clinical_c_O42	O42 Premature rupture of membranes	rs376546990	A	0.831605	0.018552	0.0071798	0.0097698	R48H	ENST00000219235	R	H	48	CCL22	91	cxb1.16
CCL22	ENSG00000102962	clinical_c_N72	N72 Inflammatory disease of cervix uteri	rs4359426	C	1	-0.0017442	0.00048066	0.00028491	D2A	ENST00000219235	D	A	2	CCL22	37	NTc.Cm34
CCL22	ENSG00000102962	clinical_c_B98	B98 Other specified infectious agents as the cause of diseases classified to other chapters	rs376546990	A	0.831605	0.010601	0.003658	0.0037566	R48H	ENST00000219235	R	H	48	CCL22	91	cxb1.16
CCL22	ENSG00000102962	clinical_c_M20	M20 Acquired deformities of fingers and toes	rs41398344	C	1	0.0051256	0.0015876	0.0012442	Y40H	ENST00000219235	Y	H	40	CCL22	80	cxb1.5
CCL22	ENSG00000102962	clinical_c_O47	O47 False labour	rs376546990	A	0.831605	0.018338	0.0071125	0.0099301	R48H	ENST00000219235	R	H	48	CCL22	91	cxb1.16
CCL22	ENSG00000102962	clinical_c_O47	O47 False labour	rs41398344	C	1	-0.0028117	0.00098522	0.0043197	Y40H	ENST00000219235	Y	H	40	CCL22	80	cxb1.5
CCL22	ENSG00000102962	selfReported_n_1153	oesophageal disorder	rs147844594	T	1	0.024425	0.0076868	0.0014854	P61L	ENST00000219235	P	L	61	CCL22	114	b1b2.13
CCL22	ENSG00000102962	clinical_c_F10	F10 Mental and behavioural disorders due to use of alcohol	rs147844594	T	1	0.012531	0.0035461	0.00040977	P61L	ENST00000219235	P	L	61	CCL22	114	b1b2.13
CCL22	ENSG00000102962	30150-0.0	Eosinophill count	rs41398344	C	1	-0.005881	0.0011356	2.2323e-07	Y40H	ENST00000219235	Y	H	40	CCL22	80	cxb1.5
CCL22	ENSG00000102962	selfReported_n_1574	abdominal hernia	rs376546990	A	0.831605	0.028097	0.0060807	3.8242e-06	R48H	ENST00000219235	R	H	48	CCL22	91	cxb1.16
CCL22	ENSG00000102962	clinical_c_J84	J84 Other interstitial pulmonary diseases	rs376546990	A	0.831605	0.010597	0.004059	0.0090373	R48H	ENST00000219235	R	H	48	CCL22	91	cxb1.16
CCL22	ENSG00000102962	cancer_c_C20	C20 Malignant neoplasm of rectum	rs41398344	C	1	-0.0014404	0.00055882	0.0099486	Y40H	ENST00000219235	Y	H	40	CCL22	80	cxb1.5
CCL22	ENSG00000102962	clinical_c_K92	K92 Other diseases of digestive system	rs147844594	T	1	0.013735	0.00469	0.0034059	P61L	ENST00000219235	P	L	61	CCL22	114	b1b2.13
CCL22	ENSG00000102962	clinical_c_Block_J30-J39	J30-J39 Other diseases of upper respiratory tract	rs376546990	A	0.831605	0.041149	0.014775	0.0053511	R48H	ENST00000219235	R	H	48	CCL22	91	cxb1.16
CCL22	ENSG00000102962	clinical_c_G51	G51 Facial nerve disorders	rs376546990	A	0.831605	0.015442	0.0036962	2.9418e-05	R48H	ENST00000219235	R	H	48	CCL22	91	cxb1.16
CCL22	ENSG00000102962	clinical_c_Block_K50-K52	K50-K52 Noninfective enteritis and colitis	rs147844594	T	1	0.020323	0.0066168	0.0021306	P61L	ENST00000219235	P	L	61	CCL22	114	b1b2.13
CCL22	ENSG00000102962	selfReported_n_1218	kidney stone/ureter stone/bladder stone	rs41398344	C	1	-0.0024209	0.0009304	0.0092701	Y40H	ENST00000219235	Y	H	40	CCL22	80	cxb1.5
CCL22	ENSG00000102962	clinical_c_J31	J31 Chronic rhinitis, nasopharyngitis and pharyngitis	rs376546990	A	0.831605	0.017365	0.0037133	2.9203e-06	R48H	ENST00000219235	R	H	48	CCL22	91	cxb1.16
CCL22	ENSG00000102962	selfReported_n_1292	head injury	rs147844594	T	1	0.0047826	0.0018217	0.0086546	P61L	ENST00000219235	P	L	61	CCL22	114	b1b2.13
CCL22	ENSG00000102962	selfReported_n_1185	pancreatic disease	rs4359426	C	1	0.00071708	0.00023599	0.0023763	D2A	ENST00000219235	D	A	2	CCL22	37	NTc.Cm34
CCL22	ENSG00000102962	clinical_c_J32	J32 Chronic sinusitis	rs376546990	A	0.831605	0.018441	0.0062331	0.0030908	R48H	ENST00000219235	R	H	48	CCL22	91	cxb1.16
CCL22	ENSG00000102962	selfReported_n_1130	asthma	rs41398344	C	1	-0.0093904	0.003204	0.0033811	Y40H	ENST00000219235	Y	H	40	CCL22	80	cxb1.5
CCL22	ENSG00000102962	selfReported_n_1130	asthma	rs4359426	C	1	0.0053689	0.0014851	0.00030002	D2A	ENST00000219235	D	A	2	CCL22	37	NTc.Cm34
CCL22	ENSG00000102962	clinical_c_H83	H83 Other diseases of inner ear	rs376546990	A	0.831605	0.010492	0.0036189	0.0037402	R48H	ENST00000219235	R	H	48	CCL22	91	cxb1.16
CCL22	ENSG00000102962	1697-0.0	Comparative height size at age 10	rs41398344	C	1	0.017256	0.0057574	0.0027254	Y40H	ENST00000219235	Y	H	40	CCL22	80	cxb1.5
CCL22	ENSG00000102962	30010-0.0	Red blood cell (erythrocyte) count	rs4359426	C	1	0.0056142	0.0013761	4.5093e-05	D2A	ENST00000219235	D	A	2	CCL22	37	NTc.Cm34
CCL22	ENSG00000102962	selfReported_n_1156	liver/biliary/pancreas problem	rs4359426	C	1	0.0024468	0.00080761	0.0024486	D2A	ENST00000219235	D	A	2	CCL22	37	NTc.Cm34
CCL22	ENSG00000102962	selfReported_n_1222	bladder problem (not cancer)	rs147844594	T	1	0.0097463	0.0030613	0.001454	P61L	ENST00000219235	P	L	61	CCL22	114	b1b2.13
CCL24	ENSG00000106178	1299-0.0	Salad / raw vegetable intake	rs11465312	T	0.829808	4.1238	1.4369	0.004107	A102T	ENST00000416943	A	T	102	CCL24	177	CT.13
CCL24	ENSG00000106178	30160-0.0	Basophill count	rs11465293	A	1	-0.00054467	0.00020582	0.0081368	S31F	ENST00000416943	S	F	31	CCL24	69	NTc.Cm2
CCL24	ENSG00000106178	clinical_c_H25	H25 Senile cataract	rs11465293	A	1	-0.0020105	0.00075789	0.0079846	S31F	ENST00000416943	S	F	31	CCL24	69	NTc.Cm2
CCL24	ENSG00000106178	selfReported_n_1740	benign breast lump	rs11465293	A	1	-0.0013992	0.00053602	0.0090457	S31F	ENST00000416943	S	F	31	CCL24	69	NTc.Cm2
CCL24	ENSG00000106178	30210-0.0	Eosinophill percentage	rs11465293	A	1	-0.091971	0.008143	1.4099e-29	S31F	ENST00000416943	S	F	31	CCL24	69	NTc.Cm2
CCL24	ENSG00000106178	30210-0.0	Eosinophill percentage	rs2302006	G	1	-0.053608	0.0039902	3.8358e-41	I29L	ENST00000416943	I	L	29	CCL24	67	NTc.Cm4
CCL24	ENSG00000106178	selfReported_n_1410	breast cysts	rs11465312	T	0.829808	0.85918	0.078396	6.0675e-28	A102T	ENST00000416943	A	T	102	CCL24	177	CT.13
CCL24	ENSG00000106178	selfReported_n_1410	breast cysts	rs11465313	C	0.840644	0.86189	0.078365	3.9506e-28	Q110E	ENST00000416943	Q	E	110	CCL24	185	CT.21
CCL24	ENSG00000106178	clinical_c_J03	J03 Acute tonsillitis	rs2302006	G	1	0.00026033	9.9592e-05	0.0089496	I29L	ENST00000416943	I	L	29	CCL24	67	NTc.Cm4
CCL24	ENSG00000106178	clinical_c_M86	M86 Osteomyelitis	rs2302006	G	1	0.00036892	9.587e-05	0.00011902	I29L	ENST00000416943	I	L	29	CCL24	67	NTc.Cm4
CCL24	ENSG00000106178	23113-0.0	Leg fat-free mass (right)	rs11465293	A	1	-0.014948	0.0051932	0.0039975	S31F	ENST00000416943	S	F	31	CCL24	69	NTc.Cm2
CCL24	ENSG00000106178	23113-0.0	Leg fat-free mass (right)	rs2302006	G	1	0.0067587	0.0025449	0.0079129	I29L	ENST00000416943	I	L	29	CCL24	67	NTc.Cm4
CCL24	ENSG00000106178	selfReported_n_1092	heart attack/myocardial infarction	rs11465313	C	0.840644	0.31111	0.11989	0.0094623	Q110E	ENST00000416943	Q	E	110	CCL24	185	CT.21
CCL24	ENSG00000106178	clinical_c_Block_H65-H75	H65-H75 Diseases of middle ear and mastoid	rs2302006	G	1	0.00077166	0.00023624	0.0010894	I29L	ENST00000416943	I	L	29	CCL24	67	NTc.Cm4
CCL24	ENSG00000106178	clinical_c_E78	E78 Disorders of lipoprotein metabolism and other lipidaemias	rs11465293	A	1	-0.0043038	0.0014594	0.0031876	S31F	ENST00000416943	S	F	31	CCL24	69	NTc.Cm2
CCL24	ENSG00000106178	clinical_c_J96	J96 Respiratory failure, not elsewhere classified	rs11465293	A	1	-0.0010777	0.00038371	0.0049751	S31F	ENST00000416943	S	F	31	CCL24	69	NTc.Cm2
CCL24	ENSG00000106178	selfReported_n_1407	breast disease (not cancer)	rs11465312	T	0.829808	0.839	0.11051	3.1552e-14	A102T	ENST00000416943	A	T	102	CCL24	177	CT.13
CCL24	ENSG00000106178	selfReported_n_1407	breast disease (not cancer)	rs11465313	C	0.840644	0.84161	0.11046	2.5687e-14	Q110E	ENST00000416943	Q	E	110	CCL24	185	CT.21
CCL24	ENSG00000106178	_48_49_-0.0	Waist circumference / Hip circumference	rs2302006	G	1	0.00047996	0.00015404	0.001834	I29L	ENST00000416943	I	L	29	CCL24	67	NTc.Cm4
CCL24	ENSG00000106178	23114-0.0	Leg predicted mass (right)	rs11465293	A	1	-0.01377	0.0048698	0.0046911	S31F	ENST00000416943	S	F	31	CCL24	69	NTc.Cm2
CCL24	ENSG00000106178	23114-0.0	Leg predicted mass (right)	rs2302006	G	1	0.0063262	0.0023864	0.0080278	I29L	ENST00000416943	I	L	29	CCL24	67	NTc.Cm4
CCL24	ENSG00000106178	selfReported_n_1323	muscle/soft tissue problem	rs2302006	G	1	0.0010833	0.00038286	0.0046625	I29L	ENST00000416943	I	L	29	CCL24	67	NTc.Cm4
CCL24	ENSG00000106178	30200-0.0	Neutrophill percentage	rs2302006	G	1	0.054412	0.019483	0.0052254	I29L	ENST00000416943	I	L	29	CCL24	67	NTc.Cm4
CCL24	ENSG00000106178	23118-0.0	Leg predicted mass (left)	rs2302006	G	1	0.0064446	0.0023978	0.0071944	I29L	ENST00000416943	I	L	29	CCL24	67	NTc.Cm4
CCL24	ENSG00000106178	30150-0.0	Eosinophill count	rs11465293	A	1	-0.0068047	0.00058653	4.0896e-31	S31F	ENST00000416943	S	F	31	CCL24	69	NTc.Cm2
CCL24	ENSG00000106178	30150-0.0	Eosinophill count	rs2302006	G	1	-0.0035664	0.00028742	2.3791e-35	I29L	ENST00000416943	I	L	29	CCL24	67	NTc.Cm4
CCL24	ENSG00000106178	clinical_c_M66	M66 Spontaneous rupture of synovium and tendon	rs11465313	C	0.840644	0.076807	0.029496	0.0092165	Q110E	ENST00000416943	Q	E	110	CCL24	185	CT.21
CCL24	ENSG00000106178	selfReported_n_1084	peripheral vascular disease	rs11465312	T	0.829808	0.1262	0.04303	0.0033601	A102T	ENST00000416943	A	T	102	CCL24	177	CT.13
CCL24	ENSG00000106178	selfReported_n_1084	peripheral vascular disease	rs11465313	C	0.840644	0.13814	0.04495	0.0021179	Q110E	ENST00000416943	Q	E	110	CCL24	185	CT.21
CCL24	ENSG00000106178	23117-0.0	Leg fat-free mass (left)	rs2302006	G	1	0.0067704	0.0025567	0.0080949	I29L	ENST00000416943	I	L	29	CCL24	67	NTc.Cm4
CCL24	ENSG00000106178	clinical_c_H50	H50 Other strabismus	rs11465293	A	1	0.00067717	0.00025932	0.0090192	S31F	ENST00000416943	S	F	31	CCL24	69	NTc.Cm2
CCL25	ENSG00000131142	23121-0.0	Arm fat-free mass (right)	rs1129763	T	1	-0.0040067	0.001023	8.9774e-05	T104M	ENST00000390669	T	M	104	CCL25	178	CT.14
CCL25	ENSG00000131142	clinical_c_L08	L08 Other local infections of skin and subcutaneous tissue	rs960173	G	1	-0.00096204	0.00035755	0.0071308	T23A	ENST00000390669	T	A	23	CCL25	64	NTc.Cm7
CCL25	ENSG00000131142	clinical_c_F05	F05 Delirium, not induced by alcohol and other psychoactive substances	rs74959615	A	1	0.00043801	0.00014229	0.0020823	R45H	ENST00000390669	R	H	45	CCL25	98	B1.4
CCL25	ENSG00000131142	30030-0.0	Haematocrit percentage	rs1129763	T	1	0.021751	0.0072295	0.0026237	T104M	ENST00000390669	T	M	104	CCL25	178	CT.14
CCL25	ENSG00000131142	clinical_c_Block_E15-E16	E15-E16 Other disorders of glucose regulation and pancreatic internal secretion	rs2032887	G	0.985519	0.00052728	0.00011742	7.1042e-06	H101R	ENST00000390669	H	R	101	CCL25	175	CT.11
CCL25	ENSG00000131142	clinical_c_Block_E15-E16	E15-E16 Other disorders of glucose regulation and pancreatic internal secretion	rs74959615	A	1	0.00049366	0.00018093	0.0063651	R45H	ENST00000390669	R	H	45	CCL25	98	B1.4
CCL25	ENSG00000131142	1408-0.0	Cheese intake	rs74959615	A	1	0.012472	0.0037804	0.00096981	R45H	ENST00000390669	R	H	45	CCL25	98	B1.4
CCL25	ENSG00000131142	30120-0.0	Lymphocyte count	rs2032887	G	0.985519	-0.003373	0.0013012	0.0095362	H101R	ENST00000390669	H	R	101	CCL25	175	CT.11
CCL25	ENSG00000131142	clinical_c_E16	E16 Other disorders of pancreatic internal secretion	rs2032887	G	0.985519	0.00052968	0.00011724	6.2486e-06	H101R	ENST00000390669	H	R	101	CCL25	175	CT.11
CCL25	ENSG00000131142	clinical_c_E16	E16 Other disorders of pancreatic internal secretion	rs74959615	A	1	0.00050079	0.00018066	0.0055708	R45H	ENST00000390669	R	H	45	CCL25	98	B1.4
CCL25	ENSG00000131142	clinical_c_L82	L82 Seborrhoeic keratosis	rs115082157	T	0.863548	0.15017	0.033597	7.8324e-06	R50W	ENST00000390669	R	W	50	CCL25	103	b1b2.2
CCL25	ENSG00000131142	clinical_c_F41	F41 Other anxiety disorders	rs115082157	T	0.863548	0.13758	0.04629	0.0029573	R50W	ENST00000390669	R	W	50	CCL25	103	b1b2.2
CCL25	ENSG00000131142	23113-0.0	Leg fat-free mass (right)	rs1129763	T	1	-0.0078846	0.0028063	0.004961	T104M	ENST00000390669	T	M	104	CCL25	178	CT.14
CCL25	ENSG00000131142	46-0.0	Hand grip strength (left)	rs2032887	G	0.985519	-0.056764	0.016518	0.00058918	H101R	ENST00000390669	H	R	101	CCL25	175	CT.11
CCL25	ENSG00000131142	clinical_c_M15	M15 Polyarthrosis	rs2032887	G	0.985519	0.00068412	0.00024154	0.0046214	H101R	ENST00000390669	H	R	101	CCL25	175	CT.11
CCL25	ENSG00000131142	23122-0.0	Arm predicted mass (right)	rs1129763	T	1	-0.0037811	0.00096433	8.8183e-05	T104M	ENST00000390669	T	M	104	CCL25	178	CT.14
CCL25	ENSG00000131142	23112-0.0	Leg fat mass (right)	rs2032887	G	0.985519	0.0083062	0.003168	0.0087455	H101R	ENST00000390669	H	R	101	CCL25	175	CT.11
CCL25	ENSG00000131142	23101-0.0	Whole body fat-free mass	rs1129763	T	1	-0.049487	0.014099	0.00044833	T104M	ENST00000390669	T	M	104	CCL25	178	CT.14
CCL25	ENSG00000131142	1289-0.0	Cooked vegetable intake	rs115082157	T	0.863548	2.4326	0.60729	6.1847e-05	R50W	ENST00000390669	R	W	50	CCL25	103	b1b2.2
CCL25	ENSG00000131142	23114-0.0	Leg predicted mass (right)	rs1129763	T	1	-0.0073169	0.0026315	0.0054275	T104M	ENST00000390669	T	M	104	CCL25	178	CT.14
CCL25	ENSG00000131142	selfReported_n_1347	osteomyelitis	rs1129763	T	1	-0.00033391	0.00011784	0.0046033	T104M	ENST00000390669	T	M	104	CCL25	178	CT.14
CCL25	ENSG00000131142	selfReported_n_1347	osteomyelitis	rs2032887	G	0.985519	0.00029621	9.7927e-05	0.0024878	H101R	ENST00000390669	H	R	101	CCL25	175	CT.11
CCL25	ENSG00000131142	clinical_c_G31	G31 Other degenerative diseases of nervous system, not elsewhere classified	rs2032887	G	0.985519	-0.00025458	9.5168e-05	0.0074728	H101R	ENST00000390669	H	R	101	CCL25	175	CT.11
CCL25	ENSG00000131142	clinical_c_G31	G31 Other degenerative diseases of nervous system, not elsewhere classified	rs960173	G	1	0.00074597	0.00025073	0.0029281	T23A	ENST00000390669	T	A	23	CCL25	64	NTc.Cm7
CCL25	ENSG00000131142	30000-0.0	White blood cell (leukocyte) count	rs2032887	G	0.985519	-0.011492	0.0036684	0.0017328	H101R	ENST00000390669	H	R	101	CCL25	175	CT.11
CCL25	ENSG00000131142	clinical_c_E21	E21 Hyperparathyroidism and other disorders of parathyroid gland	rs960173	G	1	-0.0008685	0.00028886	0.0026415	T23A	ENST00000390669	T	A	23	CCL25	64	NTc.Cm7
CCL25	ENSG00000131142	clinical_c_Block_B15-B19	B15-B19 Viral hepatitis	rs143413416	T	0.891964	0.0076758	0.0028033	0.0061799	R44W	ENST00000390669	R	W	44	CCL25	97	B1.3
CCL25	ENSG00000131142	30060-0.0	Mean corpuscular haemoglobin concentration	rs1129763	T	1	-0.0067398	0.0025539	0.0083146	T104M	ENST00000390669	T	M	104	CCL25	178	CT.14
CCL25	ENSG00000131142	clinical_c_N85	N85 Other noninflammatory disorders of uterus, except cervix	rs2032887	G	0.985519	-0.0013442	0.0005069	0.0080089	H101R	ENST00000390669	H	R	101	CCL25	175	CT.11
CCL25	ENSG00000131142	clinical_c_H91	H91 Other hearing loss	rs143413416	T	0.891964	0.022315	0.0061966	0.00031681	R44W	ENST00000390669	R	W	44	CCL25	97	B1.3
CCL25	ENSG00000131142	23118-0.0	Leg predicted mass (left)	rs1129763	T	1	-0.0080752	0.0026449	0.0022644	T104M	ENST00000390669	T	M	104	CCL25	178	CT.14
CCL25	ENSG00000131142	23110-0.0	Impedance of arm (left)	rs1129763	T	1	0.286	0.092475	0.0019832	T104M	ENST00000390669	T	M	104	CCL25	178	CT.14
CCL25	ENSG00000131142	clinical_c_L97	L97 Ulcer of lower limb, not elsewhere classified	rs2032887	G	0.985519	0.00034366	0.00012518	0.0060461	H101R	ENST00000390669	H	R	101	CCL25	175	CT.11
CCL25	ENSG00000131142	clinical_c_Block_N20-N23	N20-N23 Urolithiasis	rs2032887	G	0.985519	0.00082097	0.00030408	0.0069382	H101R	ENST00000390669	H	R	101	CCL25	175	CT.11
CCL25	ENSG00000131142	30150-0.0	Eosinophill count	rs2032887	G	0.985519	-0.00077181	0.00026494	0.0035787	H101R	ENST00000390669	H	R	101	CCL25	175	CT.11
CCL25	ENSG00000131142	23105-0.0	Basal metabolic rate	rs1129763	T	1	-6.4831	1.9169	0.00071951	T104M	ENST00000390669	T	M	104	CCL25	178	CT.14
CCL25	ENSG00000131142	1070-0.0	Time spent watching television (TV)	rs960173	G	1	0.024934	0.0094719	0.0084791	T23A	ENST00000390669	T	A	23	CCL25	64	NTc.Cm7
CCL25	ENSG00000131142	clinical_c_H11	H11 Other disorders of conjunctiva	rs1129763	T	1	0.00046012	0.0001279	0.00032142	T104M	ENST00000390669	T	M	104	CCL25	178	CT.14
CCL25	ENSG00000131142	selfReported_n_1574	abdominal hernia	rs115082157	T	0.863548	0.14286	0.029324	1.1062e-06	R50W	ENST00000390669	R	W	50	CCL25	103	b1b2.2
CCL25	ENSG00000131142	23109-0.0	Impedance of arm (right)	rs1129763	T	1	0.25891	0.089035	0.0036381	T104M	ENST00000390669	T	M	104	CCL25	178	CT.14
CCL25	ENSG00000131142	clinical_c_Block_O10-O16	O10-O16 Oedema, proteinuria and hypertensive disorders in pregnancy, childbirth and the puerperium	rs1129763	T	1	0.00082697	0.00030519	0.0067356	T104M	ENST00000390669	T	M	104	CCL25	178	CT.14
CCL25	ENSG00000131142	clinical_c_L72	L72 Follicular cysts of skin and subcutaneous tissue	rs74959615	A	1	0.0015308	0.00053371	0.0041281	R45H	ENST00000390669	R	H	45	CCL25	98	B1.4
CCL25	ENSG00000131142	clinical_c_Block_H10-H13	H10-H13 Disorders of conjunctiva	rs1129763	T	1	0.00049419	0.00014798	0.00083951	T104M	ENST00000390669	T	M	104	CCL25	178	CT.14
CCL25	ENSG00000131142	clinical_c_E86	E86 Volume depletion	rs1129763	T	1	-0.00066674	0.00024602	0.0067266	T104M	ENST00000390669	T	M	104	CCL25	178	CT.14
CCL25	ENSG00000131142	cancer_c_Block_D37-D48	D37-D48 Neoplasms of uncertain or unknown behaviour	rs143413416	T	0.891964	0.017592	0.0049497	0.0003792	R44W	ENST00000390669	R	W	44	CCL25	97	B1.3
CCL25	ENSG00000131142	cancer_c_Block_C43-C44	C43-C44 Melanoma and other malignant neoplasms of skin	rs74959615	A	1	-0.0018837	0.00072166	0.0090469	R45H	ENST00000390669	R	H	45	CCL25	98	B1.4
CCL25	ENSG00000131142	clinical_c_N84	N84 Polyp of female genital tract	rs74959615	A	1	-0.0030692	0.0011022	0.0053615	R45H	ENST00000390669	R	H	45	CCL25	98	B1.4
CCL25	ENSG00000131142	selfReported_n_1217	urinary tract infection/kidney infection	rs74959615	A	1	0.00077275	0.0002876	0.0072128	R45H	ENST00000390669	R	H	45	CCL25	98	B1.4
CCL25	ENSG00000131142	selfReported_n_1095	heart valve problem/heart murmur	rs115082157	T	0.863548	0.13921	0.034567	5.6446e-05	R50W	ENST00000390669	R	W	50	CCL25	103	b1b2.2
CCL25	ENSG00000131142	clinical_c_Block_E20-E35	E20-E35 Disorders of other endocrine glands	rs960173	G	1	-0.0020193	0.00051294	8.2623e-05	T23A	ENST00000390669	T	A	23	CCL25	64	NTc.Cm7
CCL25	ENSG00000131142	clinical_c_Block_F40-F48	F40-F48 Neurotic, stress-related and somatoform disorders	rs115082157	T	0.863548	0.13243	0.051412	0.0099999	R50W	ENST00000390669	R	W	50	CCL25	103	b1b2.2
CCL25	ENSG00000131142	selfReported_n_1158	other abdominal problem	rs115082157	T	0.863548	0.13543	0.044013	0.0020909	R50W	ENST00000390669	R	W	50	CCL25	103	b1b2.2
CCL25	ENSG00000131142	23130-0.0	Trunk predicted mass	rs1129763	T	1	-0.025125	0.0069297	0.00028815	T104M	ENST00000390669	T	M	104	CCL25	178	CT.14
CCL25	ENSG00000131142	23126-0.0	Arm predicted mass (left)	rs1129763	T	1	-0.0040313	0.0010275	8.7352e-05	T104M	ENST00000390669	T	M	104	CCL25	178	CT.14
CCL25	ENSG00000131142	30130-0.0	Monocyte count	rs1129763	T	1	-0.0010635	0.0004007	0.0079491	T104M	ENST00000390669	T	M	104	CCL25	178	CT.14
CCL25	ENSG00000131142	23102-0.0	Whole body water mass	rs1129763	T	1	-0.038008	0.010391	0.00025444	T104M	ENST00000390669	T	M	104	CCL25	178	CT.14
CCL25	ENSG00000131142	clinical_c_N97	N97 Female infertility	rs2032887	G	0.985519	-0.00084763	0.00022413	0.00015572	H101R	ENST00000390669	H	R	101	CCL25	175	CT.11
CCL25	ENSG00000131142	clinical_c_O46	O46 Antepartum haemorrhage, not elsewhere classified	rs960173	G	1	0.0012637	0.00047071	0.0072586	T23A	ENST00000390669	T	A	23	CCL25	64	NTc.Cm7
CCL25	ENSG00000131142	selfReported_n_1218	kidney stone/ureter stone/bladder stone	rs143413416	T	0.891964	0.027148	0.006568	3.5753e-05	R44W	ENST00000390669	R	W	44	CCL25	97	B1.3
CCL25	ENSG00000131142	cancer_c_D41	D41 Neoplasm of uncertain or unknown behaviour of urinary organs	rs143413416	T	0.891964	0.0093001	0.0029468	0.0015993	R44W	ENST00000390669	R	W	44	CCL25	97	B1.3
CCL25	ENSG00000131142	clinical_c_Block_N30-N39	N30-N39 Other diseases of urinary system	rs2032887	G	0.985519	0.0017319	0.00062966	0.0059484	H101R	ENST00000390669	H	R	101	CCL25	175	CT.11
CCL25	ENSG00000131142	clinical_c_F40	F40 Phobic anxiety disorders	rs143413416	T	0.891964	0.0097376	0.0027653	0.00042939	R44W	ENST00000390669	R	W	44	CCL25	97	B1.3
CCL25	ENSG00000131142	clinical_c_Block_H15-H22	H15-H22 Disorders of sclera, cornea, iris and ciliary body	rs960173	G	1	0.0010632	0.00041094	0.0096775	T23A	ENST00000390669	T	A	23	CCL25	64	NTc.Cm7
CCL25	ENSG00000131142	30010-0.0	Red blood cell (erythrocyte) count	rs1129763	T	1	0.0021682	0.00083536	0.0094445	T104M	ENST00000390669	T	M	104	CCL25	178	CT.14
CCL25	ENSG00000131142	clinical_c_K90	K90 Intestinal malabsorption	rs960173	G	1	0.0014988	0.00045708	0.0010416	T23A	ENST00000390669	T	A	23	CCL25	64	NTc.Cm7
CCL25	ENSG00000131142	23117-0.0	Leg fat-free mass (left)	rs1129763	T	1	-0.008592	0.0028201	0.0023142	T104M	ENST00000390669	T	M	104	CCL25	178	CT.14
CCL25	ENSG00000131142	clinical_c_H02	H02 Other disorders of eyelid	rs115082157	T	0.863548	0.13424	0.04557	0.0032209	R50W	ENST00000390669	R	W	50	CCL25	103	b1b2.2
CCL25	ENSG00000131142	1558-0.0	Alcohol intake frequency.	rs2032887	G	0.985519	0.009178	0.0033475	0.0061118	H101R	ENST00000390669	H	R	101	CCL25	175	CT.11
CCL25	ENSG00000131142	23125-0.0	Arm fat-free mass (left)	rs1129763	T	1	-0.0043043	0.0010898	7.8321e-05	T104M	ENST00000390669	T	M	104	CCL25	178	CT.14
CCL25	ENSG00000131142	23111-0.0	Leg fat percentage (right)	rs2032887	G	0.985519	0.030273	0.011055	0.0061722	H101R	ENST00000390669	H	R	101	CCL25	175	CT.11
CCL25	ENSG00000131142	selfReported_n_1695	fracture	rs74959615	A	1	-0.001339	0.00050541	0.0080632	R45H	ENST00000390669	R	H	45	CCL25	98	B1.4
CCL25	ENSG00000131142	clinical_c_B37	B37 Candidiasis	rs960173	G	1	-0.0012724	0.00047135	0.0069458	T23A	ENST00000390669	T	A	23	CCL25	64	NTc.Cm7
CCL25	ENSG00000131142	23129-0.0	Trunk fat-free mass	rs1129763	T	1	-0.026219	0.0072202	0.00028194	T104M	ENST00000390669	T	M	104	CCL25	178	CT.14
CCL26	ENSG00000006606	clinical_c_K35	K35 Acute appendicitis	rs11465333	C	0.974833	0.048085	0.017723	0.0066644	L18R	ENST00000394905	L	R	18	CCL26	56	NTc.Cm15
CCL26	ENSG00000006606	clinical_c_I26	I26 Pulmonary embolism	rs11465333	C	0.974833	0.07965	0.019666	5.1214e-05	L18R	ENST00000394905	L	R	18	CCL26	56	NTc.Cm15
CCL26	ENSG00000006606	clinical_c_H93	H93 Other disorders of ear, not elsewhere classified	rs11465333	C	0.974833	0.042709	0.0082872	2.5563e-07	L18R	ENST00000394905	L	R	18	CCL26	56	NTc.Cm15
CCL26	ENSG00000006606	clinical_c_Block_I26-I28	I26-I28 Pulmonary heart disease and diseases of pulmonary circulation	rs11465333	C	0.974833	0.077025	0.021663	0.00037724	L18R	ENST00000394905	L	R	18	CCL26	56	NTc.Cm15
CCL26	ENSG00000006606	cancer_c_C54	C54 Malignant neoplasm of corpus uteri	rs11465333	C	0.974833	0.070501	0.020273	0.00050624	L18R	ENST00000394905	L	R	18	CCL26	56	NTc.Cm15
CCL26	ENSG00000006606	selfReported_n_1524	rheumatoid arthritis	rs11465333	C	0.974833	0.075805	0.022147	0.00061996	L18R	ENST00000394905	L	R	18	CCL26	56	NTc.Cm15
CCL26	ENSG00000006606	selfReported_n_1520	rectal or colon adenoma/polyps	rs11465333	C	0.974833	0.041959	0.011701	0.00033584	L18R	ENST00000394905	L	R	18	CCL26	56	NTc.Cm15
CCL26	ENSG00000006606	clinical_c_I46	I46 Cardiac arrest	rs11465333	C	0.974833	0.042569	0.01015	2.7429e-05	L18R	ENST00000394905	L	R	18	CCL26	56	NTc.Cm15
CCL26	ENSG00000006606	selfReported_n_1347	osteomyelitis	rs11465333	C	0.974833	0.044019	0.0083647	1.4222e-07	L18R	ENST00000394905	L	R	18	CCL26	56	NTc.Cm15
CCL26	ENSG00000006606	clinical_c_N72	N72 Inflammatory disease of cervix uteri	rs11465333	C	0.974833	0.073388	0.020092	0.00025957	L18R	ENST00000394905	L	R	18	CCL26	56	NTc.Cm15
CCL26	ENSG00000006606	clinical_c_I65	I65 Occlusion and stenosis of precerebral arteries, not resulting in cerebral infarction	rs11465333	C	0.974833	0.042027	0.010502	6.2909e-05	L18R	ENST00000394905	L	R	18	CCL26	56	NTc.Cm15
CCL26	ENSG00000006606	clinical_c_G44	G44 Other headache syndromes	rs11465333	C	0.974833	0.043959	0.0075438	5.6436e-09	L18R	ENST00000394905	L	R	18	CCL26	56	NTc.Cm15
CCL26	ENSG00000006606	selfReported_n_1304	cataract	rs11465333	C	0.974833	0.088089	0.024507	0.00032508	L18R	ENST00000394905	L	R	18	CCL26	56	NTc.Cm15
CCL26	ENSG00000006606	1349-0.0	Processed meat intake	rs11465333	C	0.974833	0.54453	0.20428	0.0076865	L18R	ENST00000394905	L	R	18	CCL26	56	NTc.Cm15
CCL26	ENSG00000006606	clinical_c_Block_H10-H13	H10-H13 Disorders of conjunctiva	rs11465333	C	0.974833	0.042523	0.010501	5.1353e-05	L18R	ENST00000394905	L	R	18	CCL26	56	NTc.Cm15
CCL26	ENSG00000006606	cancer_c_Block_D37-D48	D37-D48 Neoplasms of uncertain or unknown behaviour	rs11465333	C	0.974833	0.040618	0.013965	0.0036302	L18R	ENST00000394905	L	R	18	CCL26	56	NTc.Cm15
CCL26	ENSG00000006606	clinical_c_Block_H43-H45	H43-H45 Disorders of vitreous body and globe	rs11465333	C	0.974833	0.038126	0.013616	0.0051092	L18R	ENST00000394905	L	R	18	CCL26	56	NTc.Cm15
CCL26	ENSG00000006606	clinical_c_K11	K11 Diseases of salivary glands	rs11465333	C	0.974833	0.042719	0.010487	4.6349e-05	L18R	ENST00000394905	L	R	18	CCL26	56	NTc.Cm15
CCL26	ENSG00000006606	selfReported_n_1469	ear/vestibular disorder	rs11465333	C	0.974833	0.070643	0.025768	0.0061161	L18R	ENST00000394905	L	R	18	CCL26	56	NTc.Cm15
CCL26	ENSG00000006606	clinical_c_M48	M48 Other spondylopathies	rs11465333	C	0.974833	0.078213	0.020814	0.00017153	L18R	ENST00000394905	L	R	18	CCL26	56	NTc.Cm15
CCL26	ENSG00000006606	clinical_c_Block_H15-H22	H15-H22 Disorders of sclera, cornea, iris and ciliary body	rs11465333	C	0.974833	0.040035	0.013324	0.0026585	L18R	ENST00000394905	L	R	18	CCL26	56	NTc.Cm15
CCL26	ENSG00000006606	clinical_c_Block_M45-M49	M45-M49 Spondylopathies	rs11465333	C	0.974833	0.10027	0.034772	0.0039309	L18R	ENST00000394905	L	R	18	CCL26	56	NTc.Cm15
CCL26	ENSG00000006606	selfReported_n_1111	pulmonary embolism +/- dvt	rs11465333	C	0.974833	0.078055	0.019142	4.5506e-05	L18R	ENST00000394905	L	R	18	CCL26	56	NTc.Cm15
CCL26	ENSG00000006606	clinical_c_J39	J39 Other diseases of upper respiratory tract	rs11465333	C	0.974833	0.043093	0.0088162	1.0193e-06	L18R	ENST00000394905	L	R	18	CCL26	56	NTc.Cm15
CCL27	ENSG00000213927	selfReported_n_1099	transient ischaemic attack (tia)	rs141733148	T	0.665439	0.022934	0.0070467	0.0011359	G3E	ENST00000259631	G	E	3	CCL27	41	NTc.Cm30
CCL27	ENSG00000213927	selfReported_n_1099	transient ischaemic attack (tia)	rs150523347	A	0.673955	0.011811	0.0041863	0.0047836	L69F	ENST00000259631	L	F	69	CCL27	130	B2.4
CCL27	ENSG00000213927	clinical_c_G56	G56 Mononeuropathies of upper limb	rs11575594	C	0.946369	0.051319	0.018803	0.0063456	I78V	ENST00000259631	I	V	78	CCL27	148	B3.4
CCL27	ENSG00000213927	23104-0.0	Body mass index (BMI)	rs11575584	A	1	-0.049666	0.016052	0.001974	L96F	ENST00000259631	L	F	96	CCL27	168	CT.4
CCL27	ENSG00000213927	cancer_c_Block_C51-C58	C51-C58 Malignant neoplasms of female genital organs	rs141733148	T	0.665439	0.045683	0.015824	0.0038908	G3E	ENST00000259631	G	E	3	CCL27	41	NTc.Cm30
CCL27	ENSG00000213927	3079-0.0	Pace-maker	rs11575594	C	0.946369	0.020642	0.0066039	0.0017735	I78V	ENST00000259631	I	V	78	CCL27	148	B3.4
CCL27	ENSG00000213927	30160-0.0	Basophill count	rs11575584	A	1	-0.00043781	0.0001577	0.0055002	L96F	ENST00000259631	L	F	96	CCL27	168	CT.4
CCL27	ENSG00000213927	clinical_c_M18	M18 Arthrosis of first carpometacarpal joint	rs11575594	C	0.946369	0.025684	0.0067867	0.00015404	I78V	ENST00000259631	I	V	78	CCL27	148	B3.4
CCL27	ENSG00000213927	30120-0.0	Lymphocyte count	rs11575584	A	1	-0.0095292	0.0021993	1.4728e-05	L96F	ENST00000259631	L	F	96	CCL27	168	CT.4
CCL27	ENSG00000213927	clinical_c_J03	J03 Acute tonsillitis	rs141733148	T	0.665439	0.011783	0.0042788	0.0058917	G3E	ENST00000259631	G	E	3	CCL27	41	NTc.Cm30
CCL27	ENSG00000213927	selfReported_n_1757	mumps / epidemic parotitis	rs141733148	T	0.665439	0.018381	0.0053457	0.00058509	G3E	ENST00000259631	G	E	3	CCL27	41	NTc.Cm30
CCL27	ENSG00000213927	clinical_c_Block_M95-M99	M95-M99 Other disorders of the musculoskeletal system and connective tissue	rs150523347	A	0.673955	0.010642	0.003186	0.00083668	L69F	ENST00000259631	L	F	69	CCL27	130	B2.4
CCL27	ENSG00000213927	clinical_c_M86	M86 Osteomyelitis	rs11575594	C	0.946369	0.013404	0.0042969	0.0018114	I78V	ENST00000259631	I	V	78	CCL27	148	B3.4
CCL27	ENSG00000213927	selfReported_n_1293	spinal injury	rs141733148	T	0.665439	0.011814	0.0045388	0.0092439	G3E	ENST00000259631	G	E	3	CCL27	41	NTc.Cm30
CCL27	ENSG00000213927	cancer_c_C54	C54 Malignant neoplasm of corpus uteri	rs141733148	T	0.665439	0.053364	0.011173	1.7896e-06	G3E	ENST00000259631	G	E	3	CCL27	41	NTc.Cm30
CCL27	ENSG00000213927	selfReported_n_1520	rectal or colon adenoma/polyps	rs141733148	T	0.665439	0.020052	0.0063777	0.0016661	G3E	ENST00000259631	G	E	3	CCL27	41	NTc.Cm30
CCL27	ENSG00000213927	21001-0.0	Body mass index (BMI)	rs11575584	A	1	-0.051934	0.016176	0.0013249	L96F	ENST00000259631	L	F	96	CCL27	168	CT.4
CCL27	ENSG00000213927	clinical_c_Block_H80-H83	H80-H83 Diseases of inner ear	rs11575594	C	0.946369	0.024003	0.0085116	0.0048027	I78V	ENST00000259631	I	V	78	CCL27	148	B3.4
CCL27	ENSG00000213927	selfReported_n_1249	thyroid problem (not cancer)	rs150523347	A	0.673955	0.048326	0.015051	0.0013233	L69F	ENST00000259631	L	F	69	CCL27	130	B2.4
CCL27	ENSG00000213927	23112-0.0	Leg fat mass (right)	rs11575584	A	1	-0.014573	0.0053947	0.0069049	L96F	ENST00000259631	L	F	96	CCL27	168	CT.4
CCL27	ENSG00000213927	_48_49_-0.0	Waist circumference / Hip circumference	rs11575584	A	1	-0.00096503	0.00024097	6.207e-05	L96F	ENST00000259631	L	F	96	CCL27	168	CT.4
CCL27	ENSG00000213927	clinical_c_Block_I10-I15	I10-I15 Hypertensive diseases	rs11575594	C	0.946369	0.12395	0.042092	0.0032325	I78V	ENST00000259631	I	V	78	CCL27	148	B3.4
CCL27	ENSG00000213927	selfReported_n_1761	tuberculosis (tb)	rs150523347	A	0.673955	0.012586	0.0048059	0.0088249	L69F	ENST00000259631	L	F	69	CCL27	130	B2.4
CCL27	ENSG00000213927	clinical_c_Block_M65-M68	M65-M68 Disorders of synovium and tendon	rs11575594	C	0.946369	0.05021	0.017743	0.0046579	I78V	ENST00000259631	I	V	78	CCL27	148	B3.4
CCL27	ENSG00000213927	clinical_c_K20	K20 Oesophagitis	rs141733148	T	0.665439	0.046587	0.016955	0.006001	G3E	ENST00000259631	G	E	3	CCL27	41	NTc.Cm30
CCL27	ENSG00000213927	clinical_c_M16	M16 Coxarthrosis [arthrosis of hip]	rs11575594	C	0.946369	0.05295	0.019608	0.0069266	I78V	ENST00000259631	I	V	78	CCL27	148	B3.4
CCL27	ENSG00000213927	clinical_c_M16	M16 Coxarthrosis [arthrosis of hip]	rs141733148	T	0.665439	0.052926	0.018798	0.00487	G3E	ENST00000259631	G	E	3	CCL27	41	NTc.Cm30
CCL27	ENSG00000213927	30200-0.0	Neutrophill percentage	rs11575584	A	1	0.1149	0.030452	0.00016112	L96F	ENST00000259631	L	F	96	CCL27	168	CT.4
CCL27	ENSG00000213927	clinical_c_G25	G25 Other extrapyramidal and movement disorders	rs141733148	T	0.665439	0.025508	0.0044483	9.7921e-09	G3E	ENST00000259631	G	E	3	CCL27	41	NTc.Cm30
CCL27	ENSG00000213927	selfReported_n_1081	hypertension	rs11575584	A	1	-0.0052483	0.0016091	0.0011076	L96F	ENST00000259631	L	F	96	CCL27	168	CT.4
CCL27	ENSG00000213927	23120-0.0	Arm fat mass (right)	rs11575584	A	1	-0.0061101	0.002118	0.003917	L96F	ENST00000259631	L	F	96	CCL27	168	CT.4
CCL27	ENSG00000213927	30080-0.0	Platelet count	rs141733148	T	0.665439	13.961	5.0339	0.005547	G3E	ENST00000259631	G	E	3	CCL27	41	NTc.Cm30
CCL27	ENSG00000213927	selfReported_n_1251	hypothyroidism/myxoedema	rs150523347	A	0.673955	0.042213	0.013838	0.0022844	L69F	ENST00000259631	L	F	69	CCL27	130	B2.4
CCL27	ENSG00000213927	21002-0.0	Weight	rs11575584	A	1	-0.12254	0.047087	0.009255	L96F	ENST00000259631	L	F	96	CCL27	168	CT.4
CCL27	ENSG00000213927	clinical_c_L97	L97 Ulcer of lower limb, not elsewhere classified	rs11575584	A	1	0.00056632	0.00021251	0.0077014	L96F	ENST00000259631	L	F	96	CCL27	168	CT.4
CCL27	ENSG00000213927	clinical_c_N73	N73 Other female pelvic inflammatory diseases	rs141733148	T	0.665439	0.061428	0.017017	0.00030645	G3E	ENST00000259631	G	E	3	CCL27	41	NTc.Cm30
CCL27	ENSG00000213927	clinical_c_F10	F10 Mental and behavioural disorders due to use of alcohol	rs11575584	A	1	-0.0013861	0.00047141	0.0032796	L96F	ENST00000259631	L	F	96	CCL27	168	CT.4
CCL27	ENSG00000213927	clinical_c_O70	O70 Perineal laceration during delivery	rs11575594	C	0.946369	0.085037	0.022867	0.00020029	I78V	ENST00000259631	I	V	78	CCL27	148	B3.4
CCL27	ENSG00000213927	48-0.0	Waist circumference	rs11575584	A	1	-0.14656	0.041846	0.0004613	L96F	ENST00000259631	L	F	96	CCL27	168	CT.4
CCL27	ENSG00000213927	clinical_c_E27	E27 Other disorders of adrenal gland	rs150523347	A	0.673955	0.0091466	0.002306	7.2979e-05	L69F	ENST00000259631	L	F	69	CCL27	130	B2.4
CCL27	ENSG00000213927	clinical_c_E03	E03 Other hypothyroidism	rs150523347	A	0.673955	0.036078	0.011996	0.0026332	L69F	ENST00000259631	L	F	69	CCL27	130	B2.4
CCL27	ENSG00000213927	selfReported_n_1601	arthritis (nos)	rs141733148	T	0.665439	0.0346	0.0099916	0.00053434	G3E	ENST00000259631	G	E	3	CCL27	41	NTc.Cm30
CCL27	ENSG00000213927	selfReported_n_1601	arthritis (nos)	rs150523347	A	0.673955	0.020579	0.0059357	0.00052637	L69F	ENST00000259631	L	F	69	CCL27	130	B2.4
CCL27	ENSG00000213927	clinical_c_I78	I78 Diseases of capillaries	rs11575594	C	0.946369	0.012897	0.0048967	0.0084435	I78V	ENST00000259631	I	V	78	CCL27	148	B3.4
CCL27	ENSG00000213927	selfReported_n_1416	connective tissue disorder	rs11575594	C	0.946369	0.050697	0.0097272	1.8701e-07	I78V	ENST00000259631	I	V	78	CCL27	148	B3.4
CCL27	ENSG00000213927	selfReported_n_1604	carpal tunnel syndrome	rs11575594	C	0.946369	0.012605	0.0048522	0.0093808	I78V	ENST00000259631	I	V	78	CCL27	148	B3.4
CCL27	ENSG00000213927	clinical_c_Block_G70-G73	G70-G73 Diseases of myoneural junction and muscle	rs141733148	T	0.665439	0.011666	0.0041088	0.0045226	G3E	ENST00000259631	G	E	3	CCL27	41	NTc.Cm30
CCL27	ENSG00000213927	23116-0.0	Leg fat mass (left)	rs11575584	A	1	-0.013638	0.0052738	0.0097085	L96F	ENST00000259631	L	F	96	CCL27	168	CT.4
CCL27	ENSG00000213927	clinical_c_M84	M84 Disorders of continuity of bone	rs141733148	T	0.665439	0.02584	0.0069555	0.00020316	G3E	ENST00000259631	G	E	3	CCL27	41	NTc.Cm30
CCL27	ENSG00000213927	clinical_c_I10	I10 Essential (primary) hypertension	rs11575594	C	0.946369	0.12473	0.042047	0.0030137	I78V	ENST00000259631	I	V	78	CCL27	148	B3.4
CCL27	ENSG00000213927	clinical_c_M22	M22 Disorders of patella	rs11575594	C	0.946369	0.02694	0.0057283	2.5644e-06	I78V	ENST00000259631	I	V	78	CCL27	148	B3.4
CCL27	ENSG00000213927	clinical_c_Block_G20-G26	G20-G26 Extrapyramidal and movement disorders	rs141733148	T	0.665439	0.022801	0.0079352	0.0040609	G3E	ENST00000259631	G	E	3	CCL27	41	NTc.Cm30
CCL27	ENSG00000213927	clinical_c_G57	G57 Mononeuropathies of lower limb	rs11575594	C	0.946369	0.02486	0.0076259	0.0011144	I78V	ENST00000259631	I	V	78	CCL27	148	B3.4
CCL27	ENSG00000213927	clinical_c_G51	G51 Facial nerve disorders	rs150523347	A	0.673955	0.014731	0.0031351	2.6189e-06	L69F	ENST00000259631	L	F	69	CCL27	130	B2.4
CCL27	ENSG00000213927	selfReported_n_1314	nervous breakdown	rs11575594	C	0.946369	0.013222	0.0046422	0.0043958	I78V	ENST00000259631	I	V	78	CCL27	148	B3.4
CCL27	ENSG00000213927	clinical_c_A41	A41 Other septicaemia	rs11575584	A	1	-0.0010404	0.00039941	0.0091928	L96F	ENST00000259631	L	F	96	CCL27	168	CT.4
CCL27	ENSG00000213927	clinical_c_J30	J30 Vasomotor and allergic rhinitis	rs150523347	A	0.673955	0.01098	0.0034297	0.0013676	L69F	ENST00000259631	L	F	69	CCL27	130	B2.4
CCL27	ENSG00000213927	selfReported_n_1720	fracture pelvis & lower limb	rs11575594	C	0.946369	0.033203	0.01101	0.0025643	I78V	ENST00000259631	I	V	78	CCL27	148	B3.4
CCL27	ENSG00000213927	clinical_c_N70	N70 Salpingitis and oophoritis	rs141733148	T	0.665439	0.0283	0.0074639	0.00014977	G3E	ENST00000259631	G	E	3	CCL27	41	NTc.Cm30
CCL27	ENSG00000213927	clinical_c_Block_E50-E64	E50-E64 Other nutritional deficiencies	rs141733148	T	0.665439	0.022263	0.0066972	0.00088662	G3E	ENST00000259631	G	E	3	CCL27	41	NTc.Cm30
CCL27	ENSG00000213927	clinical_c_Block_G80-G83	G80-G83 Cerebral palsy and other paralytic syndromes	rs141733148	T	0.665439	0.022019	0.0082909	0.0079133	G3E	ENST00000259631	G	E	3	CCL27	41	NTc.Cm30
CCL27	ENSG00000213927	23124-0.0	Arm fat mass (left)	rs11575584	A	1	-0.0066356	0.0023654	0.0050278	L96F	ENST00000259631	L	F	96	CCL27	168	CT.4
CCL27	ENSG00000213927	clinical_c_Block_N10-N16	N10-N16 Renal tubulo-interstitial diseases	rs11575584	A	1	0.0012621	0.00040011	0.0016086	L96F	ENST00000259631	L	F	96	CCL27	168	CT.4
CCL27	ENSG00000213927	23119-0.0	Arm fat percentage (right)	rs11575584	A	1	-0.069767	0.025791	0.0068277	L96F	ENST00000259631	L	F	96	CCL27	168	CT.4
CCL27	ENSG00000213927	clinical_c_Block_H15-H22	H15-H22 Disorders of sclera, cornea, iris and ciliary body	rs141733148	T	0.665439	0.021059	0.0072625	0.0037358	G3E	ENST00000259631	G	E	3	CCL27	41	NTc.Cm30
CCL27	ENSG00000213927	clinical_c_K90	K90 Intestinal malabsorption	rs11575594	C	0.946369	0.022563	0.0084274	0.0074214	I78V	ENST00000259631	I	V	78	CCL27	148	B3.4
CCL27	ENSG00000213927	clinical_c_Block_G40-G47	G40-G47 Episodic and paroxysmal disorders	rs141733148	T	0.665439	0.079291	0.020927	0.00015126	G3E	ENST00000259631	G	E	3	CCL27	41	NTc.Cm30
CCL27	ENSG00000213927	clinical_c_M07	M07 Psoriatic and enteropathic arthropathies	rs150523347	A	0.673955	0.010044	0.002839	0.00040371	L69F	ENST00000259631	L	F	69	CCL27	130	B2.4
CCL27	ENSG00000213927	clinical_c_G40	G40 Epilepsy	rs141733148	T	0.665439	0.031566	0.010869	0.0036799	G3E	ENST00000259631	G	E	3	CCL27	41	NTc.Cm30
CCL27	ENSG00000213927	clinical_c_Block_G50-G59	G50-G59 Nerve, nerve root and plexus disorders	rs11575594	C	0.946369	0.089555	0.024079	0.00019989	I78V	ENST00000259631	I	V	78	CCL27	148	B3.4
CCL27	ENSG00000213927	1458-0.0	Cereal intake	rs11575584	A	1	0.042456	0.011109	0.00013244	L96F	ENST00000259631	L	F	96	CCL27	168	CT.4
CCL27	ENSG00000213927	clinical_c_L90	L90 Atrophic disorders of skin	rs150523347	A	0.673955	0.015455	0.0056536	0.0062645	L69F	ENST00000259631	L	F	69	CCL27	130	B2.4
CCL27	ENSG00000213927	clinical_c_G81	G81 Hemiplegia	rs141733148	T	0.665439	0.02397	0.0068773	0.00049163	G3E	ENST00000259631	G	E	3	CCL27	41	NTc.Cm30
CCL27	ENSG00000213927	clinical_c_Block_O60-O75	O60-O75 Complications of labour and delivery	rs11575594	C	0.946369	0.098624	0.028424	0.00052108	I78V	ENST00000259631	I	V	78	CCL27	148	B3.4
CCL27	ENSG00000213927	23123-0.0	Arm fat percentage (left)	rs11575584	A	1	-0.0725	0.025936	0.005184	L96F	ENST00000259631	L	F	96	CCL27	168	CT.4
CCL27	ENSG00000213927	selfReported_n_1305	eye trauma	rs141733148	T	0.665439	0.011834	0.0043208	0.0061653	G3E	ENST00000259631	G	E	3	CCL27	41	NTc.Cm30
CCL27	ENSG00000213927	clinical_c_G45	G45 Transient cerebral ischaemic attacks and related syndromes	rs141733148	T	0.665439	0.038238	0.0090363	2.3206e-05	G3E	ENST00000259631	G	E	3	CCL27	41	NTc.Cm30
CCL27	ENSG00000213927	23111-0.0	Leg fat percentage (right)	rs11575584	A	1	-0.049369	0.018838	0.0087755	L96F	ENST00000259631	L	F	96	CCL27	168	CT.4
CCL27	ENSG00000213927	30180-0.0	Lymphocyte percentage	rs11575584	A	1	-0.09749	0.026073	0.00018468	L96F	ENST00000259631	L	F	96	CCL27	168	CT.4
CCL27	ENSG00000213927	30110-0.0	Platelet distribution width	rs141733148	T	0.665439	-0.1322	0.047097	0.005	G3E	ENST00000259631	G	E	3	CCL27	41	NTc.Cm30
CCL27	ENSG00000213927	clinical_c_M67	M67 Other disorders of synovium and tendon	rs11575594	C	0.946369	0.034577	0.011529	0.0027081	I78V	ENST00000259631	I	V	78	CCL27	148	B3.4
CCL27	ENSG00000213927	clinical_c_J39	J39 Other diseases of upper respiratory tract	rs11575594	C	0.946369	0.013026	0.005013	0.0093645	I78V	ENST00000259631	I	V	78	CCL27	148	B3.4
CCL27	ENSG00000213927	selfReported_n_1713	other fractures	rs11575594	C	0.946369	0.012899	0.0048701	0.0080835	I78V	ENST00000259631	I	V	78	CCL27	148	B3.4
CCL27	ENSG00000213927	selfReported_n_1415	vasculitis	rs11575594	C	0.946369	0.025548	0.0064387	7.2527e-05	I78V	ENST00000259631	I	V	78	CCL27	148	B3.4
CCL28	ENSG00000151882	_46_47_-0.0	Hand grip strength (left) / Hand grip strength (right)	rs140844384	T	0.958551	-0.20498	0.076524	0.0073925	A113T	ENST00000361115	A	T	113	CCL28	189	CT.25
CCL28	ENSG00000151882	cancer_c_C50	C50 Malignant neoplasm of breast	rs144226885	C	0.897203	0.43672	0.13854	0.0016204	H18R	ENST00000361115	H	R	18	CCL28	59	NTc.Cm12
CCL28	ENSG00000151882	50-0.0	Standing height	rs140844384	T	0.958551	-4.1796	1.5996	0.0089772	A113T	ENST00000361115	A	T	113	CCL28	189	CT.25
CCL28	ENSG00000151882	selfReported_n_1284	chronic/degenerative neurological problem	rs144226885	C	0.897203	0.19163	0.034523	2.844e-08	H18R	ENST00000361115	H	R	18	CCL28	59	NTc.Cm12
CCL28	ENSG00000151882	clinical_c_Block_N00-N08	N00-N08 Glomerular diseases	rs140844384	T	0.958551	0.15121	0.028551	1.1839e-07	A113T	ENST00000361115	A	T	113	CCL28	189	CT.25
CCL28	ENSG00000151882	clinical_c_N03	N03 Chronic nephritic syndrome	rs140844384	T	0.958551	0.15695	0.018334	1.1298e-17	A113T	ENST00000361115	A	T	113	CCL28	189	CT.25
CCL28	ENSG00000151882	selfReported_n_1265	neurology	rs144226885	C	0.897203	0.33107	0.11059	0.002758	H18R	ENST00000361115	H	R	18	CCL28	59	NTc.Cm12
CCL28	ENSG00000151882	selfReported_n_1524	rheumatoid arthritis	rs144226885	C	0.897203	0.18802	0.046409	5.0939e-05	H18R	ENST00000361115	H	R	18	CCL28	59	NTc.Cm12
CCL28	ENSG00000151882	selfReported_n_1489	other neurological problem	rs140844384	T	0.958551	0.13286	0.0475	0.0051562	A113T	ENST00000361115	A	T	113	CCL28	189	CT.25
CCL28	ENSG00000151882	selfReported_n_1429	allergy or anaphylactic reaction to drug	rs144226885	C	0.897203	0.19073	0.041235	3.7366e-06	H18R	ENST00000361115	H	R	18	CCL28	59	NTc.Cm12
CCL28	ENSG00000151882	clinical_c_Block_M65-M68	M65-M68 Disorders of synovium and tendon	rs144226885	C	0.897203	0.18359	0.06542	0.00501	H18R	ENST00000361115	H	R	18	CCL28	59	NTc.Cm12
CCL28	ENSG00000151882	selfReported_n_1144	pleurisy	rs140844384	T	0.958551	0.16041	0.023477	8.3317e-12	A113T	ENST00000361115	A	T	113	CCL28	189	CT.25
CCL28	ENSG00000151882	selfReported_n_1290	epilepsy	rs144226885	C	0.897203	0.19027	0.040247	2.2737e-06	H18R	ENST00000361115	H	R	18	CCL28	59	NTc.Cm12
CCL28	ENSG00000151882	selfReported_n_1136	other respiratory problems	rs140844384	T	0.958551	0.17357	0.042277	4.0364e-05	A113T	ENST00000361115	A	T	113	CCL28	189	CT.25
CCL28	ENSG00000151882	clinical_c_I70	I70 Atherosclerosis	rs140844384	T	0.958551	0.15346	0.022067	3.5463e-12	A113T	ENST00000361115	A	T	113	CCL28	189	CT.25
CCL28	ENSG00000151882	cancer_c_Block_C50-C50	C50-C50 Malignant neoplasm of breast	rs144226885	C	0.897203	0.43672	0.13854	0.0016204	H18R	ENST00000361115	H	R	18	CCL28	59	NTc.Cm12
CCL28	ENSG00000151882	clinical_c_I77	I77 Other disorders of arteries and arterioles	rs140844384	T	0.958551	0.18524	0.023539	3.5684e-15	A113T	ENST00000361115	A	T	113	CCL28	189	CT.25
CCL28	ENSG00000151882	clinical_c_J34	J34 Other disorders of nose and nasal sinuses	rs144226885	C	0.897203	0.18232	0.055558	0.0010322	H18R	ENST00000361115	H	R	18	CCL28	59	NTc.Cm12
CCL28	ENSG00000151882	clinical_c_I73	I73 Other peripheral vascular diseases	rs140844384	T	0.958551	0.16935	0.037619	6.7422e-06	A113T	ENST00000361115	A	T	113	CCL28	189	CT.25
CCL28	ENSG00000151882	clinical_c_D50	D50 Iron deficiency anaemia	rs140844384	T	0.958551	0.14952	0.054124	0.0057368	A113T	ENST00000361115	A	T	113	CCL28	189	CT.25
CCL28	ENSG00000151882	clinical_c_L72	L72 Follicular cysts of skin and subcutaneous tissue	rs144226885	C	0.897203	0.17897	0.061995	0.0038912	H18R	ENST00000361115	H	R	18	CCL28	59	NTc.Cm12
CCL28	ENSG00000151882	selfReported_n_1545	chronic fatigue syndrome	rs140844384	T	0.958551	0.15447	0.026789	8.1165e-09	A113T	ENST00000361115	A	T	113	CCL28	189	CT.25
CCL28	ENSG00000151882	clinical_c_Block_G20-G26	G20-G26 Extrapyramidal and movement disorders	rs144226885	C	0.897203	0.194	0.030507	2.0269e-10	H18R	ENST00000361115	H	R	18	CCL28	59	NTc.Cm12
CCL28	ENSG00000151882	clinical_c_J31	J31 Chronic rhinitis, nasopharyngitis and pharyngitis	rs144226885	C	0.897203	0.19747	0.020377	3.3059e-22	H18R	ENST00000361115	H	R	18	CCL28	59	NTc.Cm12
CCL28	ENSG00000151882	selfReported_n_1185	pancreatic disease	rs140844384	T	0.958551	0.15776	0.019204	2.1308e-16	A113T	ENST00000361115	A	T	113	CCL28	189	CT.25
CCL28	ENSG00000151882	clinical_c_I22	I22 Subsequent myocardial infarction	rs140844384	T	0.958551	0.15737	0.016735	5.2941e-21	A113T	ENST00000361115	A	T	113	CCL28	189	CT.25
CCL28	ENSG00000151882	clinical_c_Block_I70-I79	I70-I79 Diseases of arteries, arterioles and capillaries	rs140844384	T	0.958551	0.17881	0.053179	0.00077283	A113T	ENST00000361115	A	T	113	CCL28	189	CT.25
CCL28	ENSG00000151882	clinical_c_K90	K90 Intestinal malabsorption	rs140844384	T	0.958551	0.15191	0.028061	6.1804e-08	A113T	ENST00000361115	A	T	113	CCL28	189	CT.25
CCL28	ENSG00000151882	clinical_c_G40	G40 Epilepsy	rs144226885	C	0.897203	0.18979	0.041788	5.5826e-06	H18R	ENST00000361115	H	R	18	CCL28	59	NTc.Cm12
CCL28	ENSG00000151882	clinical_c_K60	K60 Fissure and fistula of anal and rectal regions	rs140844384	T	0.958551	0.17719	0.034922	3.9014e-07	A113T	ENST00000361115	A	T	113	CCL28	189	CT.25
CCL28	ENSG00000151882	clinical_c_G20	G20 Parkinson's disease	rs144226885	C	0.897203	0.19578	0.02323	3.5367e-17	H18R	ENST00000361115	H	R	18	CCL28	59	NTc.Cm12
CCL28	ENSG00000151882	1558-0.0	Alcohol intake frequency.	rs140844384	T	0.958551	1.4943	0.54277	0.0059048	A113T	ENST00000361115	A	T	113	CCL28	189	CT.25
CCL28	ENSG00000151882	clinical_c_M67	M67 Other disorders of synovium and tendon	rs144226885	C	0.897203	0.19522	0.042477	4.3081e-06	H18R	ENST00000361115	H	R	18	CCL28	59	NTc.Cm12
CXCL1	ENSG00000163739	_46_47_-0.0	Hand grip strength (left) / Hand grip strength (right)	rs145342393	T	0.868648	-0.21738	0.080639	0.0070239	A70V	ENST00000395761	A	V	70	CXCL1	114	b1b2.13
CXCL1	ENSG00000163739	clinical_c_Block_M15-M19	M15-M19 Arthrosis	rs186092967	C	1	0.017389	0.0067172	0.0096349	V62L	ENST00000395761	V	L	62	CXCL1	101	B1.7
CXCL1	ENSG00000163739	clinical_c_M15	M15 Polyarthrosis	rs145342393	T	0.868648	0.11863	0.041145	0.0039363	A70V	ENST00000395761	A	V	70	CXCL1	114	b1b2.13
CXCL1	ENSG00000163739	selfReported_n_1504	anaemia	rs145342393	T	0.868648	0.15851	0.04238	0.00018394	A70V	ENST00000395761	A	V	70	CXCL1	114	b1b2.13
CXCL1	ENSG00000163739	clinical_c_D51	D51 Vitamin B12 deficiency anaemia	rs186092967	C	1	0.0036137	0.0010501	0.00057878	V62L	ENST00000395761	V	L	62	CXCL1	101	B1.7
CXCL1	ENSG00000163739	clinical_c_I51	I51 Complications and ill-defined descriptions of heart disease	rs145342393	T	0.868648	0.16166	0.042087	0.00012246	A70V	ENST00000395761	A	V	70	CXCL1	114	b1b2.13
CXCL1	ENSG00000163739	30200-0.0	Neutrophill percentage	rs186092967	C	1	0.47437	0.16523	0.004093	V62L	ENST00000395761	V	L	62	CXCL1	101	B1.7
CXCL1	ENSG00000163739	clinical_c_I65	I65 Occlusion and stenosis of precerebral arteries, not resulting in cerebral infarction	rs186092967	C	1	0.0032594	0.0011284	0.0038698	V62L	ENST00000395761	V	L	62	CXCL1	101	B1.7
CXCL1	ENSG00000163739	clinical_c_Block_M20-M25	M20-M25 Other joint disorders	rs186092967	C	1	0.021611	0.0065157	0.00091056	V62L	ENST00000395761	V	L	62	CXCL1	101	B1.7
CXCL1	ENSG00000163739	30140-0.0	Neutrophill count	rs186092967	C	1	0.074994	0.027269	0.0059563	V62L	ENST00000395761	V	L	62	CXCL1	101	B1.7
CXCL1	ENSG00000163739	clinical_c_K02	K02 Dental caries	rs186092967	C	1	-0.0052698	0.0019663	0.0073605	V62L	ENST00000395761	V	L	62	CXCL1	101	B1.7
CXCL1	ENSG00000163739	clinical_c_J43	J43 Emphysema	rs186092967	C	1	0.0047126	0.0014639	0.0012854	V62L	ENST00000395761	V	L	62	CXCL1	101	B1.7
CXCL1	ENSG00000163739	selfReported_n_1502	haematology	rs145342393	T	0.868648	0.15309	0.049575	0.0020147	A70V	ENST00000395761	A	V	70	CXCL1	114	b1b2.13
CXCL1	ENSG00000163739	clinical_c_M87	M87 Osteonecrosis	rs145342393	T	0.868648	0.13185	0.015499	1.789e-17	A70V	ENST00000395761	A	V	70	CXCL1	114	b1b2.13
CXCL1	ENSG00000163739	clinical_c_H90	H90 Conductive and sensorineural hearing loss	rs186092967	C	1	0.0028968	0.001098	0.0083344	V62L	ENST00000395761	V	L	62	CXCL1	101	B1.7
CXCL1	ENSG00000163739	30170-0.0	Nucleated red blood cell count	rs186092967	C	1	0.0032746	0.00072602	6.4729e-06	V62L	ENST00000395761	V	L	62	CXCL1	101	B1.7
CXCL1	ENSG00000163739	clinical_c_Block_M86-M90	M86-M90 Other osteopathies	rs145342393	T	0.868648	0.12354	0.036706	0.00076395	A70V	ENST00000395761	A	V	70	CXCL1	114	b1b2.13
CXCL1	ENSG00000163739	clinical_c_I47	I47 Paroxysmal tachycardia	rs145342393	T	0.868648	0.18597	0.037222	5.8444e-07	A70V	ENST00000395761	A	V	70	CXCL1	114	b1b2.13
CXCL1	ENSG00000163739	clinical_c_M25	M25 Other joint disorders, not elsewhere classified	rs186092967	C	1	0.010597	0.0039693	0.0075884	V62L	ENST00000395761	V	L	62	CXCL1	101	B1.7
CXCL2	ENSG00000081041	23121-0.0	Arm fat-free mass (right)	rs148727820	C	0.514783	-0.072119	0.024757	0.0035787	N56K	ENST00000508487	N	K	56	CXCL2	95	B1.1
CXCL2	ENSG00000081041	clinical_c_L08	L08 Other local infections of skin and subcutaneous tissue	rs186397980	T	0.931417	-0.00097584	0.00036843	0.0080816	R3H	ENST00000508487	R	H	3	CXCL2	31	NTc.Cm40
CXCL2	ENSG00000081041	clinical_c_A04	A04 Other bacterial intestinal infections	rs199782155	A	0.807452	3.4605	0.87137	7.1482e-05	L24F	ENST00000508487	L	F	24	CXCL2	52	NTc.Cm19
CXCL2	ENSG00000081041	30210-0.0	Eosinophill percentage	rs148727820	C	0.514783	0.33035	0.10636	0.0018976	N56K	ENST00000508487	N	K	56	CXCL2	95	B1.1
CXCL2	ENSG00000081041	cancer_c_C18	C18 Malignant neoplasm of colon	rs148727820	C	0.514783	0.014562	0.0054084	0.0070928	N56K	ENST00000508487	N	K	56	CXCL2	95	B1.1
CXCL2	ENSG00000081041	clinical_c_Block_G30-G32	G30-G32 Other degenerative diseases of the nervous system	rs199782155	A	0.807452	3.6671	0.5359	7.7736e-12	L24F	ENST00000508487	L	F	24	CXCL2	52	NTc.Cm19
CXCL2	ENSG00000081041	clinical_c_F41	F41 Other anxiety disorders	rs142264518	C	0.892721	-0.0037135	0.0014371	0.0097636	T39A	ENST00000508487	T	A	39	CXCL2	67	NTc.Cm4
CXCL2	ENSG00000081041	clinical_c_I95	I95 Hypotension	rs199782155	A	0.807452	7.8625	1.192	4.2311e-11	L24F	ENST00000508487	L	F	24	CXCL2	52	NTc.Cm19
CXCL2	ENSG00000081041	clinical_c_H61	H61 Other disorders of external ear	rs199782155	A	0.807452	1.7624	0.53447	0.00097557	L24F	ENST00000508487	L	F	24	CXCL2	52	NTc.Cm19
CXCL2	ENSG00000081041	30220-0.0	Basophill percentage	rs186397980	T	0.931417	-0.0074106	0.0028075	0.0083016	R3H	ENST00000508487	R	H	3	CXCL2	31	NTc.Cm40
CXCL2	ENSG00000081041	clinical_c_Block_M00-M03	M00-M03 Infectious arthropathies	rs148727820	C	0.514783	0.0073111	0.0024553	0.0029047	N56K	ENST00000508487	N	K	56	CXCL2	95	B1.1
CXCL2	ENSG00000081041	clinical_c_E11	E11 Non-insulin-dependent diabetes mellitus	rs199782155	A	0.807452	6.026	2.1422	0.0049094	L24F	ENST00000508487	L	F	24	CXCL2	52	NTc.Cm19
CXCL2	ENSG00000081041	clinical_c_K26	K26 Duodenal ulcer	rs199782155	A	0.807452	3.3685	0.95032	0.00039332	L24F	ENST00000508487	L	F	24	CXCL2	52	NTc.Cm19
CXCL2	ENSG00000081041	selfReported_n_1565	appendicitis	rs199782155	A	0.807452	3.1911	0.99522	0.0013439	L24F	ENST00000508487	L	F	24	CXCL2	52	NTc.Cm19
CXCL2	ENSG00000081041	23122-0.0	Arm predicted mass (right)	rs148727820	C	0.514783	-0.064036	0.023337	0.0060698	N56K	ENST00000508487	N	K	56	CXCL2	95	B1.1
CXCL2	ENSG00000081041	clinical_c_J96	J96 Respiratory failure, not elsewhere classified	rs199782155	A	0.807452	3.963	0.76874	2.5349e-07	L24F	ENST00000508487	L	F	24	CXCL2	52	NTc.Cm19
CXCL2	ENSG00000081041	23101-0.0	Whole body fat-free mass	rs148727820	C	0.514783	-0.89152	0.3416	0.009059	N56K	ENST00000508487	N	K	56	CXCL2	95	B1.1
CXCL2	ENSG00000081041	clinical_c_Block_I10-I15	I10-I15 Hypertensive diseases	rs142264518	C	0.892721	-0.011499	0.0042337	0.0066066	T39A	ENST00000508487	T	A	39	CXCL2	67	NTc.Cm4
CXCL2	ENSG00000081041	clinical_c_I12	I12 Hypertensive renal disease	rs148727820	C	0.514783	0.01246	0.0043574	0.0042433	N56K	ENST00000508487	N	K	56	CXCL2	95	B1.1
CXCL2	ENSG00000081041	1488-0.0	Tea intake	rs142264518	C	0.892721	0.088363	0.032444	0.0064576	T39A	ENST00000508487	T	A	39	CXCL2	67	NTc.Cm4
CXCL2	ENSG00000081041	clinical_c_Block_M91-M94	M91-M94 Chondropathies	rs142264518	C	0.892721	0.0016948	0.00065447	0.0096093	T39A	ENST00000508487	T	A	39	CXCL2	67	NTc.Cm4
CXCL2	ENSG00000081041	30200-0.0	Neutrophill percentage	rs142264518	C	0.892721	0.25939	0.087836	0.0031461	T39A	ENST00000508487	T	A	39	CXCL2	67	NTc.Cm4
CXCL2	ENSG00000081041	30200-0.0	Neutrophill percentage	rs186397980	T	0.931417	0.24749	0.048872	4.1066e-07	R3H	ENST00000508487	R	H	3	CXCL2	31	NTc.Cm40
CXCL2	ENSG00000081041	clinical_c_K76	K76 Other diseases of liver	rs142264518	C	0.892721	-0.0036752	0.0010974	0.00081112	T39A	ENST00000508487	T	A	39	CXCL2	67	NTc.Cm4
CXCL2	ENSG00000081041	30000-0.0	White blood cell (leukocyte) count	rs142264518	C	0.892721	0.048649	0.017924	0.0066448	T39A	ENST00000508487	T	A	39	CXCL2	67	NTc.Cm4
CXCL2	ENSG00000081041	30000-0.0	White blood cell (leukocyte) count	rs186397980	T	0.931417	0.062875	0.0099729	2.8925e-10	R3H	ENST00000508487	R	H	3	CXCL2	31	NTc.Cm40
CXCL2	ENSG00000081041	clinical_c_N85	N85 Other noninflammatory disorders of uterus, except cervix	rs186397980	T	0.931417	-0.0036277	0.0013771	0.0084302	R3H	ENST00000508487	R	H	3	CXCL2	31	NTc.Cm40
CXCL2	ENSG00000081041	30190-0.0	Monocyte percentage	rs142264518	C	0.892721	-0.08516	0.021654	8.4012e-05	T39A	ENST00000508487	T	A	39	CXCL2	67	NTc.Cm4
CXCL2	ENSG00000081041	30190-0.0	Monocyte percentage	rs148727820	C	0.514783	0.38007	0.12848	0.0030948	N56K	ENST00000508487	N	K	56	CXCL2	95	B1.1
CXCL2	ENSG00000081041	30190-0.0	Monocyte percentage	rs186397980	T	0.931417	-0.054634	0.012049	5.7764e-06	R3H	ENST00000508487	R	H	3	CXCL2	31	NTc.Cm40
CXCL2	ENSG00000081041	clinical_c_Block_L00-L08	L00-L08 Infections of the skin and subcutaneous tissue	rs199782155	A	0.807452	4.62	1.7295	0.0075572	L24F	ENST00000508487	L	F	24	CXCL2	52	NTc.Cm19
CXCL2	ENSG00000081041	selfReported_n_1539	sciatica	rs199782155	A	0.807452	3.7284	1.0657	0.00046805	L24F	ENST00000508487	L	F	24	CXCL2	52	NTc.Cm19
CXCL2	ENSG00000081041	23110-0.0	Impedance of arm (left)	rs148727820	C	0.514783	5.806	2.2361	0.0094165	N56K	ENST00000508487	N	K	56	CXCL2	95	B1.1
CXCL2	ENSG00000081041	clinical_c_N73	N73 Other female pelvic inflammatory diseases	rs186397980	T	0.931417	-0.0032206	0.0010101	0.0014313	R3H	ENST00000508487	R	H	3	CXCL2	31	NTc.Cm40
CXCL2	ENSG00000081041	23105-0.0	Basal metabolic rate	rs148727820	C	0.514783	-122.33	46.435	0.008429	N56K	ENST00000508487	N	K	56	CXCL2	95	B1.1
CXCL2	ENSG00000081041	clinical_c_Block_I95-I99	I95-I99 Other and unspecified disorders of the circulatory system	rs199782155	A	0.807452	7.7787	1.2577	6.2134e-10	L24F	ENST00000508487	L	F	24	CXCL2	52	NTc.Cm19
CXCL2	ENSG00000081041	23109-0.0	Impedance of arm (right)	rs148727820	C	0.514783	6.3733	2.1526	0.003069	N56K	ENST00000508487	N	K	56	CXCL2	95	B1.1
CXCL2	ENSG00000081041	clinical_c_I73	I73 Other peripheral vascular diseases	rs199782155	A	0.807452	3.2135	1.0307	0.0018227	L24F	ENST00000508487	L	F	24	CXCL2	52	NTc.Cm19
CXCL2	ENSG00000081041	clinical_c_E27	E27 Other disorders of adrenal gland	rs148727820	C	0.514783	0.009014	0.002414	0.0001884	N56K	ENST00000508487	N	K	56	CXCL2	95	B1.1
CXCL2	ENSG00000081041	clinical_c_E83	E83 Disorders of mineral metabolism	rs199782155	A	0.807452	3.4173	0.78289	1.2714e-05	L24F	ENST00000508487	L	F	24	CXCL2	52	NTc.Cm19
CXCL2	ENSG00000081041	selfReported_n_1467	nasal/sinus disorder	rs142264518	C	0.892721	0.0040198	0.0014294	0.0049205	T39A	ENST00000508487	T	A	39	CXCL2	67	NTc.Cm4
CXCL2	ENSG00000081041	30140-0.0	Neutrophill count	rs142264518	C	0.892721	0.050991	0.014496	0.00043542	T39A	ENST00000508487	T	A	39	CXCL2	67	NTc.Cm4
CXCL2	ENSG00000081041	30140-0.0	Neutrophill count	rs186397980	T	0.931417	0.058816	0.0080652	3.0457e-13	R3H	ENST00000508487	R	H	3	CXCL2	31	NTc.Cm40
CXCL2	ENSG00000081041	clinical_c_M19	M19 Other arthrosis	rs186397980	T	0.931417	0.0035995	0.0012987	0.0055782	R3H	ENST00000508487	R	H	3	CXCL2	31	NTc.Cm40
CXCL2	ENSG00000081041	clinical_c_M31	M31 Other necrotising vasculopathies	rs148727820	C	0.514783	0.012586	0.002694	2.986e-06	N56K	ENST00000508487	N	K	56	CXCL2	95	B1.1
CXCL2	ENSG00000081041	clinical_c_I10	I10 Essential (primary) hypertension	rs142264518	C	0.892721	-0.011776	0.0042291	0.0053597	T39A	ENST00000508487	T	A	39	CXCL2	67	NTc.Cm4
CXCL2	ENSG00000081041	selfReported_n_1545	chronic fatigue syndrome	rs199782155	A	0.807452	3.5654	0.73376	1.1795e-06	L24F	ENST00000508487	L	F	24	CXCL2	52	NTc.Cm19
CXCL2	ENSG00000081041	clinical_c_I24	I24 Other acute ischaemic heart diseases	rs199782155	A	0.807452	3.5819	0.63411	1.6178e-08	L24F	ENST00000508487	L	F	24	CXCL2	52	NTc.Cm19
CXCL2	ENSG00000081041	selfReported_n_1350	spine arthritis/spondylitis	rs199782155	A	0.807452	3.2391	1.0254	0.0015837	L24F	ENST00000508487	L	F	24	CXCL2	52	NTc.Cm19
CXCL2	ENSG00000081041	selfReported_n_1095	heart valve problem/heart murmur	rs199782155	A	0.807452	2.8761	0.97454	0.0031649	L24F	ENST00000508487	L	F	24	CXCL2	52	NTc.Cm19
CXCL2	ENSG00000081041	selfReported_n_1182	gall bladder disease	rs199782155	A	0.807452	4.4458	1.4429	0.002062	L24F	ENST00000508487	L	F	24	CXCL2	52	NTc.Cm19
CXCL2	ENSG00000081041	clinical_c_Block_F40-F48	F40-F48 Neurotic, stress-related and somatoform disorders	rs142264518	C	0.892721	-0.0042353	0.0015958	0.0079554	T39A	ENST00000508487	T	A	39	CXCL2	67	NTc.Cm4
CXCL2	ENSG00000081041	23130-0.0	Trunk predicted mass	rs148727820	C	0.514783	-0.4435	0.16782	0.0082237	N56K	ENST00000508487	N	K	56	CXCL2	95	B1.1
CXCL2	ENSG00000081041	selfReported_n_1762	tropical & travel-related infections	rs142264518	C	0.892721	0.0011856	0.00044485	0.007695	T39A	ENST00000508487	T	A	39	CXCL2	67	NTc.Cm4
CXCL2	ENSG00000081041	clinical_c_K41	K41 Femoral hernia	rs148727820	C	0.514783	0.0086634	0.0028072	0.0020278	N56K	ENST00000508487	N	K	56	CXCL2	95	B1.1
CXCL2	ENSG00000081041	selfReported_n_1130	asthma	rs148727820	C	0.514783	0.074076	0.021631	0.00061574	N56K	ENST00000508487	N	K	56	CXCL2	95	B1.1
CXCL2	ENSG00000081041	clinical_c_I22	I22 Subsequent myocardial infarction	rs199782155	A	0.807452	3.6957	0.45866	7.7966e-16	L24F	ENST00000508487	L	F	24	CXCL2	52	NTc.Cm19
CXCL2	ENSG00000081041	clinical_c_Block_H60-H62	H60-H62 Diseases of external ear	rs199782155	A	0.807452	1.6887	0.65043	0.0094262	L24F	ENST00000508487	L	F	24	CXCL2	52	NTc.Cm19
CXCL2	ENSG00000081041	clinical_c_I61	I61 Intracerebral haemorrhage	rs148727820	C	0.514783	0.010108	0.0029786	0.00068981	N56K	ENST00000508487	N	K	56	CXCL2	95	B1.1
CXCL2	ENSG00000081041	clinical_c_F20	F20 Schizophrenia	rs186397980	T	0.931417	0.00063709	0.00024406	0.009044	R3H	ENST00000508487	R	H	3	CXCL2	31	NTc.Cm40
CXCL2	ENSG00000081041	clinical_c_N83	N83 Noninflammatory disorders of ovary, Fallopian tube and broad ligament	rs199782155	A	0.807452	6.2764	2.3407	0.0073303	L24F	ENST00000508487	L	F	24	CXCL2	52	NTc.Cm19
CXCL2	ENSG00000081041	clinical_c_N43	N43 Hydrocele and spermatocele	rs142264518	C	0.892721	0.0043539	0.001515	0.0040554	T39A	ENST00000508487	T	A	39	CXCL2	67	NTc.Cm4
CXCL2	ENSG00000081041	clinical_c_Block_E10-E14	E10-E14 Diabetes mellitus	rs199782155	A	0.807452	6.3984	2.2237	0.0040109	L24F	ENST00000508487	L	F	24	CXCL2	52	NTc.Cm19
CXCL2	ENSG00000081041	30180-0.0	Lymphocyte percentage	rs186397980	T	0.931417	-0.15047	0.041912	0.00033057	R3H	ENST00000508487	R	H	3	CXCL2	31	NTc.Cm40
CXCL2	ENSG00000081041	clinical_c_L03	L03 Cellulitis	rs199782155	A	0.807452	4.1655	1.4304	0.0035908	L24F	ENST00000508487	L	F	24	CXCL2	52	NTc.Cm19
CXCL2	ENSG00000081041	728-0.0	Number of vehicles in household	rs142264518	C	0.892721	-0.02654	0.0097501	0.0064884	T39A	ENST00000508487	T	A	39	CXCL2	67	NTc.Cm4
CXCL2	ENSG00000081041	selfReported_n_1164	gastritis/gastric erosions	rs199782155	A	0.807452	3.2358	0.4352	1.0452e-13	L24F	ENST00000508487	L	F	24	CXCL2	52	NTc.Cm19
CXCL2	ENSG00000081041	23129-0.0	Trunk fat-free mass	rs148727820	C	0.514783	-0.46231	0.17486	0.0081952	N56K	ENST00000508487	N	K	56	CXCL2	95	B1.1
CXCL2	ENSG00000081041	clinical_c_Block_J95-J99	J95-J99 Other diseases of the respiratory system	rs199782155	A	0.807452	4.394	1.2416	0.00040184	L24F	ENST00000508487	L	F	24	CXCL2	52	NTc.Cm19
CXCL2	ENSG00000081041	clinical_c_Block_F00-F09	F00-F09 Organic, including symptomatic, mental disorders	rs199782155	A	0.807452	3.5494	0.67784	1.6391e-07	L24F	ENST00000508487	L	F	24	CXCL2	52	NTc.Cm19
CXCL3	ENSG00000163734	clinical_c_M85	M85 Other disorders of bone density and structure	rs352043	C	0.354022	0.02339	0.0067916	0.00057315	H3R	ENST00000296026	H	R	3	CXCL3	31	NTc.Cm40
CXCL3	ENSG00000163734	30160-0.0	Basophill count	rs352043	C	0.354022	0.0154	0.004961	0.0019077	H3R	ENST00000296026	H	R	3	CXCL3	31	NTc.Cm40
CXCL3	ENSG00000163734	selfReported_n_1525	osteoarthritis	rs352043	C	0.354022	0.12402	0.03536	0.00045247	H3R	ENST00000296026	H	R	3	CXCL3	31	NTc.Cm40
CXCL3	ENSG00000163734	30220-0.0	Basophill percentage	rs352043	C	0.354022	0.15149	0.055223	0.0060823	H3R	ENST00000296026	H	R	3	CXCL3	31	NTc.Cm40
CXCL3	ENSG00000163734	clinical_c_I69	I69 Sequelae of cerebrovascular disease	rs352043	C	0.354022	0.019354	0.007282	0.0078665	H3R	ENST00000296026	H	R	3	CXCL3	31	NTc.Cm40
CXCL3	ENSG00000163734	selfReported_n_1457	muscle or soft tissue injuries	rs182216932	T	0.957934	0.0022049	0.00078691	0.0050796	S11R	ENST00000296026	S	R	11	CXCL3	39	NTc.Cm32
CXCL3	ENSG00000163734	selfReported_n_1540	psoriatic arthropathy	rs352043	C	0.354022	0.016602	0.0058324	0.0044192	H3R	ENST00000296026	H	R	3	CXCL3	31	NTc.Cm40
CXCL3	ENSG00000163734	clinical_c_I25	I25 Chronic ischaemic heart disease	rs352043	C	0.354022	0.081566	0.030035	0.0066137	H3R	ENST00000296026	H	R	3	CXCL3	31	NTc.Cm40
CXCL3	ENSG00000163734	clinical_c_J34	J34 Other disorders of nose and nasal sinuses	rs182216932	T	0.957934	-0.0031082	0.0011621	0.0074778	S11R	ENST00000296026	S	R	11	CXCL3	39	NTc.Cm32
CXCL3	ENSG00000163734	selfReported_n_1321	joint disorder	rs352043	C	0.354022	0.11194	0.042534	0.0084961	H3R	ENST00000296026	H	R	3	CXCL3	31	NTc.Cm40
CXCL3	ENSG00000163734	20116-0.0	Smoking status	rs352043	C	0.354022	0.23017	0.081243	0.0046095	H3R	ENST00000296026	H	R	3	CXCL3	31	NTc.Cm40
CXCL3	ENSG00000163734	clinical_c_I49	I49 Other cardiac arrhythmias	rs182216932	T	0.957934	0.0020237	0.00073432	0.0058542	S11R	ENST00000296026	S	R	11	CXCL3	39	NTc.Cm32
CXCL3	ENSG00000163734	selfReported_n_1752	varicella zoster virus	rs352043	C	0.354022	0.025345	0.0089728	0.004734	H3R	ENST00000296026	H	R	3	CXCL3	31	NTc.Cm40
CXCL3	ENSG00000163734	selfReported_n_1605	fibromyalgia	rs352043	C	0.354022	0.018329	0.005048	0.00028249	H3R	ENST00000296026	H	R	3	CXCL3	31	NTc.Cm40
CXCL3	ENSG00000163734	clinical_c_K41	K41 Femoral hernia	rs352043	C	0.354022	0.015456	0.0051781	0.0028376	H3R	ENST00000296026	H	R	3	CXCL3	31	NTc.Cm40
CXCL3	ENSG00000163734	clinical_c_K11	K11 Diseases of salivary glands	rs352043	C	0.354022	0.024228	0.0065567	0.00021983	H3R	ENST00000296026	H	R	3	CXCL3	31	NTc.Cm40
CXCL3	ENSG00000163734	189-0.0	Townsend deprivation index at recruitment	rs352043	C	0.354022	1.1092	0.35387	0.0017208	H3R	ENST00000296026	H	R	3	CXCL3	31	NTc.Cm40
CXCL3	ENSG00000163734	clinical_c_M07	M07 Psoriatic and enteropathic arthropathies	rs352043	C	0.354022	0.015544	0.0054816	0.004574	H3R	ENST00000296026	H	R	3	CXCL3	31	NTc.Cm40
CXCL3	ENSG00000163734	selfReported_n_1512	psoriasis	rs182216932	T	0.957934	-0.0027423	0.00096785	0.0046052	S11R	ENST00000296026	S	R	11	CXCL3	39	NTc.Cm32
CXCL3	ENSG00000163734	clinical_c_K42	K42 Umbilical hernia	rs352043	C	0.354022	0.039249	0.012468	0.0016442	H3R	ENST00000296026	H	R	3	CXCL3	31	NTc.Cm40
CXCL3	ENSG00000163734	clinical_c_Block_M80-M85	M80-M85 Disorders of bone density and structure	rs352043	C	0.354022	0.053017	0.019183	0.0057141	H3R	ENST00000296026	H	R	3	CXCL3	31	NTc.Cm40
CXCL3	ENSG00000163734	clinical_c_M25	M25 Other joint disorders, not elsewhere classified	rs352043	C	0.354022	0.064514	0.023093	0.0052118	H3R	ENST00000296026	H	R	3	CXCL3	31	NTc.Cm40
CXCL4	ENSG00000163737	clinical_c_Block_H65-H75	H65-H75 Diseases of middle ear and mastoid	rs116796864	T	0.648558	0.28185	0.049495	1.2383e-08	V25M	ENST00000296029	V	M	25	CXCL4	55	NTc.Cm16
CXCL4	ENSG00000163737	selfReported_n_1323	muscle/soft tissue problem	rs116796864	T	0.648558	0.29062	0.080221	0.0002915	V25M	ENST00000296029	V	M	25	CXCL4	55	NTc.Cm16
CXCL4	ENSG00000163737	clinical_c_K59	K59 Other functional intestinal disorders	rs116796864	T	0.648558	0.29038	0.091166	0.001447	V25M	ENST00000296029	V	M	25	CXCL4	55	NTc.Cm16
CXCL4	ENSG00000163737	clinical_c_J33	J33 Nasal polyp	rs116796864	T	0.648558	0.2788	0.049129	1.3896e-08	V25M	ENST00000296029	V	M	25	CXCL4	55	NTc.Cm16
CXCL4	ENSG00000163737	clinical_c_F32	F32 Depressive episode	rs116796864	T	0.648558	0.2546	0.092458	0.0058931	V25M	ENST00000296029	V	M	25	CXCL4	55	NTc.Cm16
CXCL4	ENSG00000163737	selfReported_n_1231	other urological problem (male)	rs116796864	T	0.648558	0.36553	0.12904	0.0046174	V25M	ENST00000296029	V	M	25	CXCL4	55	NTc.Cm16
CXCL4	ENSG00000163737	selfReported_n_1466	ent disorder/not cancer	rs116796864	T	0.648558	0.32559	0.10515	0.0019598	V25M	ENST00000296029	V	M	25	CXCL4	55	NTc.Cm16
CXCL4	ENSG00000163737	selfReported_n_1747	viral infection	rs116796864	T	0.648558	0.3001	0.049503	1.342e-09	V25M	ENST00000296029	V	M	25	CXCL4	55	NTc.Cm16
CXCL4	ENSG00000163737	clinical_c_H66	H66 Suppurative and unspecified otitis media	rs116796864	T	0.648558	0.29415	0.024548	4.4388e-33	V25M	ENST00000296029	V	M	25	CXCL4	55	NTc.Cm16
CXCL4	ENSG00000163737	selfReported_n_1232	prostate problem (not cancer)	rs116796864	T	0.648558	0.36594	0.12074	0.0024387	V25M	ENST00000296029	V	M	25	CXCL4	55	NTc.Cm16
CXCL4	ENSG00000163737	selfReported_n_1469	ear/vestibular disorder	rs116796864	T	0.648558	0.34544	0.068505	4.5932e-07	V25M	ENST00000296029	V	M	25	CXCL4	55	NTc.Cm16
CXCL4	ENSG00000163737	clinical_c_Block_F30-F39	F30-F39 Mood [affective] disorders	rs116796864	T	0.648558	0.24973	0.096087	0.0093504	V25M	ENST00000296029	V	M	25	CXCL4	55	NTc.Cm16
CXCL4	ENSG00000163737	clinical_c_H02	H02 Other disorders of eyelid	rs116796864	T	0.648558	0.30338	0.065877	4.1193e-06	V25M	ENST00000296029	V	M	25	CXCL4	55	NTc.Cm16
CXCL4	ENSG00000163737	clinical_c_Block_H00-H06	H00-H06 Disorders of eyelid, lacrimal system and orbit	rs116796864	T	0.648558	0.30318	0.085351	0.00038205	V25M	ENST00000296029	V	M	25	CXCL4	55	NTc.Cm16
CXCL4	ENSG00000163737	clinical_c_N86	N86 Erosion and ectropion of cervix uteri	rs116796864	T	0.648558	0.48121	0.070487	8.694e-12	V25M	ENST00000296029	V	M	25	CXCL4	55	NTc.Cm16
CXCL4L1	ENSG00000109272	clinical_c_Block_I60-I69	I60-I69 Cerebrovascular diseases	rs140256823	T	0.534235	0.03928	0.013298	0.0031387	H69Y	ENST00000226524	H	Y	69	CXCL4L1	111	b1b2.10
CXCL4L1	ENSG00000109272	30090-0.0	Platelet crit	rs145723340	T	0.431437	-0.0076001	0.0028715	0.0081274	A4S	ENST00000226524	A	S	4	CXCL4L1	31	NTc.Cm40
CXCL4L1	ENSG00000109272	1727-0.0	Ease of skin tanning	rs145723340	T	0.431437	0.18086	0.064669	0.0051638	A4S	ENST00000226524	A	S	4	CXCL4L1	31	NTc.Cm40
CXCL4L1	ENSG00000109272	30160-0.0	Basophill count	rs144390629	A	0.821815	-0.0044411	0.0017024	0.0090881	L87M	ENST00000226524	L	M	87	CXCL4L1	148	B3.4
CXCL4L1	ENSG00000109272	cancer_c_Block_C15-C26	C15-C26 Malignant neoplasms of digestive organs	rs140256823	T	0.534235	0.056891	0.011113	3.0684e-07	H69Y	ENST00000226524	H	Y	69	CXCL4L1	111	b1b2.10
CXCL4L1	ENSG00000109272	clinical_c_N02	N02 Recurrent and persistent haematuria	rs145723340	T	0.431437	0.010214	0.0033132	0.0020507	A4S	ENST00000226524	A	S	4	CXCL4L1	31	NTc.Cm40
CXCL4L1	ENSG00000109272	selfReported_n_1685	osteopenia	rs144390629	A	0.821815	0.0066552	0.0022556	0.0031729	L87M	ENST00000226524	L	M	87	CXCL4L1	148	B3.4
CXCL4L1	ENSG00000109272	clinical_c_Block_N00-N08	N00-N08 Glomerular diseases	rs145723340	T	0.431437	0.015662	0.0057033	0.0060308	A4S	ENST00000226524	A	S	4	CXCL4L1	31	NTc.Cm40
CXCL4L1	ENSG00000109272	clinical_c_K66	K66 Other disorders of peritoneum	rs144390629	A	0.821815	0.013773	0.0039335	0.0004628	L87M	ENST00000226524	L	M	87	CXCL4L1	148	B3.4
CXCL4L1	ENSG00000109272	clinical_c_N88	N88 Other noninflammatory disorders of cervix uteri	rs140256823	T	0.534235	0.031329	0.011098	0.0047588	H69Y	ENST00000226524	H	Y	69	CXCL4L1	111	b1b2.10
CXCL4L1	ENSG00000109272	clinical_c_M62	M62 Other disorders of muscle	rs140256823	T	0.534235	0.018417	0.004487	4.0512e-05	H69Y	ENST00000226524	H	Y	69	CXCL4L1	111	b1b2.10
CXCL4L1	ENSG00000109272	clinical_c_J92	J92 Pleural plaque	rs145723340	T	0.431437	0.0091964	0.0034314	0.0073611	A4S	ENST00000226524	A	S	4	CXCL4L1	31	NTc.Cm40
CXCL4L1	ENSG00000109272	selfReported_n_1429	allergy or anaphylactic reaction to drug	rs140256823	T	0.534235	0.029258	0.0089621	0.0010961	H69Y	ENST00000226524	H	Y	69	CXCL4L1	111	b1b2.10
CXCL4L1	ENSG00000109272	clinical_c_I46	I46 Cardiac arrest	rs145723340	T	0.431437	0.012319	0.0038393	0.001333	A4S	ENST00000226524	A	S	4	CXCL4L1	31	NTc.Cm40
CXCL4L1	ENSG00000109272	clinical_c_O26	O26 Maternal care for other conditions predominantly related to pregnancy	rs144390629	A	0.821815	0.014194	0.0053252	0.0076902	L87M	ENST00000226524	L	M	87	CXCL4L1	148	B3.4
CXCL4L1	ENSG00000109272	selfReported_n_1323	muscle/soft tissue problem	rs145723340	T	0.431437	0.032108	0.011416	0.0049152	A4S	ENST00000226524	A	S	4	CXCL4L1	31	NTc.Cm40
CXCL4L1	ENSG00000109272	clinical_c_L53	L53 Other erythematous conditions	rs140256823	T	0.534235	0.013366	0.0034654	0.00011484	H69Y	ENST00000226524	H	Y	69	CXCL4L1	111	b1b2.10
CXCL4L1	ENSG00000109272	clinical_c_M72	M72 Fibroblastic disorders	rs145723340	T	0.431437	0.02605	0.0076482	0.00065911	A4S	ENST00000226524	A	S	4	CXCL4L1	31	NTc.Cm40
CXCL4L1	ENSG00000109272	clinical_c_I63	I63 Cerebral infarction	rs140256823	T	0.534235	0.027349	0.0084587	0.0012238	H69Y	ENST00000226524	H	Y	69	CXCL4L1	111	b1b2.10
CXCL4L1	ENSG00000109272	clinical_c_D73	D73 Diseases of spleen	rs140256823	T	0.534235	0.013177	0.0034551	0.00013692	H69Y	ENST00000226524	H	Y	69	CXCL4L1	111	b1b2.10
CXCL4L1	ENSG00000109272	clinical_c_M05	M05 Seropositive rheumatoid arthritis	rs144390629	A	0.821815	0.0083504	0.0017004	9.0683e-07	L87M	ENST00000226524	L	M	87	CXCL4L1	148	B3.4
CXCL4L1	ENSG00000109272	clinical_c_L02	L02 Cutaneous abscess, furuncle and carbuncle	rs145723340	T	0.431437	0.025175	0.0060141	2.84e-05	A4S	ENST00000226524	A	S	4	CXCL4L1	31	NTc.Cm40
CXCL4L1	ENSG00000109272	clinical_c_I35	I35 Nonrheumatic aortic valve disorders	rs144390629	A	0.821815	0.011058	0.003551	0.0018462	L87M	ENST00000226524	L	M	87	CXCL4L1	148	B3.4
CXCL4L1	ENSG00000109272	selfReported_n_1304	cataract	rs144390629	A	0.821815	0.016593	0.0052577	0.0016001	L87M	ENST00000226524	L	M	87	CXCL4L1	148	B3.4
CXCL4L1	ENSG00000109272	cancer_c_C20	C20 Malignant neoplasm of rectum	rs140256823	T	0.534235	0.035743	0.0050697	1.7874e-12	H69Y	ENST00000226524	H	Y	69	CXCL4L1	111	b1b2.10
CXCL4L1	ENSG00000109272	clinical_c_E83	E83 Disorders of mineral metabolism	rs144390629	A	0.821815	0.0098824	0.0032383	0.0022756	L87M	ENST00000226524	L	M	87	CXCL4L1	148	B3.4
CXCL4L1	ENSG00000109272	clinical_c_K92	K92 Other diseases of digestive system	rs145723340	T	0.431437	0.031747	0.011866	0.007464	A4S	ENST00000226524	A	S	4	CXCL4L1	31	NTc.Cm40
CXCL4L1	ENSG00000109272	selfReported_n_1604	carpal tunnel syndrome	rs145723340	T	0.431437	0.0096107	0.0032281	0.0029089	A4S	ENST00000226524	A	S	4	CXCL4L1	31	NTc.Cm40
CXCL4L1	ENSG00000109272	clinical_c_Block_K65-K67	K65-K67 Diseases of peritoneum	rs144390629	A	0.821815	0.013219	0.0043245	0.0022378	L87M	ENST00000226524	L	M	87	CXCL4L1	148	B3.4
CXCL4L1	ENSG00000109272	clinical_c_M87	M87 Osteonecrosis	rs140256823	T	0.534235	0.016256	0.003539	4.359e-06	H69Y	ENST00000226524	H	Y	69	CXCL4L1	111	b1b2.10
CXCL4L1	ENSG00000109272	clinical_c_I89	I89 Other non-infective disorders of lymphatic vessels and lymph nodes	rs144390629	A	0.821815	0.0062086	0.0018152	0.00062554	L87M	ENST00000226524	L	M	87	CXCL4L1	148	B3.4
CXCL4L1	ENSG00000109272	selfReported_n_1175	irritable bowel syndrome	rs140256823	T	0.534235	0.048862	0.014571	0.00079815	H69Y	ENST00000226524	H	Y	69	CXCL4L1	111	b1b2.10
CXCL4L1	ENSG00000109272	selfReported_n_1130	asthma	rs140256823	T	0.534235	-0.075661	0.029059	0.0092222	H69Y	ENST00000226524	H	Y	69	CXCL4L1	111	b1b2.10
CXCL4L1	ENSG00000109272	clinical_c_I61	I61 Intracerebral haemorrhage	rs145723340	T	0.431437	0.010583	0.0033243	0.001455	A4S	ENST00000226524	A	S	4	CXCL4L1	31	NTc.Cm40
CXCL4L1	ENSG00000109272	clinical_c_Block_G50-G59	G50-G59 Nerve, nerve root and plexus disorders	rs144390629	A	0.821815	0.025756	0.0090822	0.00457	L87M	ENST00000226524	L	M	87	CXCL4L1	148	B3.4
CXCL4L1	ENSG00000109272	selfReported_n_1156	liver/biliary/pancreas problem	rs140256823	T	0.534235	0.042504	0.015811	0.0071853	H69Y	ENST00000226524	H	Y	69	CXCL4L1	111	b1b2.10
CXCL4L1	ENSG00000109272	clinical_c_M41	M41 Scoliosis	rs145723340	T	0.431437	0.01666	0.0040305	3.5751e-05	A4S	ENST00000226524	A	S	4	CXCL4L1	31	NTc.Cm40
CXCL4L1	ENSG00000109272	clinical_c_G62	G62 Other polyneuropathies	rs140256823	T	0.534235	0.01706	0.0051257	0.00087394	H69Y	ENST00000226524	H	Y	69	CXCL4L1	111	b1b2.10
CXCL4L1	ENSG00000109272	clinical_c_G45	G45 Transient cerebral ischaemic attacks and related syndromes	rs140256823	T	0.534235	0.020448	0.0075484	0.0067495	H69Y	ENST00000226524	H	Y	69	CXCL4L1	111	b1b2.10
CXCL4L1	ENSG00000109272	clinical_c_J39	J39 Other diseases of upper respiratory tract	rs145723340	T	0.431437	0.01345	0.0033342	5.4816e-05	A4S	ENST00000226524	A	S	4	CXCL4L1	31	NTc.Cm40
CXCL4L1	ENSG00000109272	clinical_c_Block_M60-M63	M60-M63 Disorders of muscles	rs140256823	T	0.534235	0.017578	0.0050514	0.00050167	H69Y	ENST00000226524	H	Y	69	CXCL4L1	111	b1b2.10
CXCL5	ENSG00000163735	cancer_c_Block_C30-C39	C30-C39 Malignant neoplasms of respiratory and intrathoracic organs	rs111813861	G	0.856819	0.067946	0.017605	0.00011364	G109R	ENST00000296027	G	R	109	CXCL5	167	CT.3
CXCL5	ENSG00000163735	clinical_c_K40	K40 Inguinal hernia	rs111813861	G	0.856819	0.16042	0.049419	0.0011696	G109R	ENST00000296027	G	R	109	CXCL5	167	CT.3
CXCL5	ENSG00000163735	clinical_c_L30	L30 Other dermatitis	rs111813861	G	0.856819	0.09421	0.016265	6.9563e-09	G109R	ENST00000296027	G	R	109	CXCL5	167	CT.3
CXCL5	ENSG00000163735	_46_47_-0.0	Hand grip strength (left) / Hand grip strength (right)	rs111813861	G	0.856819	0.21085	0.051294	3.9467e-05	G109R	ENST00000296027	G	R	109	CXCL5	167	CT.3
CXCL5	ENSG00000163735	selfReported_n_1280	peripheral nerve disorder	rs111813861	G	0.856819	0.066137	0.019841	0.00085817	G109R	ENST00000296027	G	R	109	CXCL5	167	CT.3
CXCL5	ENSG00000163735	clinical_c_Block_F10-F19	F10-F19 Mental and behavioural disorders due to psychoactive substance use	rs111813861	G	0.856819	0.13138	0.050077	0.0087031	G109R	ENST00000296027	G	R	109	CXCL5	167	CT.3
CXCL5	ENSG00000163735	clinical_c_N88	N88 Other noninflammatory disorders of cervix uteri	rs111813861	G	0.856819	0.15	0.035461	2.338e-05	G109R	ENST00000296027	G	R	109	CXCL5	167	CT.3
CXCL5	ENSG00000163735	clinical_c_Block_H65-H75	H65-H75 Diseases of middle ear and mastoid	rs111813861	G	0.856819	0.061868	0.023621	0.0088137	G109R	ENST00000296027	G	R	109	CXCL5	167	CT.3
CXCL5	ENSG00000163735	clinical_c_Block_L20-L30	L20-L30 Dermatitis and eczema	rs111813861	G	0.856819	0.088986	0.023337	0.0001373	G109R	ENST00000296027	G	R	109	CXCL5	167	CT.3
CXCL5	ENSG00000163735	cancer_c_C34	C34 Malignant neoplasm of bronchus and lung	rs111813861	G	0.856819	0.068795	0.016274	2.3661e-05	G109R	ENST00000296027	G	R	109	CXCL5	167	CT.3
CXCL5	ENSG00000163735	clinical_c_I21	I21 Acute myocardial infarction	rs111813861	G	0.856819	0.11801	0.036372	0.0011764	G109R	ENST00000296027	G	R	109	CXCL5	167	CT.3
CXCL5	ENSG00000163735	clinical_c_I12	I12 Hypertensive renal disease	rs111813861	G	0.856819	0.068208	0.016309	2.8857e-05	G109R	ENST00000296027	G	R	109	CXCL5	167	CT.3
CXCL5	ENSG00000163735	selfReported_n_1091	angina	rs111813861	G	0.856819	0.12844	0.04562	0.0048723	G109R	ENST00000296027	G	R	109	CXCL5	167	CT.3
CXCL5	ENSG00000163735	clinical_c_K43	K43 Ventral hernia	rs111813861	G	0.856819	0.063001	0.024217	0.0092822	G109R	ENST00000296027	G	R	109	CXCL5	167	CT.3
CXCL5	ENSG00000163735	clinical_c_F17	F17 Mental and behavioural disorders due to use of tobacco	rs111813861	G	0.856819	0.13967	0.043134	0.0012038	G109R	ENST00000296027	G	R	109	CXCL5	167	CT.3
CXCL5	ENSG00000163735	clinical_c_I85	I85 Oesophageal varices	rs111813861	G	0.856819	0.07046	0.0095237	1.3806e-13	G109R	ENST00000296027	G	R	109	CXCL5	167	CT.3
CXCL5	ENSG00000163735	clinical_c_I34	I34 Nonrheumatic mitral valve disorders	rs111813861	G	0.856819	0.13763	0.020165	8.7902e-12	G109R	ENST00000296027	G	R	109	CXCL5	167	CT.3
CXCL5	ENSG00000163735	selfReported_n_1574	abdominal hernia	rs111813861	G	0.856819	0.062706	0.020207	0.0019149	G109R	ENST00000296027	G	R	109	CXCL5	167	CT.3
CXCL5	ENSG00000163735	clinical_c_L05	L05 Pilonidal cyst	rs111813861	G	0.856819	0.02546	0.0092419	0.0058724	G109R	ENST00000296027	G	R	109	CXCL5	167	CT.3
CXCL5	ENSG00000163735	clinical_c_J34	J34 Other disorders of nose and nasal sinuses	rs111813861	G	0.856819	0.15338	0.033628	5.0878e-06	G109R	ENST00000296027	G	R	109	CXCL5	167	CT.3
CXCL5	ENSG00000163735	selfReported_n_1416	connective tissue disorder	rs111813861	G	0.856819	0.062964	0.0217	0.003713	G109R	ENST00000296027	G	R	109	CXCL5	167	CT.3
CXCL5	ENSG00000163735	clinical_c_Block_J30-J39	J30-J39 Other diseases of upper respiratory tract	rs111813861	G	0.856819	0.13037	0.049076	0.0078976	G109R	ENST00000296027	G	R	109	CXCL5	167	CT.3
CXCL5	ENSG00000163735	30230-0.0	Nucleated red blood cell percentage	rs111813861	G	0.856819	0.30228	0.10655	0.0045561	G109R	ENST00000296027	G	R	109	CXCL5	167	CT.3
CXCL5	ENSG00000163735	selfReported_n_1095	heart valve problem/heart murmur	rs111813861	G	0.856819	0.063425	0.023835	0.0077914	G109R	ENST00000296027	G	R	109	CXCL5	167	CT.3
CXCL5	ENSG00000163735	clinical_c_N93	N93 Other abnormal uterine and vaginal bleeding	rs111813861	G	0.856819	0.13816	0.053427	0.0097119	G109R	ENST00000296027	G	R	109	CXCL5	167	CT.3
CXCL5	ENSG00000163735	selfReported_n_1218	kidney stone/ureter stone/bladder stone	rs111813861	G	0.856819	0.063783	0.023505	0.0066559	G109R	ENST00000296027	G	R	109	CXCL5	167	CT.3
CXCL5	ENSG00000163735	30170-0.0	Nucleated red blood cell count	rs111813861	G	0.856819	0.024743	0.0085709	0.003891	G109R	ENST00000296027	G	R	109	CXCL5	167	CT.3
CXCL5	ENSG00000163735	clinical_c_I22	I22 Subsequent myocardial infarction	rs111813861	G	0.856819	0.069918	0.011218	4.5908e-10	G109R	ENST00000296027	G	R	109	CXCL5	167	CT.3
CXCL5	ENSG00000163735	clinical_c_K55	K55 Vascular disorders of intestine	rs111813861	G	0.856819	0.071545	0.013407	9.4868e-08	G109R	ENST00000296027	G	R	109	CXCL5	167	CT.3
CXCL5	ENSG00000163735	selfReported_n_1430	hayfever/allergic rhinitis	rs111813861	G	0.856819	0.18287	0.06032	0.0024323	G109R	ENST00000296027	G	R	109	CXCL5	167	CT.3
CXCL5	ENSG00000163735	cancer_c_D05	D05 Carcinoma in situ of breast	rs111813861	G	0.856819	0.14831	0.034364	1.5893e-05	G109R	ENST00000296027	G	R	109	CXCL5	167	CT.3
CXCL6	ENSG00000124875	clinical_c_N20	N20 Calculus of kidney and ureter	rs140549348	G	0.873623	0.41539	0.12788	0.001161	L92V	ENST00000226317	L	V	92	CXCL6	148	B3.4
CXCL6	ENSG00000124875	cancer_c_Block_C51-C58	C51-C58 Malignant neoplasms of female genital organs	rs140549348	G	0.873623	0.60289	0.18106	0.00086906	L92V	ENST00000226317	L	V	92	CXCL6	148	B3.4
CXCL6	ENSG00000124875	clinical_c_N19	N19 Unspecified renal failure	rs140549348	G	0.873623	0.51484	0.070159	2.1682e-13	L92V	ENST00000226317	L	V	92	CXCL6	148	B3.4
CXCL6	ENSG00000124875	clinical_c_Block_K70-K77	K70-K77 Diseases of liver	rs140549348	G	0.873623	0.48362	0.13242	0.00026014	L92V	ENST00000226317	L	V	92	CXCL6	148	B3.4
CXCL6	ENSG00000124875	clinical_c_Block_N17-N19	N17-N19 Renal failure	rs140549348	G	0.873623	0.46114	0.17078	0.00693	L92V	ENST00000226317	L	V	92	CXCL6	148	B3.4
CXCL6	ENSG00000124875	cancer_c_C54	C54 Malignant neoplasm of corpus uteri	rs140549348	G	0.873623	0.63372	0.12777	7.0566e-07	L92V	ENST00000226317	L	V	92	CXCL6	148	B3.4
CXCL6	ENSG00000124875	clinical_c_N95	N95 Menopausal and other perimenopausal disorders	rs140549348	G	0.873623	1.1278	0.36802	0.0021807	L92V	ENST00000226317	L	V	92	CXCL6	148	B3.4
CXCL6	ENSG00000124875	clinical_c_Block_B00-B09	B00-B09 Viral infections characterized by skin and mucous membrane lesions	rs140549348	G	0.873623	0.2886	0.07545	0.00013078	L92V	ENST00000226317	L	V	92	CXCL6	148	B3.4
CXCL6	ENSG00000124875	clinical_c_I12	I12 Hypertensive renal disease	rs140549348	G	0.873623	0.51299	0.073353	2.6876e-12	L92V	ENST00000226317	L	V	92	CXCL6	148	B3.4
CXCL6	ENSG00000124875	selfReported_n_1526	gout	rs140549348	G	0.873623	0.45357	0.13983	0.0011794	L92V	ENST00000226317	L	V	92	CXCL6	148	B3.4
CXCL6	ENSG00000124875	clinical_c_O26	O26 Maternal care for other conditions predominantly related to pregnancy	rs140549348	G	0.873623	0.61025	0.15496	8.2139e-05	L92V	ENST00000226317	L	V	92	CXCL6	148	B3.4
CXCL6	ENSG00000124875	clinical_c_K76	K76 Other diseases of liver	rs140549348	G	0.873623	0.49355	0.10962	6.7163e-06	L92V	ENST00000226317	L	V	92	CXCL6	148	B3.4
CXCL6	ENSG00000124875	clinical_c_O03	O03 Spontaneous abortion	rs140549348	G	0.873623	0.61114	0.13599	6.9893e-06	L92V	ENST00000226317	L	V	92	CXCL6	148	B3.4
CXCL6	ENSG00000124875	clinical_c_N87	N87 Dysplasia of cervix uteri	rs140549348	G	0.873623	0.69618	0.1453	1.6571e-06	L92V	ENST00000226317	L	V	92	CXCL6	148	B3.4
CXCL6	ENSG00000124875	selfReported_n_1290	epilepsy	rs140549348	G	0.873623	0.28367	0.10963	0.0096656	L92V	ENST00000226317	L	V	92	CXCL6	148	B3.4
CXCL6	ENSG00000124875	clinical_c_Block_O20-O29	O20-O29 Other maternal disorders predominantly related to pregnancy	rs140549348	G	0.873623	0.58308	0.19944	0.0034614	L92V	ENST00000226317	L	V	92	CXCL6	148	B3.4
CXCL6	ENSG00000124875	clinical_c_Block_N20-N23	N20-N23 Urolithiasis	rs140549348	G	0.873623	0.39792	0.14821	0.0072562	L92V	ENST00000226317	L	V	92	CXCL6	148	B3.4
CXCL6	ENSG00000124875	clinical_c_D50	D50 Iron deficiency anaemia	rs140549348	G	0.873623	0.45098	0.16311	0.0056928	L92V	ENST00000226317	L	V	92	CXCL6	148	B3.4
CXCL6	ENSG00000124875	clinical_c_B07	B07 Viral warts	rs140549348	G	0.873623	0.301	0.050207	2.0339e-09	L92V	ENST00000226317	L	V	92	CXCL6	148	B3.4
CXCL6	ENSG00000124875	clinical_c_I49	I49 Other cardiac arrhythmias	rs140549348	G	0.873623	0.27646	0.095583	0.0038244	L92V	ENST00000226317	L	V	92	CXCL6	148	B3.4
CXCL6	ENSG00000124875	clinical_c_N30	N30 Cystitis	rs140549348	G	0.873623	0.4528	0.10177	8.6284e-06	L92V	ENST00000226317	L	V	92	CXCL6	148	B3.4
CXCL6	ENSG00000124875	clinical_c_Block_N80-N98	N80-N98 Noninflammatory disorders of female genital tract	rs140549348	G	0.873623	2.0943	0.71029	0.0031929	L92V	ENST00000226317	L	V	92	CXCL6	148	B3.4
CXCL6	ENSG00000124875	clinical_c_N93	N93 Other abnormal uterine and vaginal bleeding	rs140549348	G	0.873623	0.93744	0.23657	7.4146e-05	L92V	ENST00000226317	L	V	92	CXCL6	148	B3.4
CXCL6	ENSG00000124875	selfReported_n_1454	other renal/kidney problem	rs140549348	G	0.873623	0.47615	0.089013	8.8388e-08	L92V	ENST00000226317	L	V	92	CXCL6	148	B3.4
CXCL6	ENSG00000124875	cancer_c_Block_C81-C96	C81-C96 Malignant neoplasms, stated or presumed to be primary, of lymphoid, haematopoietic and related tissue	rs140549348	G	0.873623	0.31778	0.099119	0.0013458	L92V	ENST00000226317	L	V	92	CXCL6	148	B3.4
CXCL6	ENSG00000124875	clinical_c_Block_O80-O84	O80-O84 Delivery	rs140549348	G	0.873623	0.58442	0.18855	0.0019381	L92V	ENST00000226317	L	V	92	CXCL6	148	B3.4
CXCL6	ENSG00000124875	189-0.0	Townsend deprivation index at recruitment	rs140549348	G	0.873623	8.5165	3.2297	0.0083651	L92V	ENST00000226317	L	V	92	CXCL6	148	B3.4
CXCL6	ENSG00000124875	clinical_c_O80	O80 Single spontaneous delivery	rs140549348	G	0.873623	0.60408	0.16448	0.00023999	L92V	ENST00000226317	L	V	92	CXCL6	148	B3.4
CXCL6	ENSG00000124875	clinical_c_K60	K60 Fissure and fistula of anal and rectal regions	rs140549348	G	0.873623	0.74863	0.10524	1.1335e-12	L92V	ENST00000226317	L	V	92	CXCL6	148	B3.4
CXCL9	ENSG00000138755	30240-0.0	Reticulocyte percentage	rs61750813	C	0.84138	-0.039563	0.014903	0.0079369	T125A	ENST00000264888	T	A	125	CXCL9	200	CT.36
CXCL9	ENSG00000138755	30220-0.0	Basophill percentage	rs61750813	C	0.84138	0.038152	0.013531	0.0048093	T125A	ENST00000264888	T	A	125	CXCL9	200	CT.36
CXCL9	ENSG00000138755	selfReported_n_1265	neurology	rs61750813	C	0.84138	-0.023813	0.0080853	0.0032274	T125A	ENST00000264888	T	A	125	CXCL9	200	CT.36
CXCL9	ENSG00000138755	135-0.0	Number of self-reported non-cancer illnesses	rs61750813	C	0.84138	-0.14309	0.054513	0.0086688	T125A	ENST00000264888	T	A	125	CXCL9	200	CT.36
CXCL9	ENSG00000138755	30250-0.0	Reticulocyte count	rs61750813	C	0.84138	-0.0018136	0.00067691	0.007381	T125A	ENST00000264888	T	A	125	CXCL9	200	CT.36
CXCL9	ENSG00000138755	clinical_c_K29	K29 Gastritis and duodenitis	rs61750813	C	0.84138	-0.020906	0.0079378	0.0084444	T125A	ENST00000264888	T	A	125	CXCL9	200	CT.36
CXCL10	ENSG00000169245	clinical_c_N12	N12 Tubulo-interstitial nephritis, not specified as acute or chronic	rs11548618	A	1	0.0016909	0.0005943	0.0044387	R29C	ENST00000306602	R	C	29	CXCL10	70	NTc.Cm1
CXCL10	ENSG00000169245	30120-0.0	Lymphocyte count	rs11548618	A	1	0.027612	0.006628	3.101e-05	R29C	ENST00000306602	R	C	29	CXCL10	70	NTc.Cm1
CXCL10	ENSG00000169245	clinical_c_J18	J18 Pneumonia, organism unspecified	rs11548618	A	1	-0.0057986	0.0018355	0.0015828	R29C	ENST00000306602	R	C	29	CXCL10	70	NTc.Cm1
CXCL10	ENSG00000169245	30200-0.0	Neutrophill percentage	rs11548618	A	1	-0.25661	0.09179	0.0051805	R29C	ENST00000306602	R	C	29	CXCL10	70	NTc.Cm1
CXCL10	ENSG00000169245	clinical_c_Block_L80-L99	L80-L99 Other disorders of the skin and subcutaneous tissue	rs11548618	A	1	0.0062847	0.0024332	0.009797	R29C	ENST00000306602	R	C	29	CXCL10	70	NTc.Cm1
CXCL10	ENSG00000169245	clinical_c_K80	K80 Cholelithiasis	rs11548618	A	1	0.006053	0.0022668	0.0075779	R29C	ENST00000306602	R	C	29	CXCL10	70	NTc.Cm1
CXCL10	ENSG00000169245	clinical_c_O70	O70 Perineal laceration during delivery	rs11548618	A	1	0.0067531	0.0024737	0.0063345	R29C	ENST00000306602	R	C	29	CXCL10	70	NTc.Cm1
CXCL10	ENSG00000169245	clinical_c_E83	E83 Disorders of mineral metabolism	rs11548618	A	1	0.0029553	0.00090106	0.001039	R29C	ENST00000306602	R	C	29	CXCL10	70	NTc.Cm1
CXCL10	ENSG00000169245	selfReported_n_1231	other urological problem (male)	rs11548618	A	1	0.011745	0.0037288	0.0016335	R29C	ENST00000306602	R	C	29	CXCL10	70	NTc.Cm1
CXCL10	ENSG00000169245	selfReported_n_1232	prostate problem (not cancer)	rs11548618	A	1	0.013284	0.0034887	0.00014038	R29C	ENST00000306602	R	C	29	CXCL10	70	NTc.Cm1
CXCL10	ENSG00000169245	clinical_c_N21	N21 Calculus of lower urinary tract	rs11548618	A	1	0.0018745	0.00054432	0.00057387	R29C	ENST00000306602	R	C	29	CXCL10	70	NTc.Cm1
CXCL10	ENSG00000169245	30180-0.0	Lymphocyte percentage	rs11548618	A	1	0.25244	0.078717	0.0013419	R29C	ENST00000306602	R	C	29	CXCL10	70	NTc.Cm1
CXCL11	ENSG00000169248	clinical_c_E89	E89 Postprocedural endocrine and metabolic disorders, not elsewhere classified	rs151312133	C	0.805629	0.014958	0.0056337	0.0079276	Q72R	ENST00000306621	Q	R	72	CXCL11	145	B3.1
CXCL11	ENSG00000169248	clinical_c_Block_N17-N19	N17-N19 Renal failure	rs151312133	C	0.805629	0.060786	0.014098	1.6195e-05	Q72R	ENST00000306621	Q	R	72	CXCL11	145	B3.1
CXCL11	ENSG00000169248	clinical_c_G99	G99 Other disorders of nervous system in diseases classified elsewhere	rs151312133	C	0.805629	0.014928	0.0050851	0.003328	Q72R	ENST00000306621	Q	R	72	CXCL11	145	B3.1
CXCL11	ENSG00000169248	clinical_c_Block_M91-M94	M91-M94 Chondropathies	rs151312133	C	0.805629	0.01414	0.0053965	0.0087897	Q72R	ENST00000306621	Q	R	72	CXCL11	145	B3.1
CXCL11	ENSG00000169248	clinical_c_N18	N18 Chronic renal failure	rs151312133	C	0.805629	0.03658	0.010318	0.00039211	Q72R	ENST00000306621	Q	R	72	CXCL11	145	B3.1
CXCL11	ENSG00000169248	clinical_c_M94	M94 Other disorders of cartilage	rs151312133	C	0.805629	0.015578	0.0042645	0.00025937	Q72R	ENST00000306621	Q	R	72	CXCL11	145	B3.1
CXCL11	ENSG00000169248	clinical_c_I65	I65 Occlusion and stenosis of precerebral arteries, not resulting in cerebral infarction	rs151312133	C	0.805629	0.023261	0.004946	2.5628e-06	Q72R	ENST00000306621	Q	R	72	CXCL11	145	B3.1
CXCL11	ENSG00000169248	clinical_c_Block_F20-F29	F20-F29 Schizophrenia, schizotypal and delusional disorders	rs151312133	C	0.805629	0.013499	0.0048465	0.0053488	Q72R	ENST00000306621	Q	R	72	CXCL11	145	B3.1
CXCL11	ENSG00000169248	clinical_c_I70	I70 Atherosclerosis	rs151312133	C	0.805629	0.016267	0.0054905	0.0030489	Q72R	ENST00000306621	Q	R	72	CXCL11	145	B3.1
CXCL11	ENSG00000169248	clinical_c_J34	J34 Other disorders of nose and nasal sinuses	rs151312133	C	0.805629	0.033162	0.012486	0.0079109	Q72R	ENST00000306621	Q	R	72	CXCL11	145	B3.1
CXCL11	ENSG00000169248	clinical_c_I73	I73 Other peripheral vascular diseases	rs151312133	C	0.805629	0.027366	0.0093603	0.0034601	Q72R	ENST00000306621	Q	R	72	CXCL11	145	B3.1
CXCL11	ENSG00000169248	selfReported_n_1454	other renal/kidney problem	rs151312133	C	0.805629	0.021761	0.0073481	0.003062	Q72R	ENST00000306621	Q	R	72	CXCL11	145	B3.1
CXCL11	ENSG00000169248	selfReported_n_1084	peripheral vascular disease	rs151312133	C	0.805629	0.016794	0.0054424	0.0020301	Q72R	ENST00000306621	Q	R	72	CXCL11	145	B3.1
CXCL11	ENSG00000169248	clinical_c_K41	K41 Femoral hernia	rs151312133	C	0.805629	0.018364	0.0039012	2.5113e-06	Q72R	ENST00000306621	Q	R	72	CXCL11	145	B3.1
CXCL11	ENSG00000169248	clinical_c_Block_I70-I79	I70-I79 Diseases of arteries, arterioles and capillaries	rs151312133	C	0.805629	0.044944	0.013232	0.00068235	Q72R	ENST00000306621	Q	R	72	CXCL11	145	B3.1
CXCL11	ENSG00000169248	clinical_c_M80	M80 Osteoporosis with pathological fracture	rs151312133	C	0.805629	0.014402	0.004645	0.0019312	Q72R	ENST00000306621	Q	R	72	CXCL11	145	B3.1
CXCL11	ENSG00000169248	clinical_c_J90	J90 Pleural effusion, not elsewhere classified	rs151312133	C	0.805629	0.030366	0.011086	0.0061616	Q72R	ENST00000306621	Q	R	72	CXCL11	145	B3.1
CXCL12	ENSG00000107562	cancer_c_Block_C51-C58	C51-C58 Malignant neoplasms of female genital organs	rs138862128	G	0.700111	0.031996	0.0085313	0.00017658	V44A	ENST00000374429	V	A	44	CXCL12	96	B1.2
CXCL12	ENSG00000107562	clinical_c_H61	H61 Other disorders of external ear	rs138862128	G	0.700111	0.008518	0.0029357	0.0037138	V44A	ENST00000374429	V	A	44	CXCL12	96	B1.2
CXCL12	ENSG00000107562	cancer_c_C54	C54 Malignant neoplasm of corpus uteri	rs138862128	G	0.700111	0.030117	0.0060192	5.6318e-07	V44A	ENST00000374429	V	A	44	CXCL12	96	B1.2
CXCL12	ENSG00000107562	clinical_c_M24	M24 Other specific joint derangements	rs138862128	G	0.700111	0.019841	0.0047752	3.2544e-05	V44A	ENST00000374429	V	A	44	CXCL12	96	B1.2
CXCL12	ENSG00000107562	30100-0.0	Mean platelet (thrombocyte) volume	rs138862128	G	0.700111	-0.1168	0.045125	0.0096426	V44A	ENST00000374429	V	A	44	CXCL12	96	B1.2
CXCL12	ENSG00000107562	clinical_c_J33	J33 Nasal polyp	rs138862128	G	0.700111	0.020263	0.0052662	0.00011924	V44A	ENST00000374429	V	A	44	CXCL12	96	B1.2
CXCL12	ENSG00000107562	clinical_c_M22	M22 Disorders of patella	rs138862128	G	0.700111	0.0074448	0.0028691	0.0094655	V44A	ENST00000374429	V	A	44	CXCL12	96	B1.2
CXCL12	ENSG00000107562	clinical_c_F43	F43 Reaction to severe stress, and adjustment disorders	rs138862128	G	0.700111	0.0061966	0.002136	0.0037188	V44A	ENST00000374429	V	A	44	CXCL12	96	B1.2
CXCL14	ENSG00000145824	cancer_c_Block_C30-C39	C30-C39 Malignant neoplasms of respiratory and intrathoracic organs	rs200916552	T	0.762439	0.022524	0.0053488	2.5415e-05	R106H	ENST00000337225	R	H	106	CXCL14	171	CT.7
CXCL14	ENSG00000145824	clinical_c_K40	K40 Inguinal hernia	rs200916552	T	0.762439	0.04135	0.015016	0.0058934	R106H	ENST00000337225	R	H	106	CXCL14	171	CT.7
CXCL14	ENSG00000145824	clinical_c_H93	H93 Other disorders of ear, not elsewhere classified	rs200916552	T	0.762439	0.011227	0.0031952	0.000442	R106H	ENST00000337225	R	H	106	CXCL14	171	CT.7
CXCL14	ENSG00000145824	clinical_c_Block_L40-L45	L40-L45 Papulosquamous disorders	rs200916552	T	0.762439	0.018396	0.0066911	0.0059713	R106H	ENST00000337225	R	H	106	CXCL14	171	CT.7
CXCL14	ENSG00000145824	clinical_c_N64	N64 Other disorders of breast	rs146115267	C	0.531945	0.012894	0.004071	0.001539	K73R	ENST00000337225	K	R	73	CXCL14	132	B2.6
CXCL14	ENSG00000145824	clinical_c_M62	M62 Other disorders of muscle	rs200916552	T	0.762439	0.010162	0.0037995	0.0074825	R106H	ENST00000337225	R	H	106	CXCL14	171	CT.7
CXCL14	ENSG00000145824	clinical_c_I51	I51 Complications and ill-defined descriptions of heart disease	rs146115267	C	0.531945	0.010568	0.00404	0.0088991	K73R	ENST00000337225	K	R	73	CXCL14	132	B2.6
CXCL14	ENSG00000145824	clinical_c_M24	M24 Other specific joint derangements	rs200916552	T	0.762439	0.027813	0.0064648	1.6917e-05	R106H	ENST00000337225	R	H	106	CXCL14	171	CT.7
CXCL14	ENSG00000145824	23112-0.0	Leg fat mass (right)	rs146115267	C	0.531945	0.13486	0.052127	0.0096784	K73R	ENST00000337225	K	R	73	CXCL14	132	B2.6
CXCL14	ENSG00000145824	clinical_c_L60	L60 Nail disorders	rs200916552	T	0.762439	0.013668	0.0043159	0.0015409	R106H	ENST00000337225	R	H	106	CXCL14	171	CT.7
CXCL14	ENSG00000145824	cancer_c_C34	C34 Malignant neoplasm of bronchus and lung	rs200916552	T	0.762439	0.016629	0.0049445	0.00077098	R106H	ENST00000337225	R	H	106	CXCL14	171	CT.7
CXCL14	ENSG00000145824	clinical_c_H91	H91 Other hearing loss	rs200916552	T	0.762439	0.026582	0.0067394	8.0073e-05	R106H	ENST00000337225	R	H	106	CXCL14	171	CT.7
CXCL14	ENSG00000145824	clinical_c_L02	L02 Cutaneous abscess, furuncle and carbuncle	rs200916552	T	0.762439	0.01693	0.0061282	0.0057332	R106H	ENST00000337225	R	H	106	CXCL14	171	CT.7
CXCL14	ENSG00000145824	clinical_c_Block_H90-H95	H90-H95 Other disorders of ear	rs200916552	T	0.762439	0.024219	0.008531	0.004527	R106H	ENST00000337225	R	H	106	CXCL14	171	CT.7
CXCL14	ENSG00000145824	clinical_c_Block_G90-G99	G90-G99 Other disorders of the nervous system	rs200916552	T	0.762439	0.022127	0.0080878	0.0062211	R106H	ENST00000337225	R	H	106	CXCL14	171	CT.7
CXCL14	ENSG00000145824	cancer_c_Block_C81-C96	C81-C96 Malignant neoplasms, stated or presumed to be primary, of lymphoid, haematopoietic and related tissue	rs200916552	T	0.762439	0.019912	0.0066957	0.0029412	R106H	ENST00000337225	R	H	106	CXCL14	171	CT.7
CXCL14	ENSG00000145824	clinical_c_H66	H66 Suppurative and unspecified otitis media	rs146115267	C	0.531945	0.0058831	0.0017676	0.00087402	K73R	ENST00000337225	K	R	73	CXCL14	132	B2.6
CXCL14	ENSG00000145824	clinical_c_H90	H90 Conductive and sensorineural hearing loss	rs146115267	C	0.531945	0.0085729	0.0019554	1.1643e-05	K73R	ENST00000337225	K	R	73	CXCL14	132	B2.6
CXCL14	ENSG00000145824	20117-0.0	Alcohol drinker status	rs200916552	T	0.762439	-0.1027	0.031141	0.00097461	R106H	ENST00000337225	R	H	106	CXCL14	171	CT.7
CXCL14	ENSG00000145824	clinical_c_Block_G40-G47	G40-G47 Episodic and paroxysmal disorders	rs200916552	T	0.762439	0.040289	0.014804	0.0065014	R106H	ENST00000337225	R	H	106	CXCL14	171	CT.7
CXCL14	ENSG00000145824	clinical_c_G40	G40 Epilepsy	rs200916552	T	0.762439	0.02291	0.007687	0.0028796	R106H	ENST00000337225	R	H	106	CXCL14	171	CT.7
CXCL14	ENSG00000145824	clinical_c_I60	I60 Subarachnoid haemorrhage	rs200916552	T	0.762439	0.011349	0.0036265	0.001752	R106H	ENST00000337225	R	H	106	CXCL14	171	CT.7
CXCL14	ENSG00000145824	clinical_c_G45	G45 Transient cerebral ischaemic attacks and related syndromes	rs200916552	T	0.762439	0.026064	0.00639	4.5256e-05	R106H	ENST00000337225	R	H	106	CXCL14	171	CT.7
CXCL14	ENSG00000145824	clinical_c_H60	H60 Otitis externa	rs146115267	C	0.531945	0.0057138	0.0014569	8.7851e-05	K73R	ENST00000337225	K	R	73	CXCL14	132	B2.6
CXCL14	ENSG00000145824	clinical_c_M25	M25 Other joint disorders, not elsewhere classified	rs200916552	T	0.762439	0.040888	0.014234	0.0040715	R106H	ENST00000337225	R	H	106	CXCL14	171	CT.7
CXCL14	ENSG00000145824	1329-0.0	Oily fish intake	rs146115267	C	0.531945	0.090016	0.034758	0.0096032	K73R	ENST00000337225	K	R	73	CXCL14	132	B2.6
CXCL14	ENSG00000145824	clinical_c_L43	L43 Lichen planus	rs200916552	T	0.762439	0.012471	0.0029975	3.1742e-05	R106H	ENST00000337225	R	H	106	CXCL14	171	CT.7
CXCL16	ENSG00000161921	clinical_c_G93	G93 Other disorders of brain	rs150143436	T	0.853392	0.075276	0.016636	6.0434e-06	E19K	ENST00000293778	E	K	19	CXCL16	33	NTc.Cm38
CXCL16	ENSG00000161921	cancer_c_Block_C30-C39	C30-C39 Malignant neoplasms of respiratory and intrathoracic organs	rs61463072	A	1	0.0094969	0.0031193	0.0023305	P211L	ENST00000293778	P	L	211	CXCL16	259	CT.95
CXCL16	ENSG00000161921	selfReported_n_1099	transient ischaemic attack (tia)	rs150143436	T	0.853392	0.068903	0.016452	2.8125e-05	E19K	ENST00000293778	E	K	19	CXCL16	33	NTc.Cm38
CXCL16	ENSG00000161921	clinical_c_O75	O75 Other complications of labour and delivery, not elsewhere classified	rs151229852	G	0.939348	0.0029286	0.00096046	0.0022954	R22P	ENST00000293778	R	P	22	CXCL16	36	NTc.Cm35
CXCL16	ENSG00000161921	cancer_c_Block_D00-D09	D00-D09 In situ neoplasms	rs151229852	G	0.939348	0.0041435	0.0015105	0.006084	R22P	ENST00000293778	R	P	22	CXCL16	36	NTc.Cm35
CXCL16	ENSG00000161921	clinical_c_I42	I42 Cardiomyopathy	rs146574730	A	0.733005	0.013771	0.0051787	0.0078315	S70L	ENST00000293778	S	L	70	CXCL16	91	cxb1.16
CXCL16	ENSG00000161921	clinical_c_M51	M51 Other intervertebral disk disorders	rs150143436	T	0.853392	0.12089	0.035313	0.00061845	E19K	ENST00000293778	E	K	19	CXCL16	33	NTc.Cm38
CXCL16	ENSG00000161921	30160-0.0	Basophill count	rs1050998	G	0.99981	-0.00022629	7.9198e-05	0.0042735	I142T	ENST00000293778	I	T	142	CXCL16	190	CT.26
CXCL16	ENSG00000161921	30160-0.0	Basophill count	rs2277680	A	1	-0.00022675	7.9194e-05	0.0041938	A200V	ENST00000293778	A	V	200	CXCL16	248	CT.84
CXCL16	ENSG00000161921	selfReported_n_1465	bronchitis	rs151229852	G	0.939348	-0.0029351	0.0010462	0.0050223	R22P	ENST00000293778	R	P	22	CXCL16	36	NTc.Cm35
CXCL16	ENSG00000161921	30210-0.0	Eosinophill percentage	rs1050998	G	0.99981	0.012034	0.0031301	0.00012076	I142T	ENST00000293778	I	T	142	CXCL16	190	CT.26
CXCL16	ENSG00000161921	30210-0.0	Eosinophill percentage	rs2277680	A	1	0.012048	0.0031299	0.00011852	A200V	ENST00000293778	A	V	200	CXCL16	248	CT.84
CXCL16	ENSG00000161921	cancer_c_C50	C50 Malignant neoplasm of breast	rs150143436	T	0.853392	0.17961	0.067951	0.0082111	E19K	ENST00000293778	E	K	19	CXCL16	33	NTc.Cm38
CXCL16	ENSG00000161921	30120-0.0	Lymphocyte count	rs1050998	G	0.99981	-0.0060165	0.001103	4.9037e-08	I142T	ENST00000293778	I	T	142	CXCL16	190	CT.26
CXCL16	ENSG00000161921	30120-0.0	Lymphocyte count	rs151229852	G	0.939348	0.021157	0.0063662	0.0008894	R22P	ENST00000293778	R	P	22	CXCL16	36	NTc.Cm35
CXCL16	ENSG00000161921	30120-0.0	Lymphocyte count	rs2277680	A	1	-0.0060087	0.0011029	5.095e-08	A200V	ENST00000293778	A	V	200	CXCL16	248	CT.84
CXCL16	ENSG00000161921	clinical_c_L82	L82 Seborrhoeic keratosis	rs61463072	A	1	0.012886	0.0041035	0.0016884	P211L	ENST00000293778	P	L	211	CXCL16	259	CT.95
CXCL16	ENSG00000161921	clinical_c_J03	J03 Acute tonsillitis	rs140866155	T	0.852919	0.003166	0.0010277	0.0020647	G21E	ENST00000293778	G	E	21	CXCL16	35	NTc.Cm36
CXCL16	ENSG00000161921	clinical_c_N42	N42 Other disorders of prostate	rs146574730	A	0.733005	0.046863	0.011339	3.5815e-05	S70L	ENST00000293778	S	L	70	CXCL16	91	cxb1.16
CXCL16	ENSG00000161921	clinical_c_G55	G55 Nerve root and plexus compressions in diseases classified elsewhere	rs150143436	T	0.853392	0.13336	0.026239	3.7316e-07	E19K	ENST00000293778	E	K	19	CXCL16	33	NTc.Cm38
CXCL16	ENSG00000161921	selfReported_n_1414	sarcoidosis	rs146574730	A	0.733005	0.015622	0.0041066	0.00014232	S70L	ENST00000293778	S	L	70	CXCL16	91	cxb1.16
CXCL16	ENSG00000161921	clinical_c_Block_K55-K64	K55-K64 Other diseases of intestines	rs146574730	A	0.733005	0.090273	0.033261	0.0066462	S70L	ENST00000293778	S	L	70	CXCL16	91	cxb1.16
CXCL16	ENSG00000161921	clinical_c_M62	M62 Other disorders of muscle	rs140866155	T	0.852919	0.0035804	0.0012896	0.0054984	G21E	ENST00000293778	G	E	21	CXCL16	35	NTc.Cm36
CXCL16	ENSG00000161921	clinical_c_M24	M24 Other specific joint derangements	rs140866155	T	0.852919	0.0059913	0.0021941	0.0063203	G21E	ENST00000293778	G	E	21	CXCL16	35	NTc.Cm36
CXCL16	ENSG00000161921	clinical_c_M24	M24 Other specific joint derangements	rs150143436	T	0.853392	0.062827	0.02134	0.0032391	E19K	ENST00000293778	E	K	19	CXCL16	33	NTc.Cm38
CXCL16	ENSG00000161921	clinical_c_G99	G99 Other disorders of nervous system in diseases classified elsewhere	rs150143436	T	0.853392	0.069815	0.013744	3.7849e-07	E19K	ENST00000293778	E	K	19	CXCL16	33	NTc.Cm38
CXCL16	ENSG00000161921	cancer_c_C61	C61 Malignant neoplasm of prostate	rs150143436	T	0.853392	0.32043	0.074512	1.7054e-05	E19K	ENST00000293778	E	K	19	CXCL16	33	NTc.Cm38
CXCL16	ENSG00000161921	selfReported_n_1510	dermatology	rs146574730	A	0.733005	0.051329	0.01859	0.005761	S70L	ENST00000293778	S	L	70	CXCL16	91	cxb1.16
CXCL16	ENSG00000161921	clinical_c_Block_I10-I15	I10-I15 Hypertensive diseases	rs1050998	G	0.99981	-0.0019594	0.0007378	0.0079126	I142T	ENST00000293778	I	T	142	CXCL16	190	CT.26
CXCL16	ENSG00000161921	clinical_c_Block_I10-I15	I10-I15 Hypertensive diseases	rs2277680	A	1	-0.0019597	0.00073777	0.0079008	A200V	ENST00000293778	A	V	200	CXCL16	248	CT.84
CXCL16	ENSG00000161921	cancer_c_C34	C34 Malignant neoplasm of bronchus and lung	rs61463072	A	1	0.010124	0.0028829	0.00044529	P211L	ENST00000293778	P	L	211	CXCL16	259	CT.95
CXCL16	ENSG00000161921	clinical_c_Block_M65-M68	M65-M68 Disorders of synovium and tendon	rs151229852	G	0.939348	0.0049761	0.0017968	0.005615	R22P	ENST00000293778	R	P	22	CXCL16	36	NTc.Cm35
CXCL16	ENSG00000161921	clinical_c_D68	D68 Other coagulation defects	rs150143436	T	0.853392	0.070449	0.012776	3.5044e-08	E19K	ENST00000293778	E	K	19	CXCL16	33	NTc.Cm38
CXCL16	ENSG00000161921	clinical_c_L57	L57 Skin changes due to chronic exposure to nonionising radiation	rs150143436	T	0.853392	0.065424	0.020341	0.0012985	E19K	ENST00000293778	E	K	19	CXCL16	33	NTc.Cm38
CXCL16	ENSG00000161921	23106-0.0	Impedance of whole body	rs61463072	A	1	-6.8249	2.4824	0.0059721	P211L	ENST00000293778	P	L	211	CXCL16	259	CT.95
CXCL16	ENSG00000161921	selfReported_n_1347	osteomyelitis	rs1050998	G	0.99981	-0.00028104	8.3386e-05	0.00075082	I142T	ENST00000293778	I	T	142	CXCL16	190	CT.26
CXCL16	ENSG00000161921	selfReported_n_1347	osteomyelitis	rs2277680	A	1	-0.00028092	8.3382e-05	0.00075428	A200V	ENST00000293778	A	V	200	CXCL16	248	CT.84
CXCL16	ENSG00000161921	clinical_c_B98	B98 Other specified infectious agents as the cause of diseases classified to other chapters	rs150143436	T	0.853392	0.067962	0.012195	2.5075e-08	E19K	ENST00000293778	E	K	19	CXCL16	33	NTc.Cm38
CXCL16	ENSG00000161921	clinical_c_O47	O47 False labour	rs151229852	G	0.939348	0.003218	0.0011232	0.00417	R22P	ENST00000293778	R	P	22	CXCL16	36	NTc.Cm35
CXCL16	ENSG00000161921	clinical_c_Block_N99-N99	N99-N99 Other disorders of the genitourinary system	rs61463072	A	1	0.010755	0.0025355	2.2165e-05	P211L	ENST00000293778	P	L	211	CXCL16	259	CT.95
CXCL16	ENSG00000161921	clinical_c_N87	N87 Dysplasia of cervix uteri	rs150143436	T	0.853392	0.1123	0.028382	7.5982e-05	E19K	ENST00000293778	E	K	19	CXCL16	33	NTc.Cm38
CXCL16	ENSG00000161921	30000-0.0	White blood cell (leukocyte) count	rs1050998	G	0.99981	-0.012384	0.0031331	7.7273e-05	I142T	ENST00000293778	I	T	142	CXCL16	190	CT.26
CXCL16	ENSG00000161921	30000-0.0	White blood cell (leukocyte) count	rs140866155	T	0.852919	-0.11633	0.041128	0.0046782	G21E	ENST00000293778	G	E	21	CXCL16	35	NTc.Cm36
CXCL16	ENSG00000161921	30000-0.0	White blood cell (leukocyte) count	rs2277680	A	1	-0.012372	0.0031329	7.8504e-05	A200V	ENST00000293778	A	V	200	CXCL16	248	CT.84
CXCL16	ENSG00000161921	clinical_c_N50	N50 Other disorders of male genital organs	rs151229852	G	0.939348	-0.0057067	0.0021775	0.0087722	R22P	ENST00000293778	R	P	22	CXCL16	36	NTc.Cm35
CXCL16	ENSG00000161921	30190-0.0	Monocyte percentage	rs151229852	G	0.939348	-0.059841	0.021869	0.0062136	R22P	ENST00000293778	R	P	22	CXCL16	36	NTc.Cm35
CXCL16	ENSG00000161921	clinical_c_M50	M50 Cervical disk disorders	rs150143436	T	0.853392	0.068275	0.01626	2.6804e-05	E19K	ENST00000293778	E	K	19	CXCL16	33	NTc.Cm38
CXCL16	ENSG00000161921	selfReported_n_1131	chronic obstructive airways disease/copd	rs140866155	T	0.852919	0.0044991	0.0016349	0.0059263	G21E	ENST00000293778	G	E	21	CXCL16	35	NTc.Cm36
CXCL16	ENSG00000161921	selfReported_n_1131	chronic obstructive airways disease/copd	rs61463072	A	1	0.0079102	0.0028084	0.0048531	P211L	ENST00000293778	P	L	211	CXCL16	259	CT.95
CXCL16	ENSG00000161921	23110-0.0	Impedance of arm (left)	rs1050998	G	0.99981	0.17408	0.065488	0.0078568	I142T	ENST00000293778	I	T	142	CXCL16	190	CT.26
CXCL16	ENSG00000161921	23110-0.0	Impedance of arm (left)	rs146574730	A	0.733005	7.5194	2.9121	0.0098198	S70L	ENST00000293778	S	L	70	CXCL16	91	cxb1.16
CXCL16	ENSG00000161921	23110-0.0	Impedance of arm (left)	rs2277680	A	1	0.17442	0.065485	0.0077329	A200V	ENST00000293778	A	V	200	CXCL16	248	CT.84
CXCL16	ENSG00000161921	23110-0.0	Impedance of arm (left)	rs61463072	A	1	-4.0038	1.4767	0.0067016	P211L	ENST00000293778	P	L	211	CXCL16	259	CT.95
CXCL16	ENSG00000161921	cancer_c_Block_C50-C50	C50-C50 Malignant neoplasm of breast	rs150143436	T	0.853392	0.17961	0.067951	0.0082111	E19K	ENST00000293778	E	K	19	CXCL16	33	NTc.Cm38
CXCL16	ENSG00000161921	clinical_c_N99	N99 Postprocedural disorders of genito-urinary system, not elsewhere classified	rs61463072	A	1	0.010755	0.0025355	2.2165e-05	P211L	ENST00000293778	P	L	211	CXCL16	259	CT.95
CXCL16	ENSG00000161921	134-0.0	Number of self-reported cancers	rs140866155	T	0.852919	0.022252	0.0084958	0.0088143	G21E	ENST00000293778	G	E	21	CXCL16	35	NTc.Cm36
CXCL16	ENSG00000161921	cancer_c_C20	C20 Malignant neoplasm of rectum	rs146574730	A	0.733005	0.01387	0.0049345	0.0049419	S70L	ENST00000293778	S	L	70	CXCL16	91	cxb1.16
CXCL16	ENSG00000161921	23109-0.0	Impedance of arm (right)	rs61463072	A	1	-4.1174	1.4216	0.0037749	P211L	ENST00000293778	P	L	211	CXCL16	259	CT.95
CXCL16	ENSG00000161921	1379-0.0	Lamb/mutton intake	rs61463072	A	1	-0.08726	0.031706	0.0059206	P211L	ENST00000293778	P	L	211	CXCL16	259	CT.95
CXCL16	ENSG00000161921	clinical_c_H54	H54 Blindness and low vision	rs146574730	A	0.733005	0.014369	0.0043168	0.00087264	S70L	ENST00000293778	S	L	70	CXCL16	91	cxb1.16
CXCL16	ENSG00000161921	clinical_c_E83	E83 Disorders of mineral metabolism	rs150143436	T	0.853392	0.064875	0.019198	0.00072704	E19K	ENST00000293778	E	K	19	CXCL16	33	NTc.Cm38
CXCL16	ENSG00000161921	clinical_c_H33	H33 Retinal detachments and breaks	rs150143436	T	0.853392	0.062477	0.023622	0.0081728	E19K	ENST00000293778	E	K	19	CXCL16	33	NTc.Cm38
CXCL16	ENSG00000161921	clinical_c_K30	K30 Dyspepsia	rs150143436	T	0.853392	0.12222	0.045099	0.0067263	E19K	ENST00000293778	E	K	19	CXCL16	33	NTc.Cm38
CXCL16	ENSG00000161921	clinical_c_K92	K92 Other diseases of digestive system	rs150143436	T	0.853392	0.12195	0.039936	0.002262	E19K	ENST00000293778	E	K	19	CXCL16	33	NTc.Cm38
CXCL16	ENSG00000161921	selfReported_n_1317	mania/bipolar disorder/manic depression	rs1050998	G	0.99981	-0.00031977	0.00011133	0.0040747	I142T	ENST00000293778	I	T	142	CXCL16	190	CT.26
CXCL16	ENSG00000161921	selfReported_n_1317	mania/bipolar disorder/manic depression	rs2277680	A	1	-0.00031979	0.00011132	0.0040707	A200V	ENST00000293778	A	V	200	CXCL16	248	CT.84
CXCL16	ENSG00000161921	clinical_c_E86	E86 Volume depletion	rs150143436	T	0.853392	0.064096	0.022228	0.0039314	E19K	ENST00000293778	E	K	19	CXCL16	33	NTc.Cm38
CXCL16	ENSG00000161921	30140-0.0	Neutrophill count	rs1050998	G	0.99981	-0.0068057	0.0025352	0.0072641	I142T	ENST00000293778	I	T	142	CXCL16	190	CT.26
CXCL16	ENSG00000161921	30140-0.0	Neutrophill count	rs2277680	A	1	-0.0067997	0.0025351	0.0073126	A200V	ENST00000293778	A	V	200	CXCL16	248	CT.84
CXCL16	ENSG00000161921	clinical_c_B95	B95 Streptococcus and staphylococcus as the cause of diseases classified to other chapters	rs146574730	A	0.733005	0.025223	0.009284	0.0065927	S70L	ENST00000293778	S	L	70	CXCL16	91	cxb1.16
CXCL16	ENSG00000161921	clinical_c_I10	I10 Essential (primary) hypertension	rs1050998	G	0.99981	-0.0019931	0.00073701	0.0068444	I142T	ENST00000293778	I	T	142	CXCL16	190	CT.26
CXCL16	ENSG00000161921	clinical_c_I10	I10 Essential (primary) hypertension	rs2277680	A	1	-0.0019932	0.00073697	0.0068396	A200V	ENST00000293778	A	V	200	CXCL16	248	CT.84
CXCL16	ENSG00000161921	selfReported_n_1734	rosacea	rs146574730	A	0.733005	0.023786	0.0037401	2.0219e-10	S70L	ENST00000293778	S	L	70	CXCL16	91	cxb1.16
CXCL16	ENSG00000161921	30230-0.0	Nucleated red blood cell percentage	rs61463072	A	1	0.058609	0.018885	0.0019132	P211L	ENST00000293778	P	L	211	CXCL16	259	CT.95
CXCL16	ENSG00000161921	selfReported_n_1762	tropical & travel-related infections	rs151229852	G	0.939348	0.0012052	0.00044826	0.0071766	R22P	ENST00000293778	R	P	22	CXCL16	36	NTc.Cm35
CXCL16	ENSG00000161921	clinical_c_G51	G51 Facial nerve disorders	rs150143436	T	0.853392	0.069965	0.012324	1.3704e-08	E19K	ENST00000293778	E	K	19	CXCL16	33	NTc.Cm38
CXCL16	ENSG00000161921	clinical_c_Block_G90-G99	G90-G99 Other disorders of the nervous system	rs150143436	T	0.853392	0.13953	0.026708	1.7477e-07	E19K	ENST00000293778	E	K	19	CXCL16	33	NTc.Cm38
CXCL16	ENSG00000161921	selfReported_n_1142	sleep apnoea	rs151229852	G	0.939348	-0.0018815	0.00069324	0.0066453	R22P	ENST00000293778	R	P	22	CXCL16	36	NTc.Cm35
CXCL16	ENSG00000161921	clinical_c_I31	I31 Other diseases of pericardium	rs146574730	A	0.733005	0.01345	0.004794	0.0050222	S70L	ENST00000293778	S	L	70	CXCL16	91	cxb1.16
CXCL16	ENSG00000161921	clinical_c_Block_L55-L59	L55-L59 Radiation-related disorders of the skin and subcutaneous tissue	rs150143436	T	0.853392	0.065291	0.020846	0.0017359	E19K	ENST00000293778	E	K	19	CXCL16	33	NTc.Cm38
CXCL16	ENSG00000161921	clinical_c_Block_D65-D69	D65-D69 Coagulation defects, purpura and other haemorrhagic conditions	rs150143436	T	0.853392	0.065602	0.021395	0.0021678	E19K	ENST00000293778	E	K	19	CXCL16	33	NTc.Cm38
CXCL16	ENSG00000161921	selfReported_n_1262	disorder or pituitary gland	rs150143436	T	0.853392	0.065191	0.010095	1.0644e-10	E19K	ENST00000293778	E	K	19	CXCL16	33	NTc.Cm38
CXCL16	ENSG00000161921	clinical_c_N60	N60 Benign mammary dysplasia	rs146574730	A	0.733005	0.033623	0.011544	0.0035857	S70L	ENST00000293778	S	L	70	CXCL16	91	cxb1.16
CXCL16	ENSG00000161921	clinical_c_N60	N60 Benign mammary dysplasia	rs150143436	T	0.853392	0.10132	0.030528	0.00090408	E19K	ENST00000293778	E	K	19	CXCL16	33	NTc.Cm38
CXCL16	ENSG00000161921	clinical_c_Block_G50-G59	G50-G59 Nerve, nerve root and plexus disorders	rs150143436	T	0.853392	0.16187	0.053866	0.0026556	E19K	ENST00000293778	E	K	19	CXCL16	33	NTc.Cm38
CXCL16	ENSG00000161921	clinical_c_K60	K60 Fissure and fistula of anal and rectal regions	rs150143436	T	0.853392	0.063484	0.023482	0.0068617	E19K	ENST00000293778	E	K	19	CXCL16	33	NTc.Cm38
CXCL16	ENSG00000161921	clinical_c_Block_H53-H54	H53-H54 Visual disturbances and blindness	rs146574730	A	0.733005	0.024199	0.0089499	0.0068537	S70L	ENST00000293778	S	L	70	CXCL16	91	cxb1.16
CXCL16	ENSG00000161921	30180-0.0	Lymphocyte percentage	rs1050998	G	0.99981	-0.04139	0.013116	0.0016007	I142T	ENST00000293778	I	T	142	CXCL16	190	CT.26
CXCL16	ENSG00000161921	30180-0.0	Lymphocyte percentage	rs2277680	A	1	-0.041284	0.013115	0.0016447	A200V	ENST00000293778	A	V	200	CXCL16	248	CT.84
CXCL16	ENSG00000161921	30110-0.0	Platelet distribution width	rs61463072	A	1	0.063243	0.019476	0.0011652	P211L	ENST00000293778	P	L	211	CXCL16	259	CT.95
CXCL16	ENSG00000161921	clinical_c_Block_J60-J70	J60-J70 Lung diseases due to external agents	rs140866155	T	0.852919	0.0037405	0.0013446	0.0054054	G21E	ENST00000293778	G	E	21	CXCL16	35	NTc.Cm36
CXCL16	ENSG00000161921	cancer_c_Block_C60-C63	C60-C63 Malignant neoplasms of male genital organs	rs150143436	T	0.853392	0.32072	0.07695	3.0753e-05	E19K	ENST00000293778	E	K	19	CXCL16	33	NTc.Cm38
CXCL16	ENSG00000161921	cancer_c_D05	D05 Carcinoma in situ of breast	rs151229852	G	0.939348	0.0048868	0.0014289	0.00062631	R22P	ENST00000293778	R	P	22	CXCL16	36	NTc.Cm35
CXCL16	ENSG00000161921	clinical_c_Block_H55-H59	H55-H59 Other disorders of eye and adnexa	rs1050998	G	0.99981	-0.00026826	0.00010319	0.009333	I142T	ENST00000293778	I	T	142	CXCL16	190	CT.26
CXCL16	ENSG00000161921	clinical_c_Block_H55-H59	H55-H59 Other disorders of eye and adnexa	rs2277680	A	1	-0.0002724	0.00010319	0.0082958	A200V	ENST00000293778	A	V	200	CXCL16	248	CT.84
CXCL17	ENSG00000189377	clinical_c_N48	N48 Other disorders of penis	rs75954299	G	0.532728	0.20638	0.06273	0.0010021	E45D	ENST00000601181	E	D	45	CXCL17	66	NTc.Cm5
CXCL17	ENSG00000189377	clinical_c_M71	M71 Other bursopathies	rs75954299	G	0.532728	0.17221	0.023359	1.6778e-13	E45D	ENST00000601181	E	D	45	CXCL17	66	NTc.Cm5
CXCL17	ENSG00000189377	selfReported_n_1223	urinary frequency / incontinence	rs75954299	G	0.532728	0.26193	0.031073	3.4817e-17	E45D	ENST00000601181	E	D	45	CXCL17	66	NTc.Cm5
CXCL17	ENSG00000189377	clinical_c_I95	I95 Hypotension	rs75954299	G	0.532728	0.26486	0.057072	3.4719e-06	E45D	ENST00000601181	E	D	45	CXCL17	66	NTc.Cm5
CXCL17	ENSG00000189377	clinical_c_K66	K66 Other disorders of peritoneum	rs75954299	G	0.532728	0.17637	0.045548	0.00010788	E45D	ENST00000601181	E	D	45	CXCL17	66	NTc.Cm5
CXCL17	ENSG00000189377	clinical_c_J96	J96 Respiratory failure, not elsewhere classified	rs75954299	G	0.532728	0.15602	0.036796	2.2357e-05	E45D	ENST00000601181	E	D	45	CXCL17	66	NTc.Cm5
CXCL17	ENSG00000189377	clinical_c_I46	I46 Cardiac arrest	rs75954299	G	0.532728	0.16699	0.025199	3.4338e-11	E45D	ENST00000601181	E	D	45	CXCL17	66	NTc.Cm5
CXCL17	ENSG00000189377	clinical_c_N18	N18 Chronic renal failure	rs75954299	G	0.532728	0.16016	0.054386	0.0032317	E45D	ENST00000601181	E	D	45	CXCL17	66	NTc.Cm5
CXCL17	ENSG00000189377	clinical_c_K91	K91 Postprocedural disorders of digestive system, not elsewhere classified	rs75954299	G	0.532728	0.15774	0.032457	1.1749e-06	E45D	ENST00000601181	E	D	45	CXCL17	66	NTc.Cm5
CXCL17	ENSG00000189377	selfReported_n_1131	chronic obstructive airways disease/copd	rs75954299	G	0.532728	0.15692	0.031029	4.2582e-07	E45D	ENST00000601181	E	D	45	CXCL17	66	NTc.Cm5
CXCL17	ENSG00000189377	clinical_c_Block_I95-I99	I95-I99 Other and unspecified disorders of the circulatory system	rs75954299	G	0.532728	0.25968	0.060212	1.6127e-05	E45D	ENST00000601181	E	D	45	CXCL17	66	NTc.Cm5
CXCL17	ENSG00000189377	clinical_c_Block_O10-O16	O10-O16 Oedema, proteinuria and hypertensive disorders in pregnancy, childbirth and the puerperium	rs75954299	G	0.532728	0.29668	0.08129	0.0002627	E45D	ENST00000601181	E	D	45	CXCL17	66	NTc.Cm5
CXCL17	ENSG00000189377	clinical_c_E83	E83 Disorders of mineral metabolism	rs75954299	G	0.532728	0.15451	0.03746	3.7119e-05	E45D	ENST00000601181	E	D	45	CXCL17	66	NTc.Cm5
CXCL17	ENSG00000189377	clinical_c_Block_G60-G64	G60-G64 Polyneuropathies and other disorders of the peripheral nervous system	rs75954299	G	0.532728	0.15808	0.03447	4.5208e-06	E45D	ENST00000601181	E	D	45	CXCL17	66	NTc.Cm5
CXCL17	ENSG00000189377	clinical_c_N40	N40 Hyperplasia of prostate	rs75954299	G	0.532728	0.36487	0.13565	0.0071499	E45D	ENST00000601181	E	D	45	CXCL17	66	NTc.Cm5
CXCL17	ENSG00000189377	clinical_c_E86	E86 Volume depletion	rs75954299	G	0.532728	0.14605	0.043365	0.00075761	E45D	ENST00000601181	E	D	45	CXCL17	66	NTc.Cm5
CXCL17	ENSG00000189377	1717-0.0	Skin colour	rs75954299	G	0.532728	0.80847	0.25284	0.0013859	E45D	ENST00000601181	E	D	45	CXCL17	66	NTc.Cm5
CXCL17	ENSG00000189377	clinical_c_Block_K65-K67	K65-K67 Diseases of peritoneum	rs75954299	G	0.532728	0.17767	0.05008	0.00038877	E45D	ENST00000601181	E	D	45	CXCL17	66	NTc.Cm5
CXCL17	ENSG00000189377	clinical_c_A41	A41 Other septicaemia	rs75954299	G	0.532728	0.13629	0.049899	0.0063088	E45D	ENST00000601181	E	D	45	CXCL17	66	NTc.Cm5
CXCL17	ENSG00000189377	cancer_c_Block_C81-C96	C81-C96 Malignant neoplasms, stated or presumed to be primary, of lymphoid, haematopoietic and related tissue	rs75954299	G	0.532728	0.153	0.043132	0.00038924	E45D	ENST00000601181	E	D	45	CXCL17	66	NTc.Cm5
CXCL17	ENSG00000189377	clinical_c_K11	K11 Diseases of salivary glands	rs75954299	G	0.532728	0.16616	0.026042	1.7648e-10	E45D	ENST00000601181	E	D	45	CXCL17	66	NTc.Cm5
CXCL17	ENSG00000189377	clinical_c_N17	N17 Acute renal failure	rs75954299	G	0.532728	0.14566	0.05455	0.0075815	E45D	ENST00000601181	E	D	45	CXCL17	66	NTc.Cm5
CXCL17	ENSG00000189377	clinical_c_G62	G62 Other polyneuropathies	rs75954299	G	0.532728	0.16274	0.027951	5.8032e-09	E45D	ENST00000601181	E	D	45	CXCL17	66	NTc.Cm5
CXCL17	ENSG00000189377	clinical_c_K56	K56 Paralytic ileus and intestinal obstruction without hernia	rs75954299	G	0.532728	0.14937	0.051167	0.0035091	E45D	ENST00000601181	E	D	45	CXCL17	66	NTc.Cm5
CXCL17	ENSG00000189377	selfReported_n_1222	bladder problem (not cancer)	rs75954299	G	0.532728	0.23895	0.050859	2.6258e-06	E45D	ENST00000601181	E	D	45	CXCL17	66	NTc.Cm5
CXCL17	ENSG00000189377	clinical_c_E87	E87 Other disorders of fluid, electrolyte and acid-base balance	rs75954299	G	0.532728	0.18222	0.059112	0.002052	E45D	ENST00000601181	E	D	45	CXCL17	66	NTc.Cm5
CX3CL1	ENSG00000006210	clinical_c_N12	N12 Tubulo-interstitial nephritis, not specified as acute or chronic	rs202007210	A	0.437814	0.011986	0.0045989	0.0091562	R387H	ENST00000563383	R	H	387	CX3CL1	456	CT.292
CX3CL1	ENSG00000006210	clinical_c_N12	N12 Tubulo-interstitial nephritis, not specified as acute or chronic	rs62037084	T	1	0.0016042	0.00060028	0.0075321	A68V	ENST00000563383	A	V	68	CX3CL1	118	b1b2.17
CX3CL1	ENSG00000006210	clinical_c_K40	K40 Inguinal hernia	rs143901565	A	0.648815	0.82662	0.3063	0.00696	V332I	ENST00000563383	V	I	332	CX3CL1	401	CT.237
CX3CL1	ENSG00000006210	clinical_c_L30	L30 Other dermatitis	rs199869986	T	0.575127	0.037894	0.0088511	1.8581e-05	T178M	ENST00000563383	T	M	178	CX3CL1	247	CT.83
CX3CL1	ENSG00000006210	clinical_c_E89	E89 Postprocedural endocrine and metabolic disorders, not elsewhere classified	rs143145386	G	0.682222	0.010507	0.003896	0.0070025	S214R	ENST00000563383	S	R	214	CX3CL1	283	CT.119
CX3CL1	ENSG00000006210	clinical_c_I42	I42 Cardiomyopathy	rs146218029	A	0.888613	3.533	0.68639	2.6441e-07	A241D	ENST00000563383	A	D	241	CX3CL1	310	CT.146
CX3CL1	ENSG00000006210	clinical_c_F05	F05 Delirium, not induced by alcohol and other psychoactive substances	rs146218029	A	0.888613	3.5968	0.4631	8.0642e-15	A241D	ENST00000563383	A	D	241	CX3CL1	310	CT.146
CX3CL1	ENSG00000006210	clinical_c_M51	M51 Other intervertebral disk disorders	rs143901565	A	0.648815	0.63529	0.21823	0.0036017	V332I	ENST00000563383	V	I	332	CX3CL1	401	CT.237
CX3CL1	ENSG00000006210	864-0.0	Number of days/week walked 10+ minutes	rs202007210	A	0.437814	0.5354	0.17969	0.0028869	R387H	ENST00000563383	R	H	387	CX3CL1	456	CT.292
CX3CL1	ENSG00000006210	3079-0.0	Pace-maker	rs199869986	T	0.575127	0.031321	0.00802	9.4091e-05	T178M	ENST00000563383	T	M	178	CX3CL1	247	CT.83
CX3CL1	ENSG00000006210	clinical_c_K35	K35 Acute appendicitis	rs202007210	A	0.437814	0.023246	0.0081914	0.0045426	R387H	ENST00000563383	R	H	387	CX3CL1	456	CT.292
CX3CL1	ENSG00000006210	clinical_c_A08	A08 Viral and other specified intestinal infections	rs137886321	T	0.726912	0.0034788	0.00099741	0.00048699	P247L	ENST00000563383	P	L	247	CX3CL1	316	CT.152
CX3CL1	ENSG00000006210	30120-0.0	Lymphocyte count	rs137886321	T	0.726912	0.032469	0.011559	0.0049701	P247L	ENST00000563383	P	L	247	CX3CL1	316	CT.152
CX3CL1	ENSG00000006210	1359-0.0	Poultry intake	rs143901565	A	0.648815	-3.6475	1.4082	0.0095922	V332I	ENST00000563383	V	I	332	CX3CL1	401	CT.237
CX3CL1	ENSG00000006210	selfReported_n_1223	urinary frequency / incontinence	rs199869986	T	0.575127	0.03189	0.0086408	0.00022371	T178M	ENST00000563383	T	M	178	CX3CL1	247	CT.83
CX3CL1	ENSG00000006210	clinical_c_G55	G55 Nerve root and plexus compressions in diseases classified elsewhere	rs143901565	A	0.648815	0.59933	0.16214	0.0002187	V332I	ENST00000563383	V	I	332	CX3CL1	401	CT.237
CX3CL1	ENSG00000006210	clinical_c_E11	E11 Non-insulin-dependent diabetes mellitus	rs143901565	A	0.648815	0.94357	0.32469	0.0036606	V332I	ENST00000563383	V	I	332	CX3CL1	401	CT.237
CX3CL1	ENSG00000006210	clinical_c_Block_H80-H83	H80-H83 Diseases of inner ear	rs202007210	A	0.437814	0.034495	0.0069161	6.1156e-07	R387H	ENST00000563383	R	H	387	CX3CL1	456	CT.292
CX3CL1	ENSG00000006210	clinical_c_M62	M62 Other disorders of muscle	rs143145386	G	0.682222	0.0094041	0.0032111	0.0034051	S214R	ENST00000563383	S	R	214	CX3CL1	283	CT.119
CX3CL1	ENSG00000006210	selfReported_n_1155	bowel problem	rs143901565	A	0.648815	1.1981	0.41036	0.0035038	V332I	ENST00000563383	V	I	332	CX3CL1	401	CT.237
CX3CL1	ENSG00000006210	clinical_c_N35	N35 Urethral stricture	rs143901565	A	0.648815	0.72395	0.14773	9.556e-07	V332I	ENST00000563383	V	I	332	CX3CL1	401	CT.237
CX3CL1	ENSG00000006210	selfReported_n_1566	anal problem	rs137886321	T	0.726912	0.0036466	0.0012582	0.0037526	P247L	ENST00000563383	P	L	247	CX3CL1	316	CT.152
CX3CL1	ENSG00000006210	clinical_c_L60	L60 Nail disorders	rs199869986	T	0.575127	0.040305	0.0077333	1.8696e-07	T178M	ENST00000563383	T	M	178	CX3CL1	247	CT.83
CX3CL1	ENSG00000006210	23101-0.0	Whole body fat-free mass	rs143901565	A	0.648815	-20.39	7.9129	0.0099729	V332I	ENST00000563383	V	I	332	CX3CL1	401	CT.237
CX3CL1	ENSG00000006210	1777-0.0	Part of a multiple birth	rs137886321	T	0.726912	0.0088532	0.0032797	0.0069476	P247L	ENST00000563383	P	L	247	CX3CL1	316	CT.152
CX3CL1	ENSG00000006210	clinical_c_Block_B00-B09	B00-B09 Viral infections characterized by skin and mucous membrane lesions	rs146218029	A	0.888613	3.459	0.77663	8.437e-06	A241D	ENST00000563383	A	D	241	CX3CL1	310	CT.146
CX3CL1	ENSG00000006210	clinical_c_I21	I21 Acute myocardial infarction	rs143901565	A	0.648815	0.71421	0.22542	0.0015334	V332I	ENST00000563383	V	I	332	CX3CL1	401	CT.237
CX3CL1	ENSG00000006210	clinical_c_Block_E00-E07	E00-E07 Disorders of thyroid gland	rs143901565	A	0.648815	0.90452	0.3182	0.0044743	V332I	ENST00000563383	V	I	332	CX3CL1	401	CT.237
CX3CL1	ENSG00000006210	23106-0.0	Impedance of whole body	rs143901565	A	0.648815	237.62	87.072	0.0063528	V332I	ENST00000563383	V	I	332	CX3CL1	401	CT.237
CX3CL1	ENSG00000006210	selfReported_n_1503	clotting disorder/excessive bleeding	rs137886321	T	0.726912	0.0027955	0.00098445	0.0045161	P247L	ENST00000563383	P	L	247	CX3CL1	316	CT.152
CX3CL1	ENSG00000006210	clinical_c_Block_L80-L99	L80-L99 Other disorders of the skin and subcutaneous tissue	rs62037084	T	1	0.0076171	0.002458	0.0019429	A68V	ENST00000563383	A	V	68	CX3CL1	118	b1b2.17
CX3CL1	ENSG00000006210	clinical_c_Block_K35-K38	K35-K38 Diseases of appendix	rs202007210	A	0.437814	0.030432	0.0090823	0.00080608	R387H	ENST00000563383	R	H	387	CX3CL1	456	CT.292
CX3CL1	ENSG00000006210	selfReported_n_1540	psoriatic arthropathy	rs202007210	A	0.437814	0.011158	0.0043097	0.0096265	R387H	ENST00000563383	R	H	387	CX3CL1	456	CT.292
CX3CL1	ENSG00000006210	selfReported_n_1211	peritonitis	rs146218029	A	0.888613	9.0024	0.72294	1.372e-35	A241D	ENST00000563383	A	D	241	CX3CL1	310	CT.146
CX3CL1	ENSG00000006210	clinical_c_B97	B97 Viral agents as the cause of diseases classified to other chapters	rs146218029	A	0.888613	1.1691	0.45044	0.0094471	A241D	ENST00000563383	A	D	241	CX3CL1	310	CT.146
CX3CL1	ENSG00000006210	30190-0.0	Monocyte percentage	rs137886321	T	0.726912	-0.12621	0.039974	0.0015924	P247L	ENST00000563383	P	L	247	CX3CL1	316	CT.152
CX3CL1	ENSG00000006210	23110-0.0	Impedance of arm (left)	rs143901565	A	0.648815	136.62	51.76	0.0083052	V332I	ENST00000563383	V	I	332	CX3CL1	401	CT.237
CX3CL1	ENSG00000006210	selfReported_n_1519	colitis/not crohns or ulcerative colitis	rs143901565	A	0.648815	0.45845	0.084945	6.7769e-08	V332I	ENST00000563383	V	I	332	CX3CL1	401	CT.237
CX3CL1	ENSG00000006210	clinical_c_M05	M05 Seropositive rheumatoid arthritis	rs143145386	G	0.682222	0.0069927	0.0025818	0.0067598	S214R	ENST00000563383	S	R	214	CX3CL1	283	CT.119
CX3CL1	ENSG00000006210	clinical_c_I45	I45 Other conduction disorders	rs146218029	A	0.888613	4.0171	0.90326	8.6961e-06	A241D	ENST00000563383	A	D	241	CX3CL1	310	CT.146
CX3CL1	ENSG00000006210	clinical_c_Block_M05-M14	M05-M14 Inflammatory polyarthropathies	rs62037084	T	1	0.0085069	0.0026285	0.0012106	A68V	ENST00000563383	A	V	68	CX3CL1	118	b1b2.17
CX3CL1	ENSG00000006210	clinical_c_L02	L02 Cutaneous abscess, furuncle and carbuncle	rs146218029	A	0.888613	3.3403	0.9332	0.00034446	A241D	ENST00000563383	A	D	241	CX3CL1	310	CT.146
CX3CL1	ENSG00000006210	selfReported_n_1521	inflammatory bowel disease	rs143901565	A	0.648815	0.42051	0.1523	0.0057601	V332I	ENST00000563383	V	I	332	CX3CL1	401	CT.237
CX3CL1	ENSG00000006210	clinical_c_J34	J34 Other disorders of nose and nasal sinuses	rs137886321	T	0.726912	-0.0084683	0.0027737	0.0022649	P247L	ENST00000563383	P	L	247	CX3CL1	316	CT.152
CX3CL1	ENSG00000006210	clinical_c_E03	E03 Other hypothyroidism	rs143901565	A	0.648815	0.93079	0.29107	0.0013846	V332I	ENST00000563383	V	I	332	CX3CL1	401	CT.237
CX3CL1	ENSG00000006210	clinical_c_H33	H33 Retinal detachments and breaks	rs146218029	A	0.888613	3.218	1.0899	0.0031506	A241D	ENST00000563383	A	D	241	CX3CL1	310	CT.146
CX3CL1	ENSG00000006210	selfReported_n_1231	other urological problem (male)	rs146218029	A	0.888613	15.055	5.0997	0.0031569	A241D	ENST00000563383	A	D	241	CX3CL1	310	CT.146
CX3CL1	ENSG00000006210	clinical_c_Block_G70-G73	G70-G73 Diseases of myoneural junction and muscle	rs199869986	T	0.575127	0.021428	0.0052059	3.8541e-05	T178M	ENST00000563383	T	M	178	CX3CL1	247	CT.83
CX3CL1	ENSG00000006210	selfReported_n_1082	heart/cardiac problem	rs202007210	A	0.437814	0.085244	0.024301	0.00045191	R387H	ENST00000563383	R	H	387	CX3CL1	456	CT.292
CX3CL1	ENSG00000006210	cancer_c_Block_D37-D48	D37-D48 Neoplasms of uncertain or unknown behaviour	rs199869986	T	0.575127	0.025866	0.0096427	0.0073085	T178M	ENST00000563383	T	M	178	CX3CL1	247	CT.83
CX3CL1	ENSG00000006210	clinical_c_B95	B95 Streptococcus and staphylococcus as the cause of diseases classified to other chapters	rs199869986	T	0.575127	0.041885	0.014466	0.0037881	T178M	ENST00000563383	T	M	178	CX3CL1	247	CT.83
CX3CL1	ENSG00000006210	clinical_c_B07	B07 Viral warts	rs62037084	T	1	0.0013979	0.00053068	0.0084362	A68V	ENST00000563383	A	V	68	CX3CL1	118	b1b2.17
CX3CL1	ENSG00000006210	clinical_c_N31	N31 Neuromuscular dysfunction of bladder, not elsewhere classified	rs199869986	T	0.575127	0.027097	0.0091169	0.002957	T178M	ENST00000563383	T	M	178	CX3CL1	247	CT.83
CX3CL1	ENSG00000006210	clinical_c_I72	I72 Other aneurysm	rs146218029	A	0.888613	1.1655	0.42321	0.0058904	A241D	ENST00000563383	A	D	241	CX3CL1	310	CT.146
CX3CL1	ENSG00000006210	selfReported_n_1217	urinary tract infection/kidney infection	rs62037084	T	1	-0.0028294	0.00096152	0.0032544	A68V	ENST00000563383	A	V	68	CX3CL1	118	b1b2.17
CX3CL1	ENSG00000006210	clinical_c_N81	N81 Female genital prolapse	rs146218029	A	0.888613	9.5494	3.044	0.0017062	A241D	ENST00000563383	A	D	241	CX3CL1	310	CT.146
CX3CL1	ENSG00000006210	clinical_c_I24	I24 Other acute ischaemic heart diseases	rs199869986	T	0.575127	0.029223	0.0084443	0.00053876	T178M	ENST00000563383	T	M	178	CX3CL1	247	CT.83
CX3CL1	ENSG00000006210	clinical_c_J38	J38 Diseases of vocal cords and larynx, not elsewhere classified	rs199869986	T	0.575127	0.038196	0.0094887	5.6884e-05	T178M	ENST00000563383	T	M	178	CX3CL1	247	CT.83
CX3CL1	ENSG00000006210	selfReported_n_1158	other abdominal problem	rs146218029	A	0.888613	8.5517	1.4044	1.1353e-09	A241D	ENST00000563383	A	D	241	CX3CL1	310	CT.146
CX3CL1	ENSG00000006210	clinical_c_G57	G57 Mononeuropathies of lower limb	rs199869986	T	0.575127	0.052819	0.0092615	1.1772e-08	T178M	ENST00000563383	T	M	178	CX3CL1	247	CT.83
CX3CL1	ENSG00000006210	clinical_c_M66	M66 Spontaneous rupture of synovium and tendon	rs199869986	T	0.575127	0.020106	0.0052345	0.0001225	T178M	ENST00000563383	T	M	178	CX3CL1	247	CT.83
CX3CL1	ENSG00000006210	clinical_c_I89	I89 Other non-infective disorders of lymphatic vessels and lymph nodes	rs146218029	A	0.888613	3.585	0.49684	5.3841e-13	A241D	ENST00000563383	A	D	241	CX3CL1	310	CT.146
CX3CL1	ENSG00000006210	clinical_c_O46	O46 Antepartum haemorrhage, not elsewhere classified	rs199869986	T	0.575127	0.043599	0.010939	6.7337e-05	T178M	ENST00000563383	T	M	178	CX3CL1	247	CT.83
CX3CL1	ENSG00000006210	30170-0.0	Nucleated red blood cell count	rs62037084	T	1	0.0020293	0.00040738	6.3174e-07	A68V	ENST00000563383	A	V	68	CX3CL1	118	b1b2.17
CX3CL1	ENSG00000006210	cancer_c_D41	D41 Neoplasm of uncertain or unknown behaviour of urinary organs	rs199869986	T	0.575127	0.028806	0.0057412	5.2391e-07	T178M	ENST00000563383	T	M	178	CX3CL1	247	CT.83
CX3CL1	ENSG00000006210	clinical_c_H83	H83 Other diseases of inner ear	rs202007210	A	0.437814	0.018243	0.0043796	3.1092e-05	R387H	ENST00000563383	R	H	387	CX3CL1	456	CT.292
CX3CL1	ENSG00000006210	1339-0.0	Non-oily fish intake	rs62037084	T	1	-0.031611	0.0096462	0.001049	A68V	ENST00000563383	A	V	68	CX3CL1	118	b1b2.17
CX3CL1	ENSG00000006210	clinical_c_G40	G40 Epilepsy	rs137886321	T	0.726912	0.0060803	0.002086	0.0035595	P247L	ENST00000563383	P	L	247	CX3CL1	316	CT.152
CX3CL1	ENSG00000006210	clinical_c_Block_G50-G59	G50-G59 Nerve, nerve root and plexus disorders	rs199869986	T	0.575127	0.080585	0.029238	0.0058482	T178M	ENST00000563383	T	M	178	CX3CL1	247	CT.83
CX3CL1	ENSG00000006210	clinical_c_Block_E10-E14	E10-E14 Diabetes mellitus	rs143901565	A	0.648815	0.90895	0.33704	0.0070006	V332I	ENST00000563383	V	I	332	CX3CL1	401	CT.237
CX3CL1	ENSG00000006210	selfReported_n_1302	diabetic eye disease	rs202007210	A	0.437814	0.012381	0.0042468	0.0035543	R387H	ENST00000563383	R	H	387	CX3CL1	456	CT.292
CX3CL1	ENSG00000006210	clinical_c_K51	K51 Ulcerative colitis	rs143901565	A	0.648815	0.41244	0.14486	0.0044098	V332I	ENST00000563383	V	I	332	CX3CL1	401	CT.237
CX3CL1	ENSG00000006210	selfReported_n_1222	bladder problem (not cancer)	rs143901565	A	0.648815	0.44296	0.16108	0.0059609	V332I	ENST00000563383	V	I	332	CX3CL1	401	CT.237
CX3CL1	ENSG00000006210	selfReported_n_1222	bladder problem (not cancer)	rs199869986	T	0.575127	0.045939	0.01414	0.001159	T178M	ENST00000563383	T	M	178	CX3CL1	247	CT.83
CX3CL1	ENSG00000006210	clinical_c_H50	H50 Other strabismus	rs146218029	A	0.888613	1.7063	0.58843	0.0037338	A241D	ENST00000563383	A	D	241	CX3CL1	310	CT.146
CX3CL1	ENSG00000006210	clinical_c_L98	L98 Other disorders of skin and subcutaneous tissue, not elsewhere classified	rs62037084	T	1	0.0042708	0.0014686	0.0036373	A68V	ENST00000563383	A	V	68	CX3CL1	118	b1b2.17
CX3CL1	ENSG00000006210	selfReported_n_1713	other fractures	rs143145386	G	0.682222	0.010821	0.0027907	0.00010547	S214R	ENST00000563383	S	R	214	CX3CL1	283	CT.119
CX3CL1	ENSG00000006210	selfReported_n_1248	type 2 diabetes	rs143901565	A	0.648815	0.3412	0.13201	0.0097489	V332I	ENST00000563383	V	I	332	CX3CL1	401	CT.237
CX3CL1	ENSG00000006210	clinical_c_Block_F00-F09	F00-F09 Organic, including symptomatic, mental disorders	rs146218029	A	0.888613	3.4282	0.7675	7.9431e-06	A241D	ENST00000563383	A	D	241	CX3CL1	310	CT.146
CX3CL1	ENSG00000006210	cancer_c_Block_C60-C63	C60-C63 Malignant neoplasms of male genital organs	rs143901565	A	0.648815	1.6253	0.34606	2.6481e-06	V332I	ENST00000563383	V	I	332	CX3CL1	401	CT.237
CX3CL1	ENSG00000006210	clinical_c_L91	L91 Hypertrophic disorders of skin	rs199869986	T	0.575127	0.032314	0.0075578	1.9061e-05	T178M	ENST00000563383	T	M	178	CX3CL1	247	CT.83
CX3CL1	ENSG00000006210	clinical_c_O69	O69 Labour and delivery complicated by umbilical cord complications	rs199869986	T	0.575127	0.04441	0.010796	3.8956e-05	T178M	ENST00000563383	T	M	178	CX3CL1	247	CT.83
CX3CL1	ENSG00000006210	selfReported_n_1542	rheumatic fever	rs202007210	A	0.437814	0.016418	0.0053817	0.0022832	R387H	ENST00000563383	R	H	387	CX3CL1	456	CT.292
XCL1	ENSG00000143184	23128-0.0	Trunk fat mass	rs61546281	G	0.890974	-0.90629	0.28479	0.0014614	K29R	ENST00000367818	K	R	29	XCL1	69	NTc.Cm2
XCL1	ENSG00000143184	selfReported_n_1560	pneumothorax	rs61546281	G	0.890974	0.011104	0.003595	0.0020111	K29R	ENST00000367818	K	R	29	XCL1	69	NTc.Cm2
XCL1	ENSG00000143184	23104-0.0	Body mass index (BMI)	rs61546281	G	0.890974	-0.71587	0.26176	0.0062418	K29R	ENST00000367818	K	R	29	XCL1	69	NTc.Cm2
XCL1	ENSG00000143184	clinical_c_K12	K12 Stomatitis and related lesions	rs145073237	G	0.832453	0.0055806	0.0020095	0.0054846	T37A	ENST00000367818	T	A	37	XCL1	82	cxb1.7
XCL1	ENSG00000143184	clinical_c_H25	H25 Senile cataract	rs145073237	G	0.832453	0.021381	0.0062453	0.00061814	T37A	ENST00000367818	T	A	37	XCL1	82	cxb1.7
XCL1	ENSG00000143184	clinical_c_N48	N48 Other disorders of penis	rs113445679	T	0.737022	0.111	0.036382	0.0022821	T106S	ENST00000367818	T	S	106	XCL1	186	CT.22
XCL1	ENSG00000143184	clinical_c_I26	I26 Pulmonary embolism	rs113445679	T	0.737022	0.05792	0.020252	0.0042368	T106S	ENST00000367818	T	S	106	XCL1	186	CT.22
XCL1	ENSG00000143184	clinical_c_A08	A08 Viral and other specified intestinal infections	rs113445679	T	0.737022	0.033067	0.0098185	0.00075754	T106S	ENST00000367818	T	S	106	XCL1	186	CT.22
XCL1	ENSG00000143184	30240-0.0	Reticulocyte percentage	rs61546281	G	0.890974	-0.10711	0.031591	0.00069751	K29R	ENST00000367818	K	R	29	XCL1	69	NTc.Cm2
XCL1	ENSG00000143184	clinical_c_N75	N75 Diseases of Bartholin's gland	rs113445679	T	0.737022	0.061743	0.015848	9.7873e-05	T106S	ENST00000367818	T	S	106	XCL1	186	CT.22
XCL1	ENSG00000143184	23127-0.0	Trunk fat percentage	rs61546281	G	0.890974	-1.2564	0.40536	0.0019394	K29R	ENST00000367818	K	R	29	XCL1	69	NTc.Cm2
XCL1	ENSG00000143184	21001-0.0	Body mass index (BMI)	rs61546281	G	0.890974	-0.75854	0.26377	0.0040304	K29R	ENST00000367818	K	R	29	XCL1	69	NTc.Cm2
XCL1	ENSG00000143184	30290-0.0	High light scatter reticulocyte percentage	rs61546281	G	0.890974	-0.043064	0.011641	0.00021634	K29R	ENST00000367818	K	R	29	XCL1	69	NTc.Cm2
XCL1	ENSG00000143184	clinical_c_Block_O94-O99	O94-O99 Other obstetric conditions, not elsewhere classified	rs113445679	T	0.737022	0.063265	0.024373	0.0094401	T106S	ENST00000367818	T	S	106	XCL1	186	CT.22
XCL1	ENSG00000143184	1438-0.0	Bread intake	rs145073237	G	0.832453	-1.0645	0.35074	0.0024049	T37A	ENST00000367818	T	A	37	XCL1	82	cxb1.7
XCL1	ENSG00000143184	clinical_c_N47	N47 Redundant prepuce, phimosis and paraphimosis	rs113445679	T	0.737022	0.10873	0.03643	0.0028394	T106S	ENST00000367818	T	S	106	XCL1	186	CT.22
XCL1	ENSG00000143184	clinical_c_J93	J93 Pneumothorax	rs61546281	G	0.890974	0.0095462	0.0030698	0.0018724	K29R	ENST00000367818	K	R	29	XCL1	69	NTc.Cm2
XCL1	ENSG00000143184	clinical_c_H81	H81 Disorders of vestibular function	rs56148248	C	0.89125	0.010293	0.0035387	0.0036289	D28H	ENST00000367818	D	H	28	XCL1	68	NTc.Cm3
XCL1	ENSG00000143184	clinical_c_N76	N76 Other inflammation of vagina and vulva	rs113445679	T	0.737022	0.058615	0.01637	0.00034277	T106S	ENST00000367818	T	S	106	XCL1	186	CT.22
XCL1	ENSG00000143184	30280-0.0	Immature reticulocyte fraction	rs61546281	G	0.890974	-0.010568	0.0035046	0.0025663	K29R	ENST00000367818	K	R	29	XCL1	69	NTc.Cm2
XCL1	ENSG00000143184	clinical_c_O99	O99 Other maternal diseases classifiable elsewhere but complicating pregnancy, childbirth and the puerperium	rs113445679	T	0.737022	0.063696	0.024051	0.0080887	T106S	ENST00000367818	T	S	106	XCL1	186	CT.22
XCL1	ENSG00000143184	selfReported_n_1144	pleurisy	rs113445679	T	0.737022	0.065984	0.012762	2.3378e-07	T106S	ENST00000367818	T	S	106	XCL1	186	CT.22
XCL1	ENSG00000143184	clinical_c_Block_K20-K31	K20-K31 Diseases of oesophagus, stomach and duodenum	rs145073237	G	0.832453	0.045045	0.015501	0.0036627	T37A	ENST00000367818	T	A	37	XCL1	82	cxb1.7
XCL1	ENSG00000143184	23100-0.0	Whole body fat mass	rs61546281	G	0.890974	-1.5794	0.51282	0.0020709	K29R	ENST00000367818	K	R	29	XCL1	69	NTc.Cm2
XCL1	ENSG00000143184	30300-0.0	High light scatter reticulocyte count	rs61546281	G	0.890974	-0.0018878	0.00052105	0.00029115	K29R	ENST00000367818	K	R	29	XCL1	69	NTc.Cm2
XCL1	ENSG00000143184	clinical_c_F31	F31 Bipolar affective disorder	rs113445679	T	0.737022	0.034954	0.010594	0.00096898	T106S	ENST00000367818	T	S	106	XCL1	186	CT.22
XCL1	ENSG00000143184	30100-0.0	Mean platelet (thrombocyte) volume	rs145073237	G	0.832453	-0.10184	0.0347	0.0033371	T37A	ENST00000367818	T	A	37	XCL1	82	cxb1.7
XCL1	ENSG00000143184	clinical_c_N41	N41 Inflammatory diseases of prostate	rs56148248	C	0.89125	0.027769	0.010561	0.0085532	D28H	ENST00000367818	D	H	28	XCL1	68	NTc.Cm3
XCL1	ENSG00000143184	30000-0.0	White blood cell (leukocyte) count	rs61546281	G	0.890974	-0.30256	0.10152	0.0028805	K29R	ENST00000367818	K	R	29	XCL1	69	NTc.Cm2
XCL1	ENSG00000143184	30190-0.0	Monocyte percentage	rs145073237	G	0.832453	0.24764	0.081728	0.0024447	T37A	ENST00000367818	T	A	37	XCL1	82	cxb1.7
XCL1	ENSG00000143184	23099-0.0	Body fat percentage	rs61546281	G	0.890974	-1.0987	0.35181	0.00179	K29R	ENST00000367818	K	R	29	XCL1	69	NTc.Cm2
XCL1	ENSG00000143184	21002-0.0	Weight	rs61546281	G	0.890974	-2.0565	0.76928	0.0075112	K29R	ENST00000367818	K	R	29	XCL1	69	NTc.Cm2
XCL1	ENSG00000143184	clinical_c_I45	I45 Other conduction disorders	rs113445679	T	0.737022	0.068354	0.015828	1.5718e-05	T106S	ENST00000367818	T	S	106	XCL1	186	CT.22
XCL1	ENSG00000143184	clinical_c_Block_H49-H52	H49-H52 Disorders of ocular muscles, binocular movement, accommodation and refraction	rs61546281	G	0.890974	0.015274	0.0057565	0.0079701	K29R	ENST00000367818	K	R	29	XCL1	69	NTc.Cm2
XCL1	ENSG00000143184	clinical_c_N32	N32 Other disorders of bladder	rs113445679	T	0.737022	0.1014	0.031164	0.0011391	T106S	ENST00000367818	T	S	106	XCL1	186	CT.22
XCL1	ENSG00000143184	1070-0.0	Time spent watching television (TV)	rs61546281	G	0.890974	-0.2596	0.09931	0.008947	K29R	ENST00000367818	K	R	29	XCL1	69	NTc.Cm2
XCL1	ENSG00000143184	48-0.0	Waist circumference	rs61546281	G	0.890974	-1.8897	0.68139	0.0055497	K29R	ENST00000367818	K	R	29	XCL1	69	NTc.Cm2
XCL1	ENSG00000143184	clinical_c_J33	J33 Nasal polyp	rs113445679	T	0.737022	0.072886	0.019037	0.00012883	T106S	ENST00000367818	T	S	106	XCL1	186	CT.22
XCL1	ENSG00000143184	cancer_c_Block_C00-C14	C00-C14 Malignant neoplasms of lip, oral cavity and pharynx	rs56148248	C	0.89125	0.0086809	0.0030482	0.0044009	D28H	ENST00000367818	D	H	28	XCL1	68	NTc.Cm3
XCL1	ENSG00000143184	cancer_c_Block_C00-C14	C00-C14 Malignant neoplasms of lip, oral cavity and pharynx	rs61546281	G	0.890974	0.007448	0.0028654	0.0093417	K29R	ENST00000367818	K	R	29	XCL1	69	NTc.Cm2
XCL1	ENSG00000143184	clinical_c_H54	H54 Blindness and low vision	rs113445679	T	0.737022	0.032817	0.010018	0.0010544	T106S	ENST00000367818	T	S	106	XCL1	186	CT.22
XCL1	ENSG00000143184	1349-0.0	Processed meat intake	rs56148248	C	0.89125	-0.19503	0.069933	0.0052914	D28H	ENST00000367818	D	H	28	XCL1	68	NTc.Cm3
XCL1	ENSG00000143184	clinical_c_I78	I78 Diseases of capillaries	rs113445679	T	0.737022	0.026999	0.0088612	0.0023121	T106S	ENST00000367818	T	S	106	XCL1	186	CT.22
XCL1	ENSG00000143184	selfReported_n_1317	mania/bipolar disorder/manic depression	rs113445679	T	0.737022	0.034299	0.011498	0.0028546	T106S	ENST00000367818	T	S	106	XCL1	186	CT.22
XCL1	ENSG00000143184	23116-0.0	Leg fat mass (left)	rs61546281	G	0.890974	-0.23996	0.085936	0.0052342	K29R	ENST00000367818	K	R	29	XCL1	69	NTc.Cm2
XCL1	ENSG00000143184	30140-0.0	Neutrophill count	rs61546281	G	0.890974	-0.23476	0.081976	0.004186	K29R	ENST00000367818	K	R	29	XCL1	69	NTc.Cm2
XCL1	ENSG00000143184	clinical_c_M19	M19 Other arthrosis	rs113445679	T	0.737022	0.11002	0.04206	0.0088991	T106S	ENST00000367818	T	S	106	XCL1	186	CT.22
XCL1	ENSG00000143184	clinical_c_M84	M84 Disorders of continuity of bone	rs56148248	C	0.89125	0.012377	0.0043641	0.0045672	D28H	ENST00000367818	D	H	28	XCL1	68	NTc.Cm3
XCL1	ENSG00000143184	clinical_c_J38	J38 Diseases of vocal cords and larynx, not elsewhere classified	rs56148248	C	0.89125	0.013436	0.0046973	0.0042305	D28H	ENST00000367818	D	H	28	XCL1	68	NTc.Cm3
XCL1	ENSG00000143184	clinical_c_J38	J38 Diseases of vocal cords and larynx, not elsewhere classified	rs61546281	G	0.890974	0.012664	0.0044156	0.0041317	K29R	ENST00000367818	K	R	29	XCL1	69	NTc.Cm2
XCL1	ENSG00000143184	selfReported_n_1239	testicular problems (not cancer)	rs61546281	G	0.890974	0.021513	0.0061584	0.0004773	K29R	ENST00000367818	K	R	29	XCL1	69	NTc.Cm2
XCL1	ENSG00000143184	30250-0.0	Reticulocyte count	rs61546281	G	0.890974	-0.0048825	0.0014363	0.00067559	K29R	ENST00000367818	K	R	29	XCL1	69	NTc.Cm2
XCL1	ENSG00000143184	clinical_c_I80	I80 Phlebitis and thrombophlebitis	rs145073237	G	0.832453	0.012526	0.0043105	0.0036627	T37A	ENST00000367818	T	A	37	XCL1	82	cxb1.7
XCL1	ENSG00000143184	selfReported_n_1314	nervous breakdown	rs113445679	T	0.737022	0.050198	0.0084021	2.3098e-09	T106S	ENST00000367818	T	S	106	XCL1	186	CT.22
XCL1	ENSG00000143184	selfReported_n_1537	hiatus hernia	rs145073237	G	0.832453	0.024464	0.0067159	0.0002699	T37A	ENST00000367818	T	A	37	XCL1	82	cxb1.7
XCL1	ENSG00000143184	clinical_c_Block_H25-H28	H25-H28 Disorders of lens	rs145073237	G	0.832453	0.026668	0.0094597	0.0048153	T37A	ENST00000367818	T	A	37	XCL1	82	cxb1.7
XCL1	ENSG00000143184	clinical_c_O46	O46 Antepartum haemorrhage, not elsewhere classified	rs113445679	T	0.737022	0.066094	0.014859	8.6636e-06	T106S	ENST00000367818	T	S	106	XCL1	186	CT.22
XCL1	ENSG00000143184	23115-0.0	Leg fat percentage (left)	rs61546281	G	0.890974	-0.93081	0.29172	0.0014189	K29R	ENST00000367818	K	R	29	XCL1	69	NTc.Cm2
XCL1	ENSG00000143184	clinical_c_M48	M48 Other spondylopathies	rs145073237	G	0.832453	0.012557	0.0044403	0.0046833	T37A	ENST00000367818	T	A	37	XCL1	82	cxb1.7
XCL1	ENSG00000143184	clinical_c_F40	F40 Phobic anxiety disorders	rs145073237	G	0.832453	0.0051915	0.0016643	0.0018131	T37A	ENST00000367818	T	A	37	XCL1	82	cxb1.7
XCL1	ENSG00000143184	clinical_c_Block_J90-J94	J90-J94 Other diseases of pleura	rs61546281	G	0.890974	0.023566	0.0085474	0.0058313	K29R	ENST00000367818	K	R	29	XCL1	69	NTc.Cm2
XCL1	ENSG00000143184	clinical_c_Block_O85-O92	O85-O92 Complications predominantly related to the puerperium	rs113445679	T	0.737022	0.072599	0.01466	7.3397e-07	T106S	ENST00000367818	T	S	106	XCL1	186	CT.22
XCL1	ENSG00000143184	clinical_c_G62	G62 Other polyneuropathies	rs113445679	T	0.737022	0.031395	0.011588	0.0067425	T106S	ENST00000367818	T	S	106	XCL1	186	CT.22
XCL1	ENSG00000143184	clinical_c_G62	G62 Other polyneuropathies	rs61546281	G	0.890974	0.010987	0.0036172	0.0023854	K29R	ENST00000367818	K	R	29	XCL1	69	NTc.Cm2
XCL1	ENSG00000143184	clinical_c_N43	N43 Hydrocele and spermatocele	rs56148248	C	0.89125	0.027092	0.0098499	0.005951	D28H	ENST00000367818	D	H	28	XCL1	68	NTc.Cm3
XCL1	ENSG00000143184	clinical_c_N43	N43 Hydrocele and spermatocele	rs61546281	G	0.890974	0.038229	0.0093914	4.6906e-05	K29R	ENST00000367818	K	R	29	XCL1	69	NTc.Cm2
XCL1	ENSG00000143184	1309-0.0	Fresh fruit intake	rs145073237	G	0.832453	0.19719	0.062965	0.0017382	T37A	ENST00000367818	T	A	37	XCL1	82	cxb1.7
XCL1	ENSG00000143184	selfReported_n_1592	dry eyes	rs113445679	T	0.737022	0.025894	0.0082911	0.0017893	T106S	ENST00000367818	T	S	106	XCL1	186	CT.22
XCL1	ENSG00000143184	clinical_c_K31	K31 Other diseases of stomach and duodenum	rs113445679	T	0.737022	0.078283	0.028561	0.0061273	T106S	ENST00000367818	T	S	106	XCL1	186	CT.22
XCL1	ENSG00000143184	selfReported_n_1222	bladder problem (not cancer)	rs61546281	G	0.890974	0.017301	0.0065766	0.0085198	K29R	ENST00000367818	K	R	29	XCL1	69	NTc.Cm2
XCL1	ENSG00000143184	clinical_c_J98	J98 Other respiratory disorders	rs61546281	G	0.890974	0.021649	0.005982	0.00029581	K29R	ENST00000367818	K	R	29	XCL1	69	NTc.Cm2
XCL1	ENSG00000143184	selfReported_n_1111	pulmonary embolism +/- dvt	rs113445679	T	0.737022	0.058284	0.019709	0.0031038	T106S	ENST00000367818	T	S	106	XCL1	186	CT.22
XCL1	ENSG00000143184	clinical_c_J39	J39 Other diseases of upper respiratory tract	rs61546281	G	0.890974	0.0074379	0.0028335	0.0086658	K29R	ENST00000367818	K	R	29	XCL1	69	NTc.Cm2
XCL1	ENSG00000143184	selfReported_n_1713	other fractures	rs113445679	T	0.737022	0.027452	0.0088139	0.0018422	T106S	ENST00000367818	T	S	106	XCL1	186	CT.22
XCL2	ENSG00000143185	clinical_c_I44	I44 Atrioventricular and left bundle-branch block	rs148500645	A	0.759026	0.016589	0.0061412	0.0069078	T108S	ENST00000367819	T	S	108	XCL2	188	CT.24
XCL2	ENSG00000143185	30290-0.0	High light scatter reticulocyte percentage	rs148500645	A	0.759026	0.035667	0.011288	0.0015798	T108S	ENST00000367819	T	S	108	XCL2	188	CT.24
XCL2	ENSG00000143185	clinical_c_L60	L60 Nail disorders	rs148500645	A	0.759026	0.0105	0.0034899	0.0026245	T108S	ENST00000367819	T	S	108	XCL2	188	CT.24
XCL2	ENSG00000143185	clinical_c_G47	G47 Sleep disorders	rs143951866	T	0.661529	0.029143	0.011208	0.0093145	V80M	ENST00000367819	V	M	80	XCL2	160	H.6
XCL2	ENSG00000143185	clinical_c_O63	O63 Long labour	rs143951866	T	0.661529	0.034508	0.012248	0.0048415	V80M	ENST00000367819	V	M	80	XCL2	160	H.6
XCL2	ENSG00000143185	30300-0.0	High light scatter reticulocyte count	rs148500645	A	0.759026	0.0014591	0.00050525	0.0038802	T108S	ENST00000367819	T	S	108	XCL2	188	CT.24
XCL2	ENSG00000143185	selfReported_n_1540	psoriatic arthropathy	rs143951866	T	0.661529	0.012695	0.0044087	0.0039827	V80M	ENST00000367819	V	M	80	XCL2	160	H.6
XCL2	ENSG00000143185	clinical_c_N41	N41 Inflammatory diseases of prostate	rs148500645	A	0.759026	0.023893	0.0089327	0.0074781	T108S	ENST00000367819	T	S	108	XCL2	188	CT.24
XCL2	ENSG00000143185	selfReported_n_1758	bacterial infection	rs143951866	T	0.661529	0.030374	0.010014	0.0024203	V80M	ENST00000367819	V	M	80	XCL2	160	H.6
XCL2	ENSG00000143185	clinical_c_H11	H11 Other disorders of conjunctiva	rs148500645	A	0.759026	0.010955	0.0028284	0.00010736	T108S	ENST00000367819	T	S	108	XCL2	188	CT.24
XCL2	ENSG00000143185	selfReported_n_1760	helicobacter pylori	rs143951866	T	0.661529	0.0191	0.0053571	0.00036331	V80M	ENST00000367819	V	M	80	XCL2	160	H.6
XCL2	ENSG00000143185	clinical_c_Block_H10-H13	H10-H13 Disorders of conjunctiva	rs148500645	A	0.759026	0.010119	0.0032723	0.0019866	T108S	ENST00000367819	T	S	108	XCL2	188	CT.24
XCL2	ENSG00000143185	selfReported_n_1604	carpal tunnel syndrome	rs143951866	T	0.661529	0.014232	0.0040335	0.00041791	V80M	ENST00000367819	V	M	80	XCL2	160	H.6
XCL2	ENSG00000143185	clinical_c_H72	H72 Perforation of tympanic membrane	rs143951866	T	0.661529	0.016281	0.0048843	0.00085813	V80M	ENST00000367819	V	M	80	XCL2	160	H.6
XCL2	ENSG00000143185	selfReported_n_1762	tropical & travel-related infections	rs143951866	T	0.661529	0.014533	0.0036798	7.839e-05	V80M	ENST00000367819	V	M	80	XCL2	160	H.6
XCL2	ENSG00000143185	clinical_c_I89	I89 Other non-infective disorders of lymphatic vessels and lymph nodes	rs148500645	A	0.759026	0.011471	0.0026346	1.3376e-05	T108S	ENST00000367819	T	S	108	XCL2	188	CT.24
XCL2	ENSG00000143185	selfReported_n_1573	dyspepsia / indigestion	rs148500645	A	0.759026	0.00713	0.002341	0.0023213	T108S	ENST00000367819	T	S	108	XCL2	188	CT.24
XCL2	ENSG00000143185	clinical_c_O46	O46 Antepartum haemorrhage, not elsewhere classified	rs143951866	T	0.661529	0.021793	0.0071403	0.002272	V80M	ENST00000367819	V	M	80	XCL2	160	H.6
XCL2	ENSG00000143185	clinical_c_N60	N60 Benign mammary dysplasia	rs148500645	A	0.759026	0.021993	0.0078333	0.004991	T108S	ENST00000367819	T	S	108	XCL2	188	CT.24
XCL2	ENSG00000143185	clinical_c_H83	H83 Other diseases of inner ear	rs143951866	T	0.661529	0.013845	0.0044805	0.002001	V80M	ENST00000367819	V	M	80	XCL2	160	H.6
XCL2	ENSG00000143185	1707-0.0	Handedness (chirality/laterality)	rs143951866	T	0.661529	0.094183	0.029131	0.0012245	V80M	ENST00000367819	V	M	80	XCL2	160	H.6
XCL2	ENSG00000143185	clinical_c_D75	D75 Other diseases of blood and blood-forming organs	rs148500645	A	0.759026	0.00692	0.0025643	0.0069631	T108S	ENST00000367819	T	S	108	XCL2	188	CT.24
XCL2	ENSG00000143185	clinical_c_J35	J35 Chronic diseases of tonsils and adenoids	rs143951866	T	0.661529	0.018377	0.0049341	0.00019579	V80M	ENST00000367819	V	M	80	XCL2	160	H.6
XCL2	ENSG00000143185	clinical_c_H52	H52 Disorders of refraction and accommodation	rs148500645	A	0.759026	0.011502	0.004369	0.0084751	T108S	ENST00000367819	T	S	108	XCL2	188	CT.24
XCL2	ENSG00000143185	clinical_c_K82	K82 Other diseases of gallbladder	rs148500645	A	0.759026	0.013429	0.0043381	0.0019639	T108S	ENST00000367819	T	S	108	XCL2	188	CT.24
XCL2	ENSG00000143185	1558-0.0	Alcohol intake frequency.	rs143951866	T	0.661529	-0.56869	0.13565	2.7613e-05	V80M	ENST00000367819	V	M	80	XCL2	160	H.6
XCL2	ENSG00000143185	30110-0.0	Platelet distribution width	rs148500645	A	0.759026	0.097997	0.027483	0.0003629	T108S	ENST00000367819	T	S	108	XCL2	188	CT.24
XCL2	ENSG00000143185	clinical_c_O69	O69 Labour and delivery complicated by umbilical cord complications	rs143951866	T	0.661529	0.026948	0.0070458	0.00013094	V80M	ENST00000367819	V	M	80	XCL2	160	H.6
XCL2	ENSG00000143185	selfReported_n_1542	rheumatic fever	rs148500645	A	0.759026	0.010533	0.0036287	0.0036991	T108S	ENST00000367819	T	S	108	XCL2	188	CT.24
CCR1	ENSG00000163823	clinical_c_G93	G93 Other disorders of brain	rs76628634	T	0.954284	0.11714	0.021371	4.22e-08	S70N	ENST00000296140	S	N	70	CCR1	107	2x40
CCR1	ENSG00000163823	clinical_c_O75	O75 Other complications of labour and delivery, not elsewhere classified	rs76628634	T	0.954284	0.22658	0.02808	7.12e-16	S70N	ENST00000296140	S	N	70	CCR1	107	2x40
CCR1	ENSG00000163823	clinical_c_E89	E89 Postprocedural endocrine and metabolic disorders, not elsewhere classified	rs143491674	T	1	0.010655	0.0026954	7.72e-05	A290T	ENST00000296140	A	T	290	CCR1	361	7x41
CCR1	ENSG00000163823	3079-0.0	Pace-maker	rs138822282	G	0.808747	0.040709	0.011499	0.0004	K94Q	ENST00000296140	K	Q	94	CCR1	131	2x64
CCR1	ENSG00000163823	selfReported_n_1465	bronchitis	rs143491674	T	1	0.010918	0.0040962	0.0076897	A290T	ENST00000296140	A	T	290	CCR1	361	7x41
CCR1	ENSG00000163823	clinical_c_Block_E15-E16	E15-E16 Other disorders of glucose regulation and pancreatic internal secretion	rs138822282	G	0.808747	0.034351	0.0099317	0.000543	K94Q	ENST00000296140	K	Q	94	CCR1	131	2x64
CCR1	ENSG00000163823	selfReported_n_1410	breast cysts	rs143491674	T	1	0.015563	0.0057045	0.0063676	A290T	ENST00000296140	A	T	290	CCR1	361	7x41
CCR1	ENSG00000163823	clinical_c_H40	H40 Glaucoma	rs76628634	T	0.954284	0.10908	0.035387	0.0020524	S70N	ENST00000296140	S	N	70	CCR1	107	2x40
CCR1	ENSG00000163823	clinical_c_N89	N89 Other noninflammatory disorders of vagina	rs76628634	T	0.954284	0.22589	0.040298	2.08e-08	S70N	ENST00000296140	S	N	70	CCR1	107	2x40
CCR1	ENSG00000163823	clinical_c_E16	E16 Other disorders of pancreatic internal secretion	rs138822282	G	0.808747	0.034357	0.0099165	0.000531	K94Q	ENST00000296140	K	Q	94	CCR1	131	2x64
CCR1	ENSG00000163823	1359-0.0	Poultry intake	rs138822282	G	0.808747	-0.48494	0.17743	0.0062745	K94Q	ENST00000296140	K	Q	94	CCR1	131	2x64
CCR1	ENSG00000163823	selfReported_n_1685	osteopenia	rs138822282	G	0.808747	0.027234	0.010413	0.0089113	K94Q	ENST00000296140	K	Q	94	CCR1	131	2x64
CCR1	ENSG00000163823	selfReported_n_1280	peripheral nerve disorder	rs76628634	T	0.954284	0.11673	0.025568	4.99e-06	S70N	ENST00000296140	S	N	70	CCR1	107	2x40
CCR1	ENSG00000163823	selfReported_n_1312	depression	rs76628634	T	0.954284	0.40212	0.079674	4.49e-07	S70N	ENST00000296140	S	N	70	CCR1	107	2x40
CCR1	ENSG00000163823	clinical_c_K58	K58 Irritable bowel syndrome	rs76628634	T	0.954284	0.10554	0.039697	0.0078443	S70N	ENST00000296140	S	N	70	CCR1	107	2x40
CCR1	ENSG00000163823	clinical_c_K08	K08 Other disorders of teeth and supporting structures	rs76628634	T	0.954284	0.11623	0.027672	2.67e-05	S70N	ENST00000296140	S	N	70	CCR1	107	2x40
CCR1	ENSG00000163823	clinical_c_N88	N88 Other noninflammatory disorders of cervix uteri	rs138822282	G	0.808747	0.074586	0.025595	0.0035669	K94Q	ENST00000296140	K	Q	94	CCR1	131	2x64
CCR1	ENSG00000163823	clinical_c_O34	O34 Maternal care for known or suspected abnormality of pelvic organs	rs138822282	G	0.808747	0.065152	0.023261	0.005096	K94Q	ENST00000296140	K	Q	94	CCR1	131	2x64
CCR1	ENSG00000163823	clinical_c_O34	O34 Maternal care for known or suspected abnormality of pelvic organs	rs41393844	G	0.864658	0.034414	0.010702	0.0013018	Y291H	ENST00000296140	Y	H	291	CCR1	362	7x42
CCR1	ENSG00000163823	clinical_c_N95	N95 Menopausal and other perimenopausal disorders	rs41393844	G	0.864658	0.094632	0.027607	0.000609	Y291H	ENST00000296140	Y	H	291	CCR1	362	7x42
CCR1	ENSG00000163823	clinical_c_J92	J92 Pleural plaque	rs138822282	G	0.808747	0.042824	0.0089816	1.86e-06	K94Q	ENST00000296140	K	Q	94	CCR1	131	2x64
CCR1	ENSG00000163823	cancer_c_C34	C34 Malignant neoplasm of bronchus and lung	rs41393844	G	0.864658	0.015818	0.006036	0.0087771	Y291H	ENST00000296140	Y	H	291	CCR1	362	7x42
CCR1	ENSG00000163823	clinical_c_G47	G47 Sleep disorders	rs41393844	G	0.864658	0.030503	0.011164	0.0062915	Y291H	ENST00000296140	Y	H	291	CCR1	362	7x42
CCR1	ENSG00000163823	clinical_c_O68	O68 Labour and delivery complicated by foetal stress [distress]	rs76628634	T	0.954284	0.20496	0.056983	0.000322	S70N	ENST00000296140	S	N	70	CCR1	107	2x40
CCR1	ENSG00000163823	clinical_c_A09	A09 Diarrhoea and gastro-enteritis of presumed infectious origin	rs76628634	T	0.954284	0.11093	0.038314	0.0037898	S70N	ENST00000296140	S	N	70	CCR1	107	2x40
CCR1	ENSG00000163823	clinical_c_Block_I80-I89	I80-I89 Diseases of veins, lymphatic vessels and lymph nodes, not elsewhere classified	rs76628634	T	0.954284	0.32235	0.099273	0.0011661	S70N	ENST00000296140	S	N	70	CCR1	107	2x40
CCR1	ENSG00000163823	clinical_c_O03	O03 Spontaneous abortion	rs76628634	T	0.954284	0.22208	0.037322	2.68e-09	S70N	ENST00000296140	S	N	70	CCR1	107	2x40
CCR1	ENSG00000163823	clinical_c_A49	A49 Bacterial infection of unspecified site	rs138822282	G	0.808747	0.042441	0.0089501	2.12e-06	K94Q	ENST00000296140	K	Q	94	CCR1	131	2x64
CCR1	ENSG00000163823	clinical_c_I08	I08 Multiple valve diseases	rs143491674	T	1	0.0096023	0.0030198	0.0014738	A290T	ENST00000296140	A	T	290	CCR1	361	7x41
CCR1	ENSG00000163823	clinical_c_I65	I65 Occlusion and stenosis of precerebral arteries, not resulting in cerebral infarction	rs112927319	T	0.676298	0.010329	0.0024577	2.64e-05	R319H	ENST00000296140	R	H	319	CCR1	398	CT.2
CCR1	ENSG00000163823	clinical_c_M70	M70 Soft tissue disorders related to use, overuse and pressure	rs76628634	T	0.954284	0.11679	0.021661	6.97e-08	S70N	ENST00000296140	S	N	70	CCR1	107	2x40
CCR1	ENSG00000163823	selfReported_n_1290	epilepsy	rs41393844	G	0.864658	0.02945	0.009045	0.0011303	Y291H	ENST00000296140	Y	H	291	CCR1	362	7x42
CCR1	ENSG00000163823	selfReported_n_1136	other respiratory problems	rs138822282	G	0.808747	0.067813	0.022112	0.0021632	K94Q	ENST00000296140	K	Q	94	CCR1	131	2x64
CCR1	ENSG00000163823	clinical_c_N62	N62 Hypertrophy of breast	rs138822282	G	0.808747	0.0345	0.009354	0.000226	K94Q	ENST00000296140	K	Q	94	CCR1	131	2x64
CCR1	ENSG00000163823	selfReported_n_1131	chronic obstructive airways disease/copd	rs138822282	G	0.808747	0.040094	0.012375	0.0011956	K94Q	ENST00000296140	K	Q	94	CCR1	131	2x64
CCR1	ENSG00000163823	clinical_c_G44	G44 Other headache syndromes	rs41393844	G	0.864658	0.016797	0.0035518	2.26e-06	Y291H	ENST00000296140	Y	H	291	CCR1	362	7x42
CCR1	ENSG00000163823	30270-0.0	Mean sphered cell volume	rs143491674	T	1	-0.59786	0.19467	0.0021329	A290T	ENST00000296140	A	T	290	CCR1	361	7x41
CCR1	ENSG00000163823	clinical_c_O70	O70 Perineal laceration during delivery	rs138822282	G	0.808747	0.15058	0.041771	0.000312	K94Q	ENST00000296140	K	Q	94	CCR1	131	2x64
CCR1	ENSG00000163823	clinical_c_O02	O02 Other abnormal products of conception	rs143491674	T	1	0.013427	0.0050906	0.0083486	A290T	ENST00000296140	A	T	290	CCR1	361	7x41
CCR1	ENSG00000163823	clinical_c_Block_M05-M14	M05-M14 Inflammatory polyarthropathies	rs76628634	T	0.954284	0.19793	0.071309	0.0055083	S70N	ENST00000296140	S	N	70	CCR1	107	2x40
CCR1	ENSG00000163823	clinical_c_H11	H11 Other disorders of conjunctiva	rs76628634	T	0.954284	0.05608	0.014844	0.000158	S70N	ENST00000296140	S	N	70	CCR1	107	2x40
CCR1	ENSG00000163823	selfReported_n_1574	abdominal hernia	rs76628634	T	0.954284	0.11141	0.026066	1.92e-05	S70N	ENST00000296140	S	N	70	CCR1	107	2x40
CCR1	ENSG00000163823	selfReported_n_1304	cataract	rs61752589	A	1	0.012015	0.0043531	0.0057782	A159V	ENST00000296140	A	V	159	CCR1	215	4x51
CCR1	ENSG00000163823	cancer_c_C20	C20 Malignant neoplasm of rectum	rs138822282	G	0.808747	0.041014	0.011025	0.000199	K94Q	ENST00000296140	K	Q	94	CCR1	131	2x64
CCR1	ENSG00000163823	clinical_c_Block_H10-H13	H10-H13 Disorders of conjunctiva	rs76628634	T	0.954284	0.055471	0.017174	0.0012382	S70N	ENST00000296140	S	N	70	CCR1	107	2x40
CCR1	ENSG00000163823	clinical_c_H00	H00 Hordeolum and chalazion	rs143491674	T	1	0.0093306	0.0031922	0.0034674	A290T	ENST00000296140	A	T	290	CCR1	361	7x41
CCR1	ENSG00000163823	clinical_c_M84	M84 Disorders of continuity of bone	rs112927319	T	0.676298	0.0091262	0.002986	0.0022405	R319H	ENST00000296140	R	H	319	CCR1	398	CT.2
CCR1	ENSG00000163823	clinical_c_M84	M84 Disorders of continuity of bone	rs138822282	G	0.808747	0.040923	0.012632	0.0011964	K94Q	ENST00000296140	K	Q	94	CCR1	131	2x64
CCR1	ENSG00000163823	selfReported_n_1545	chronic fatigue syndrome	rs76628634	T	0.954284	0.11536	0.023141	6.19e-07	S70N	ENST00000296140	S	N	70	CCR1	107	2x40
CCR1	ENSG00000163823	clinical_c_N30	N30 Cystitis	rs138822282	G	0.808747	0.072948	0.017658	3.61e-05	K94Q	ENST00000296140	K	Q	94	CCR1	131	2x64
CCR1	ENSG00000163823	clinical_c_M10	M10 Gout	rs41393844	G	0.864658	0.026456	0.0087006	0.0023605	Y291H	ENST00000296140	Y	H	291	CCR1	362	7x42
CCR1	ENSG00000163823	clinical_c_I24	I24 Other acute ischaemic heart diseases	rs138822282	G	0.808747	0.041059	0.012102	0.000692	K94Q	ENST00000296140	K	Q	94	CCR1	131	2x64
CCR1	ENSG00000163823	selfReported_n_1083	cerebrovascular disease	rs112927319	T	0.676298	0.018639	0.0066659	0.0051722	R319H	ENST00000296140	R	H	319	CCR1	398	CT.2
CCR1	ENSG00000163823	selfReported_n_1734	rosacea	rs41393844	G	0.864658	0.010674	0.0039724	0.0072081	Y291H	ENST00000296140	Y	H	291	CCR1	362	7x42
CCR1	ENSG00000163823	clinical_c_J38	J38 Diseases of vocal cords and larynx, not elsewhere classified	rs76628634	T	0.954284	0.11856	0.022479	1.33e-07	S70N	ENST00000296140	S	N	70	CCR1	107	2x40
CCR1	ENSG00000163823	selfReported_n_1182	gall bladder disease	rs41393844	G	0.864658	0.036895	0.013096	0.0048447	Y291H	ENST00000296140	Y	H	291	CCR1	362	7x42
CCR1	ENSG00000163823	clinical_c_Block_J20-J22	J20-J22 Other acute lower respiratory infections	rs41393844	G	0.864658	0.036425	0.013465	0.0068276	Y291H	ENST00000296140	Y	H	291	CCR1	362	7x42
CCR1	ENSG00000163823	selfReported_n_1158	other abdominal problem	rs76628634	T	0.954284	0.10441	0.039114	0.0075967	S70N	ENST00000296140	S	N	70	CCR1	107	2x40
CCR1	ENSG00000163823	selfReported_n_1352	ankylosing spondylitis	rs112927319	T	0.676298	0.0099965	0.0025769	0.000105	R319H	ENST00000296140	R	H	319	CCR1	398	CT.2
CCR1	ENSG00000163823	clinical_c_N93	N93 Other abnormal uterine and vaginal bleeding	rs76628634	T	0.954284	0.21137	0.064939	0.0011343	S70N	ENST00000296140	S	N	70	CCR1	107	2x40
CCR1	ENSG00000163823	clinical_c_G57	G57 Mononeuropathies of lower limb	rs76628634	T	0.954284	0.11707	0.021934	9.43e-08	S70N	ENST00000296140	S	N	70	CCR1	107	2x40
CCR1	ENSG00000163823	cancer_c_D06	D06 Carcinoma in situ of cervix uteri	rs76628634	T	0.954284	0.21989	0.04321	3.61e-07	S70N	ENST00000296140	S	N	70	CCR1	107	2x40
CCR1	ENSG00000163823	selfReported_n_1747	viral infection	rs76628634	T	0.954284	0.10857	0.030454	0.000364	S70N	ENST00000296140	S	N	70	CCR1	107	2x40
CCR1	ENSG00000163823	clinical_c_M66	M66 Spontaneous rupture of synovium and tendon	rs41393844	G	0.864658	0.012889	0.0035682	0.000304	Y291H	ENST00000296140	Y	H	291	CCR1	362	7x42
CCR1	ENSG00000163823	clinical_c_H36	H36 Retinal disorders in diseases classified elsewhere	rs138822282	G	0.808747	0.032007	0.011821	0.0067761	K94Q	ENST00000296140	K	Q	94	CCR1	131	2x64
CCR1	ENSG00000163823	selfReported_n_1314	nervous breakdown	rs61752589	A	1	0.0056715	0.0014499	9.17e-05	A159V	ENST00000296140	A	V	159	CCR1	215	4x51
CCR1	ENSG00000163823	clinical_c_Block_G90-G99	G90-G99 Other disorders of the nervous system	rs76628634	T	0.954284	0.10869	0.034296	0.0015294	S70N	ENST00000296140	S	N	70	CCR1	107	2x40
CCR1	ENSG00000163823	selfReported_n_1142	sleep apnoea	rs138822282	G	0.808747	0.076785	0.011925	1.2e-10	K94Q	ENST00000296140	K	Q	94	CCR1	131	2x64
CCR1	ENSG00000163823	clinical_c_J22	J22 Unspecified acute lower respiratory infection	rs41393844	G	0.864658	0.037147	0.013332	0.0053318	Y291H	ENST00000296140	Y	H	291	CCR1	362	7x42
CCR1	ENSG00000163823	1478-0.0	Salt added to food	rs61752589	A	1	0.077622	0.029888	0.0094014	A159V	ENST00000296140	A	V	159	CCR1	215	4x51
CCR1	ENSG00000163823	clinical_c_K11	K11 Diseases of salivary glands	rs143491674	T	1	0.0068066	0.0023628	0.003968	A290T	ENST00000296140	A	T	290	CCR1	361	7x41
CCR1	ENSG00000163823	selfReported_n_1262	disorder or pituitary gland	rs143491674	T	1	0.0055812	0.001787	0.001789	A290T	ENST00000296140	A	T	290	CCR1	361	7x41
CCR1	ENSG00000163823	clinical_c_Block_H15-H22	H15-H22 Disorders of sclera, cornea, iris and ciliary body	rs61752589	A	1	0.0061226	0.0023669	0.0096877	A159V	ENST00000296140	A	V	159	CCR1	215	4x51
CCR1	ENSG00000163823	clinical_c_G91	G91 Hydrocephalus	rs41393844	G	0.864658	0.0090078	0.0032966	0.0062869	Y291H	ENST00000296140	Y	H	291	CCR1	362	7x42
CCR1	ENSG00000163823	clinical_c_I61	I61 Intracerebral haemorrhage	rs61752589	A	1	0.0041399	0.0015608	0.0079922	A159V	ENST00000296140	A	V	159	CCR1	215	4x51
CCR1	ENSG00000163823	clinical_c_I61	I61 Intracerebral haemorrhage	rs76628634	T	0.954284	0.11937	0.014372	9.94e-17	S70N	ENST00000296140	S	N	70	CCR1	107	2x40
CCR1	ENSG00000163823	clinical_c_Block_G40-G47	G40-G47 Episodic and paroxysmal disorders	rs41393844	G	0.864658	0.080102	0.018079	9.4e-06	Y291H	ENST00000296140	Y	H	291	CCR1	362	7x42
CCR1	ENSG00000163823	clinical_c_G40	G40 Epilepsy	rs41393844	G	0.864658	0.035848	0.0093913	0.000135	Y291H	ENST00000296140	Y	H	291	CCR1	362	7x42
CCR1	ENSG00000163823	clinical_c_H04	H04 Disorders of lachrymal system	rs76628634	T	0.954284	0.1147	0.025312	5.86e-06	S70N	ENST00000296140	S	N	70	CCR1	107	2x40
CCR1	ENSG00000163823	selfReported_n_1319	bone disorder	rs138822282	G	0.808747	0.082957	0.030535	0.006592	K94Q	ENST00000296140	K	Q	94	CCR1	131	2x64
CCR1	ENSG00000163823	clinical_c_Block_O85-O92	O85-O92 Complications predominantly related to the puerperium	rs76628634	T	0.954284	0.23	0.025437	1.55e-19	S70N	ENST00000296140	S	N	70	CCR1	107	2x40
CCR1	ENSG00000163823	clinical_c_Block_O00-O08	O00-O08 Pregnancy with abortive outcome	rs76628634	T	0.954284	0.20016	0.059862	0.000827	S70N	ENST00000296140	S	N	70	CCR1	107	2x40
CCR1	ENSG00000163823	clinical_c_G81	G81 Hemiplegia	rs138822282	G	0.808747	0.039933	0.012496	0.0013959	K94Q	ENST00000296140	K	Q	94	CCR1	131	2x64
CCR1	ENSG00000163823	clinical_c_Block_O60-O75	O60-O75 Complications of labour and delivery	rs138822282	G	0.808747	0.15025	0.051911	0.0038004	K94Q	ENST00000296140	K	Q	94	CCR1	131	2x64
CCR1	ENSG00000163823	selfReported_n_1592	dry eyes	rs61752589	A	1	0.0042823	0.0014309	0.0027648	A159V	ENST00000296140	A	V	159	CCR1	215	4x51
CCR1	ENSG00000163823	clinical_c_H02	H02 Other disorders of eyelid	rs76628634	T	0.954284	0.10778	0.040503	0.0077913	S70N	ENST00000296140	S	N	70	CCR1	107	2x40
CCR1	ENSG00000163823	clinical_c_Block_H00-H06	H00-H06 Disorders of eyelid, lacrimal system and orbit	rs143491674	T	1	0.024995	0.0072312	0.000547	A290T	ENST00000296140	A	T	290	CCR1	361	7x41
CCR1	ENSG00000163823	clinical_c_Block_H40-H42	H40-H42 Glaucoma	rs76628634	T	0.954284	0.10906	0.03539	0.0020587	S70N	ENST00000296140	S	N	70	CCR1	107	2x40
CCR1	ENSG00000163823	1389-0.0	Pork intake	rs61752589	A	1	0.070027	0.025726	0.0064877	A159V	ENST00000296140	A	V	159	CCR1	215	4x51
CCR1	ENSG00000163823	selfReported_n_1269	psychological/psychiatric problem	rs76628634	T	0.954284	0.38195	0.09013	2.26e-05	S70N	ENST00000296140	S	N	70	CCR1	107	2x40
CCR1	ENSG00000163823	clinical_c_M13	M13 Other arthritis	rs76628634	T	0.954284	0.21902	0.056549	0.000108	S70N	ENST00000296140	S	N	70	CCR1	107	2x40
CCR1	ENSG00000163823	clinical_c_Block_J60-J70	J60-J70 Lung diseases due to external agents	rs41393844	G	0.864658	0.017291	0.0048364	0.00035	Y291H	ENST00000296140	Y	H	291	CCR1	362	7x42
CCR1	ENSG00000163823	selfReported_n_1248	type 2 diabetes	rs41393844	G	0.864658	0.020388	0.0079041	0.0098973	Y291H	ENST00000296140	Y	H	291	CCR1	362	7x42
CCR1	ENSG00000163823	clinical_c_L91	L91 Hypertrophic disorders of skin	rs41393844	G	0.864658	0.014509	0.0051554	0.0048868	Y291H	ENST00000296140	Y	H	291	CCR1	362	7x42
CCR1	ENSG00000163823	cancer_c_D05	D05 Carcinoma in situ of breast	rs138822282	G	0.808747	0.074024	0.024815	0.0028544	K94Q	ENST00000296140	K	Q	94	CCR1	131	2x64
CCR1	ENSG00000163823	clinical_c_L43	L43 Lichen planus	rs143491674	T	1	0.0057442	0.001752	0.0010432	A290T	ENST00000296140	A	T	290	CCR1	361	7x41
CCR1	ENSG00000163823	clinical_c_N86	N86 Erosion and ectropion of cervix uteri	rs61752589	A	1	0.0094092	0.0032759	0.0040764	A159V	ENST00000296140	A	V	159	CCR1	215	4x51
CCR1	ENSG00000163823	clinical_c_H01	H01 Other inflammation of eyelid	rs41393844	G	0.864658	0.018092	0.0037729	1.63e-06	Y291H	ENST00000296140	Y	H	291	CCR1	362	7x42
CCR1	ENSG00000163823	clinical_c_I83	I83 Varicose veins of lower extremities	rs76628634	T	0.954284	0.25765	0.054402	2.18e-06	S70N	ENST00000296140	S	N	70	CCR1	107	2x40
CCR2	ENSG00000121807	23121-0.0	Arm fat-free mass (right)	rs1799864	A	1	0.0039602	0.0013826	0.0041792	V64I	ENST00000292301	V	I	64	CCR2	86	1x54
CCR2	ENSG00000121807	23128-0.0	Trunk fat mass	rs3918387	A	0.944699	-3.4146	1.1829	0.0038934	G355E	ENST00000292301	G	E	355	CCR2	431	CT.35
CCR2	ENSG00000121807	clinical_c_E10	E10 Insulin-dependent diabetes mellitus	rs1799864	A	1	-0.000884	0.000323	0.0061551	V64I	ENST00000292301	V	I	64	CCR2	86	1x54
CCR2	ENSG00000121807	864-0.0	Number of days/week walked 10+ minutes	rs1799864	A	1	-0.019894	0.0073441	0.0067516	V64I	ENST00000292301	V	I	64	CCR2	86	1x54
CCR2	ENSG00000121807	30210-0.0	Eosinophill percentage	rs1799864	A	1	-0.016852	0.0059568	0.0046696	V64I	ENST00000292301	V	I	64	CCR2	86	1x54
CCR2	ENSG00000121807	30210-0.0	Eosinophill percentage	rs3918387	A	0.944699	1.1579	0.42265	0.0061512	G355E	ENST00000292301	G	E	355	CCR2	431	CT.35
CCR2	ENSG00000121807	clinical_c_H93	H93 Other disorders of ear, not elsewhere classified	rs1799864	A	1	-0.000409	0.000156	0.0088003	V64I	ENST00000292301	V	I	64	CCR2	86	1x54
CCR2	ENSG00000121807	selfReported_n_1098	stroke	rs200491743	A	0.770844	0.01382	0.0053366	0.009606	M249K	ENST00000292301	M	K	249	CCR2	313	6x41
CCR2	ENSG00000121807	50-0.0	Standing height	rs1799864	A	1	0.045651	0.015931	0.0041625	V64I	ENST00000292301	V	I	64	CCR2	86	1x54
CCR2	ENSG00000121807	clinical_c_F41	F41 Other anxiety disorders	rs200491743	A	0.770844	0.013877	0.0053515	0.0095133	M249K	ENST00000292301	M	K	249	CCR2	313	6x41
CCR2	ENSG00000121807	23127-0.0	Trunk fat percentage	rs3918387	A	0.944699	-7.0659	1.6829	2.68e-05	G355E	ENST00000292301	G	E	355	CCR2	431	CT.35
CCR2	ENSG00000121807	23113-0.0	Leg fat-free mass (right)	rs1799864	A	1	0.013488	0.0037975	0.000383	V64I	ENST00000292301	V	I	64	CCR2	86	1x54
CCR2	ENSG00000121807	clinical_c_G55	G55 Nerve root and plexus compressions in diseases classified elsewhere	rs1799864	A	1	0.0010317	0.000389	0.0079275	V64I	ENST00000292301	V	I	64	CCR2	86	1x54
CCR2	ENSG00000121807	clinical_c_K66	K66 Other disorders of peritoneum	rs3918387	A	0.944699	0.070899	0.024518	0.0038311	G355E	ENST00000292301	G	E	355	CCR2	431	CT.35
CCR2	ENSG00000121807	23122-0.0	Arm predicted mass (right)	rs1799864	A	1	0.0035872	0.0013033	0.0059166	V64I	ENST00000292301	V	I	64	CCR2	86	1x54
CCR2	ENSG00000121807	clinical_c_Block_L20-L30	L20-L30 Dermatitis and eczema	rs3918387	A	0.944699	0.075512	0.024598	0.0021416	G355E	ENST00000292301	G	E	355	CCR2	431	CT.35
CCR2	ENSG00000121807	selfReported_n_1249	thyroid problem (not cancer)	rs1799864	A	1	0.0031119	0.000877	0.000387	V64I	ENST00000292301	V	I	64	CCR2	86	1x54
CCR2	ENSG00000121807	selfReported_n_1566	anal problem	rs3918387	A	0.944699	0.074787	0.016085	3.33e-06	G355E	ENST00000292301	G	E	355	CCR2	431	CT.35
CCR2	ENSG00000121807	clinical_c_M24	M24 Other specific joint derangements	rs3918387	A	0.944699	0.07787	0.022421	0.000515	G355E	ENST00000292301	G	E	355	CCR2	431	CT.35
CCR2	ENSG00000121807	selfReported_n_1557	varicose veins	rs3918387	A	0.944699	0.078449	0.016855	3.25e-06	G355E	ENST00000292301	G	E	355	CCR2	431	CT.35
CCR2	ENSG00000121807	clinical_c_H43	H43 Disorders of vitreous body	rs3918387	A	0.944699	0.076752	0.016199	2.16e-06	G355E	ENST00000292301	G	E	355	CCR2	431	CT.35
CCR2	ENSG00000121807	23101-0.0	Whole body fat-free mass	rs1799864	A	1	0.058204	0.019084	0.0022896	V64I	ENST00000292301	V	I	64	CCR2	86	1x54
CCR2	ENSG00000121807	clinical_c_H81	H81 Disorders of vestibular function	rs200491743	A	0.770844	0.0067755	0.0022017	0.0020885	M249K	ENST00000292301	M	K	249	CCR2	313	6x41
CCR2	ENSG00000121807	selfReported_n_1556	other venous/lymphatic disease	rs3918387	A	0.944699	0.077677	0.018127	1.83e-05	G355E	ENST00000292301	G	E	355	CCR2	431	CT.35
CCR2	ENSG00000121807	clinical_c_Block_E00-E07	E00-E07 Disorders of thyroid gland	rs1799864	A	1	0.002032	0.000764	0.00781	V64I	ENST00000292301	V	I	64	CCR2	86	1x54
CCR2	ENSG00000121807	23114-0.0	Leg predicted mass (right)	rs1799864	A	1	0.012459	0.003561	0.000467	V64I	ENST00000292301	V	I	64	CCR2	86	1x54
CCR2	ENSG00000121807	30200-0.0	Neutrophill percentage	rs3918387	A	0.944699	-5.384	2.0539	0.0087575	G355E	ENST00000292301	G	E	355	CCR2	431	CT.35
CCR2	ENSG00000121807	clinical_c_L29	L29 Pruritus	rs3918387	A	0.944699	0.078817	0.012151	8.79e-11	G355E	ENST00000292301	G	E	355	CCR2	431	CT.35
CCR2	ENSG00000121807	clinical_c_N72	N72 Inflammatory disease of cervix uteri	rs200491743	A	0.770844	0.011443	0.004431	0.0098108	M249K	ENST00000292301	M	K	249	CCR2	313	6x41
CCR2	ENSG00000121807	20015-0.0	Sitting height	rs1799864	A	1	0.030259	0.010739	0.0048359	V64I	ENST00000292301	V	I	64	CCR2	86	1x54
CCR2	ENSG00000121807	clinical_c_N50	N50 Other disorders of male genital organs	rs3918387	A	0.944699	0.33503	0.067635	7.29e-07	G355E	ENST00000292301	G	E	355	CCR2	431	CT.35
CCR2	ENSG00000121807	30190-0.0	Monocyte percentage	rs1799864	A	1	-0.081944	0.0072011	5.35e-30	V64I	ENST00000292301	V	I	64	CCR2	86	1x54
CCR2	ENSG00000121807	30190-0.0	Monocyte percentage	rs200491743	A	0.770844	-0.48146	0.081247	3.11e-09	M249K	ENST00000292301	M	K	249	CCR2	313	6x41
CCR2	ENSG00000121807	selfReported_n_1251	hypothyroidism/myxoedema	rs1799864	A	1	0.003522	0.000806	1.26e-05	V64I	ENST00000292301	V	I	64	CCR2	86	1x54
CCR2	ENSG00000121807	23118-0.0	Leg predicted mass (left)	rs1799864	A	1	0.012399	0.0035789	0.000531	V64I	ENST00000292301	V	I	64	CCR2	86	1x54
CCR2	ENSG00000121807	23099-0.0	Body fat percentage	rs3918387	A	0.944699	-5.4879	1.4605	0.000172	G355E	ENST00000292301	G	E	355	CCR2	431	CT.35
CCR2	ENSG00000121807	21002-0.0	Weight	rs1799864	A	1	0.11642	0.045004	0.0096836	V64I	ENST00000292301	V	I	64	CCR2	86	1x54
CCR2	ENSG00000121807	30150-0.0	Eosinophill count	rs1799864	A	1	-0.0015066	0.000429	0.00044	V64I	ENST00000292301	V	I	64	CCR2	86	1x54
CCR2	ENSG00000121807	30150-0.0	Eosinophill count	rs3918387	A	0.944699	0.079367	0.030415	0.0090694	G355E	ENST00000292301	G	E	355	CCR2	431	CT.35
CCR2	ENSG00000121807	23105-0.0	Basal metabolic rate	rs1799864	A	1	7.837	2.5947	0.0025245	V64I	ENST00000292301	V	I	64	CCR2	86	1x54
CCR2	ENSG00000121807	2277-0.0	Frequency of solarium/sunlamp use	rs3918387	A	0.944699	3.4088	1.2676	0.0071648	G355E	ENST00000292301	G	E	355	CCR2	431	CT.35
CCR2	ENSG00000121807	clinical_c_E03	E03 Other hypothyroidism	rs1799864	A	1	0.0019579	0.000699	0.0050698	V64I	ENST00000292301	V	I	64	CCR2	86	1x54
CCR2	ENSG00000121807	clinical_c_M46	M46 Other inflammatory spondylopathies	rs200491743	A	0.770844	0.0066035	0.0024941	0.0081044	M249K	ENST00000292301	M	K	249	CCR2	313	6x41
CCR2	ENSG00000121807	selfReported_n_1516	malabsorption/coeliac disease	rs1799864	A	1	-0.000851	0.000257	0.000945	V64I	ENST00000292301	V	I	64	CCR2	86	1x54
CCR2	ENSG00000121807	23126-0.0	Arm predicted mass (left)	rs1799864	A	1	0.0037896	0.0013891	0.00637	V64I	ENST00000292301	V	I	64	CCR2	86	1x54
CCR2	ENSG00000121807	30130-0.0	Monocyte count	rs1799864	A	1	-0.0059079	0.000539	5.67e-28	V64I	ENST00000292301	V	I	64	CCR2	86	1x54
CCR2	ENSG00000121807	30130-0.0	Monocyte count	rs200491743	A	0.770844	-0.025172	0.006079	3.46e-05	M249K	ENST00000292301	M	K	249	CCR2	313	6x41
CCR2	ENSG00000121807	23102-0.0	Whole body water mass	rs1799864	A	1	0.044611	0.014064	0.0015142	V64I	ENST00000292301	V	I	64	CCR2	86	1x54
CCR2	ENSG00000121807	selfReported_n_1747	viral infection	rs3918387	A	0.944699	0.069185	0.024904	0.0054686	G355E	ENST00000292301	G	E	355	CCR2	431	CT.35
CCR2	ENSG00000121807	clinical_c_Block_H43-H45	H43-H45 Disorders of vitreous body and globe	rs3918387	A	0.944699	0.075356	0.018215	3.52e-05	G355E	ENST00000292301	G	E	355	CCR2	431	CT.35
CCR2	ENSG00000121807	23115-0.0	Leg fat percentage (left)	rs3918387	A	0.944699	-3.3205	1.2111	0.0061125	G355E	ENST00000292301	G	E	355	CCR2	431	CT.35
CCR2	ENSG00000121807	clinical_c_M21	M21 Other acquired deformities of limbs	rs1799864	A	1	0.000696	0.000256	0.006425	V64I	ENST00000292301	V	I	64	CCR2	86	1x54
CCR2	ENSG00000121807	selfReported_n_1511	eczema/dermatitis	rs3918387	A	0.944699	0.13537	0.044226	0.0022062	G355E	ENST00000292301	G	E	355	CCR2	431	CT.35
CCR2	ENSG00000121807	23119-0.0	Arm fat percentage (right)	rs3918387	A	0.944699	-5.1732	1.7442	0.0030177	G355E	ENST00000292301	G	E	355	CCR2	431	CT.35
CCR2	ENSG00000121807	selfReported_n_1417	allergy/hypersensitivity/anaphylaxis	rs200491743	A	0.770844	-0.033035	0.011503	0.0040826	M249K	ENST00000292301	M	K	249	CCR2	313	6x41
CCR2	ENSG00000121807	30010-0.0	Red blood cell (erythrocyte) count	rs1799864	A	1	0.0036822	0.0011203	0.001013	V64I	ENST00000292301	V	I	64	CCR2	86	1x54
CCR2	ENSG00000121807	clinical_c_J35	J35 Chronic diseases of tonsils and adenoids	rs200491743	A	0.770844	0.0062046	0.0022205	0.0052033	M249K	ENST00000292301	M	K	249	CCR2	313	6x41
CCR2	ENSG00000121807	clinical_c_N17	N17 Acute renal failure	rs3918387	A	0.944699	0.081084	0.029375	0.0057757	G355E	ENST00000292301	G	E	355	CCR2	431	CT.35
CCR2	ENSG00000121807	23123-0.0	Arm fat percentage (left)	rs3918387	A	0.944699	-5.1503	1.7545	0.0033298	G355E	ENST00000292301	G	E	355	CCR2	431	CT.35
CCR2	ENSG00000121807	selfReported_n_1608	neck problem/injury	rs3918387	A	0.944699	0.070166	0.025234	0.0054265	G355E	ENST00000292301	G	E	355	CCR2	431	CT.35
CCR2	ENSG00000121807	23117-0.0	Leg fat-free mass (left)	rs1799864	A	1	0.01327	0.0038159	0.000506	V64I	ENST00000292301	V	I	64	CCR2	86	1x54
CCR2	ENSG00000121807	23125-0.0	Arm fat-free mass (left)	rs1799864	A	1	0.0038591	0.0014734	0.008813	V64I	ENST00000292301	V	I	64	CCR2	86	1x54
CCR2	ENSG00000121807	selfReported_n_1176	hepatitis	rs3918387	A	0.944699	0.071969	0.019962	0.000312	G355E	ENST00000292301	G	E	355	CCR2	431	CT.35
CCR2	ENSG00000121807	30180-0.0	Lymphocyte percentage	rs3918387	A	0.944699	4.703	1.7598	0.0075288	G355E	ENST00000292301	G	E	355	CCR2	431	CT.35
CCR2	ENSG00000121807	23129-0.0	Trunk fat-free mass	rs1799864	A	1	0.026167	0.0097629	0.0073564	V64I	ENST00000292301	V	I	64	CCR2	86	1x54
CCR2	ENSG00000121807	selfReported_n_1541	cervical spondylosis	rs3918387	A	0.944699	0.071658	0.023867	0.0026786	G355E	ENST00000292301	G	E	355	CCR2	431	CT.35
CCR3	ENSG00000183625	clinical_c_G93	G93 Other disorders of brain	rs145141172	A	1	0.0084716	0.0027657	0.0021906	V139M	ENST00000357422	V	M	139	CCR3	187	34x51
CCR3	ENSG00000183625	clinical_c_M85	M85 Other disorders of bone density and structure	rs138346219	G	1	0.0041272	0.0015881	0.0093546	I222V	ENST00000357422	I	V	222	CCR3	286	5x61
CCR3	ENSG00000183625	clinical_c_M85	M85 Other disorders of bone density and structure	rs142051640	A	0.845935	0.0080695	0.0028175	0.004183	R239Q	ENST00000357422	R	Q	239	CCR3	307	6x35
CCR3	ENSG00000183625	clinical_c_A04	A04 Other bacterial intestinal infections	rs41409552	A	1	0.0021462	0.000633	0.000701	R275Q	ENST00000357422	R	Q	275	CCR3	346	7x26
CCR3	ENSG00000183625	clinical_c_L30	L30 Other dermatitis	rs142051640	A	0.845935	0.0095574	0.0033236	0.0040325	R239Q	ENST00000357422	R	Q	239	CCR3	307	6x35
CCR3	ENSG00000183625	clinical_c_Block_I60-I69	I60-I69 Cerebrovascular diseases	rs201916744	C	0.395741	0.0303	0.011548	0.0086927	L117F	ENST00000357422	L	F	117	CCR3	160	3x36
CCR3	ENSG00000183625	clinical_c_M51	M51 Other intervertebral disk disorders	rs111826278	T	1	0.015113	0.0047928	0.0016146	P349L	ENST00000357422	P	L	349	CCR3	428	CT.32
CCR3	ENSG00000183625	clinical_c_Block_M15-M19	M15-M19 Arthrosis	rs41409552	A	1	0.008274	0.0023577	0.000449	R275Q	ENST00000357422	R	Q	275	CCR3	346	7x26
CCR3	ENSG00000183625	3079-0.0	Pace-maker	rs147670448	C	0.916901	0.029321	0.009856	0.0029306	L351P	ENST00000357422	L	P	351	CCR3	430	CT.34
CCR3	ENSG00000183625	30160-0.0	Basophill count	rs41409552	A	1	-0.0010487	0.0003	0.000468	R275Q	ENST00000357422	R	Q	275	CCR3	346	7x26
CCR3	ENSG00000183625	30210-0.0	Eosinophill percentage	rs138346219	G	1	0.32855	0.046184	1.13e-12	I222V	ENST00000357422	I	V	222	CCR3	286	5x61
CCR3	ENSG00000183625	30210-0.0	Eosinophill percentage	rs145141172	A	1	0.25304	0.066884	0.000155	V139M	ENST00000357422	V	M	139	CCR3	187	34x51
CCR3	ENSG00000183625	30210-0.0	Eosinophill percentage	rs5742906	T	1	0.14326	0.03053	2.7e-06	P39L	ENST00000357422	P	L	39	CCR3	69	1x37
CCR3	ENSG00000183625	clinical_c_Block_E15-E16	E15-E16 Other disorders of glucose regulation and pancreatic internal secretion	rs147670448	C	0.916901	0.026282	0.0085128	0.0020199	L351P	ENST00000357422	L	P	351	CCR3	430	CT.34
CCR3	ENSG00000183625	selfReported_n_1163	gastric/stomach ulcers	rs61738836	C	0.848311	0.032443	0.0092881	0.000478	V147A	ENST00000357422	V	A	147	CCR3	203	4x39
CCR3	ENSG00000183625	30240-0.0	Reticulocyte percentage	rs147670448	C	0.916901	0.22371	0.082833	0.0069193	L351P	ENST00000357422	L	P	351	CCR3	430	CT.34
CCR3	ENSG00000183625	50-0.0	Standing height	rs201916744	C	0.395741	-0.86745	0.33406	0.0094125	L117F	ENST00000357422	L	F	117	CCR3	160	3x36
CCR3	ENSG00000183625	clinical_c_N89	N89 Other noninflammatory disorders of vagina	rs111826278	T	1	0.018538	0.004174	8.94e-06	P349L	ENST00000357422	P	L	349	CCR3	428	CT.32
CCR3	ENSG00000183625	clinical_c_E16	E16 Other disorders of pancreatic internal secretion	rs147670448	C	0.916901	0.026294	0.0084998	0.0019784	L351P	ENST00000357422	L	P	351	CCR3	430	CT.34
CCR3	ENSG00000183625	clinical_c_G95	G95 Other diseases of spinal cord	rs201774652	T	0.475027	0.011396	0.0039092	0.0035561	T148I	ENST00000357422	T	I	148	CCR3	204	4x40
CCR3	ENSG00000183625	selfReported_n_1223	urinary frequency / incontinence	rs61738836	C	0.848311	0.020645	0.0064793	0.0014412	V147A	ENST00000357422	V	A	147	CCR3	203	4x39
CCR3	ENSG00000183625	clinical_c_K58	K58 Irritable bowel syndrome	rs5742906	T	1	0.0060939	0.002345	0.0093579	P39L	ENST00000357422	P	L	39	CCR3	69	1x37
CCR3	ENSG00000183625	1369-0.0	Beef intake	rs5742906	T	1	0.042178	0.016077	0.0087045	P39L	ENST00000357422	P	L	39	CCR3	69	1x37
CCR3	ENSG00000183625	30220-0.0	Basophill percentage	rs41409552	A	1	-0.012434	0.0033365	0.000194	R275Q	ENST00000357422	R	Q	275	CCR3	346	7x26
CCR3	ENSG00000183625	clinical_c_Block_M00-M03	M00-M03 Infectious arthropathies	rs145141172	A	1	0.0048721	0.0015331	0.0014832	V139M	ENST00000357422	V	M	139	CCR3	187	34x51
CCR3	ENSG00000183625	selfReported_n_1504	anaemia	rs147670448	C	0.916901	0.05178	0.018035	0.0040906	L351P	ENST00000357422	L	P	351	CCR3	430	CT.34
CCR3	ENSG00000183625	clinical_c_N64	N64 Other disorders of breast	rs61738836	C	0.848311	0.046313	0.010286	6.72e-06	V147A	ENST00000357422	V	A	147	CCR3	203	4x39
CCR3	ENSG00000183625	30290-0.0	High light scatter reticulocyte percentage	rs147670448	C	0.916901	0.08212	0.03057	0.0072252	L351P	ENST00000357422	L	P	351	CCR3	430	CT.34
CCR3	ENSG00000183625	clinical_c_N47	N47 Redundant prepuce, phimosis and paraphimosis	rs201774652	T	0.475027	0.043619	0.016608	0.0086325	T148I	ENST00000357422	T	I	148	CCR3	204	4x40
CCR3	ENSG00000183625	clinical_c_E78	E78 Disorders of lipoprotein metabolism and other lipidaemias	rs201774652	T	0.475027	0.073228	0.028048	0.0090326	T148I	ENST00000357422	T	I	148	CCR3	204	4x40
CCR3	ENSG00000183625	clinical_c_J93	J93 Pneumothorax	rs201916744	C	0.395741	0.013619	0.003776	0.00031	L117F	ENST00000357422	L	F	117	CCR3	160	3x36
CCR3	ENSG00000183625	clinical_c_N95	N95 Menopausal and other perimenopausal disorders	rs142051640	A	0.845935	0.047373	0.015291	0.0019483	R239Q	ENST00000357422	R	Q	239	CCR3	307	6x35
CCR3	ENSG00000183625	clinical_c_J92	J92 Pleural plaque	rs147670448	C	0.916901	0.030525	0.0076985	7.34e-05	L351P	ENST00000357422	L	P	351	CCR3	430	CT.34
CCR3	ENSG00000183625	clinical_c_G99	G99 Other disorders of nervous system in diseases classified elsewhere	rs201774652	T	0.475027	0.017664	0.0053703	0.0010046	T148I	ENST00000357422	T	I	148	CCR3	204	4x40
CCR3	ENSG00000183625	clinical_c_I69	I69 Sequelae of cerebrovascular disease	rs142051640	A	0.845935	0.0086484	0.0030195	0.0041813	R239Q	ENST00000357422	R	Q	239	CCR3	307	6x35
CCR3	ENSG00000183625	selfReported_n_1621	obstetric problem	rs41409552	A	1	0.0027031	0.00077	0.000448	R275Q	ENST00000357422	R	Q	275	CCR3	346	7x26
CCR3	ENSG00000183625	1777-0.0	Part of a multiple birth	rs147670448	C	0.916901	0.071633	0.026635	0.0071574	L351P	ENST00000357422	L	P	351	CCR3	430	CT.34
CCR3	ENSG00000183625	clinical_c_Block_B00-B09	B00-B09 Viral infections characterized by skin and mucous membrane lesions	rs61738836	C	0.848311	0.020164	0.0068465	0.0032289	V147A	ENST00000357422	V	A	147	CCR3	203	4x39
CCR3	ENSG00000183625	30280-0.0	Immature reticulocyte fraction	rs142051640	A	0.845935	-0.0080753	0.002809	0.0040428	R239Q	ENST00000357422	R	Q	239	CCR3	307	6x35
CCR3	ENSG00000183625	clinical_c_Block_K40-K46	K40-K46 Hernia	rs5742906	T	1	0.017961	0.0062601	0.0041169	P39L	ENST00000357422	P	L	39	CCR3	69	1x37
CCR3	ENSG00000183625	clinical_c_O68	O68 Labour and delivery complicated by foetal stress [distress]	rs147670448	C	0.916901	0.098137	0.02928	0.000803	L351P	ENST00000357422	L	P	351	CCR3	430	CT.34
CCR3	ENSG00000183625	selfReported_n_1303	glaucoma	rs147670448	C	0.916901	0.052305	0.017899	0.0034762	L351P	ENST00000357422	L	P	351	CCR3	430	CT.34
CCR3	ENSG00000183625	clinical_c_Block_I80-I89	I80-I89 Diseases of veins, lymphatic vessels and lymph nodes, not elsewhere classified	rs201774652	T	0.475027	0.082772	0.030201	0.0061314	T148I	ENST00000357422	T	I	148	CCR3	204	4x40
CCR3	ENSG00000183625	clinical_c_Block_I80-I89	I80-I89 Diseases of veins, lymphatic vessels and lymph nodes, not elsewhere classified	rs5742906	T	1	-0.015473	0.0058642	0.0083267	P39L	ENST00000357422	P	L	39	CCR3	69	1x37
CCR3	ENSG00000183625	clinical_c_G31	G31 Other degenerative diseases of nervous system, not elsewhere classified	rs41409552	A	1	0.000859	0.000306	0.0050632	R275Q	ENST00000357422	R	Q	275	CCR3	346	7x26
CCR3	ENSG00000183625	clinical_c_G25	G25 Other extrapyramidal and movement disorders	rs201916744	C	0.395741	0.010691	0.0032262	0.00092	L117F	ENST00000357422	L	F	117	CCR3	160	3x36
CCR3	ENSG00000183625	clinical_c_A49	A49 Bacterial infection of unspecified site	rs147670448	C	0.916901	0.03069	0.0076715	6.32e-05	L351P	ENST00000357422	L	P	351	CCR3	430	CT.34
CCR3	ENSG00000183625	clinical_c_B98	B98 Other specified infectious agents as the cause of diseases classified to other chapters	rs142051640	A	0.845935	0.0083778	0.0024848	0.000747	R239Q	ENST00000357422	R	Q	239	CCR3	307	6x35
CCR3	ENSG00000183625	clinical_c_B98	B98 Other specified infectious agents as the cause of diseases classified to other chapters	rs201916744	C	0.395741	0.010195	0.0037878	0.0071134	L117F	ENST00000357422	L	F	117	CCR3	160	3x36
CCR3	ENSG00000183625	30300-0.0	High light scatter reticulocyte count	rs142051640	A	0.845935	-0.0010891	0.000418	0.0091265	R239Q	ENST00000357422	R	Q	239	CCR3	307	6x35
CCR3	ENSG00000183625	clinical_c_M79	M79 Other soft tissue disorders, not elsewhere classified	rs138346219	G	1	0.017646	0.0052387	0.000756	I222V	ENST00000357422	I	V	222	CCR3	286	5x61
CCR3	ENSG00000183625	selfReported_n_1081	hypertension	rs145141172	A	1	0.052128	0.017178	0.0024091	V139M	ENST00000357422	V	M	139	CCR3	187	34x51
CCR3	ENSG00000183625	clinical_c_Block_F20-F29	F20-F29 Schizophrenia, schizotypal and delusional disorders	rs201774652	T	0.475027	0.014429	0.00512	0.0048295	T148I	ENST00000357422	T	I	148	CCR3	204	4x40
CCR3	ENSG00000183625	clinical_c_Block_M20-M25	M20-M25 Other joint disorders	rs111826278	T	1	-0.031085	0.010472	0.0029939	P349L	ENST00000357422	P	L	349	CCR3	428	CT.32
CCR3	ENSG00000183625	selfReported_n_1290	epilepsy	rs145141172	A	1	0.012089	0.0040658	0.0029466	V139M	ENST00000357422	V	M	139	CCR3	187	34x51
CCR3	ENSG00000183625	30000-0.0	White blood cell (leukocyte) count	rs145141172	A	1	0.22554	0.066426	0.000686	V139M	ENST00000357422	V	M	139	CCR3	187	34x51
CCR3	ENSG00000183625	30000-0.0	White blood cell (leukocyte) count	rs5742906	T	1	0.09122	0.030321	0.0026261	P39L	ENST00000357422	P	L	39	CCR3	69	1x37
CCR3	ENSG00000183625	clinical_c_E21	E21 Hyperparathyroidism and other disorders of parathyroid gland	rs138346219	G	1	0.0049427	0.0013688	0.000305	I222V	ENST00000357422	I	V	222	CCR3	286	5x61
CCR3	ENSG00000183625	selfReported_n_1686	soft tissue inflammation	rs201916744	C	0.395741	0.011692	0.0034453	0.00069	L117F	ENST00000357422	L	F	117	CCR3	160	3x36
CCR3	ENSG00000183625	selfReported_n_1136	other respiratory problems	rs147670448	C	0.916901	0.048922	0.018953	0.0098445	L351P	ENST00000357422	L	P	351	CCR3	430	CT.34
CCR3	ENSG00000183625	clinical_c_N62	N62 Hypertrophy of breast	rs147670448	C	0.916901	0.026613	0.0080176	0.000902	L351P	ENST00000357422	L	P	351	CCR3	430	CT.34
CCR3	ENSG00000183625	clinical_c_N62	N62 Hypertrophy of breast	rs201916744	C	0.395741	0.009793	0.0037338	0.0087217	L117F	ENST00000357422	L	F	117	CCR3	160	3x36
CCR3	ENSG00000183625	selfReported_n_1131	chronic obstructive airways disease/copd	rs147670448	C	0.916901	0.02868	0.010607	0.0068538	L351P	ENST00000357422	L	P	351	CCR3	430	CT.34
CCR3	ENSG00000183625	clinical_c_H35	H35 Other retinal disorders	rs201774652	T	0.475027	0.035479	0.0096069	0.000222	T148I	ENST00000357422	T	I	148	CCR3	204	4x40
CCR3	ENSG00000183625	clinical_c_G44	G44 Other headache syndromes	rs61738836	C	0.848311	0.010746	0.0039071	0.005955	V147A	ENST00000357422	V	A	147	CCR3	203	4x39
CCR3	ENSG00000183625	cancer_c_C83	C83 Diffuse non-Hodgkin's lymphoma	rs201774652	T	0.475027	0.012744	0.0041168	0.0019644	T148I	ENST00000357422	T	I	148	CCR3	204	4x40
CCR3	ENSG00000183625	clinical_c_K83	K83 Other diseases of biliary tract	rs201774652	T	0.475027	0.020725	0.0071792	0.003891	T148I	ENST00000357422	T	I	148	CCR3	204	4x40
CCR3	ENSG00000183625	clinical_c_M23	M23 Internal derangement of knee	rs111826278	T	1	-0.017802	0.0068031	0.0088771	P349L	ENST00000357422	P	L	349	CCR3	428	CT.32
CCR3	ENSG00000183625	clinical_c_K61	K61 Abscess of anal and rectal regions	rs145141172	A	1	0.0067736	0.0025663	0.008303	V139M	ENST00000357422	V	M	139	CCR3	187	34x51
CCR3	ENSG00000183625	30150-0.0	Eosinophill count	rs138346219	G	1	0.024756	0.0033235	9.43e-14	I222V	ENST00000357422	I	V	222	CCR3	286	5x61
CCR3	ENSG00000183625	30150-0.0	Eosinophill count	rs145141172	A	1	0.025289	0.0048131	1.49e-07	V139M	ENST00000357422	V	M	139	CCR3	187	34x51
CCR3	ENSG00000183625	30150-0.0	Eosinophill count	rs5742906	T	1	0.012385	0.002197	1.73e-08	P39L	ENST00000357422	P	L	39	CCR3	69	1x37
CCR3	ENSG00000183625	clinical_c_O70	O70 Perineal laceration during delivery	rs147670448	C	0.916901	0.15271	0.03615	2.4e-05	L351P	ENST00000357422	L	P	351	CCR3	430	CT.34
CCR3	ENSG00000183625	clinical_c_K01	K01 Embedded and impacted teeth	rs61738836	C	0.848311	0.026088	0.0074042	0.000426	V147A	ENST00000357422	V	A	147	CCR3	203	4x39
CCR3	ENSG00000183625	selfReported_n_1760	helicobacter pylori	rs142051640	A	0.845935	0.010775	0.0029407	0.000248	R239Q	ENST00000357422	R	Q	239	CCR3	307	6x35
CCR3	ENSG00000183625	cancer_c_C20	C20 Malignant neoplasm of rectum	rs147670448	C	0.916901	0.029604	0.0094497	0.0017315	L351P	ENST00000357422	L	P	351	CCR3	430	CT.34
CCR3	ENSG00000183625	selfReported_n_1213	renal/kidney failure	rs147670448	C	0.916901	0.040761	0.0073864	3.42e-08	L351P	ENST00000357422	L	P	351	CCR3	430	CT.34
CCR3	ENSG00000183625	selfReported_n_1213	renal/kidney failure	rs61738836	C	0.848311	0.018396	0.0045075	4.48e-05	V147A	ENST00000357422	V	A	147	CCR3	203	4x39
CCR3	ENSG00000183625	selfReported_n_1317	mania/bipolar disorder/manic depression	rs147670448	C	0.916901	0.028596	0.0094813	0.0025612	L351P	ENST00000357422	L	P	351	CCR3	430	CT.34
CCR3	ENSG00000183625	clinical_c_K22	K22 Other diseases of oesophagus	rs5742906	T	1	0.0081766	0.003091	0.008162	P39L	ENST00000357422	P	L	39	CCR3	69	1x37
CCR3	ENSG00000183625	1239-0.0	Current tobacco smoking	rs111826278	T	1	-0.053196	0.0191	0.0053506	P349L	ENST00000357422	P	L	349	CCR3	428	CT.32
CCR3	ENSG00000183625	clinical_c_M19	M19 Other arthrosis	rs41409552	A	1	0.0042164	0.0015405	0.0061996	R275Q	ENST00000357422	R	Q	275	CCR3	346	7x26
CCR3	ENSG00000183625	cancer_c_Block_D37-D48	D37-D48 Neoplasms of uncertain or unknown behaviour	rs138346219	G	1	0.005529	0.0020405	0.0067377	I222V	ENST00000357422	I	V	222	CCR3	286	5x61
CCR3	ENSG00000183625	709-0.0	Number in household	rs142051640	A	0.845935	0.1807	0.055408	0.0011092	R239Q	ENST00000357422	R	Q	239	CCR3	307	6x35
CCR3	ENSG00000183625	709-0.0	Number in household	rs147670448	C	0.916901	0.48157	0.18137	0.0079272	L351P	ENST00000357422	L	P	351	CCR3	430	CT.34
CCR3	ENSG00000183625	20116-0.0	Smoking status	rs111826278	T	1	-0.093046	0.022458	3.43e-05	P349L	ENST00000357422	P	L	349	CCR3	428	CT.32
CCR3	ENSG00000183625	selfReported_n_1133	bronchiectasis	rs201916744	C	0.395741	0.010995	0.004046	0.0065757	L117F	ENST00000357422	L	F	117	CCR3	160	3x36
CCR3	ENSG00000183625	clinical_c_M84	M84 Disorders of continuity of bone	rs147670448	C	0.916901	0.028846	0.010827	0.0077162	L351P	ENST00000357422	L	P	351	CCR3	430	CT.34
CCR3	ENSG00000183625	clinical_c_N30	N30 Cystitis	rs147670448	C	0.916901	0.053857	0.015135	0.000373	L351P	ENST00000357422	L	P	351	CCR3	430	CT.34
CCR3	ENSG00000183625	clinical_c_I24	I24 Other acute ischaemic heart diseases	rs147670448	C	0.916901	0.029149	0.010373	0.0049527	L351P	ENST00000357422	L	P	351	CCR3	430	CT.34
CCR3	ENSG00000183625	clinical_c_H72	H72 Perforation of tympanic membrane	rs138346219	G	1	0.0043648	0.0015107	0.0038624	I222V	ENST00000357422	I	V	222	CCR3	286	5x61
CCR3	ENSG00000183625	clinical_c_H72	H72 Perforation of tympanic membrane	rs5742906	T	1	0.0027234	0.000999	0.0063901	P39L	ENST00000357422	P	L	39	CCR3	69	1x37
CCR3	ENSG00000183625	23130-0.0	Trunk predicted mass	rs138346219	G	1	0.19913	0.072644	0.0061232	I222V	ENST00000357422	I	V	222	CCR3	286	5x61
CCR3	ENSG00000183625	30040-0.0	Mean corpuscular volume	rs41409552	A	1	0.072542	0.027203	0.0076613	R275Q	ENST00000357422	R	Q	275	CCR3	346	7x26
CCR3	ENSG00000183625	30130-0.0	Monocyte count	rs145141172	A	1	0.019709	0.0060504	0.0011241	V139M	ENST00000357422	V	M	139	CCR3	187	34x51
CCR3	ENSG00000183625	cancer_c_D06	D06 Carcinoma in situ of cervix uteri	rs5742906	T	1	0.0068402	0.0025022	0.0062641	P39L	ENST00000357422	P	L	39	CCR3	69	1x37
CCR3	ENSG00000183625	selfReported_n_1502	haematology	rs147670448	C	0.916901	0.057674	0.021097	0.0062614	L351P	ENST00000357422	L	P	351	CCR3	430	CT.34
CCR3	ENSG00000183625	1518-0.0	Hot drink temperature	rs5742906	T	1	-0.037405	0.010856	0.00057	P39L	ENST00000357422	P	L	39	CCR3	69	1x37
CCR3	ENSG00000183625	clinical_c_N45	N45 Orchitis and epididymitis	rs145141172	A	1	0.012307	0.0042381	0.0036863	V139M	ENST00000357422	V	M	139	CCR3	187	34x51
CCR3	ENSG00000183625	clinical_c_J30	J30 Vasomotor and allergic rhinitis	rs61738836	C	0.848311	0.015821	0.0054853	0.0039234	V147A	ENST00000357422	V	A	147	CCR3	203	4x39
CCR3	ENSG00000183625	selfReported_n_1142	sleep apnoea	rs147670448	C	0.916901	0.057467	0.010222	1.89e-08	L351P	ENST00000357422	L	P	351	CCR3	430	CT.34
CCR3	ENSG00000183625	clinical_c_H90	H90 Conductive and sensorineural hearing loss	rs201774652	T	0.475027	0.016644	0.0050846	0.0010625	T148I	ENST00000357422	T	I	148	CCR3	204	4x40
CCR3	ENSG00000183625	20117-0.0	Alcohol drinker status	rs145141172	A	1	-0.065972	0.017099	0.000114	V139M	ENST00000357422	V	M	139	CCR3	187	34x51
CCR3	ENSG00000183625	23115-0.0	Leg fat percentage (left)	rs41409552	A	1	-0.091591	0.034139	0.0072994	R275Q	ENST00000357422	R	Q	275	CCR3	346	7x26
CCR3	ENSG00000183625	30170-0.0	Nucleated red blood cell count	rs41409552	A	1	0.00088	0.000255	0.000549	R275Q	ENST00000357422	R	Q	275	CCR3	346	7x26
CCR3	ENSG00000183625	clinical_c_K11	K11 Diseases of salivary glands	rs142051640	A	0.845935	0.0091788	0.0027189	0.000736	R239Q	ENST00000357422	R	Q	239	CCR3	307	6x35
CCR3	ENSG00000183625	clinical_c_N60	N60 Benign mammary dysplasia	rs111826278	T	1	0.014776	0.0044464	0.000891	P349L	ENST00000357422	P	L	349	CCR3	428	CT.32
CCR3	ENSG00000183625	clinical_c_N60	N60 Benign mammary dysplasia	rs147670448	C	0.916901	0.062785	0.022059	0.0044238	L351P	ENST00000357422	L	P	351	CCR3	430	CT.34
CCR3	ENSG00000183625	clinical_c_Block_N10-N16	N10-N16 Renal tubulo-interstitial diseases	rs145141172	A	1	0.015439	0.0042624	0.000292	V139M	ENST00000357422	V	M	139	CCR3	187	34x51
CCR3	ENSG00000183625	clinical_c_F40	F40 Phobic anxiety disorders	rs138346219	G	1	0.0035377	0.0011403	0.0019198	I222V	ENST00000357422	I	V	222	CCR3	286	5x61
CCR3	ENSG00000183625	clinical_c_F40	F40 Phobic anxiety disorders	rs142051640	A	0.845935	0.0053666	0.0020231	0.0079864	R239Q	ENST00000357422	R	Q	239	CCR3	307	6x35
CCR3	ENSG00000183625	selfReported_n_1348	osteoporosis	rs142051640	A	0.845935	0.017572	0.0068178	0.009957	R239Q	ENST00000357422	R	Q	239	CCR3	307	6x35
CCR3	ENSG00000183625	clinical_c_G91	G91 Hydrocephalus	rs142051640	A	0.845935	0.0068622	0.0018154	0.000157	R239Q	ENST00000357422	R	Q	239	CCR3	307	6x35
CCR3	ENSG00000183625	clinical_c_Block_M50-M54	M50-M54 Other dorsopathies	rs111826278	T	1	0.021146	0.0077266	0.006204	P349L	ENST00000357422	P	L	349	CCR3	428	CT.32
CCR3	ENSG00000183625	selfReported_n_1154	stomach disorder	rs142051640	A	0.845935	0.015699	0.0057619	0.0064391	R239Q	ENST00000357422	R	Q	239	CCR3	307	6x35
CCR3	ENSG00000183625	selfReported_n_1154	stomach disorder	rs61738836	C	0.848311	0.052649	0.011509	4.78e-06	V147A	ENST00000357422	V	A	147	CCR3	203	4x39
CCR3	ENSG00000183625	clinical_c_G40	G40 Epilepsy	rs145141172	A	1	0.017575	0.0042214	3.14e-05	V139M	ENST00000357422	V	M	139	CCR3	187	34x51
CCR3	ENSG00000183625	clinical_c_J35	J35 Chronic diseases of tonsils and adenoids	rs201774652	T	0.475027	0.014142	0.0051955	0.0064909	T148I	ENST00000357422	T	I	148	CCR3	204	4x40
CCR3	ENSG00000183625	clinical_c_Block_K00-K14	K00-K14 Diseases of oral cavity, salivary glands and jaws	rs142051640	A	0.845935	0.038116	0.010446	0.000263	R239Q	ENST00000357422	R	Q	239	CCR3	307	6x35
CCR3	ENSG00000183625	clinical_c_H04	H04 Disorders of lachrymal system	rs138346219	G	1	0.0070985	0.002262	0.0017002	I222V	ENST00000357422	I	V	222	CCR3	286	5x61
CCR3	ENSG00000183625	clinical_c_H04	H04 Disorders of lachrymal system	rs5742906	T	1	0.0052571	0.0014952	0.000438	P39L	ENST00000357422	P	L	39	CCR3	69	1x37
CCR3	ENSG00000183625	1458-0.0	Cereal intake	rs201916744	C	0.395741	-0.60462	0.22117	0.0062615	L117F	ENST00000357422	L	F	117	CCR3	160	3x36
CCR3	ENSG00000183625	clinical_c_G81	G81 Hemiplegia	rs147670448	C	0.916901	0.028573	0.010711	0.0076401	L351P	ENST00000357422	L	P	351	CCR3	430	CT.34
CCR3	ENSG00000183625	clinical_c_Block_O60-O75	O60-O75 Complications of labour and delivery	rs147670448	C	0.916901	0.18543	0.044926	3.67e-05	L351P	ENST00000357422	L	P	351	CCR3	430	CT.34
CCR3	ENSG00000183625	clinical_c_K82	K82 Other diseases of gallbladder	rs41409552	A	1	0.0017066	0.000525	0.0011493	R275Q	ENST00000357422	R	Q	275	CCR3	346	7x26
CCR3	ENSG00000183625	clinical_c_F20	F20 Schizophrenia	rs201774652	T	0.475027	0.014191	0.0038197	0.000203	T148I	ENST00000357422	T	I	148	CCR3	204	4x40
CCR3	ENSG00000183625	1309-0.0	Fresh fruit intake	rs111826278	T	1	0.14273	0.05092	0.0050633	P349L	ENST00000357422	P	L	349	CCR3	428	CT.32
CCR3	ENSG00000183625	clinical_c_M17	M17 Gonarthrosis [arthrosis of knee]	rs41409552	A	1	0.0055599	0.0016674	0.000855	R275Q	ENST00000357422	R	Q	275	CCR3	346	7x26
CCR3	ENSG00000183625	selfReported_n_1305	eye trauma	rs61738836	C	0.848311	0.022929	0.004105	2.33e-08	V147A	ENST00000357422	V	A	147	CCR3	203	4x39
CCR3	ENSG00000183625	selfReported_n_1623	miscarriage	rs41409552	A	1	0.002237	0.000661	0.000719	R275Q	ENST00000357422	R	Q	275	CCR3	346	7x26
CCR3	ENSG00000183625	clinical_c_M54	M54 Dorsalgia	rs111826278	T	1	0.018096	0.0066253	0.0063079	P349L	ENST00000357422	P	L	349	CCR3	428	CT.32
CCR3	ENSG00000183625	clinical_c_M67	M67 Other disorders of synovium and tendon	rs145141172	A	1	0.011217	0.0042912	0.0089512	V139M	ENST00000357422	V	M	139	CCR3	187	34x51
CCR3	ENSG00000183625	30050-0.0	Mean corpuscular haemoglobin	rs41409552	A	1	0.033778	0.01102	0.0021764	R275Q	ENST00000357422	R	Q	275	CCR3	346	7x26
CCR3	ENSG00000183625	clinical_c_K44	K44 Diaphragmatic hernia	rs5742906	T	1	0.012829	0.0049208	0.0091314	P39L	ENST00000357422	P	L	39	CCR3	69	1x37
CCR3	ENSG00000183625	clinical_c_K04	K04 Diseases of pulp and periapical tissues	rs142051640	A	0.845935	0.011001	0.0041134	0.0074851	R239Q	ENST00000357422	R	Q	239	CCR3	307	6x35
CCR3	ENSG00000183625	clinical_c_J39	J39 Other diseases of upper respiratory tract	rs201916744	C	0.395741	0.013055	0.003484	0.000179	L117F	ENST00000357422	L	F	117	CCR3	160	3x36
CCR3	ENSG00000183625	selfReported_n_1713	other fractures	rs201774652	T	0.475027	0.022357	0.0042608	1.55e-07	T148I	ENST00000357422	T	I	148	CCR3	204	4x40
CCR3	ENSG00000183625	selfReported_n_1164	gastritis/gastric erosions	rs142051640	A	0.845935	0.0071297	0.0021755	0.0010482	R239Q	ENST00000357422	R	Q	239	CCR3	307	6x35
CCR3	ENSG00000183625	23129-0.0	Trunk fat-free mass	rs138346219	G	1	0.20669	0.075697	0.0063239	I222V	ENST00000357422	I	V	222	CCR3	286	5x61
CCR3	ENSG00000183625	clinical_c_I83	I83 Varicose veins of lower extremities	rs138346219	G	1	-0.013234	0.0048615	0.0064872	I222V	ENST00000357422	I	V	222	CCR3	286	5x61
CCR4	ENSG00000183813	clinical_c_O75	O75 Other complications of labour and delivery, not elsewhere classified	rs148935732	A	0.87987	0.012423	0.0042996	0.003861	L21Q	ENST00000330953	L	Q	21	CCR4	43	NTr.Cm8
CCR4	ENSG00000183813	selfReported_n_1089	essential hypertension	rs61736865	A	0.732596	0.38308	0.048966	5.15e-15	G324S	ENST00000330953	G	S	324	CCR4	400	CT.4
CCR4	ENSG00000183813	clinical_c_N75	N75 Diseases of Bartholin's gland	rs148935732	A	0.87987	0.011607	0.0042077	0.0058069	L21Q	ENST00000330953	L	Q	21	CCR4	43	NTr.Cm8
CCR4	ENSG00000183813	clinical_c_N75	N75 Diseases of Bartholin's gland	rs61736865	A	0.732596	0.56633	0.042968	1.18e-39	G324S	ENST00000330953	G	S	324	CCR4	400	CT.4
CCR4	ENSG00000183813	clinical_c_K58	K58 Irritable bowel syndrome	rs148935732	A	0.87987	0.016294	0.0058568	0.0054003	L21Q	ENST00000330953	L	Q	21	CCR4	43	NTr.Cm8
CCR4	ENSG00000183813	clinical_c_Block_M40-M43	M40-M43 Deforming dorsopathies	rs148935732	A	0.87987	0.011014	0.0041954	0.0086567	L21Q	ENST00000330953	L	Q	21	CCR4	43	NTr.Cm8
CCR4	ENSG00000183813	clinical_c_I51	I51 Complications and ill-defined descriptions of heart disease	rs61736865	A	0.732596	0.42021	0.073064	8.86e-09	G324S	ENST00000330953	G	S	324	CCR4	400	CT.4
CCR4	ENSG00000183813	clinical_c_O68	O68 Labour and delivery complicated by foetal stress [distress]	rs148935732	A	0.87987	0.02524	0.0087242	0.0038148	L21Q	ENST00000330953	L	Q	21	CCR4	43	NTr.Cm8
CCR4	ENSG00000183813	clinical_c_G25	G25 Other extrapyramidal and movement disorders	rs148935732	A	0.87987	0.0060525	0.0019695	0.0021183	L21Q	ENST00000330953	L	Q	21	CCR4	43	NTr.Cm8
CCR4	ENSG00000183813	clinical_c_M79	M79 Other soft tissue disorders, not elsewhere classified	rs61736865	A	0.732596	0.42638	0.12405	0.000588	G324S	ENST00000330953	G	S	324	CCR4	400	CT.4
CCR4	ENSG00000183813	cancer_c_D04	D04 Carcinoma in situ of skin	rs148935732	A	0.87987	0.0099363	0.0023954	3.35e-05	L21Q	ENST00000330953	L	Q	21	CCR4	43	NTr.Cm8
CCR4	ENSG00000183813	selfReported_n_1443	pneumonia	rs148935732	A	0.87987	0.015776	0.0060658	0.0093009	L21Q	ENST00000330953	L	Q	21	CCR4	43	NTr.Cm8
CCR4	ENSG00000183813	selfReported_n_1313	anxiety/panic attacks	rs148935732	A	0.87987	0.015888	0.0059715	0.0078013	L21Q	ENST00000330953	L	Q	21	CCR4	43	NTr.Cm8
CCR4	ENSG00000183813	clinical_c_H18	H18 Other disorders of cornea	rs148935732	A	0.87987	0.0088023	0.0020102	1.19e-05	L21Q	ENST00000330953	L	Q	21	CCR4	43	NTr.Cm8
CCR4	ENSG00000183813	clinical_c_I20	I20 Angina pectoris	rs61736865	A	0.732596	0.43512	0.14487	0.0026685	G324S	ENST00000330953	G	S	324	CCR4	400	CT.4
CCR4	ENSG00000183813	clinical_c_I22	I22 Subsequent myocardial infarction	rs148935732	A	0.87987	0.0083769	0.0021342	8.67e-05	L21Q	ENST00000330953	L	Q	21	CCR4	43	NTr.Cm8
CCR4	ENSG00000183813	clinical_c_Block_H15-H22	H15-H22 Disorders of sclera, cornea, iris and ciliary body	rs148935732	A	0.87987	0.011784	0.0032156	0.000248	L21Q	ENST00000330953	L	Q	21	CCR4	43	NTr.Cm8
CCR4	ENSG00000183813	clinical_c_E14	E14 Unspecified diabetes mellitus	rs148935732	A	0.87987	0.016176	0.0038139	2.22e-05	L21Q	ENST00000330953	L	Q	21	CCR4	43	NTr.Cm8
CCR4	ENSG00000183813	clinical_c_M17	M17 Gonarthrosis [arthrosis of knee]	rs148935732	A	0.87987	0.027493	0.010672	0.0099924	L21Q	ENST00000330953	L	Q	21	CCR4	43	NTr.Cm8
CCR4	ENSG00000183813	clinical_c_Block_N70-N77	N70-N77 Inflammatory diseases of female pelvic organs	rs61736865	A	0.732596	0.72206	0.12195	3.21e-09	G324S	ENST00000330953	G	S	324	CCR4	400	CT.4
CCR6	ENSG00000112486	clinical_c_O75	O75 Other complications of labour and delivery, not elsewhere classified	rs145112098	A	0.477627	0.060164	0.010954	3.97e-08	A364T	ENST00000341935	A	T	364	CCR6	420	CT.24
CCR6	ENSG00000112486	cancer_c_Block_D00-D09	D00-D09 In situ neoplasms	rs111321050	A	0.936054	0.12423	0.04638	0.0073934	G345S	ENST00000341935	G	S	345	CCR6	401	CT.5
CCR6	ENSG00000112486	clinical_c_L30	L30 Other dermatitis	rs149593498	T	0.755602	0.011218	0.0034159	0.001024	A150V	ENST00000341935	A	V	150	CCR6	186	34x50
CCR6	ENSG00000112486	selfReported_n_1410	breast cysts	rs145112098	A	0.477627	0.054105	0.01586	0.000646	A364T	ENST00000341935	A	T	364	CCR6	420	CT.24
CCR6	ENSG00000112486	clinical_c_Block_O30-O48	O30-O48 Maternal care related to the fetus and amniotic cavity and possible delivery problems	rs145112098	A	0.477627	0.081093	0.029844	0.0065831	A364T	ENST00000341935	A	T	364	CCR6	420	CT.24
CCR6	ENSG00000112486	clinical_c_M71	M71 Other bursopathies	rs145112098	A	0.477627	0.019307	0.0063527	0.0023722	A364T	ENST00000341935	A	T	364	CCR6	420	CT.24
CCR6	ENSG00000112486	clinical_c_O16	O16 Unspecified maternal hypertension	rs145112098	A	0.477627	0.055649	0.0096946	9.46e-09	A364T	ENST00000341935	A	T	364	CCR6	420	CT.24
CCR6	ENSG00000112486	clinical_c_Block_M95-M99	M95-M99 Other disorders of the musculoskeletal system and connective tissue	rs145112098	A	0.477627	0.025888	0.006647	9.83e-05	A364T	ENST00000341935	A	T	364	CCR6	420	CT.24
CCR6	ENSG00000112486	clinical_c_Block_K70-K77	K70-K77 Diseases of liver	rs111321050	A	0.936054	0.12969	0.040971	0.001549	G345S	ENST00000341935	G	S	345	CCR6	401	CT.5
CCR6	ENSG00000112486	clinical_c_Block_N00-N08	N00-N08 Glomerular diseases	rs111321050	A	0.936054	0.13746	0.026654	2.51e-07	G345S	ENST00000341935	G	S	345	CCR6	401	CT.5
CCR6	ENSG00000112486	clinical_c_N03	N03 Chronic nephritic syndrome	rs111321050	A	0.936054	0.1397	0.017099	3.09e-16	G345S	ENST00000341935	G	S	345	CCR6	401	CT.5
CCR6	ENSG00000112486	clinical_c_K81	K81 Cholecystitis	rs111321050	A	0.936054	0.13402	0.030001	7.94e-06	G345S	ENST00000341935	G	S	345	CCR6	401	CT.5
CCR6	ENSG00000112486	clinical_c_Block_M00-M03	M00-M03 Infectious arthropathies	rs56304535	C	0.93806	0.015515	0.003145	8.1e-07	F236L	ENST00000341935	F	L	236	CCR6	285	5x60
CCR6	ENSG00000112486	clinical_c_K66	K66 Other disorders of peritoneum	rs111321050	A	0.936054	0.1319	0.032365	4.59e-05	G345S	ENST00000341935	G	S	345	CCR6	401	CT.5
CCR6	ENSG00000112486	clinical_c_K66	K66 Other disorders of peritoneum	rs56304535	C	0.93806	0.03445	0.0079503	1.47e-05	F236L	ENST00000341935	F	L	236	CCR6	285	5x60
CCR6	ENSG00000112486	46-0.0	Hand grip strength (left)	rs56304535	C	0.93806	-2.1458	0.61495	0.000484	F236L	ENST00000341935	F	L	236	CCR6	285	5x60
CCR6	ENSG00000112486	clinical_c_K26	K26 Duodenal ulcer	rs56304535	C	0.93806	0.025948	0.0079484	0.0010963	F236L	ENST00000341935	F	L	236	CCR6	285	5x60
CCR6	ENSG00000112486	clinical_c_O34	O34 Maternal care for known or suspected abnormality of pelvic organs	rs111321050	A	0.936054	0.17629	0.035803	8.49e-07	G345S	ENST00000341935	G	S	345	CCR6	401	CT.5
CCR6	ENSG00000112486	selfReported_n_1520	rectal or colon adenoma/polyps	rs149593498	T	0.755602	0.011562	0.003115	0.000206	A150V	ENST00000341935	A	V	150	CCR6	186	34x50
CCR6	ENSG00000112486	selfReported_n_1489	other neurological problem	rs56304535	C	0.93806	0.032935	0.01088	0.0024689	F236L	ENST00000341935	F	L	236	CCR6	285	5x60
CCR6	ENSG00000112486	clinical_c_Block_H65-H75	H65-H75 Diseases of middle ear and mastoid	rs145112098	A	0.477627	0.03746	0.01258	0.002904	A364T	ENST00000341935	A	T	364	CCR6	420	CT.24
CCR6	ENSG00000112486	clinical_c_Block_H65-H75	H65-H75 Diseases of middle ear and mastoid	rs56304535	C	0.93806	0.025833	0.0080794	0.0013868	F236L	ENST00000341935	F	L	236	CCR6	285	5x60
CCR6	ENSG00000112486	clinical_c_Block_O94-O99	O94-O99 Other obstetric conditions, not elsewhere classified	rs111321050	A	0.936054	0.17381	0.038688	7.04e-06	G345S	ENST00000341935	G	S	345	CCR6	401	CT.5
CCR6	ENSG00000112486	clinical_c_Block_O94-O99	O94-O99 Other obstetric conditions, not elsewhere classified	rs145112098	A	0.477627	0.10516	0.016492	1.81e-10	A364T	ENST00000341935	A	T	364	CCR6	420	CT.24
CCR6	ENSG00000112486	clinical_c_M62	M62 Other disorders of muscle	rs56304535	C	0.93806	0.014855	0.0042759	0.000512	F236L	ENST00000341935	F	L	236	CCR6	285	5x60
CCR6	ENSG00000112486	clinical_c_N47	N47 Redundant prepuce, phimosis and paraphimosis	rs56304535	C	0.93806	0.045006	0.014321	0.0016748	F236L	ENST00000341935	F	L	236	CCR6	285	5x60
CCR6	ENSG00000112486	clinical_c_J93	J93 Pneumothorax	rs149593498	T	0.755602	0.0067931	0.0025421	0.0075358	A150V	ENST00000341935	A	V	150	CCR6	186	34x50
CCR6	ENSG00000112486	selfReported_n_1566	anal problem	rs17860852	T	1	0.0017166	0.000595	0.0039213	A369V	ENST00000341935	A	V	369	CCR6	425	CT.29
CCR6	ENSG00000112486	clinical_c_O20	O20 Haemorrhage in early pregnancy	rs111321050	A	0.936054	0.18746	0.028146	2.74e-11	G345S	ENST00000341935	G	S	345	CCR6	401	CT.5
CCR6	ENSG00000112486	clinical_c_O20	O20 Haemorrhage in early pregnancy	rs145112098	A	0.477627	0.053013	0.011999	9.97e-06	A364T	ENST00000341935	A	T	364	CCR6	420	CT.24
CCR6	ENSG00000112486	cancer_c_C61	C61 Malignant neoplasm of prostate	rs111321050	A	0.936054	0.45395	0.12015	0.000158	G345S	ENST00000341935	G	S	345	CCR6	401	CT.5
CCR6	ENSG00000112486	cancer_c_C67	C67 Malignant neoplasm of bladder	rs56304535	C	0.93806	0.018195	0.0039643	4.44e-06	F236L	ENST00000341935	F	L	236	CCR6	285	5x60
CCR6	ENSG00000112486	clinical_c_O99	O99 Other maternal diseases classifiable elsewhere but complicating pregnancy, childbirth and the puerperium	rs111321050	A	0.936054	0.17441	0.038189	4.95e-06	G345S	ENST00000341935	G	S	345	CCR6	401	CT.5
CCR6	ENSG00000112486	clinical_c_O99	O99 Other maternal diseases classifiable elsewhere but complicating pregnancy, childbirth and the puerperium	rs145112098	A	0.477627	0.1055	0.016279	9.15e-11	A364T	ENST00000341935	A	T	364	CCR6	420	CT.24
CCR6	ENSG00000112486	clinical_c_D68	D68 Other coagulation defects	rs145112098	A	0.477627	0.026782	0.0067799	7.81e-05	A364T	ENST00000341935	A	T	364	CCR6	420	CT.24
CCR6	ENSG00000112486	clinical_c_O68	O68 Labour and delivery complicated by foetal stress [distress]	rs111321050	A	0.936054	0.14359	0.05206	0.0058121	G345S	ENST00000341935	G	S	345	CCR6	401	CT.5
CCR6	ENSG00000112486	clinical_c_A09	A09 Diarrhoea and gastro-enteritis of presumed infectious origin	rs111321050	A	0.936054	0.12742	0.041369	0.0020694	G345S	ENST00000341935	G	S	345	CCR6	401	CT.5
CCR6	ENSG00000112486	clinical_c_O26	O26 Maternal care for other conditions predominantly related to pregnancy	rs145112098	A	0.477627	0.045822	0.016582	0.0057215	A364T	ENST00000341935	A	T	364	CCR6	420	CT.24
CCR6	ENSG00000112486	clinical_c_K76	K76 Other diseases of liver	rs111321050	A	0.936054	0.13201	0.033943	0.000101	G345S	ENST00000341935	G	S	345	CCR6	401	CT.5
CCR6	ENSG00000112486	clinical_c_K14	K14 Diseases of tongue	rs149593498	T	0.755602	0.0085659	0.0030583	0.0050971	A150V	ENST00000341935	A	V	150	CCR6	186	34x50
CCR6	ENSG00000112486	clinical_c_O47	O47 False labour	rs111321050	A	0.936054	0.18101	0.030047	1.7e-09	G345S	ENST00000341935	G	S	345	CCR6	401	CT.5
CCR6	ENSG00000112486	clinical_c_K80	K80 Cholelithiasis	rs111321050	A	0.936054	0.24166	0.067046	0.000313	G345S	ENST00000341935	G	S	345	CCR6	401	CT.5
CCR6	ENSG00000112486	clinical_c_Block_K80-K87	K80-K87 Disorders of gallbladder, biliary tract and pancreas	rs111321050	A	0.936054	0.23464	0.074875	0.0017262	G345S	ENST00000341935	G	S	345	CCR6	401	CT.5
CCR6	ENSG00000112486	clinical_c_K43	K43 Ventral hernia	rs111321050	A	0.936054	0.13311	0.033708	7.86e-05	G345S	ENST00000341935	G	S	345	CCR6	401	CT.5
CCR6	ENSG00000112486	clinical_c_Block_G00-G09	G00-G09 Inflammatory diseases of the central nervous system	rs145112098	A	0.477627	0.017747	0.0055364	0.0013481	A364T	ENST00000341935	A	T	364	CCR6	420	CT.24
CCR6	ENSG00000112486	clinical_c_K21	K21 Gastro-oesophageal reflux disease	rs111321050	A	0.936054	0.231	0.084632	0.0063454	G345S	ENST00000341935	G	S	345	CCR6	401	CT.5
CCR6	ENSG00000112486	selfReported_n_1131	chronic obstructive airways disease/copd	rs17860852	T	1	-0.0017659	0.000618	0.004298	A369V	ENST00000341935	A	V	369	CCR6	425	CT.29
CCR6	ENSG00000112486	cancer_c_C83	C83 Diffuse non-Hodgkin's lymphoma	rs145112098	A	0.477627	0.022776	0.0055907	4.63e-05	A364T	ENST00000341935	A	T	364	CCR6	420	CT.24
CCR6	ENSG00000112486	clinical_c_Block_O20-O29	O20-O29 Other maternal disorders predominantly related to pregnancy	rs111321050	A	0.936054	0.15461	0.050003	0.0019878	G345S	ENST00000341935	G	S	345	CCR6	401	CT.5
CCR6	ENSG00000112486	clinical_c_K61	K61 Abscess of anal and rectal regions	rs17860852	T	1	0.0020784	0.0006	0.000528	A369V	ENST00000341935	A	V	369	CCR6	425	CT.29
CCR6	ENSG00000112486	clinical_c_Block_H49-H52	H49-H52 Disorders of ocular muscles, binocular movement, accommodation and refraction	rs145112098	A	0.477627	0.039599	0.012093	0.0010586	A364T	ENST00000341935	A	T	364	CCR6	420	CT.24
CCR6	ENSG00000112486	clinical_c_O02	O02 Other abnormal products of conception	rs145112098	A	0.477627	0.037332	0.014161	0.0083847	A364T	ENST00000341935	A	T	364	CCR6	420	CT.24
CCR6	ENSG00000112486	cancer_c_Block_C64-C68	C64-C68 Malignant neoplasms of urinary tract	rs56304535	C	0.93806	0.015897	0.0058532	0.0066077	F236L	ENST00000341935	F	L	236	CCR6	285	5x60
CCR6	ENSG00000112486	selfReported_n_1521	inflammatory bowel disease	rs56304535	C	0.93806	0.032909	0.0084126	9.16e-05	F236L	ENST00000341935	F	L	236	CCR6	285	5x60
CCR6	ENSG00000112486	selfReported_n_1574	abdominal hernia	rs111321050	A	0.936054	0.13723	0.028133	1.07e-06	G345S	ENST00000341935	G	S	345	CCR6	401	CT.5
CCR6	ENSG00000112486	cancer_c_C20	C20 Malignant neoplasm of rectum	rs56304535	C	0.93806	0.022696	0.0048294	2.61e-06	F236L	ENST00000341935	F	L	236	CCR6	285	5x60
CCR6	ENSG00000112486	clinical_c_L05	L05 Pilonidal cyst	rs145112098	A	0.477627	0.015259	0.0049204	0.0019283	A364T	ENST00000341935	A	T	364	CCR6	420	CT.24
CCR6	ENSG00000112486	clinical_c_Block_O10-O16	O10-O16 Oedema, proteinuria and hypertensive disorders in pregnancy, childbirth and the puerperium	rs145112098	A	0.477627	0.048918	0.014238	0.000591	A364T	ENST00000341935	A	T	364	CCR6	420	CT.24
CCR6	ENSG00000112486	clinical_c_J34	J34 Other disorders of nose and nasal sinuses	rs111321050	A	0.936054	0.12452	0.046816	0.0078191	G345S	ENST00000341935	G	S	345	CCR6	401	CT.5
CCR6	ENSG00000112486	clinical_c_N36	N36 Other disorders of urethra	rs56304535	C	0.93806	0.015173	0.0039684	0.000132	F236L	ENST00000341935	F	L	236	CCR6	285	5x60
CCR6	ENSG00000112486	selfReported_n_1467	nasal/sinus disorder	rs111321050	A	0.936054	0.12671	0.044237	0.0041776	G345S	ENST00000341935	G	S	345	CCR6	401	CT.5
CCR6	ENSG00000112486	selfReported_n_1467	nasal/sinus disorder	rs145112098	A	0.477627	0.070666	0.01692	2.96e-05	A364T	ENST00000341935	A	T	364	CCR6	420	CT.24
CCR6	ENSG00000112486	selfReported_n_1231	other urological problem (male)	rs111321050	A	0.936054	0.4381	0.13824	0.0015289	G345S	ENST00000341935	G	S	345	CCR6	401	CT.5
CCR6	ENSG00000112486	selfReported_n_1466	ent disorder/not cancer	rs145112098	A	0.477627	0.082396	0.026728	0.0020511	A364T	ENST00000341935	A	T	364	CCR6	420	CT.24
CCR6	ENSG00000112486	clinical_c_M10	M10 Gout	rs56304535	C	0.93806	0.023829	0.0080162	0.0029524	F236L	ENST00000341935	F	L	236	CCR6	285	5x60
CCR6	ENSG00000112486	clinical_c_H72	H72 Perforation of tympanic membrane	rs145112098	A	0.477627	0.024041	0.0069777	0.00057	A364T	ENST00000341935	A	T	364	CCR6	420	CT.24
CCR6	ENSG00000112486	selfReported_n_1239	testicular problems (not cancer)	rs111321050	A	0.936054	0.49146	0.038481	2.45e-37	G345S	ENST00000341935	G	S	345	CCR6	401	CT.5
CCR6	ENSG00000112486	selfReported_n_1158	other abdominal problem	rs111321050	A	0.936054	0.13033	0.042244	0.0020341	G345S	ENST00000341935	G	S	345	CCR6	401	CT.5
CCR6	ENSG00000112486	clinical_c_Block_J09-J18	J09-J18 Influenza and pneumonia	rs149593498	T	0.755602	0.022163	0.0085691	0.0097	A150V	ENST00000341935	A	V	150	CCR6	186	34x50
CCR6	ENSG00000112486	clinical_c_I80	I80 Phlebitis and thrombophlebitis	rs17860852	T	1	0.0030471	0.000998	0.0022596	A369V	ENST00000341935	A	V	369	CCR6	425	CT.29
CCR6	ENSG00000112486	clinical_c_Block_K65-K67	K65-K67 Diseases of peritoneum	rs111321050	A	0.936054	0.13009	0.035588	0.000257	G345S	ENST00000341935	G	S	345	CCR6	401	CT.5
CCR6	ENSG00000112486	clinical_c_Block_K65-K67	K65-K67 Diseases of peritoneum	rs56304535	C	0.93806	0.032809	0.0087421	0.000175	F236L	ENST00000341935	F	L	236	CCR6	285	5x60
CCR6	ENSG00000112486	clinical_c_H65	H65 Nonsuppurative otitis media	rs56304535	C	0.93806	0.014384	0.0046262	0.0018762	F236L	ENST00000341935	F	L	236	CCR6	285	5x60
CCR6	ENSG00000112486	clinical_c_Block_K50-K52	K50-K52 Noninfective enteritis and colitis	rs56304535	C	0.93806	0.056252	0.019214	0.0034156	F236L	ENST00000341935	F	L	236	CCR6	285	5x60
CCR6	ENSG00000112486	clinical_c_O46	O46 Antepartum haemorrhage, not elsewhere classified	rs145112098	A	0.477627	0.028723	0.010064	0.0043153	A364T	ENST00000341935	A	T	364	CCR6	420	CT.24
CCR6	ENSG00000112486	selfReported_n_1218	kidney stone/ureter stone/bladder stone	rs145112098	A	0.477627	0.032461	0.012516	0.0094964	A364T	ENST00000341935	A	T	364	CCR6	420	CT.24
CCR6	ENSG00000112486	clinical_c_N70	N70 Salpingitis and oophoritis	rs17860852	T	1	0.0021189	0.000687	0.0020462	A369V	ENST00000341935	A	V	369	CCR6	425	CT.29
CCR6	ENSG00000112486	clinical_c_K41	K41 Femoral hernia	rs56304535	C	0.93806	0.014752	0.003591	3.99e-05	F236L	ENST00000341935	F	L	236	CCR6	285	5x60
CCR6	ENSG00000112486	clinical_c_K11	K11 Diseases of salivary glands	rs111321050	A	0.936054	0.13896	0.018521	6.26e-14	G345S	ENST00000341935	G	S	345	CCR6	401	CT.5
CCR6	ENSG00000112486	clinical_c_H04	H04 Disorders of lachrymal system	rs56304535	C	0.93806	0.019079	0.0067114	0.0044723	F236L	ENST00000341935	F	L	236	CCR6	285	5x60
CCR6	ENSG00000112486	clinical_c_K42	K42 Umbilical hernia	rs145112098	A	0.477627	0.04029	0.013471	0.0027833	A364T	ENST00000341935	A	T	364	CCR6	420	CT.24
CCR6	ENSG00000112486	clinical_c_H52	H52 Disorders of refraction and accommodation	rs145112098	A	0.477627	0.031702	0.0094656	0.00081	A364T	ENST00000341935	A	T	364	CCR6	420	CT.24
CCR6	ENSG00000112486	clinical_c_Block_O00-O08	O00-O08 Pregnancy with abortive outcome	rs145112098	A	0.477627	0.060567	0.023362	0.0095285	A364T	ENST00000341935	A	T	364	CCR6	420	CT.24
CCR6	ENSG00000112486	clinical_c_L92	L92 Granulomatous disorders of skin and subcutaneous tissue	rs56304535	C	0.93806	0.015683	0.0034563	5.69e-06	F236L	ENST00000341935	F	L	236	CCR6	285	5x60
CCR6	ENSG00000112486	clinical_c_G62	G62 Other polyneuropathies	rs145112098	A	0.477627	0.019677	0.0076025	0.0096479	A364T	ENST00000341935	A	T	364	CCR6	420	CT.24
CCR6	ENSG00000112486	clinical_c_K51	K51 Ulcerative colitis	rs56304535	C	0.93806	0.041294	0.0080008	2.45e-07	F236L	ENST00000341935	F	L	236	CCR6	285	5x60
CCR6	ENSG00000112486	clinical_c_I47	I47 Paroxysmal tachycardia	rs56304535	C	0.93806	0.02551	0.0080999	0.001636	F236L	ENST00000341935	F	L	236	CCR6	285	5x60
CCR6	ENSG00000112486	1558-0.0	Alcohol intake frequency.	rs17860852	T	1	-0.04832	0.01418	0.000656	A369V	ENST00000341935	A	V	369	CCR6	425	CT.29
CCR6	ENSG00000112486	clinical_c_K56	K56 Paralytic ileus and intestinal obstruction without hernia	rs111321050	A	0.936054	0.13432	0.036381	0.000222	G345S	ENST00000341935	G	S	345	CCR6	401	CT.5
CCR6	ENSG00000112486	clinical_c_Block_H53-H54	H53-H54 Visual disturbances and blindness	rs149593498	T	0.755602	0.013926	0.0053756	0.0095801	A150V	ENST00000341935	A	V	150	CCR6	186	34x50
CCR6	ENSG00000112486	1329-0.0	Oily fish intake	rs149593498	T	0.755602	0.14461	0.048378	0.0027966	A150V	ENST00000341935	A	V	150	CCR6	186	34x50
CCR6	ENSG00000112486	cancer_c_Block_C60-C63	C60-C63 Malignant neoplasms of male genital organs	rs111321050	A	0.936054	0.45635	0.12405	0.000234	G345S	ENST00000341935	G	S	345	CCR6	401	CT.5
CCR6	ENSG00000112486	cancer_c_D05	D05 Carcinoma in situ of breast	rs111321050	A	0.936054	0.19277	0.038199	4.5e-07	G345S	ENST00000341935	G	S	345	CCR6	401	CT.5
CCR6	ENSG00000112486	clinical_c_Block_M60-M63	M60-M63 Disorders of muscles	rs56304535	C	0.93806	0.014287	0.0048137	0.0029975	F236L	ENST00000341935	F	L	236	CCR6	285	5x60
CCR6	ENSG00000112486	clinical_c_Block_H55-H59	H55-H59 Other disorders of eye and adnexa	rs56304535	C	0.93806	0.014325	0.0044873	0.0014113	F236L	ENST00000341935	F	L	236	CCR6	285	5x60
CCR7	ENSG00000126353	clinical_c_H93	H93 Other disorders of ear, not elsewhere classified	rs148614545	C	0.842227	0.010081	0.0029729	0.000696	K339R	ENST00000246657	K	R	339	CCR7	385	8x56
CCR7	ENSG00000126353	selfReported_n_1390	gynaecological disorder (not cancer)	rs148614545	C	0.842227	0.080801	0.02788	0.0037535	K339R	ENST00000246657	K	R	339	CCR7	385	8x56
CCR7	ENSG00000126353	clinical_c_Block_N00-N08	N00-N08 Glomerular diseases	rs148614545	C	0.842227	0.015285	0.0054078	0.0047062	K339R	ENST00000246657	K	R	339	CCR7	385	8x56
CCR7	ENSG00000126353	clinical_c_N03	N03 Chronic nephritic syndrome	rs148614545	C	0.842227	0.0091744	0.0034719	0.0082318	K339R	ENST00000246657	K	R	339	CCR7	385	8x56
CCR7	ENSG00000126353	clinical_c_I51	I51 Complications and ill-defined descriptions of heart disease	rs148614545	C	0.842227	0.024135	0.0075682	0.0014276	K339R	ENST00000246657	K	R	339	CCR7	385	8x56
CCR7	ENSG00000126353	cancer_c_C34	C34 Malignant neoplasm of bronchus and lung	rs148614545	C	0.842227	0.012775	0.0045994	0.0054781	K339R	ENST00000246657	K	R	339	CCR7	385	8x56
CCR7	ENSG00000126353	clinical_c_K70	K70 Alcoholic liver disease	rs148614545	C	0.842227	0.0096217	0.0034316	0.0050502	K339R	ENST00000246657	K	R	339	CCR7	385	8x56
CCR7	ENSG00000126353	clinical_c_Block_K20-K31	K20-K31 Diseases of oesophagus, stomach and duodenum	rs148614545	C	0.842227	0.068647	0.02603	0.0083591	K339R	ENST00000246657	K	R	339	CCR7	385	8x56
CCR7	ENSG00000126353	selfReported_n_1615	uterine problem	rs148614545	C	0.842227	0.06644	0.023211	0.004204	K339R	ENST00000246657	K	R	339	CCR7	385	8x56
CCR7	ENSG00000126353	clinical_c_E27	E27 Other disorders of adrenal gland	rs148614545	C	0.842227	0.010181	0.0025545	6.73e-05	K339R	ENST00000246657	K	R	339	CCR7	385	8x56
CCR7	ENSG00000126353	clinical_c_G57	G57 Mononeuropathies of lower limb	rs148614545	C	0.842227	0.012969	0.0048086	0.0069967	K339R	ENST00000246657	K	R	339	CCR7	385	8x56
CCR7	ENSG00000126353	clinical_c_K29	K29 Gastritis and duodenitis	rs148614545	C	0.842227	0.051496	0.018576	0.0055684	K339R	ENST00000246657	K	R	339	CCR7	385	8x56
CCR7	ENSG00000126353	clinical_c_H65	H65 Nonsuppurative otitis media	rs148614545	C	0.842227	0.011375	0.0038242	0.0029356	K339R	ENST00000246657	K	R	339	CCR7	385	8x56
CCR7	ENSG00000126353	selfReported_n_1262	disorder or pituitary gland	rs148614545	C	0.842227	0.010116	0.0028445	0.000376	K339R	ENST00000246657	K	R	339	CCR7	385	8x56
CCR7	ENSG00000126353	clinical_c_N21	N21 Calculus of lower urinary tract	rs148614545	C	0.842227	0.0092367	0.0032709	0.0047443	K339R	ENST00000246657	K	R	339	CCR7	385	8x56
CCR7	ENSG00000126353	clinical_c_I83	I83 Varicose veins of lower extremities	rs148614545	C	0.842227	0.035458	0.01192	0.0029326	K339R	ENST00000246657	K	R	339	CCR7	385	8x56
CCR8	ENSG00000179934	clinical_c_L08	L08 Other local infections of skin and subcutaneous tissue	rs144913149	T	1	0.0048947	0.0016801	0.0035765	S110F	ENST00000326306	S	F	110	CCR8	153	3x29
CCR8	ENSG00000179934	3079-0.0	Pace-maker	rs200735175	T	0.774352	0.0078486	0.0022697	0.000544	T191I	ENST00000326306	T	I	191	CCR8	256	5x32
CCR8	ENSG00000179934	selfReported_n_1163	gastric/stomach ulcers	rs200735175	T	0.774352	0.0090721	0.0035052	0.0096479	T191I	ENST00000326306	T	I	191	CCR8	256	5x32
CCR8	ENSG00000179934	clinical_c_K13	K13 Other diseases of lip and oral mucosa	rs2853699	G	1	0.000496	0.000188	0.0082226	A27G	ENST00000326306	A	G	27	CCR8	53	1x24
CCR8	ENSG00000179934	clinical_c_L82	L82 Seborrhoeic keratosis	rs200735175	T	0.774352	0.01314	0.0035691	0.000232	T191I	ENST00000326306	T	I	191	CCR8	256	5x32
CCR8	ENSG00000179934	selfReported_n_1293	spinal injury	rs200735175	T	0.774352	0.0047558	0.0016281	0.0034884	T191I	ENST00000326306	T	I	191	CCR8	256	5x32
CCR8	ENSG00000179934	clinical_c_Block_O94-O99	O94-O99 Other obstetric conditions, not elsewhere classified	rs144913149	T	1	0.015955	0.0036059	9.66e-06	S110F	ENST00000326306	S	F	110	CCR8	153	3x29
CCR8	ENSG00000179934	clinical_c_E78	E78 Disorders of lipoprotein metabolism and other lipidaemias	rs200735175	T	0.774352	0.029992	0.011018	0.0064895	T191I	ENST00000326306	T	I	191	CCR8	256	5x32
CCR8	ENSG00000179934	clinical_c_D51	D51 Vitamin B12 deficiency anaemia	rs144913149	T	1	0.0045562	0.0014164	0.0012961	S110F	ENST00000326306	S	F	110	CCR8	153	3x29
CCR8	ENSG00000179934	clinical_c_J93	J93 Pneumothorax	rs144913149	T	1	0.0036909	0.0013849	0.0076958	S110F	ENST00000326306	S	F	110	CCR8	153	3x29
CCR8	ENSG00000179934	clinical_c_G99	G99 Other disorders of nervous system in diseases classified elsewhere	rs2853699	G	1	0.000297	0.000115	0.0097515	A27G	ENST00000326306	A	G	27	CCR8	53	1x24
CCR8	ENSG00000179934	clinical_c_Block_I10-I15	I10-I15 Hypertensive diseases	rs2853699	G	1	0.0021884	0.000791	0.0056539	A27G	ENST00000326306	A	G	27	CCR8	53	1x24
CCR8	ENSG00000179934	clinical_c_Block_E70-E90	E70-E90 Metabolic disorders	rs200735175	T	0.774352	0.032415	0.01209	0.0073348	T191I	ENST00000326306	T	I	191	CCR8	256	5x32
CCR8	ENSG00000179934	1777-0.0	Part of a multiple birth	rs144913149	T	1	-0.011784	0.0045493	0.0095899	S110F	ENST00000326306	S	F	110	CCR8	153	3x29
CCR8	ENSG00000179934	cancer_c_C34	C34 Malignant neoplasm of bronchus and lung	rs144913149	T	1	0.0050218	0.0018584	0.0068882	S110F	ENST00000326306	S	F	110	CCR8	153	3x29
CCR8	ENSG00000179934	selfReported_n_1291	migraine	rs200735175	T	0.774352	0.017935	0.0068451	0.0087906	T191I	ENST00000326306	T	I	191	CCR8	256	5x32
CCR8	ENSG00000179934	clinical_c_K20	K20 Oesophagitis	rs200735175	T	0.774352	0.01749	0.0060831	0.0040384	T191I	ENST00000326306	T	I	191	CCR8	256	5x32
CCR8	ENSG00000179934	clinical_c_O99	O99 Other maternal diseases classifiable elsewhere but complicating pregnancy, childbirth and the puerperium	rs144913149	T	1	0.016146	0.0035601	5.76e-06	S110F	ENST00000326306	S	F	110	CCR8	153	3x29
CCR8	ENSG00000179934	selfReported_n_1660	respiratory infection	rs144913149	T	1	0.011401	0.0036801	0.0019474	S110F	ENST00000326306	S	F	110	CCR8	153	3x29
CCR8	ENSG00000179934	136-0.0	Number of operations, self-reported	rs2853699	G	1	0.0090118	0.003218	0.0051031	A27G	ENST00000326306	A	G	27	CCR8	53	1x24
CCR8	ENSG00000179934	clinical_c_Block_L80-L99	L80-L99 Other disorders of the skin and subcutaneous tissue	rs200735175	T	0.774352	0.030385	0.0079636	0.000136	T191I	ENST00000326306	T	I	191	CCR8	256	5x32
CCR8	ENSG00000179934	selfReported_n_1081	hypertension	rs2853699	G	1	0.0026107	0.000865	0.0025542	A27G	ENST00000326306	A	G	27	CCR8	53	1x24
CCR8	ENSG00000179934	clinical_c_N87	N87 Dysplasia of cervix uteri	rs140996751	C	0.944853	0.029147	0.010478	0.0054073	C43S	ENST00000326306	C	S	43	CCR8	72	1x40
CCR8	ENSG00000179934	clinical_c_O48	O48 Prolonged pregnancy	rs2853699	G	1	-0.000602	0.000222	0.0065971	A27G	ENST00000326306	A	G	27	CCR8	53	1x24
CCR8	ENSG00000179934	selfReported_n_1443	pneumonia	rs144913149	T	1	0.011673	0.0036443	0.0013594	S110F	ENST00000326306	S	F	110	CCR8	153	3x29
CCR8	ENSG00000179934	134-0.0	Number of self-reported cancers	rs144913149	T	1	-0.024733	0.0094125	0.0085984	S110F	ENST00000326306	S	F	110	CCR8	153	3x29
CCR8	ENSG00000179934	clinical_c_O36	O36 Maternal care for other known or suspected foetal problems	rs144913149	T	1	0.010363	0.0036993	0.0050897	S110F	ENST00000326306	S	F	110	CCR8	153	3x29
CCR8	ENSG00000179934	135-0.0	Number of self-reported non-cancer illnesses	rs2853699	G	1	0.013685	0.003799	0.000316	A27G	ENST00000326306	A	G	27	CCR8	53	1x24
CCR8	ENSG00000179934	selfReported_n_1317	mania/bipolar disorder/manic depression	rs2853699	G	1	0.000359	0.000119	0.0025815	A27G	ENST00000326306	A	G	27	CCR8	53	1x24
CCR8	ENSG00000179934	clinical_c_I10	I10 Essential (primary) hypertension	rs2853699	G	1	0.0021657	0.00079	0.0061167	A27G	ENST00000326306	A	G	27	CCR8	53	1x24
CCR8	ENSG00000179934	clinical_c_H65	H65 Nonsuppurative otitis media	rs140996751	C	0.944853	0.01801	0.0050971	0.00041	C43S	ENST00000326306	C	S	43	CCR8	72	1x40
CCR8	ENSG00000179934	selfReported_n_1314	nervous breakdown	rs200735175	T	0.774352	0.0050093	0.0015957	0.0016935	T191I	ENST00000326306	T	I	191	CCR8	256	5x32
CCR8	ENSG00000179934	clinical_c_Block_F30-F39	F30-F39 Mood [affective] disorders	rs2853699	G	1	0.0010236	0.000385	0.007902	A27G	ENST00000326306	A	G	27	CCR8	53	1x24
CCR8	ENSG00000179934	clinical_c_Block_J90-J94	J90-J94 Other diseases of pleura	rs200735175	T	0.774352	0.0178	0.0051998	0.000619	T191I	ENST00000326306	T	I	191	CCR8	256	5x32
CCR8	ENSG00000179934	clinical_c_J90	J90 Pleural effusion, not elsewhere classified	rs200735175	T	0.774352	0.014961	0.0046004	0.0011459	T191I	ENST00000326306	T	I	191	CCR8	256	5x32
CCR8	ENSG00000179934	clinical_c_I60	I60 Subarachnoid haemorrhage	rs144913149	T	1	0.0056429	0.0013637	3.51e-05	S110F	ENST00000326306	S	F	110	CCR8	153	3x29
CCR8	ENSG00000179934	selfReported_n_1156	liver/biliary/pancreas problem	rs140996751	C	0.944853	0.043692	0.016594	0.0084636	C43S	ENST00000326306	C	S	43	CCR8	72	1x40
CCR8	ENSG00000179934	clinical_c_N17	N17 Acute renal failure	rs200735175	T	0.774352	0.012501	0.0042931	0.0035919	T191I	ENST00000326306	T	I	191	CCR8	256	5x32
CCR8	ENSG00000179934	1458-0.0	Cereal intake	rs2853699	G	1	0.017487	0.0059658	0.0033763	A27G	ENST00000326306	A	G	27	CCR8	53	1x24
CCR8	ENSG00000179934	clinical_c_L90	L90 Atrophic disorders of skin	rs200735175	T	0.774352	0.010925	0.0034132	0.0013709	T191I	ENST00000326306	T	I	191	CCR8	256	5x32
CCR8	ENSG00000179934	selfReported_n_1305	eye trauma	rs144913149	T	1	0.0034484	0.001149	0.0026888	S110F	ENST00000326306	S	F	110	CCR8	153	3x29
CCR8	ENSG00000179934	clinical_c_H60	H60 Otitis externa	rs144913149	T	1	0.0035152	0.0011036	0.0014461	S110F	ENST00000326306	S	F	110	CCR8	153	3x29
CCR8	ENSG00000179934	selfReported_n_1269	psychological/psychiatric problem	rs2853699	G	1	0.001619	0.000588	0.0058617	A27G	ENST00000326306	A	G	27	CCR8	53	1x24
CCR8	ENSG00000179934	clinical_c_I50	I50 Heart failure	rs200735175	T	0.774352	0.012928	0.0046679	0.0056149	T191I	ENST00000326306	T	I	191	CCR8	256	5x32
CCR8	ENSG00000179934	clinical_c_Block_J95-J99	J95-J99 Other diseases of the respiratory system	rs200735175	T	0.774352	0.012489	0.0046773	0.0075804	T191I	ENST00000326306	T	I	191	CCR8	256	5x32
CCR9	ENSG00000173585	selfReported_n_1560	pneumothorax	rs149156206	A	0.773465	0.016779	0.0053252	0.0016279	G336D	ENST00000357632	G	D	336	CCR9	391	8x62
CCR9	ENSG00000173585	clinical_c_E89	E89 Postprocedural endocrine and metabolic disorders, not elsewhere classified	rs139107036	T	1	0.0099025	0.0028654	0.000549	P102S	ENST00000357632	P	S	102	CCR9	125	2x58
CCR9	ENSG00000173585	selfReported_n_1245	diabetes	rs149156206	A	0.773465	0.059814	0.020166	0.0030171	G336D	ENST00000357632	G	D	336	CCR9	391	8x62
CCR9	ENSG00000173585	1299-0.0	Salad / raw vegetable intake	rs149156206	A	0.773465	-0.49309	0.18382	0.0073068	G336D	ENST00000357632	G	D	336	CCR9	391	8x62
CCR9	ENSG00000173585	30160-0.0	Basophill count	rs139107036	T	1	-0.0051426	0.0019048	0.0069373	P102S	ENST00000357632	P	S	102	CCR9	125	2x58
CCR9	ENSG00000173585	clinical_c_N48	N48 Other disorders of penis	rs139107036	T	1	0.023015	0.0077957	0.0031555	P102S	ENST00000357632	P	S	102	CCR9	125	2x58
CCR9	ENSG00000173585	clinical_c_N48	N48 Other disorders of penis	rs149156206	A	0.773465	0.048469	0.014883	0.0011277	G336D	ENST00000357632	G	D	336	CCR9	391	8x62
CCR9	ENSG00000173585	clinical_c_Block_E65-E68	E65-E68 Obesity and other hyperalimentation	rs149156206	A	0.773465	0.060504	0.015815	0.00013	G336D	ENST00000357632	G	D	336	CCR9	391	8x62
CCR9	ENSG00000173585	clinical_c_Block_J80-J84	J80-J84 Other respiratory diseases principally affecting the interstitium	rs12721497	G	0.917794	0.011938	0.0045894	0.0092916	M284V	ENST00000357632	M	V	284	CCR9	337	6x65
CCR9	ENSG00000173585	clinical_c_J40	J40 Bronchitis, not specified as acute or chronic	rs139107036	T	1	0.0087181	0.0019858	1.13e-05	P102S	ENST00000357632	P	S	102	CCR9	125	2x58
CCR9	ENSG00000173585	clinical_c_H61	H61 Other disorders of external ear	rs139107036	T	1	0.0079237	0.0024685	0.0013274	P102S	ENST00000357632	P	S	102	CCR9	125	2x58
CCR9	ENSG00000173585	clinical_c_Block_D80-D89	D80-D89 Certain disorders involving the immune mechanism	rs149156206	A	0.773465	0.016984	0.0050782	0.000825	G336D	ENST00000357632	G	D	336	CCR9	391	8x62
CCR9	ENSG00000173585	clinical_c_M81	M81 Osteoporosis without pathological fracture	rs12721497	G	0.917794	0.023333	0.0086018	0.0066771	M284V	ENST00000357632	M	V	284	CCR9	337	6x65
CCR9	ENSG00000173585	selfReported_n_1414	sarcoidosis	rs139107036	T	1	0.0058768	0.0022193	0.0080969	P102S	ENST00000357632	P	S	102	CCR9	125	2x58
CCR9	ENSG00000173585	selfReported_n_1619	menorrhagia (unknown cause)	rs139107036	T	1	0.012799	0.0048117	0.0078133	P102S	ENST00000357632	P	S	102	CCR9	125	2x58
CCR9	ENSG00000173585	1438-0.0	Bread intake	rs149156206	A	0.773465	2.0365	0.78308	0.0093044	G336D	ENST00000357632	G	D	336	CCR9	391	8x62
CCR9	ENSG00000173585	selfReported_n_1527	other joint disorder	rs61751653	A	1	-0.0041709	0.0015802	0.0083026	A231T	ENST00000357632	A	T	231	CCR9	280	5x55
CCR9	ENSG00000173585	clinical_c_I69	I69 Sequelae of cerebrovascular disease	rs149156206	A	0.773465	0.016819	0.0055419	0.0024056	G336D	ENST00000357632	G	D	336	CCR9	391	8x62
CCR9	ENSG00000173585	clinical_c_Block_L60-L75	L60-L75 Disorders of skin appendages	rs45530037	G	1	-0.0045961	0.0015005	0.0021911	I92V	ENST00000357632	I	V	92	CCR9	115	2x48
CCR9	ENSG00000173585	clinical_c_K70	K70 Alcoholic liver disease	rs12721497	G	0.917794	0.0089693	0.0032741	0.0061533	M284V	ENST00000357632	M	V	284	CCR9	337	6x65
CCR9	ENSG00000173585	selfReported_n_1457	muscle or soft tissue injuries	rs139107036	T	1	0.011329	0.0042988	0.0084047	P102S	ENST00000357632	P	S	102	CCR9	125	2x58
CCR9	ENSG00000173585	clinical_c_L57	L57 Skin changes due to chronic exposure to nonionising radiation	rs149156206	A	0.773465	0.019723	0.0076071	0.0095237	G336D	ENST00000357632	G	D	336	CCR9	391	8x62
CCR9	ENSG00000173585	selfReported_n_1660	respiratory infection	rs139107036	T	1	0.019134	0.0060809	0.0016522	P102S	ENST00000357632	P	S	102	CCR9	125	2x58
CCR9	ENSG00000173585	cancer_c_D04	D04 Carcinoma in situ of skin	rs45530037	G	1	0.0012582	0.000452	0.0054233	I92V	ENST00000357632	I	V	92	CCR9	115	2x48
CCR9	ENSG00000173585	selfReported_n_1540	psoriatic arthropathy	rs61751653	A	1	0.0023423	0.000713	0.0010142	A231T	ENST00000357632	A	T	231	CCR9	280	5x55
CCR9	ENSG00000173585	clinical_c_J44	J44 Other chronic obstructive pulmonary disease	rs149156206	A	0.773465	0.054644	0.014007	9.58e-05	G336D	ENST00000357632	G	D	336	CCR9	391	8x62
CCR9	ENSG00000173585	30100-0.0	Mean platelet (thrombocyte) volume	rs149156206	A	0.773465	-0.22401	0.077202	0.0037136	G336D	ENST00000357632	G	D	336	CCR9	391	8x62
CCR9	ENSG00000173585	clinical_c_K74	K74 Fibrosis and cirrhosis of liver	rs45530037	G	1	0.0011243	0.000432	0.0091987	I92V	ENST00000357632	I	V	92	CCR9	115	2x48
CCR9	ENSG00000173585	clinical_c_B97	B97 Viral agents as the cause of diseases classified to other chapters	rs139107036	T	1	0.0064786	0.0018368	0.00042	P102S	ENST00000357632	P	S	102	CCR9	125	2x58
CCR9	ENSG00000173585	clinical_c_E66	E66 Obesity	rs149156206	A	0.773465	0.06065	0.01577	0.00012	G336D	ENST00000357632	G	D	336	CCR9	391	8x62
CCR9	ENSG00000173585	clinical_c_N32	N32 Other disorders of bladder	rs139107036	T	1	0.02017	0.0072509	0.0054072	P102S	ENST00000357632	P	S	102	CCR9	125	2x58
CCR9	ENSG00000173585	selfReported_n_1443	pneumonia	rs139107036	T	1	0.019472	0.0060217	0.0012221	P102S	ENST00000357632	P	S	102	CCR9	125	2x58
CCR9	ENSG00000173585	clinical_c_I35	I35 Nonrheumatic aortic valve disorders	rs12721497	G	0.917794	0.015157	0.0056689	0.0075005	M284V	ENST00000357632	M	V	284	CCR9	337	6x65
CCR9	ENSG00000173585	clinical_c_F32	F32 Depressive episode	rs12721497	G	0.917794	0.034427	0.011903	0.0038238	M284V	ENST00000357632	M	V	284	CCR9	337	6x65
CCR9	ENSG00000173585	clinical_c_E83	E83 Disorders of mineral metabolism	rs61751653	A	1	0.0045084	0.0011524	9.15e-05	A231T	ENST00000357632	A	T	231	CCR9	280	5x55
CCR9	ENSG00000173585	clinical_c_N36	N36 Other disorders of urethra	rs139107036	T	1	0.0085554	0.00219	9.36e-05	P102S	ENST00000357632	P	S	102	CCR9	125	2x58
CCR9	ENSG00000173585	clinical_c_K25	K25 Gastric ulcer	rs12721497	G	0.917794	0.019499	0.007351	0.0079889	M284V	ENST00000357632	M	V	284	CCR9	337	6x65
CCR9	ENSG00000173585	clinical_c_N40	N40 Hyperplasia of prostate	rs45530037	G	1	0.0090033	0.0032123	0.0050668	I92V	ENST00000357632	I	V	92	CCR9	115	2x48
CCR9	ENSG00000173585	clinical_c_M19	M19 Other arthrosis	rs139107036	T	1	0.025522	0.0097881	0.0091234	P102S	ENST00000357632	P	S	102	CCR9	125	2x58
CCR9	ENSG00000173585	cancer_c_Block_D37-D48	D37-D48 Neoplasms of uncertain or unknown behaviour	rs149156206	A	0.773465	0.02036	0.0066443	0.0021818	G336D	ENST00000357632	G	D	336	CCR9	391	8x62
CCR9	ENSG00000173585	20116-0.0	Smoking status	rs12721497	G	0.917794	0.12053	0.044496	0.0067552	M284V	ENST00000357632	M	V	284	CCR9	337	6x65
CCR9	ENSG00000173585	clinical_c_M84	M84 Disorders of continuity of bone	rs12721497	G	0.917794	0.022991	0.0043656	1.39e-07	M284V	ENST00000357632	M	V	284	CCR9	337	6x65
CCR9	ENSG00000173585	clinical_c_N30	N30 Cystitis	rs139107036	T	1	0.013708	0.0042716	0.0013319	P102S	ENST00000357632	P	S	102	CCR9	125	2x58
CCR9	ENSG00000173585	30230-0.0	Nucleated red blood cell percentage	rs12721497	G	0.917794	0.080062	0.028747	0.0053521	M284V	ENST00000357632	M	V	284	CCR9	337	6x65
CCR9	ENSG00000173585	clinical_c_K02	K02 Dental caries	rs12721497	G	0.917794	0.023248	0.0062614	0.000205	M284V	ENST00000357632	M	V	284	CCR9	337	6x65
CCR9	ENSG00000173585	selfReported_n_1454	other renal/kidney problem	rs45530037	G	1	0.0018342	0.000711	0.0098774	I92V	ENST00000357632	I	V	92	CCR9	115	2x48
CCR9	ENSG00000173585	selfReported_n_1314	nervous breakdown	rs139107036	T	1	0.0062348	0.0019555	0.0014314	P102S	ENST00000357632	P	S	102	CCR9	125	2x58
CCR9	ENSG00000173585	clinical_c_H66	H66 Suppurative and unspecified otitis media	rs149156206	A	0.773465	0.01296	0.0043981	0.0032115	G336D	ENST00000357632	G	D	336	CCR9	391	8x62
CCR9	ENSG00000173585	selfReported_n_1517	duodenal ulcer	rs149156206	A	0.773465	0.020008	0.0064773	0.0020091	G336D	ENST00000357632	G	D	336	CCR9	391	8x62
CCR9	ENSG00000173585	clinical_c_K11	K11 Diseases of salivary glands	rs139107036	T	1	0.0078243	0.0025118	0.0018395	P102S	ENST00000357632	P	S	102	CCR9	125	2x58
CCR9	ENSG00000173585	clinical_c_Block_N30-N39	N30-N39 Other diseases of urinary system	rs139107036	T	1	0.047527	0.012888	0.000226	P102S	ENST00000357632	P	S	102	CCR9	125	2x58
CCR9	ENSG00000173585	clinical_c_Block_F30-F39	F30-F39 Mood [affective] disorders	rs12721497	G	0.917794	0.032065	0.01237	0.009537	M284V	ENST00000357632	M	V	284	CCR9	337	6x65
CCR9	ENSG00000173585	clinical_c_Block_H60-H62	H60-H62 Diseases of external ear	rs139107036	T	1	0.0092883	0.003004	0.0019882	P102S	ENST00000357632	P	S	102	CCR9	125	2x58
CCR9	ENSG00000173585	clinical_c_M07	M07 Psoriatic and enteropathic arthropathies	rs139107036	T	1	0.0086435	0.0021006	3.88e-05	P102S	ENST00000357632	P	S	102	CCR9	125	2x58
CCR9	ENSG00000173585	clinical_c_G81	G81 Hemiplegia	rs149156206	A	0.773465	0.016314	0.0060057	0.0065994	G336D	ENST00000357632	G	D	336	CCR9	391	8x62
CCR9	ENSG00000173585	clinical_c_F20	F20 Schizophrenia	rs12721497	G	0.917794	0.0094952	0.0026274	0.000302	M284V	ENST00000357632	M	V	284	CCR9	337	6x65
CCR9	ENSG00000173585	selfReported_n_1608	neck problem/injury	rs61751653	A	1	0.0044383	0.0014414	0.0020761	A231T	ENST00000357632	A	T	231	CCR9	280	5x55
CCR9	ENSG00000173585	clinical_c_Block_E10-E14	E10-E14 Diabetes mellitus	rs139107036	T	1	0.02825	0.010277	0.005982	P102S	ENST00000357632	P	S	102	CCR9	125	2x58
CCR9	ENSG00000173585	selfReported_n_1176	hepatitis	rs12721497	G	0.917794	0.018968	0.0051081	0.000205	M284V	ENST00000357632	M	V	284	CCR9	337	6x65
CCR9	ENSG00000173585	clinical_c_Block_M80-M85	M80-M85 Disorders of bone density and structure	rs12721497	G	0.917794	0.051519	0.010501	9.29e-07	M284V	ENST00000357632	M	V	284	CCR9	337	6x65
CCR9	ENSG00000173585	clinical_c_M25	M25 Other joint disorders, not elsewhere classified	rs139107036	T	1	0.026524	0.0088489	0.002723	P102S	ENST00000357632	P	S	102	CCR9	125	2x58
CCR9	ENSG00000173585	clinical_c_L03	L03 Cellulitis	rs139107036	T	1	0.02159	0.0066029	0.0010766	P102S	ENST00000357632	P	S	102	CCR9	125	2x58
CCR9	ENSG00000173585	clinical_c_M13	M13 Other arthritis	rs139107036	T	1	0.023747	0.0082825	0.0041424	P102S	ENST00000357632	P	S	102	CCR9	125	2x58
CCR9	ENSG00000173585	clinical_c_I50	I50 Heart failure	rs12721497	G	0.917794	0.026258	0.0081732	0.001315	M284V	ENST00000357632	M	V	284	CCR9	337	6x65
CCR9	ENSG00000173585	clinical_c_L91	L91 Hypertrophic disorders of skin	rs149156206	A	0.773465	0.022226	0.0052105	1.99e-05	G336D	ENST00000357632	G	D	336	CCR9	391	8x62
CCR9	ENSG00000173585	selfReported_n_1541	cervical spondylosis	rs61751653	A	1	0.0039653	0.0013633	0.0036301	A231T	ENST00000357632	A	T	231	CCR9	280	5x55
CCR9	ENSG00000173585	clinical_c_E87	E87 Other disorders of fluid, electrolyte and acid-base balance	rs45530037	G	1	-0.0028488	0.0010849	0.0086446	I92V	ENST00000357632	I	V	92	CCR9	115	2x48
CCR10	ENSG00000184451	selfReported_n_1099	transient ischaemic attack (tia)	rs140554625	G	0.903185	0.32625	0.035901	1.02e-19	S357T	ENST00000332438	S	T	357	CCR10	419	CT.23
CCR10	ENSG00000184451	selfReported_n_1098	stroke	rs140554625	G	0.903185	0.30581	0.069704	1.15e-05	S357T	ENST00000332438	S	T	357	CCR10	419	CT.23
CCR10	ENSG00000184451	clinical_c_Block_B95-B98	B95-B98 Bacterial, viral and other infectious agents	rs140554625	G	0.903185	0.29725	0.10267	0.0037903	S357T	ENST00000332438	S	T	357	CCR10	419	CT.23
CCR10	ENSG00000184451	clinical_c_Block_K70-K77	K70-K77 Diseases of liver	rs140554625	G	0.903185	0.44798	0.064447	3.63e-12	S357T	ENST00000332438	S	T	357	CCR10	419	CT.23
CCR10	ENSG00000184451	clinical_c_K08	K08 Other disorders of teeth and supporting structures	rs140554625	G	0.903185	0.13362	0.047007	0.0044748	S357T	ENST00000332438	S	T	357	CCR10	419	CT.23
CCR10	ENSG00000184451	clinical_c_K52	K52 Other non-infective gastro-enteritis and colitis	rs140554625	G	0.903185	0.33052	0.11366	0.0036369	S357T	ENST00000332438	S	T	357	CCR10	419	CT.23
CCR10	ENSG00000184451	clinical_c_G99	G99 Other disorders of nervous system in diseases classified elsewhere	rs140554625	G	0.903185	0.32958	0.029992	4.35e-28	S357T	ENST00000332438	S	T	357	CCR10	419	CT.23
CCR10	ENSG00000184451	cancer_c_C61	C61 Malignant neoplasm of prostate	rs140554625	G	0.903185	0.96932	0.17683	4.22e-08	S357T	ENST00000332438	S	T	357	CCR10	419	CT.23
CCR10	ENSG00000184451	clinical_c_K86	K86 Other diseases of pancreas	rs61730696	A	1	0.0035362	0.0013588	0.009259	R326W	ENST00000332438	R	W	326	CCR10	388	8x59
CCR10	ENSG00000184451	selfReported_n_1510	dermatology	rs140554625	G	0.903185	0.31085	0.11648	0.0076173	S357T	ENST00000332438	S	T	357	CCR10	419	CT.23
CCR10	ENSG00000184451	clinical_c_H81	H81 Disorders of vestibular function	rs61730696	A	1	0.0038636	0.0012735	0.0024139	R326W	ENST00000332438	R	W	326	CCR10	388	8x59
CCR10	ENSG00000184451	1319-0.0	Dried fruit intake	rs61730696	A	1	0.09358	0.036047	0.0094299	R326W	ENST00000332438	R	W	326	CCR10	388	8x59
CCR10	ENSG00000184451	30280-0.0	Immature reticulocyte fraction	rs61730696	A	1	-0.0043225	0.0013289	0.0011432	R326W	ENST00000332438	R	W	326	CCR10	388	8x59
CCR10	ENSG00000184451	clinical_c_Block_B35-B49	B35-B49 Mycoses	rs140554625	G	0.903185	0.31883	0.047187	1.41e-11	S357T	ENST00000332438	S	T	357	CCR10	419	CT.23
CCR10	ENSG00000184451	clinical_c_G47	G47 Sleep disorders	rs140554625	G	0.903185	0.3102	0.065853	2.47e-06	S357T	ENST00000332438	S	T	357	CCR10	419	CT.23
CCR10	ENSG00000184451	clinical_c_J18	J18 Pneumonia, organism unspecified	rs140554625	G	0.903185	0.30157	0.085416	0.000415	S357T	ENST00000332438	S	T	357	CCR10	419	CT.23
CCR10	ENSG00000184451	clinical_c_K75	K75 Other inflammatory liver diseases	rs140554625	G	0.903185	0.46369	0.023795	1.54e-84	S357T	ENST00000332438	S	T	357	CCR10	419	CT.23
CCR10	ENSG00000184451	clinical_c_M70	M70 Soft tissue disorders related to use, overuse and pressure	rs201963186	G	0.382842	0.011427	0.0039433	0.0037566	T112P	ENST00000332438	T	P	112	CCR10	148	3x24
CCR10	ENSG00000184451	selfReported_n_1519	colitis/not crohns or ulcerative colitis	rs201963186	G	0.382842	0.010156	0.0032128	0.0015723	T112P	ENST00000332438	T	P	112	CCR10	148	3x24
CCR10	ENSG00000184451	clinical_c_N32	N32 Other disorders of bladder	rs140554625	G	0.903185	0.32326	0.084103	0.000121	S357T	ENST00000332438	S	T	357	CCR10	419	CT.23
CCR10	ENSG00000184451	clinical_c_M75	M75 Shoulder lesions	rs140554625	G	0.903185	0.33228	0.085817	0.000108	S357T	ENST00000332438	S	T	357	CCR10	419	CT.23
CCR10	ENSG00000184451	clinical_c_H54	H54 Blindness and low vision	rs201963186	G	0.382842	0.0075885	0.0028973	0.0088142	T112P	ENST00000332438	T	P	112	CCR10	148	3x24
CCR10	ENSG00000184451	clinical_c_E27	E27 Other disorders of adrenal gland	rs61730696	A	1	0.0023562	0.000876	0.0071507	R326W	ENST00000332438	R	W	326	CCR10	388	8x59
CCR10	ENSG00000184451	clinical_c_K30	K30 Dyspepsia	rs140554625	G	0.903185	0.29697	0.098422	0.0025507	S357T	ENST00000332438	S	T	357	CCR10	419	CT.23
CCR10	ENSG00000184451	clinical_c_B95	B95 Streptococcus and staphylococcus as the cause of diseases classified to other chapters	rs140554625	G	0.903185	0.31621	0.058172	5.46e-08	S357T	ENST00000332438	S	T	357	CCR10	419	CT.23
CCR10	ENSG00000184451	selfReported_n_1083	cerebrovascular disease	rs140554625	G	0.903185	0.3008	0.079089	0.000143	S357T	ENST00000332438	S	T	357	CCR10	419	CT.23
CCR10	ENSG00000184451	selfReported_n_1605	fibromyalgia	rs201963186	G	0.382842	0.0097314	0.002402	5.09e-05	T112P	ENST00000332438	T	P	112	CCR10	148	3x24
CCR10	ENSG00000184451	30230-0.0	Nucleated red blood cell percentage	rs140554625	G	0.903185	0.81371	0.23337	0.000489	S357T	ENST00000332438	S	T	357	CCR10	419	CT.23
CCR10	ENSG00000184451	clinical_c_M46	M46 Other inflammatory spondylopathies	rs140554625	G	0.903185	0.3462	0.032577	2.24e-26	S357T	ENST00000332438	S	T	357	CCR10	419	CT.23
CCR10	ENSG00000184451	clinical_c_Block_J09-J18	J09-J18 Influenza and pneumonia	rs140554625	G	0.903185	0.29803	0.089384	0.000855	S357T	ENST00000332438	S	T	357	CCR10	419	CT.23
CCR10	ENSG00000184451	1873-0.0	Number of full brothers	rs140554625	G	0.903185	1.8334	0.66754	0.0060235	S357T	ENST00000332438	S	T	357	CCR10	419	CT.23
CCR10	ENSG00000184451	clinical_c_Block_G90-G99	G90-G99 Other disorders of the nervous system	rs140554625	G	0.903185	0.3173	0.058285	5.21e-08	S357T	ENST00000332438	S	T	357	CCR10	419	CT.23
CCR10	ENSG00000184451	clinical_c_N13	N13 Obstructive and reflux uropathy	rs140554625	G	0.903185	0.3204	0.046836	7.88e-12	S357T	ENST00000332438	S	T	357	CCR10	419	CT.23
CCR10	ENSG00000184451	clinical_c_N94	N94 Pain and other conditions associated with female genital organs and menstrual cycle	rs140554625	G	0.903185	0.41927	0.087005	1.44e-06	S357T	ENST00000332438	S	T	357	CCR10	419	CT.23
CCR10	ENSG00000184451	clinical_c_Block_N10-N16	N10-N16 Renal tubulo-interstitial diseases	rs140554625	G	0.903185	0.3146	0.055934	1.86e-08	S357T	ENST00000332438	S	T	357	CCR10	419	CT.23
CCR10	ENSG00000184451	selfReported_n_1511	eczema/dermatitis	rs140554625	G	0.903185	0.31297	0.091843	0.000655	S357T	ENST00000332438	S	T	357	CCR10	419	CT.23
CCR10	ENSG00000184451	clinical_c_Block_M45-M49	M45-M49 Spondylopathies	rs140554625	G	0.903185	0.36338	0.096558	0.000168	S357T	ENST00000332438	S	T	357	CCR10	419	CT.23
CCR10	ENSG00000184451	clinical_c_Block_G40-G47	G40-G47 Episodic and paroxysmal disorders	rs140554625	G	0.903185	0.27507	0.10663	0.0098923	S357T	ENST00000332438	S	T	357	CCR10	419	CT.23
CCR10	ENSG00000184451	1309-0.0	Fresh fruit intake	rs61730696	A	1	0.12727	0.036172	0.000434	R326W	ENST00000332438	R	W	326	CCR10	388	8x59
CCR10	ENSG00000184451	cancer_c_Block_C60-C63	C60-C63 Malignant neoplasms of male genital organs	rs140554625	G	0.903185	0.96731	0.18261	1.18e-07	S357T	ENST00000332438	S	T	357	CCR10	419	CT.23
CXCR1	ENSG00000163464	clinical_c_G93	G93 Other disorders of brain	rs140349292	A	0.231561	0.070823	0.013028	5.45e-08	R333C	ENST00000295683	R	C	333	CXCR1	409	CT.13
CXCR1	ENSG00000163464	clinical_c_L08	L08 Other local infections of skin and subcutaneous tissue	rs140349292	A	0.231561	0.031192	0.011558	0.0069616	R333C	ENST00000295683	R	C	333	CXCR1	409	CT.13
CXCR1	ENSG00000163464	clinical_c_L08	L08 Other local infections of skin and subcutaneous tissue	rs146380244	T	0.661995	0.0124	0.003553	0.000483	V133M	ENST00000295683	V	M	133	CXCR1	172	3x48
CXCR1	ENSG00000163464	clinical_c_N20	N20 Calculus of kidney and ureter	rs16858808	A	1	0.0017193	0.000658	0.0089341	R335C	ENST00000295683	R	C	335	CXCR1	411	CT.15
CXCR1	ENSG00000163464	clinical_c_N20	N20 Calculus of kidney and ureter	rs575757254	A	0.714495	0.022062	0.0074449	0.0030431	R175C	ENST00000295683	R	C	175	CXCR1	229	4x65
CXCR1	ENSG00000163464	selfReported_n_1560	pneumothorax	rs142978743	A	0.958264	0.05902	0.013005	5.67e-06	I283F	ENST00000295683	I	F	283	CXCR1	350	7x30
CXCR1	ENSG00000163464	clinical_c_O75	O75 Other complications of labour and delivery, not elsewhere classified	rs111741549	A	0.702565	0.038704	0.010823	0.000349	R144C	ENST00000295683	R	C	144	CXCR1	188	34x52
CXCR1	ENSG00000163464	clinical_c_Block_I60-I69	I60-I69 Cerebrovascular diseases	rs140349292	A	0.231561	0.097335	0.029133	0.000835	R333C	ENST00000295683	R	C	333	CXCR1	409	CT.13
CXCR1	ENSG00000163464	30090-0.0	Platelet crit	rs142978743	A	0.958264	0.030036	0.0088836	0.000722	I283F	ENST00000295683	I	F	283	CXCR1	350	7x30
CXCR1	ENSG00000163464	clinical_c_I44	I44 Atrioventricular and left bundle-branch block	rs16858808	A	1	-0.001517	0.000578	0.0086332	R335C	ENST00000295683	R	C	335	CXCR1	411	CT.15
CXCR1	ENSG00000163464	clinical_c_H25	H25 Senile cataract	rs199933392	A	0.44469	0.074413	0.028272	0.0084875	P214L	ENST00000295683	P	L	214	CXCR1	275	5x50
CXCR1	ENSG00000163464	selfReported_n_1740	benign breast lump	rs111741549	A	0.702565	0.040975	0.013426	0.0022733	R144C	ENST00000295683	R	C	144	CXCR1	188	34x52
CXCR1	ENSG00000163464	30210-0.0	Eosinophill percentage	rs16858808	A	1	0.023999	0.0092989	0.0098544	R335C	ENST00000295683	R	C	335	CXCR1	411	CT.15
CXCR1	ENSG00000163464	selfReported_n_1089	essential hypertension	rs140349292	A	0.231561	0.055926	0.014109	7.37e-05	R333C	ENST00000295683	R	C	333	CXCR1	409	CT.13
CXCR1	ENSG00000163464	clinical_c_M18	M18 Arthrosis of first carpometacarpal joint	rs146445859	T	1	0.0087673	0.0024885	0.000426	R199Q	ENST00000295683	R	Q	199	CXCR1	260	5x36
CXCR1	ENSG00000163464	clinical_c_N19	N19 Unspecified renal failure	rs140349292	A	0.231561	0.040313	0.012263	0.0010114	R333C	ENST00000295683	R	C	333	CXCR1	409	CT.13
CXCR1	ENSG00000163464	cancer_c_C18	C18 Malignant neoplasm of colon	rs575757254	A	0.714495	0.013935	0.0052985	0.00854	R175C	ENST00000295683	R	C	175	CXCR1	229	4x65
CXCR1	ENSG00000163464	clinical_c_I26	I26 Pulmonary embolism	rs9282752	G	0.922323	0.12024	0.024761	1.2e-06	M268L	ENST00000295683	M	L	268	CXCR1	333	6x61
CXCR1	ENSG00000163464	clinical_c_H93	H93 Other disorders of ear, not elsewhere classified	rs16858806	A	0.86606	0.0095728	0.0026942	0.000381	S342L	ENST00000295683	S	L	342	CXCR1	418	CT.22
CXCR1	ENSG00000163464	cancer_c_C50	C50 Malignant neoplasm of breast	rs111741549	A	0.702565	0.1118	0.036837	0.0024057	R144C	ENST00000295683	R	C	144	CXCR1	188	34x52
CXCR1	ENSG00000163464	selfReported_n_1098	stroke	rs142076386	T	0.788538	0.088292	0.024874	0.000386	F211L	ENST00000295683	F	L	211	CXCR1	272	5x47
CXCR1	ENSG00000163464	clinical_c_Block_J40-J47	J40-J47 Chronic lower respiratory diseases	rs146380244	T	0.661995	0.044631	0.017049	0.0088512	V133M	ENST00000295683	V	M	133	CXCR1	172	3x48
CXCR1	ENSG00000163464	clinical_c_Block_J40-J47	J40-J47 Chronic lower respiratory diseases	rs16858808	A	1	0.0043489	0.0016308	0.0076577	R335C	ENST00000295683	R	C	335	CXCR1	411	CT.15
CXCR1	ENSG00000163464	clinical_c_Block_J40-J47	J40-J47 Chronic lower respiratory diseases	rs16858811	C	1	0.0043164	0.0016252	0.0079103	M31R	ENST00000295683	M	R	31	CXCR1	52	1x23
CXCR1	ENSG00000163464	50-0.0	Standing height	rs16858808	A	1	-0.075922	0.025095	0.0024834	R335C	ENST00000295683	R	C	335	CXCR1	411	CT.15
CXCR1	ENSG00000163464	50-0.0	Standing height	rs16858811	C	1	-0.074186	0.02501	0.0030145	M31R	ENST00000295683	M	R	31	CXCR1	52	1x23
CXCR1	ENSG00000163464	clinical_c_Block_L40-L45	L40-L45 Papulosquamous disorders	rs142978743	A	0.958264	0.052831	0.020162	0.0087862	I283F	ENST00000295683	I	F	283	CXCR1	350	7x30
CXCR1	ENSG00000163464	clinical_c_Block_L40-L45	L40-L45 Papulosquamous disorders	rs9282752	G	0.922323	0.062655	0.021849	0.0041352	M268L	ENST00000295683	M	L	268	CXCR1	333	6x61
CXCR1	ENSG00000163464	clinical_c_Block_I26-I28	I26-I28 Pulmonary heart disease and diseases of pulmonary circulation	rs9282752	G	0.922323	0.11732	0.027284	1.71e-05	M268L	ENST00000295683	M	L	268	CXCR1	333	6x61
CXCR1	ENSG00000163464	clinical_c_L82	L82 Seborrhoeic keratosis	rs9282752	G	0.922323	0.072056	0.022985	0.001719	M268L	ENST00000295683	M	L	268	CXCR1	333	6x61
CXCR1	ENSG00000163464	selfReported_n_1284	chronic/degenerative neurological problem	rs142978743	A	0.958264	0.054587	0.019138	0.0043401	I283F	ENST00000295683	I	F	283	CXCR1	350	7x30
CXCR1	ENSG00000163464	clinical_c_J40	J40 Bronchitis, not specified as acute or chronic	rs111741549	A	0.702565	0.016676	0.0050712	0.0010079	R144C	ENST00000295683	R	C	144	CXCR1	188	34x52
CXCR1	ENSG00000163464	clinical_c_J03	J03 Acute tonsillitis	rs111741549	A	0.702565	0.014219	0.0048035	0.0030745	R144C	ENST00000295683	R	C	144	CXCR1	188	34x52
CXCR1	ENSG00000163464	selfReported_n_1223	urinary frequency / incontinence	rs2234671	G	1	0.000693	0.000269	0.0098581	S276T	ENST00000295683	S	T	276	CXCR1	343	7x23
CXCR1	ENSG00000163464	clinical_c_I95	I95 Hypotension	rs61755739	A	0.554509	0.041835	0.013745	0.0023375	R280C	ENST00000295683	R	C	280	CXCR1	347	7x27
CXCR1	ENSG00000163464	clinical_c_Block_M95-M99	M95-M99 Other disorders of the musculoskeletal system and connective tissue	rs9282752	G	0.922323	0.067557	0.012384	4.89e-08	M268L	ENST00000295683	M	L	268	CXCR1	333	6x61
CXCR1	ENSG00000163464	clinical_c_M86	M86 Osteomyelitis	rs140349292	A	0.231561	0.042796	0.0075356	1.35e-08	R333C	ENST00000295683	R	C	333	CXCR1	409	CT.13
CXCR1	ENSG00000163464	clinical_c_Block_K70-K77	K70-K77 Diseases of liver	rs9282752	G	0.922323	0.12496	0.029214	1.89e-05	M268L	ENST00000295683	M	L	268	CXCR1	333	6x61
CXCR1	ENSG00000163464	clinical_c_K66	K66 Other disorders of peritoneum	rs140349292	A	0.231561	0.089671	0.018294	9.5e-07	R333C	ENST00000295683	R	C	333	CXCR1	409	CT.13
CXCR1	ENSG00000163464	selfReported_n_1301	retinal problem	rs142978743	A	0.958264	0.058152	0.019062	0.0022835	I283F	ENST00000295683	I	F	283	CXCR1	350	7x30
CXCR1	ENSG00000163464	clinical_c_K26	K26 Duodenal ulcer	rs142978743	A	0.958264	0.095557	0.021295	7.21e-06	I283F	ENST00000295683	I	F	283	CXCR1	350	7x30
CXCR1	ENSG00000163464	clinical_c_N63	N63 Unspecified lump in breast	rs61752206	T	0.614703	0.0098777	0.0036925	0.0074719	R313H	ENST00000295683	R	H	313	CXCR1	380	8x51
CXCR1	ENSG00000163464	selfReported_n_1092	heart attack/myocardial infarction	rs575757254	A	0.714495	0.026858	0.010236	0.008695	R175C	ENST00000295683	R	C	175	CXCR1	229	4x65
CXCR1	ENSG00000163464	clinical_c_N64	N64 Other disorders of breast	rs111741549	A	0.702565	0.054517	0.013713	7.02e-05	R144C	ENST00000295683	R	C	144	CXCR1	188	34x52
CXCR1	ENSG00000163464	30290-0.0	High light scatter reticulocyte percentage	rs9282752	G	0.922323	0.12222	0.045506	0.0072354	M268L	ENST00000295683	M	L	268	CXCR1	333	6x61
CXCR1	ENSG00000163464	clinical_c_Block_H65-H75	H65-H75 Diseases of middle ear and mastoid	rs142978743	A	0.958264	0.056885	0.021631	0.0085429	I283F	ENST00000295683	I	F	283	CXCR1	350	7x30
CXCR1	ENSG00000163464	clinical_c_N47	N47 Redundant prepuce, phimosis and paraphimosis	rs9282752	G	0.922323	0.20914	0.046874	8.13e-06	M268L	ENST00000295683	M	L	268	CXCR1	333	6x61
CXCR1	ENSG00000163464	clinical_c_K52	K52 Other non-infective gastro-enteritis and colitis	rs140349292	A	0.231561	0.15194	0.040837	0.000199	R333C	ENST00000295683	R	C	333	CXCR1	409	CT.13
CXCR1	ENSG00000163464	clinical_c_Block_L20-L30	L20-L30 Dermatitis and eczema	rs140349292	A	0.231561	0.059119	0.018347	0.0012715	R333C	ENST00000295683	R	C	333	CXCR1	409	CT.13
CXCR1	ENSG00000163464	clinical_c_J93	J93 Pneumothorax	rs575757254	A	0.714495	0.0083302	0.0031719	0.0086344	R175C	ENST00000295683	R	C	175	CXCR1	229	4x65
CXCR1	ENSG00000163464	clinical_c_J92	J92 Pleural plaque	rs140349292	A	0.231561	0.023418	0.0090464	0.0096364	R333C	ENST00000295683	R	C	333	CXCR1	409	CT.13
CXCR1	ENSG00000163464	selfReported_n_1085	venous thromboembolic disease	rs140349292	A	0.231561	0.11977	0.032993	0.000283	R333C	ENST00000295683	R	C	333	CXCR1	409	CT.13
CXCR1	ENSG00000163464	clinical_c_J96	J96 Respiratory failure, not elsewhere classified	rs140349292	A	0.231561	0.047596	0.014782	0.0012828	R333C	ENST00000295683	R	C	333	CXCR1	409	CT.13
CXCR1	ENSG00000163464	clinical_c_L60	L60 Nail disorders	rs9282752	G	0.922323	0.072203	0.0141	3.05e-07	M268L	ENST00000295683	M	L	268	CXCR1	333	6x61
CXCR1	ENSG00000163464	clinical_c_Block_A30-A49	A30-A49 Other bacterial diseases	rs140349292	A	0.231561	0.094338	0.022769	3.42e-05	R333C	ENST00000295683	R	C	333	CXCR1	409	CT.13
CXCR1	ENSG00000163464	1777-0.0	Part of a multiple birth	rs142978743	A	0.958264	0.096869	0.036445	0.0078618	I283F	ENST00000295683	I	F	283	CXCR1	350	7x30
CXCR1	ENSG00000163464	clinical_c_K70	K70 Alcoholic liver disease	rs9282752	G	0.922323	0.068935	0.012043	1.04e-08	M268L	ENST00000295683	M	L	268	CXCR1	333	6x61
CXCR1	ENSG00000163464	clinical_c_Block_B35-B49	B35-B49 Mycoses	rs111741549	A	0.702565	0.034703	0.010394	0.000842	R144C	ENST00000295683	R	C	144	CXCR1	188	34x52
CXCR1	ENSG00000163464	clinical_c_Block_B35-B49	B35-B49 Mycoses	rs140349292	A	0.231561	0.056502	0.016947	0.000856	R333C	ENST00000295683	R	C	333	CXCR1	409	CT.13
CXCR1	ENSG00000163464	clinical_c_Block_B35-B49	B35-B49 Mycoses	rs146445859	T	1	0.011349	0.0035427	0.0013578	R199Q	ENST00000295683	R	Q	199	CXCR1	260	5x36
CXCR1	ENSG00000163464	selfReported_n_1457	muscle or soft tissue injuries	rs9282752	G	0.922323	0.061633	0.022596	0.0063788	M268L	ENST00000295683	M	L	268	CXCR1	333	6x61
CXCR1	ENSG00000163464	selfReported_n_1761	tuberculosis (tb)	rs9282752	G	0.922323	0.061747	0.018688	0.000953	M268L	ENST00000295683	M	L	268	CXCR1	333	6x61
CXCR1	ENSG00000163464	clinical_c_I12	I12 Hypertensive renal disease	rs140349292	A	0.231561	0.043191	0.012821	0.000755	R333C	ENST00000295683	R	C	333	CXCR1	409	CT.13
CXCR1	ENSG00000163464	clinical_c_I12	I12 Hypertensive renal disease	rs9282752	G	0.922323	0.064119	0.016182	7.42e-05	M268L	ENST00000295683	M	L	268	CXCR1	333	6x61
CXCR1	ENSG00000163464	clinical_c_K20	K20 Oesophagitis	rs140349292	A	0.231561	0.11784	0.031044	0.000147	R333C	ENST00000295683	R	C	333	CXCR1	409	CT.13
CXCR1	ENSG00000163464	clinical_c_K20	K20 Oesophagitis	rs16858806	A	0.86606	0.026638	0.010117	0.0084635	S342L	ENST00000295683	S	L	342	CXCR1	418	CT.22
CXCR1	ENSG00000163464	clinical_c_D68	D68 Other coagulation defects	rs16858806	A	0.86606	0.012475	0.0032636	0.000132	S342L	ENST00000295683	S	L	342	CXCR1	418	CT.22
CXCR1	ENSG00000163464	clinical_c_O63	O63 Long labour	rs9282752	G	0.922323	0.10001	0.030272	0.000955	M268L	ENST00000295683	M	L	268	CXCR1	333	6x61
CXCR1	ENSG00000163464	clinical_c_A09	A09 Diarrhoea and gastro-enteritis of presumed infectious origin	rs140349292	A	0.231561	0.060725	0.023365	0.0093517	R333C	ENST00000295683	R	C	333	CXCR1	409	CT.13
CXCR1	ENSG00000163464	selfReported_n_1460	substance abuse/dependency	rs111741549	A	0.702565	0.026648	0.005278	4.45e-07	R144C	ENST00000295683	R	C	144	CXCR1	188	34x52
CXCR1	ENSG00000163464	clinical_c_Block_I30-I52	I30-I52 Other forms of heart disease	rs111741549	A	0.702565	0.083536	0.031751	0.0085148	R144C	ENST00000295683	R	C	144	CXCR1	188	34x52
CXCR1	ENSG00000163464	clinical_c_Block_E00-E07	E00-E07 Disorders of thyroid gland	rs142978743	A	0.958264	0.12271	0.047102	0.0091793	I283F	ENST00000295683	I	F	283	CXCR1	350	7x30
CXCR1	ENSG00000163464	clinical_c_O26	O26 Maternal care for other conditions predominantly related to pregnancy	rs111741549	A	0.702565	0.042453	0.01638	0.0095519	R144C	ENST00000295683	R	C	144	CXCR1	188	34x52
CXCR1	ENSG00000163464	clinical_c_O26	O26 Maternal care for other conditions predominantly related to pregnancy	rs9282752	G	0.922323	0.086714	0.029103	0.0028869	M268L	ENST00000295683	M	L	268	CXCR1	333	6x61
CXCR1	ENSG00000163464	30200-0.0	Neutrophill percentage	rs16858808	A	1	-0.17708	0.045163	8.83e-05	R335C	ENST00000295683	R	C	335	CXCR1	411	CT.15
CXCR1	ENSG00000163464	30200-0.0	Neutrophill percentage	rs16858811	C	1	-0.17907	0.04501	6.94e-05	M31R	ENST00000295683	M	R	31	CXCR1	52	1x23
CXCR1	ENSG00000163464	selfReported_n_1503	clotting disorder/excessive bleeding	rs61755739	A	0.554509	0.018369	0.0056255	0.0010936	R280C	ENST00000295683	R	C	280	CXCR1	347	7x27
CXCR1	ENSG00000163464	clinical_c_G31	G31 Other degenerative diseases of nervous system, not elsewhere classified	rs140349292	A	0.231561	0.026571	0.0081055	0.0010449	R333C	ENST00000295683	R	C	333	CXCR1	409	CT.13
CXCR1	ENSG00000163464	clinical_c_L29	L29 Pruritus	rs140349292	A	0.231561	0.067334	0.0090615	1.08e-13	R333C	ENST00000295683	R	C	333	CXCR1	409	CT.13
CXCR1	ENSG00000163464	clinical_c_N72	N72 Inflammatory disease of cervix uteri	rs61755739	A	0.554509	0.066139	0.013218	5.63e-07	R280C	ENST00000295683	R	C	280	CXCR1	347	7x27
CXCR1	ENSG00000163464	136-0.0	Number of operations, self-reported	rs142978743	A	0.958264	1.2064	0.35099	0.000588	I283F	ENST00000295683	I	F	283	CXCR1	350	7x30
CXCR1	ENSG00000163464	clinical_c_B98	B98 Other specified infectious agents as the cause of diseases classified to other chapters	rs199933392	A	0.44469	0.042486	0.0092536	4.41e-06	P214L	ENST00000295683	P	L	214	CXCR1	275	5x50
CXCR1	ENSG00000163464	clinical_c_Block_L80-L99	L80-L99 Other disorders of the skin and subcutaneous tissue	rs140349292	A	0.231561	0.1248	0.040655	0.0021429	R333C	ENST00000295683	R	C	333	CXCR1	409	CT.13
CXCR1	ENSG00000163464	clinical_c_Block_L80-L99	L80-L99 Other disorders of the skin and subcutaneous tissue	rs9282752	G	0.922323	0.14092	0.051316	0.0060301	M268L	ENST00000295683	M	L	268	CXCR1	333	6x61
CXCR1	ENSG00000163464	clinical_c_M79	M79 Other soft tissue disorders, not elsewhere classified	rs140349292	A	0.231561	0.10197	0.035758	0.0043479	R333C	ENST00000295683	R	C	333	CXCR1	409	CT.13
CXCR1	ENSG00000163464	clinical_c_J06	J06 Acute upper respiratory infections of multiple and unspecified sites	rs2234671	G	1	0.000538	0.000204	0.0082639	S276T	ENST00000295683	S	T	276	CXCR1	343	7x23
CXCR1	ENSG00000163464	clinical_c_M06	M06 Other rheumatoid arthritis	rs9282752	G	0.922323	0.10799	0.026949	6.15e-05	M268L	ENST00000295683	M	L	268	CXCR1	333	6x61
CXCR1	ENSG00000163464	clinical_c_Block_N99-N99	N99-N99 Other disorders of the genitourinary system	rs16858806	A	0.86606	0.0096221	0.0036656	0.0086664	S342L	ENST00000295683	S	L	342	CXCR1	418	CT.22
CXCR1	ENSG00000163464	cancer_c_D04	D04 Carcinoma in situ of skin	rs61752206	T	0.614703	0.0082272	0.0028249	0.0035868	R313H	ENST00000295683	R	H	313	CXCR1	380	8x51
CXCR1	ENSG00000163464	clinical_c_I63	I63 Cerebral infarction	rs140349292	A	0.231561	0.058095	0.018536	0.0017231	R333C	ENST00000295683	R	C	333	CXCR1	409	CT.13
CXCR1	ENSG00000163464	selfReported_n_1081	hypertension	rs16858808	A	1	-0.0072572	0.0023874	0.0023675	R335C	ENST00000295683	R	C	335	CXCR1	411	CT.15
CXCR1	ENSG00000163464	selfReported_n_1081	hypertension	rs16858811	C	1	-0.0071166	0.0023793	0.0027801	M31R	ENST00000295683	M	R	31	CXCR1	52	1x23
CXCR1	ENSG00000163464	clinical_c_I08	I08 Multiple valve diseases	rs16858806	A	0.86606	0.015589	0.0043536	0.000343	S342L	ENST00000295683	S	L	342	CXCR1	418	CT.22
CXCR1	ENSG00000163464	clinical_c_I65	I65 Occlusion and stenosis of precerebral arteries, not resulting in cerebral infarction	rs16858808	A	1	0.000827	0.000308	0.0072556	R335C	ENST00000295683	R	C	335	CXCR1	411	CT.15
CXCR1	ENSG00000163464	clinical_c_I65	I65 Occlusion and stenosis of precerebral arteries, not resulting in cerebral infarction	rs16858811	C	1	0.000806	0.000307	0.0086483	M31R	ENST00000295683	M	R	31	CXCR1	52	1x23
CXCR1	ENSG00000163464	selfReported_n_1266	neurological injury/trauma	rs9282752	G	0.922323	0.067764	0.019804	0.000622	M268L	ENST00000295683	M	L	268	CXCR1	333	6x61
CXCR1	ENSG00000163464	clinical_c_Block_F20-F29	F20-F29 Schizophrenia, schizotypal and delusional disorders	rs142076386	T	0.788538	0.032638	0.010207	0.0013864	F211L	ENST00000295683	F	L	211	CXCR1	272	5x47
CXCR1	ENSG00000163464	clinical_c_F31	F31 Bipolar affective disorder	rs142076386	T	0.788538	0.036664	0.010207	0.000328	F211L	ENST00000295683	F	L	211	CXCR1	272	5x47
CXCR1	ENSG00000163464	selfReported_n_1540	psoriatic arthropathy	rs9282752	G	0.922323	0.068408	0.011747	5.77e-09	M268L	ENST00000295683	M	L	268	CXCR1	333	6x61
CXCR1	ENSG00000163464	clinical_c_J44	J44 Other chronic obstructive pulmonary disease	rs16858806	A	0.86606	0.039253	0.0095704	4.1e-05	S342L	ENST00000295683	S	L	342	CXCR1	418	CT.22
CXCR1	ENSG00000163464	30100-0.0	Mean platelet (thrombocyte) volume	rs140349292	A	0.231561	-0.41532	0.16007	0.0094708	R333C	ENST00000295683	R	C	333	CXCR1	409	CT.13
CXCR1	ENSG00000163464	selfReported_n_1091	angina	rs16858808	A	1	-0.0030101	0.0010551	0.0043314	R335C	ENST00000295683	R	C	335	CXCR1	411	CT.15
CXCR1	ENSG00000163464	selfReported_n_1091	angina	rs16858811	C	1	-0.0030285	0.0010515	0.0039741	M31R	ENST00000295683	M	R	31	CXCR1	52	1x23
CXCR1	ENSG00000163464	30070-0.0	Red blood cell (erythrocyte) distribution width	rs140349292	A	0.231561	0.44472	0.16673	0.0076472	R333C	ENST00000295683	R	C	333	CXCR1	409	CT.13
CXCR1	ENSG00000163464	clinical_c_K57	K57 Diverticular disease of intestine	rs9282752	G	0.922323	0.28013	0.063775	1.12e-05	M268L	ENST00000295683	M	L	268	CXCR1	333	6x61
CXCR1	ENSG00000163464	30260-0.0	Mean reticulocyte volume	rs575757254	A	0.714495	-1.3763	0.43941	0.0017356	R175C	ENST00000295683	R	C	175	CXCR1	229	4x65
CXCR1	ENSG00000163464	30000-0.0	White blood cell (leukocyte) count	rs142978743	A	0.958264	1.0883	0.36617	0.0029578	I283F	ENST00000295683	I	F	283	CXCR1	350	7x30
CXCR1	ENSG00000163464	30000-0.0	White blood cell (leukocyte) count	rs16858808	A	1	-0.026678	0.0092433	0.0038997	R335C	ENST00000295683	R	C	335	CXCR1	411	CT.15
CXCR1	ENSG00000163464	30000-0.0	White blood cell (leukocyte) count	rs16858811	C	1	-0.027299	0.0092118	0.0030416	M31R	ENST00000295683	M	R	31	CXCR1	52	1x23
CXCR1	ENSG00000163464	clinical_c_E21	E21 Hyperparathyroidism and other disorders of parathyroid gland	rs111741549	A	0.702565	0.016912	0.0057278	0.0031504	R144C	ENST00000295683	R	C	144	CXCR1	188	34x52
CXCR1	ENSG00000163464	clinical_c_E21	E21 Hyperparathyroidism and other disorders of parathyroid gland	rs575757254	A	0.714495	0.008327	0.0031089	0.0073964	R175C	ENST00000295683	R	C	175	CXCR1	229	4x65
CXCR1	ENSG00000163464	clinical_c_Block_B15-B19	B15-B19 Viral hepatitis	rs111741549	A	0.702565	0.029751	0.0048377	7.77e-10	R144C	ENST00000295683	R	C	144	CXCR1	188	34x52
CXCR1	ENSG00000163464	30080-0.0	Platelet count	rs142978743	A	0.958264	38.445	10.724	0.000337	I283F	ENST00000295683	I	F	283	CXCR1	350	7x30
CXCR1	ENSG00000163464	clinical_c_Block_G00-G09	G00-G09 Inflammatory diseases of the central nervous system	rs9282752	G	0.922323	0.051448	0.010318	6.15e-07	M268L	ENST00000295683	M	L	268	CXCR1	333	6x61
CXCR1	ENSG00000163464	30060-0.0	Mean corpuscular haemoglobin concentration	rs142076386	T	0.788538	0.52261	0.17985	0.0036631	F211L	ENST00000295683	F	L	211	CXCR1	272	5x47
CXCR1	ENSG00000163464	selfReported_n_1702	fracture upper limb & shoulder	rs142978743	A	0.958264	0.11394	0.023168	8.74e-07	I283F	ENST00000295683	I	F	283	CXCR1	350	7x30
CXCR1	ENSG00000163464	clinical_c_M50	M50 Cervical disk disorders	rs199933392	A	0.44469	0.034605	0.012336	0.0050283	P214L	ENST00000295683	P	L	214	CXCR1	275	5x50
CXCR1	ENSG00000163464	clinical_c_N62	N62 Hypertrophy of breast	rs16858808	A	1	0.000775	0.000277	0.0051251	R335C	ENST00000295683	R	C	335	CXCR1	411	CT.15
CXCR1	ENSG00000163464	clinical_c_N62	N62 Hypertrophy of breast	rs16858811	C	1	0.000754	0.000276	0.0062663	M31R	ENST00000295683	M	R	31	CXCR1	52	1x23
CXCR1	ENSG00000163464	clinical_c_K21	K21 Gastro-oesophageal reflux disease	rs146445859	T	1	0.029085	0.0099982	0.0036261	R199Q	ENST00000295683	R	Q	199	CXCR1	260	5x36
CXCR1	ENSG00000163464	selfReported_n_1131	chronic obstructive airways disease/copd	rs575757254	A	0.714495	0.013594	0.0041504	0.0010554	R175C	ENST00000295683	R	C	175	CXCR1	229	4x65
CXCR1	ENSG00000163464	clinical_c_H35	H35 Other retinal disorders	rs140349292	A	0.231561	0.051135	0.019259	0.0079282	R333C	ENST00000295683	R	C	333	CXCR1	409	CT.13
CXCR1	ENSG00000163464	cancer_c_C83	C83 Diffuse non-Hodgkin's lymphoma	rs140349292	A	0.231561	0.048192	0.0082532	5.25e-09	R333C	ENST00000295683	R	C	333	CXCR1	409	CT.13
CXCR1	ENSG00000163464	cancer_c_Block_C50-C50	C50-C50 Malignant neoplasm of breast	rs111741549	A	0.702565	0.1118	0.036837	0.0024057	R144C	ENST00000295683	R	C	144	CXCR1	188	34x52
CXCR1	ENSG00000163464	1548-0.0	Variation in diet	rs142076386	T	0.788538	0.33879	0.11995	0.0047378	F211L	ENST00000295683	F	L	211	CXCR1	272	5x47
CXCR1	ENSG00000163464	clinical_c_I27	I27 Other pulmonary heart diseases	rs9282752	G	0.922323	0.050044	0.011974	2.93e-05	M268L	ENST00000295683	M	L	268	CXCR1	333	6x61
CXCR1	ENSG00000163464	clinical_c_K83	K83 Other diseases of biliary tract	rs9282752	G	0.922323	0.055875	0.01817	0.0021042	M268L	ENST00000295683	M	L	268	CXCR1	333	6x61
CXCR1	ENSG00000163464	clinical_c_L97	L97 Ulcer of lower limb, not elsewhere classified	rs140349292	A	0.231561	0.035668	0.010664	0.000824	R333C	ENST00000295683	R	C	333	CXCR1	409	CT.13
CXCR1	ENSG00000163464	clinical_c_L97	L97 Ulcer of lower limb, not elsewhere classified	rs61752206	T	0.614703	0.012034	0.0030421	7.63e-05	R313H	ENST00000295683	R	H	313	CXCR1	380	8x51
CXCR1	ENSG00000163464	clinical_c_N99	N99 Postprocedural disorders of genito-urinary system, not elsewhere classified	rs16858806	A	0.86606	0.0096221	0.0036656	0.0086664	S342L	ENST00000295683	S	L	342	CXCR1	418	CT.22
CXCR1	ENSG00000163464	clinical_c_I45	I45 Other conduction disorders	rs142978743	A	0.958264	0.055211	0.017867	0.0020012	I283F	ENST00000295683	I	F	283	CXCR1	350	7x30
CXCR1	ENSG00000163464	clinical_c_Block_I05-I09	I05-I09 Chronic rheumatic heart diseases	rs16858806	A	0.86606	0.013951	0.0050114	0.0053711	S342L	ENST00000295683	S	L	342	CXCR1	418	CT.22
CXCR1	ENSG00000163464	clinical_c_O70	O70 Perineal laceration during delivery	rs9282752	G	0.922323	0.25581	0.048164	1.09e-07	M268L	ENST00000295683	M	L	268	CXCR1	333	6x61
CXCR1	ENSG00000163464	clinical_c_O02	O02 Other abnormal products of conception	rs146380244	T	0.661995	0.028704	0.006544	1.15e-05	V133M	ENST00000295683	V	M	133	CXCR1	172	3x48
CXCR1	ENSG00000163464	cancer_c_Block_C64-C68	C64-C68 Malignant neoplasms of urinary tract	rs9282752	G	0.922323	0.065518	0.016987	0.000115	M268L	ENST00000295683	M	L	268	CXCR1	333	6x61
CXCR1	ENSG00000163464	clinical_c_Block_M05-M14	M05-M14 Inflammatory polyarthropathies	rs9282752	G	0.922323	0.16431	0.054904	0.0027653	M268L	ENST00000295683	M	L	268	CXCR1	333	6x61
CXCR1	ENSG00000163464	clinical_c_Block_I95-I99	I95-I99 Other and unspecified disorders of the circulatory system	rs61755739	A	0.554509	0.03975	0.014501	0.0061213	R280C	ENST00000295683	R	C	280	CXCR1	347	7x27
CXCR1	ENSG00000163464	clinical_c_Block_I95-I99	I95-I99 Other and unspecified disorders of the circulatory system	rs9282752	G	0.922323	0.10706	0.030535	0.000455	M268L	ENST00000295683	M	L	268	CXCR1	333	6x61
CXCR1	ENSG00000163464	clinical_c_Block_N60-N64	N60-N64 Disorders of breast	rs111741549	A	0.702565	0.040332	0.014635	0.005853	R144C	ENST00000295683	R	C	144	CXCR1	188	34x52
CXCR1	ENSG00000163464	selfReported_n_1112	deep venous thrombosis (dvt)	rs140349292	A	0.231561	0.12715	0.029299	1.43e-05	R333C	ENST00000295683	R	C	333	CXCR1	409	CT.13
CXCR1	ENSG00000163464	selfReported_n_1094	heart arrhythmia	rs142978743	A	0.958264	0.17241	0.02993	8.41e-09	I283F	ENST00000295683	I	F	283	CXCR1	350	7x30
CXCR1	ENSG00000163464	selfReported_n_1094	heart arrhythmia	rs9282752	G	0.922323	0.1218	0.032434	0.000173	M268L	ENST00000295683	M	L	268	CXCR1	333	6x61
CXCR1	ENSG00000163464	134-0.0	Number of self-reported cancers	rs111741549	A	0.702565	0.10378	0.039726	0.0089888	R144C	ENST00000295683	R	C	144	CXCR1	188	34x52
CXCR1	ENSG00000163464	clinical_c_L02	L02 Cutaneous abscess, furuncle and carbuncle	rs61752206	T	0.614703	0.016314	0.0045241	0.000311	R313H	ENST00000295683	R	H	313	CXCR1	380	8x51
CXCR1	ENSG00000163464	selfReported_n_1760	helicobacter pylori	rs142978743	A	0.958264	0.03816	0.013176	0.0037768	I283F	ENST00000295683	I	F	283	CXCR1	350	7x30
CXCR1	ENSG00000163464	selfReported_n_1760	helicobacter pylori	rs16858806	A	0.86606	0.010538	0.0036863	0.0042555	S342L	ENST00000295683	S	L	342	CXCR1	418	CT.22
CXCR1	ENSG00000163464	selfReported_n_1760	helicobacter pylori	rs2234671	G	1	0.000707	0.000244	0.0036964	S276T	ENST00000295683	S	T	276	CXCR1	343	7x23
CXCR1	ENSG00000163464	clinical_c_J33	J33 Nasal polyp	rs142978743	A	0.958264	0.055387	0.021492	0.0099632	I283F	ENST00000295683	I	F	283	CXCR1	350	7x30
CXCR1	ENSG00000163464	cancer_c_Block_C00-C14	C00-C14 Malignant neoplasms of lip, oral cavity and pharynx	rs142978743	A	0.958264	0.059503	0.010361	9.32e-09	I283F	ENST00000295683	I	F	283	CXCR1	350	7x30
CXCR1	ENSG00000163464	cancer_c_Block_C00-C14	C00-C14 Malignant neoplasms of lip, oral cavity and pharynx	rs575757254	A	0.714495	0.0077091	0.0029613	0.0092324	R175C	ENST00000295683	R	C	175	CXCR1	229	4x65
CXCR1	ENSG00000163464	cancer_c_C64	C64 Malignant neoplasm of kidney, except renal pelvis	rs9282752	G	0.922323	0.069399	0.011966	6.65e-09	M268L	ENST00000295683	M	L	268	CXCR1	333	6x61
CXCR1	ENSG00000163464	clinical_c_H54	H54 Blindness and low vision	rs9282752	G	0.922323	0.051974	0.012257	2.23e-05	M268L	ENST00000295683	M	L	268	CXCR1	333	6x61
CXCR1	ENSG00000163464	clinical_c_I73	I73 Other peripheral vascular diseases	rs140349292	A	0.231561	0.10581	0.019819	9.35e-08	R333C	ENST00000295683	R	C	333	CXCR1	409	CT.13
CXCR1	ENSG00000163464	clinical_c_E27	E27 Other disorders of adrenal gland	rs16858806	A	0.86606	0.0098949	0.0023149	1.92e-05	S342L	ENST00000295683	S	L	342	CXCR1	418	CT.22
CXCR1	ENSG00000163464	clinical_c_E03	E03 Other hypothyroidism	rs142978743	A	0.958264	0.13165	0.043096	0.0022514	I283F	ENST00000295683	I	F	283	CXCR1	350	7x30
CXCR1	ENSG00000163464	clinical_c_E83	E83 Disorders of mineral metabolism	rs140349292	A	0.231561	0.092052	0.015042	9.39e-10	R333C	ENST00000295683	R	C	333	CXCR1	409	CT.13
CXCR1	ENSG00000163464	selfReported_n_1428	allergy or anaphylactic reaction to food	rs142978743	A	0.958264	0.054457	0.016527	0.000984	I283F	ENST00000295683	I	F	283	CXCR1	350	7x30
CXCR1	ENSG00000163464	selfReported_n_1213	renal/kidney failure	rs575757254	A	0.714495	0.0079182	0.0028909	0.006163	R175C	ENST00000295683	R	C	175	CXCR1	229	4x65
CXCR1	ENSG00000163464	clinical_c_D50	D50 Iron deficiency anaemia	rs2234671	G	1	-0.0016006	0.000614	0.0091267	S276T	ENST00000295683	S	T	276	CXCR1	343	7x23
CXCR1	ENSG00000163464	clinical_c_D70	D70 Agranulocytosis	rs9282752	G	0.922323	0.064757	0.023508	0.0058746	M268L	ENST00000295683	M	L	268	CXCR1	333	6x61
CXCR1	ENSG00000163464	clinical_c_K25	K25 Gastric ulcer	rs199933392	A	0.44469	0.079638	0.02075	0.000124	P214L	ENST00000295683	P	L	214	CXCR1	275	5x50
CXCR1	ENSG00000163464	clinical_c_K92	K92 Other diseases of digestive system	rs9282752	G	0.922323	0.20234	0.039502	3.02e-07	M268L	ENST00000295683	M	L	268	CXCR1	333	6x61
CXCR1	ENSG00000163464	selfReported_n_1317	mania/bipolar disorder/manic depression	rs142076386	T	0.788538	0.033924	0.011074	0.0021885	F211L	ENST00000295683	F	L	211	CXCR1	272	5x47
CXCR1	ENSG00000163464	clinical_c_N40	N40 Hyperplasia of prostate	rs111741549	A	0.702565	0.10811	0.040582	0.0077197	R144C	ENST00000295683	R	C	144	CXCR1	188	34x52
CXCR1	ENSG00000163464	clinical_c_Block_G70-G73	G70-G73 Diseases of myoneural junction and muscle	rs16858806	A	0.86606	0.0088618	0.0024502	0.000298	S342L	ENST00000295683	S	L	342	CXCR1	418	CT.22
CXCR1	ENSG00000163464	clinical_c_E86	E86 Volume depletion	rs140349292	A	0.231561	0.046577	0.017415	0.0074831	R333C	ENST00000295683	R	C	333	CXCR1	409	CT.13
CXCR1	ENSG00000163464	clinical_c_E86	E86 Volume depletion	rs9282752	G	0.922323	0.12806	0.021981	5.68e-09	M268L	ENST00000295683	M	L	268	CXCR1	333	6x61
CXCR1	ENSG00000163464	30140-0.0	Neutrophill count	rs142076386	T	0.788538	0.68544	0.2522	0.0065717	F211L	ENST00000295683	F	L	211	CXCR1	272	5x47
CXCR1	ENSG00000163464	30140-0.0	Neutrophill count	rs142978743	A	0.958264	0.88208	0.29548	0.002834	I283F	ENST00000295683	I	F	283	CXCR1	350	7x30
CXCR1	ENSG00000163464	30140-0.0	Neutrophill count	rs16858808	A	1	-0.029688	0.0074587	6.88e-05	R335C	ENST00000295683	R	C	335	CXCR1	411	CT.15
CXCR1	ENSG00000163464	30140-0.0	Neutrophill count	rs16858811	C	1	-0.030159	0.0074334	4.97e-05	M31R	ENST00000295683	M	R	31	CXCR1	52	1x23
CXCR1	ENSG00000163464	selfReported_n_1082	heart/cardiac problem	rs16858808	A	1	-0.004127	0.0015435	0.0075013	R335C	ENST00000295683	R	C	335	CXCR1	411	CT.15
CXCR1	ENSG00000163464	selfReported_n_1082	heart/cardiac problem	rs16858811	C	1	-0.0040362	0.0015383	0.0086953	M31R	ENST00000295683	M	R	31	CXCR1	52	1x23
[truncated: 1,201 more rows]
